# Supplementary material for: Integrative genomic analyses identify susceptibility genes underlying COVID-19 hospitalization
Source: Nat Commun. 2021 Jul 27;12:4569. doi: 10.1038/s41467-021-24824-z (PMC8316582; doi:10.1038/s41467-021-24824-z)
Supplement: Supplementary file 3 — Supplementary Data 1 [file 41467_2021_24824_MOESM3_ESM.xlsx]

## Sheet: Sheet1
Supplementary Data 1: Significant results for the TWAS from multi-tissue approach using S-MetaXcan.
													LEGEND
gene	gene_name	zscore	effect_size	pvalue	var_g	n_snps_in_cov	n_snps_in_model	best_gwas_p	largest_weight	tissue	bonferroni		gene: a gene's id: as listed in the Tissue Transcriptome model. Ensemble Id for most gene model releases. Can also be a intron's id for splicing model releases.
ENSG00000163818.16	LZTFL1	11.324	3.32365	9.98356e-30	0.00227745	2	2	3.41401e-35	0.109341	Adipose_Subcutaneous	1.41167e-25		gene_name: gene name as listed by the Transcriptome Model, typically HUGO for a gene. It can also be an intron's id.
ENSG00000172215.5	CXCR6	-12.1125	-1.73243	9.06839e-34	0.0107728	2	2	2.521e-34	0.223976	Adipose_Visceral_Omentum	1.27266e-29		zscore: S-PrediXcan's association result for the gene, typically HUGO for a gene.
ENSG00000142002.16	DPP9	-7.1917	-2.18226	6.399e-13	0.00271374	2	2	6.399e-13	0.0769479	Adipose_Visceral_Omentum	8.98035e-09		effect_size: S-PrediXcan's association effect size for the gene. Can only be computed when beta from the GWAS is used.
ENSG00000172215.5	CXCR6	-7.09667	-0.779561	1.278e-12	0.0177999	1	1	1.278e-12	0.297642	Artery_Aorta	1.76172e-08		pvalue: P-value of the aforementioned statistic.
ENSG00000121807.5	CCR2	6.85226	20.6459	7.269e-12	2.3252e-05	1	1	7.269e-12	0.0134298	Artery_Aorta	1.00203e-07		n_snps_used: number of snps from GWAS that got used in S-PrediXcan analysis
ENSG00000243646.9	IL10RB	5.41609	0.363719	6.09166e-08	0.0564887	4	4	4.175e-08	0.255942	Artery_Aorta	0.000839735		n_snps_in_cov: number of snps in the covariance matrix
ENSG00000121797.9	CCRL2	5.15118	1.46964	2.58848e-07	0.00254764	2	2	1.985e-07	0.131257	Artery_Aorta	0.00356822		n_snps_in_model: number of snps in the model
ENSG00000172215.5	CXCR6	-10.1443	-0.702467	3.51192e-24	0.0413273	3	3	2.521e-34	0.318996	Artery_Tibial	4.89035e-20		var_g: variance of the gene expression, calculated as W' * G * W (where W is the vector of SNP weights in a gene's model, W' is its transpose, and G is the covariance matrix)
ENSG00000159110.19	IFNAR2	-5.79532	-1.10541	6.81907e-09	0.00605123	2	2	3.346e-11	0.273182	Brain_Amygdala	8.28858e-05		best_gwas_p: the highest p-value from GWAS snps used in this model
ENSG00000283646.1	LINC02009	4.81137	1.60488	1.499e-06	0.00125637	1	1	1.499e-06	0.113149	Brain_Amygdala	0.0182203		largest_weight: the largest (absolute value) weight in this model
ENSG00000243646.9	IL10RB	5.02534	0.193101	5.02547e-07	0.200116	2	2	2.065e-05	0.496548	Brain_Anterior_cingulate_cortex_BA24	0.00646025		tissue: name of the tissue for the corresponding gene
ENSG00000121807.5	CCR2	6.85226	16.3308	7.269e-12	3.69593e-05	1	1	7.269e-12	0.0169784	Brain_Caudate_basal_ganglia	9.79208e-08		bonferroni: Multiple testing corrected p-value using Bonferroni threshold
ENSG00000243646.9	IL10RB	5.07613	0.22897	3.85202e-07	0.150047	2	2	2.065e-05	0.422191	Brain_Caudate_basal_ganglia	0.00518905
ENSG00000243646.9	IL10RB	5.85562	0.132777	4.75234e-09	0.513112	3	3	1.042e-05	0.832561	Brain_Cerebellar_Hemisphere	6.21748e-05
ENSG00000121797.9	CCRL2	5.20074	0.819649	1.985e-07	0.00568925	1	1	1.985e-07	0.235991	Brain_Cerebellar_Hemisphere	0.00259697
ENSG00000243646.9	IL10RB	5.86288	0.10971	4.549e-09	0.743623	3	3	1.796e-06	0.994825	Brain_Cerebellum	6.06427e-05
ENSG00000243646.9	IL10RB	5.65034	0.168327	1.60131e-08	0.312201	3	3	1.042e-05	0.617479	Brain_Cortex	0.000217249
ENSG00000243646.9	IL10RB	5.15206	0.176267	2.5764e-07	0.244687	3	3	2.065e-05	0.583272	Brain_Frontal_Cortex_BA9	0.00345134
ENSG00000159110.19	IFNAR2	-4.8675	-0.970821	1.13017e-06	0.00603823	2	2	3.346e-11	0.197298	Brain_Frontal_Cortex_BA9	0.0151397
ENSG00000111331.12	OAS3	4.77256	0.836277	1.819e-06	0.00631531	1	1	1.819e-06	0.122818	Brain_Frontal_Cortex_BA9	0.0243673
ENSG00000121807.5	CCR2	6.85226	7.32379	7.269e-12	0.000159618	1	1	7.269e-12	0.0378588	Brain_Hippocampus	9.35303e-08
ENSG00000163820.14	FYCO1	6.79651	1.71688	1.07184e-11	0.00557466	2	2	6.18999e-17	0.222216	Brain_Hippocampus	1.37913e-07
ENSG00000243646.9	IL10RB	5.14845	0.214715	2.62645e-07	0.164441	2	2	2.065e-05	0.467572	Brain_Hippocampus	0.00337945
ENSG00000121807.5	CCR2	6.85226	6.46233	7.269e-12	0.000189114	1	1	7.269e-12	0.0429056	Brain_Hypothalamus	9.4657e-08
ENSG00000163820.14	FYCO1	6.38403	1.92287	1.72484e-10	0.00370496	2	2	6.18999e-17	0.149875	Brain_Hypothalamus	2.24608e-06
ENSG00000159110.19	IFNAR2	-6.09466	-2.15298	1.09668e-09	0.00181759	2	2	3.346e-11	0.0689134	Brain_Hypothalamus	1.42809e-05
ENSG00000243646.9	IL10RB	5.5274	0.242147	3.25013e-08	0.135271	4	4	1.042e-05	0.417548	Brain_Hypothalamus	0.000423232
ENSG00000163823.3	CCR1	7.49547	20.974	6.606e-14	2.89844e-05	1	1	6.606e-14	0.0134166	Brain_Nucleus_accumbens_basal_ganglia	8.84741e-10
ENSG00000243646.9	IL10RB	6.08534	0.181275	1.16247e-09	0.315988	3	3	4.175e-08	0.57577	Brain_Putamen_basal_ganglia	1.51574e-05
ENSG00000283646.1	LINC02009	4.81137	1.49539	1.499e-06	0.00168663	1	1	1.499e-06	0.121433	Brain_Putamen_basal_ganglia	0.0195455
ENSG00000163818.16	LZTFL1	12.3761	3.88453	3.52137e-35	0.00226791	2	2	3.37898e-35	0.104838	Brain_Spinal_cord_cervical_c-1	4.36826e-31
ENSG00000121807.5	CCR2	6.85226	4.88696	7.269e-12	0.0002809	1	1	7.269e-12	0.0567367	Brain_Spinal_cord_cervical_c-1	9.0172e-08
ENSG00000163820.14	FYCO1	6.59607	0.898385	4.22192e-11	0.0184691	2	2	6.18999e-17	0.311729	Brain_Spinal_cord_cervical_c-1	5.23729e-07
ENSG00000163823.3	CCR1	-6.47495	-2.00102	9.48411e-11	0.00141214	2	2	5.694e-13	0.0892012	Brain_Spinal_cord_cervical_c-1	1.1765e-06
ENSG00000111331.12	OAS3	5.03712	0.805392	4.72599e-07	0.00775885	1	1	4.72599e-07	0.14095	Brain_Spinal_cord_cervical_c-1	0.0058626
ENSG00000243646.9	IL10RB	4.90578	0.233136	9.30579e-07	0.132058	2	2	2.065e-05	0.411885	Brain_Spinal_cord_cervical_c-1	0.0115438
ENSG00000163823.3	CCR1	-7.20762	-3.95691	5.694e-13	0.000581845	1	1	5.694e-13	0.0589248	Brain_Substantia_nigra	6.79123e-09
ENSG00000121807.5	CCR2	6.85226	3819.44	7.269e-12	6.78704e-10	1	1	7.269e-12	7.25943e-05	Brain_Substantia_nigra	8.66974e-08
ENSG00000163820.14	FYCO1	6.3123	1.39603	2.74912e-10	0.00693298	2	2	6.18999e-17	0.228158	Brain_Substantia_nigra	3.27887e-06
ENSG00000243646.9	IL10RB	5.7779	0.267478	7.56404e-09	0.116071	2	2	1.796e-06	0.454378	Brain_Substantia_nigra	9.02163e-05
ENSG00000111331.12	OAS3	4.77256	0.696953	1.819e-06	0.00992444	1	1	1.819e-06	0.14737	Brain_Substantia_nigra	0.0216952
ENSG00000172215.5	CXCR6	-12.2334	-2.35459	2.06102e-34	0.00573213	2	2	2.521e-34	0.16797	Breast_Mammary_Tissue	2.88213e-30
ENSG00000163817.15	SLC6A20	8.65463	1.96307	4.94512e-18	0.00619186	3	3	8.05001e-16	0.116626	Breast_Mammary_Tissue	6.91525e-14
ENSG00000121807.5	CCR2	6.85226	19.3006	7.269e-12	2.74976e-05	1	1	7.269e-12	0.0143659	Breast_Mammary_Tissue	1.0165e-07
ENSG00000243646.9	IL10RB	5.3578	0.443849	8.42399e-08	0.0388975	4	4	2.065e-05	0.168573	Breast_Mammary_Tissue	0.00117801
ENSG00000142002.16	DPP9	-7.30422	-2.63913	2.78874e-13	0.00194457	3	3	1.778e-13	0.0651003	Cells_Cultured_fibroblasts	3.75726e-09
ENSG00000163823.3	CCR1	6.48324	0.341585	8.97751e-11	0.0796564	2	2	3.775e-14	0.556219	Cells_Cultured_fibroblasts	1.20954e-06
ENSG00000159110.19	IFNAR2	-6.21672	-0.412816	5.07652e-10	0.0548625	5	5	3.346e-11	0.727726	Cells_Cultured_fibroblasts	6.8396e-06
ENSG00000121807.5	CCR2	6.85226	9.65198	7.269e-12	0.000111499	1	1	7.269e-12	0.0287267	Cells_EBV-transformed_lymphocytes	8.54908e-08
ENSG00000159110.19	IFNAR2	-6.63048	-0.544125	3.346e-11	0.0379178	1	1	3.346e-11	0.278796	Cells_EBV-transformed_lymphocytes	3.93523e-07
ENSG00000163820.14	FYCO1	6.38913	1.33822	1.66834e-10	0.00811171	2	2	6.18999e-17	0.298826	Cells_EBV-transformed_lymphocytes	1.96213e-06
ENSG00000163823.3	CCR1	5.29484	0.284169	1.19122e-07	0.0692364	2	2	5.694e-13	0.387416	Cells_EBV-transformed_lymphocytes	0.001401
ENSG00000111331.12	OAS3	5.08409	0.477893	3.694e-07	0.0225428	1	1	3.694e-07	0.239112	Cells_EBV-transformed_lymphocytes	0.00434451
ENSG00000108379.9	WNT3	-4.61366	-0.234958	3.95647e-06	0.0994138	2	2	4.216e-06	0.484307	Cells_EBV-transformed_lymphocytes	0.046532
ENSG00000163823.3	CCR1	5.02137	0.470366	5.13035e-07	0.0214382	2	2	3.771e-14	0.224885	Colon_Sigmoid	0.00703987
ENSG00000283646.1	LINC02009	4.81137	1.17456	1.499e-06	0.00310229	1	1	1.499e-06	0.154603	Colon_Sigmoid	0.0205693
ENSG00000183625.14	CCR3	-7.71519	-9.65165	1.208e-14	0.000103447	1	1	1.208e-14	0.0300384	Colon_Transverse	1.68238e-10
ENSG00000243646.9	IL10RB	6.32103	0.390792	2.59829e-10	0.0694888	4	4	1.009e-10	0.226304	Esophagus_Gastroesophageal_Junction	3.54251e-06
ENSG00000163823.3	CCR1	5.55662	0.476898	2.75045e-08	0.0286925	2	2	3.771e-14	0.279407	Esophagus_Gastroesophageal_Junction	0.000374997
ENSG00000111331.12	OAS3	-5.03712	-1.87842	4.72599e-07	0.00152925	1	1	4.72599e-07	0.0604339	Esophagus_Gastroesophageal_Junction	0.00644342
ENSG00000163823.3	CCR1	6.13349	0.442817	8.59722e-10	0.0449481	2	2	3.771e-14	0.375668	Esophagus_Mucosa	1.20309e-05
ENSG00000243646.9	IL10RB	5.23051	0.881358	1.69043e-07	0.00948732	3	3	1.473e-05	0.132386	Esophagus_Mucosa	0.00236559
ENSG00000159110.19	IFNAR2	-4.85934	-0.294317	1.17778e-06	0.0650849	6	6	3.346e-11	0.472551	Esophagus_Mucosa	0.0164819
ENSG00000243646.9	IL10RB	5.25141	0.218719	1.50941e-07	0.157507	4	4	1.042e-05	0.30604	Esophagus_Muscularis	0.00211558
ENSG00000163823.3	CCR1	4.84871	0.384558	1.24264e-06	0.034345	3	3	6.606e-14	0.291576	Esophagus_Muscularis	0.0174169
ENSG00000172215.5	CXCR6	-9.82425	-0.639479	8.85335e-23	0.048062	2	2	2.521e-34	0.321363	Heart_Atrial_Appendage	1.18909e-18
ENSG00000243646.9	IL10RB	4.64585	0.26184	3.38686e-06	0.102132	4	4	0.0003642	0.321108	Heart_Atrial_Appendage	0.0454889
ENSG00000121807.5	CCR2	6.85226	8.12587	7.269e-12	0.000127626	1	1	7.269e-12	0.0341219	Kidney_Cortex	7.5932e-08
ENSG00000163820.14	FYCO1	6.418	1.42167	1.38075e-10	0.0090246	2	2	6.18999e-17	0.225333	Kidney_Cortex	1.44233e-06
ENSG00000172215.5	CXCR6	-10.5495	-1.2914	5.10424e-26	0.0130845	2	2	3.66701e-34	0.192714	Lung	7.3598e-22
ENSG00000160791.13	CCR5	-5.45674	-1.17853	4.84968e-08	0.00458878	3	3	1.743e-09	0.0977434	Lung	0.000699276
ENSG00000137166.14	FOXP4	4.87647	3.833	1.08e-06	0.000212343	1	1	1.08e-06	0.0774145	Lung	0.0155725
ENSG00000175164.13	ABO	4.79769	0.146262	1.60506e-06	0.233945	4	4	2.244e-09	0.668305	Lung	0.0231434
ENSG00000159110.19	IFNAR2	-7.0728	-0.707464	1.51844e-12	0.0271633	3	3	3.346e-11	0.266395	Minor_Salivary_Gland	2.00464e-08
ENSG00000121807.5	CCR2	6.85226	86.1867	7.269e-12	1.12479e-06	1	1	7.269e-12	0.00321709	Minor_Salivary_Gland	9.59654e-08
ENSG00000103489.11	XYLT1	-4.84549	-2.28889	1.263e-06	0.00152582	1	1	1.263e-06	0.0657044	Minor_Salivary_Gland	0.0166741
ENSG00000172215.5	CXCR6	-12.1865	-1.29117	3.66701e-34	0.0181557	1	1	3.66701e-34	0.304065	Muscle_Skeletal	4.72824e-30
ENSG00000163817.15	SLC6A20	11.9512	1.78489	6.39597e-33	0.0117871	2	2	3.17798e-31	0.288801	Muscle_Skeletal	8.24696e-29
ENSG00000163823.3	CCR1	7.56866	8.41873	3.771e-14	0.00017349	1	1	3.771e-14	0.033334	Muscle_Skeletal	4.86233e-10
ENSG00000243646.9	IL10RB	7.07041	0.395434	1.54471e-12	0.0717883	2	2	5.518e-11	0.283369	Muscle_Skeletal	1.99175e-08
ENSG00000159110.19	IFNAR2	6.32882	0.564531	2.47048e-10	0.0291052	3	3	3.346e-11	0.22103	Muscle_Skeletal	3.18544e-06
ENSG00000175164.13	ABO	5.35338	0.163614	8.63241e-08	0.295453	4	4	1.232e-08	0.791506	Muscle_Skeletal	0.00111306
ENSG00000172215.5	CXCR6	-10.7624	-0.80737	5.17914e-27	0.0373057	2	2	2.521e-34	0.328743	Nerve_Tibial	7.66979e-23
ENSG00000163817.15	SLC6A20	10.08	1.94894	6.77539e-24	0.00896026	3	3	2.067e-27	0.215112	Nerve_Tibial	1.00337e-19
ENSG00000163823.3	CCR1	7.56866	2.50137	3.771e-14	0.00176972	1	1	3.771e-14	0.112191	Nerve_Tibial	5.58447e-10
ENSG00000121807.5	CCR2	6.85226	15.6947	7.269e-12	3.7205e-05	1	1	7.269e-12	0.0176665	Nerve_Tibial	1.07647e-07
ENSG00000121807.5	CCR2	6.85226	23.8343	7.269e-12	1.39727e-05	1	1	7.269e-12	0.0116332	Ovary	9.46352e-08
ENSG00000159110.19	IFNAR2	6.14037	2.73634	8.2332e-10	0.00120149	2	2	3.346e-11	0.0430373	Ovary	1.07188e-05
ENSG00000159110.19	IFNAR2	-5.51586	-0.692822	3.47071e-08	0.0162822	3	3	2.45e-07	0.347289	Pancreas	0.000452164
ENSG00000111331.12	OAS3	-5.00664	-0.257855	5.53874e-07	0.0780086	2	2	3.694e-07	0.887846	Pancreas	0.00721587
ENSG00000089127.12	OAS1	-5.00196	-0.452636	5.675e-07	0.0248176	1	1	5.675e-07	0.254333	Pancreas	0.00739339
ENSG00000121797.9	CCRL2	5.20074	0.885239	1.985e-07	0.0067044	1	1	1.985e-07	0.218506	Pituitary	0.00277701
ENSG00000243646.9	IL10RB	5.0439	0.24039	4.56129e-07	0.128459	3	3	2.065e-05	0.438454	Pituitary	0.00638125
ENSG00000159110.19	IFNAR2	-5.8503	-1.31054	4.90694e-09	0.00494275	2	2	3.346e-11	0.232889	Prostate	6.73723e-05
ENSG00000111331.12	OAS3	-5.35941	-0.76782	8.34941e-08	0.00974513	2	2	1.853e-07	0.120019	Prostate	0.00114637
ENSG00000121797.9	CCRL2	-5.20074	-4.8247	1.985e-07	0.000240952	1	1	1.985e-07	0.0400916	Prostate	0.0027254
ENSG00000283646.1	LINC02009	4.81137	1.71248	1.499e-06	0.00168561	1	1	1.499e-06	0.106039	Prostate	0.0205813
ENSG00000173585.15	CCR9	9.31805	4.30308	1.185e-20	0.00155693	1	1	1.185e-20	0.0859965	Skin_Not_Sun_Exposed_Suprapubic	1.69929e-16
ENSG00000163823.3	CCR1	7.56852	1.9786	3.775e-14	0.00324521	1	1	3.775e-14	0.141828	Skin_Not_Sun_Exposed_Suprapubic	5.41335e-10
ENSG00000121797.9	CCRL2	5.20074	2.00883	1.985e-07	0.00146789	1	1	1.985e-07	0.0962898	Skin_Not_Sun_Exposed_Suprapubic	0.00284649
ENSG00000172215.5	CXCR6	-9.82843	-1.25697	8.49362e-23	0.0135882	2	2	3.66701e-34	0.160935	Skin_Sun_Exposed_Lower_leg	1.24253e-18
ENSG00000159110.19	IFNAR2	-6.33717	-0.28293	2.34025e-10	0.120582	5	5	3.346e-11	0.657777	Skin_Sun_Exposed_Lower_leg	3.42355e-06
ENSG00000163823.3	CCR1	6.26266	1.32725	3.78466e-10	0.00526284	2	2	3.771e-14	0.130752	Skin_Sun_Exposed_Lower_leg	5.53657e-06
ENSG00000142002.16	DPP9	-5.8771	-0.62459	4.17514e-09	0.0253255	3	3	1.778e-13	0.168381	Skin_Sun_Exposed_Lower_leg	6.10781e-05
ENSG00000121807.5	CCR2	-6.85226	-127.189	7.269e-12	6.98161e-07	1	1	7.269e-12	0.00217998	Small_Intestine_Terminal_Ileum	9.70194e-08
ENSG00000159110.19	IFNAR2	-6.42897	-0.78258	1.2847e-10	0.0152729	2	2	3.346e-11	0.167243	Small_Intestine_Terminal_Ileum	1.71469e-06
ENSG00000159110.19	IFNAR2	-5.08061	-0.795863	3.76231e-07	0.00873156	2	2	3.346e-11	0.12143	Spleen	0.00505918
ENSG00000121807.5	CCR2	6.85226	19.1989	7.269e-12	2.48123e-05	1	1	7.269e-12	0.014442	Stomach	9.77536e-08
ENSG00000121797.9	CCRL2	5.20074	2.03572	1.985e-07	0.001367	1	1	1.985e-07	0.095018	Stomach	0.00266943
ENSG00000159110.19	IFNAR2	-5.20064	-0.848922	1.98602e-07	0.0108147	3	3	1.212e-07	0.341516	Stomach	0.0026708
ENSG00000283646.1	LINC02009	4.81137	2.85877	1.499e-06	0.000610919	1	1	1.499e-06	0.0635204	Stomach	0.0201586
ENSG00000121807.5	CCR2	-6.85226	-119.031	7.269e-12	6.68909e-07	1	1	7.269e-12	0.00232939	Testis	1.23762e-07
ENSG00000283646.1	LINC02009	4.81137	1.42302	1.499e-06	0.00217534	1	1	1.499e-06	0.127609	Testis	0.025522
ENSG00000163818.16	LZTFL1	12.442	3.93123	1.54548e-35	0.00196337	2	2	1.67101e-35	0.104214	Thyroid	2.27588e-31
ENSG00000183625.14	CCR3	-7.71519	-5.60208	1.208e-14	0.000390061	1	1	1.208e-14	0.0517522	Thyroid	1.7789e-10
ENSG00000172215.5	CXCR6	-12.2056	-1.90087	2.90102e-34	0.00737219	2	2	3.66701e-34	0.207166	Uterus	3.6254e-30
ENSG00000111331.12	OAS3	5.08409	8.12519	3.694e-07	6.32318e-05	1	1	3.694e-07	0.0140637	Uterus	0.00461639
ENSG00000283646.1	LINC02009	4.81137	1.1349	1.499e-06	0.00293893	1	1	1.499e-06	0.160005	Uterus	0.018733
ENSG00000159110.19	IFNAR2	-5.46971	-0.759402	4.50783e-08	0.0115674	2	2	3.346e-11	0.548512	Vagina	0.000552524
ENSG00000111331.12	OAS3	5.08409	12.0013	3.694e-07	3.52919e-05	1	1	3.694e-07	0.00952146	Vagina	0.00452773
ENSG00000283646.1	LINC02009	4.81137	1.60947	1.499e-06	0.00148334	1	1	1.499e-06	0.112826	Vagina	0.0183732
ENSG00000173585.15	CCR9	11.688	3.69478	1.468e-31	0.00294663	1	1	1.468e-31	0.140417	Whole_Blood	1.77408e-27
ENSG00000130313.6	PGLS	-4.64347	-2.40384	3.426e-06	0.000825387	2	2	3.426e-06	0.0398239	Whole_Blood	0.0414032
