# Supplementary material for: Integrative genomic analyses identify susceptibility genes underlying COVID-19 hospitalization
Source: Nat Commun. 2021 Jul 27;12:4569. doi: 10.1038/s41467-021-24824-z (PMC8316582; doi:10.1038/s41467-021-24824-z)
Supplement: Supplementary file 4 — Supplementary Data 2 [file 41467_2021_24824_MOESM4_ESM.xlsx]

## Sheet: Sheet1
Supplemental Data 2. Number of TWAS tests per tissue using GTEx v8 data.
Tissue	Number of genes with predicted expression	Bonferroni-adjusted P-value
Adipose Subcutaneous	14156	3.53207e-06
Adipose Visceral Omentum	14047	3.55948e-06
Adrenal Gland	12960	3.85802e-06
Artery Aorta	13795	3.6245e-06
Artery Coronary	13253	3.77273e-06
Artery Tibial	13943	3.58603e-06
Brain Amygdala	12173	4.10745e-06
Brain Anterior cingulate cortex BA24	12863	3.88712e-06
Brain Caudate basal ganglia	13482	3.70865e-06
Brain Cerebellar Hemisphere	13102	3.81621e-06
Brain Cerebellum	13341	3.74784e-06
Brain Cortex	13596	3.67755e-06
Brain Frontal Cortex BA9	13420	3.72578e-06
Brain Hippocampus	12878	3.88259e-06
Brain Hypothalamus	13040	3.83436e-06
Brain Nucleus accumbens basal ganglia	13404	3.73023e-06
Brain Putamen basal ganglia	13049	3.83171e-06
Brain Spinal cord cervical c-1	12416	4.02706e-06
Brain Substantia nigra	11951	4.18375e-06
Breast Mammary Tissue	14000	3.57143e-06
Cells Cultured fibroblasts	13496	3.7048e-06
Cells EBV-transformed lymphocytes	11806	4.23513e-06
Colon Sigmoid	13741	3.63875e-06
Colon Transverse	13939	3.58706e-06
Esophagus Gastroesophageal Junction	13648	3.66354e-06
Esophagus Mucosa	14018	3.56684e-06
Esophagus Muscularis	14034	3.56278e-06
Heart Atrial Appendage	13454	3.71637e-06
Heart Left Ventricle	12678	3.94384e-06
Kidney Cortex	10499	4.76236e-06
Liver	12099	4.13257e-06
Lung	14437	3.46332e-06
Minor Salivary Gland	13239	3.77672e-06
Muscle Skeletal	12912	3.87237e-06
Nerve Tibial	14821	3.37359e-06
Ovary	13042	3.83377e-06
Pancreas	13083	3.82175e-06
Pituitary	14000	3.57143e-06
Prostate	13751	3.6361e-06
Skin Not Sun Exposed Suprapubic	14348	3.48481e-06
Skin Sun Exposed Lower leg	14638	3.41577e-06
Small Intestine Terminal Ileum	13378	3.73748e-06
Spleen	13467	3.71278e-06
Stomach	13464	3.71361e-06
Testis	17031	2.93582e-06
Thyroid	14735	3.39328e-06
Uterus	12534	3.98915e-06
Vagina	12272	4.07432e-06
Whole Blood	12129	4.12235e-06
Multi-tissue	22207	2.25154e-06
