# Supplementary material for: Integrative genomic analyses identify susceptibility genes underlying COVID-19 hospitalization
Source: Nat Commun. 2021 Jul 27;12:4569. doi: 10.1038/s41467-021-24824-z (PMC8316582; doi:10.1038/s41467-021-24824-z)
Supplement: Supplementary file 5 — Supplementary Data 3 [file 41467_2021_24824_MOESM5_ESM.xlsx]

## Sheet: Sheet1
Supplementary Data 3: Results of expression TWAS using meta-analyzed across tissue approach using SMultiXcan, significant results are highlighted in yellow.
ENSEMBL ID	GENE	pvalue	n	n_indep	p_i_best	t_i_best	p_i_worst	t_i_worst	eigen_max	eigen_min	eigen_min_kept	z_min	z_max	z_mean	z_sd	tmi	bonf		LEGEND:
ENSG00000163818.16	LZTFL1	5.4919e-30	45	5	1.54548e-35	Thyroid	0.626	Brain_Anterior_cingulate_cortex_BA24	22.0018	6.16193e-16	0.786369	-4.16251	12.442	-0.532051	3.83794	5	1.2197e-25		gene: a gene's id: as listed in the Tissue Transcriptome model. Ensemble Id for most gene model releases. Can also be a intron's id for splicing model releases.
ENSG00000163817.15	SLC6A20	3.21437e-29	33	5	6.39597e-33	Muscle_Skeletal	0.0346838	Pancreas	19.1054	5.97907e-16	0.871829	2.11203	11.9512	4.21974	2.06317	5	7.1388e-25		gene_name: gene name as listed by the Transcriptome Model, typically HUGO for a gene. It can also be an intron's id.
ENSG00000173585.15	CCR9	1.18005e-28	7	6	1.468e-31	Whole_Blood	0.08777	Testis	3.35472	0.00147328	0.112854	1.70728	11.688	4.89682	4.01406	6	2.62077e-24		pvalue: significance p-value of S-MultiXcan association
ENSG00000172215.5	CXCR6	2.6115e-28	38	4	2.06102e-34	Breast_Mammary_Tissue	0.9058	Adrenal_Gland	16.4694	1.49471e-15	3.05258	-12.2334	2.41159	-3.91527	4.51967	4	5.79988e-24		n: number of "tissues" available for this gene
ENSG00000173578.7	XCR1	4.02673e-16	23	4	2.18384e-05	Small_Intestine_Terminal_Ileum	0.6604	Spleen	13.7522	1.08336e-17	0.939968	-3.53343	4.24522	-0.826212	2.12324	4	8.94296e-12		n_indep: number of independent components of variation kept among the tissues' predictions. (Synthetic independent tissues)
ENSG00000163820.14	FYCO1	1.7596e-14	47	5	1.07184e-11	Brain_Hippocampus	0.919474	Esophagus_Gastroesophageal_Junction	23.2229	2.24185e-15	0.828342	-3.10871	6.79651	2.13964	2.14177	5	3.90789e-10		p_i_best: best p-value of single-tissue S-PrediXcan association.
ENSG00000183625.14	CCR3	7.44972e-13	6	4	1.208e-14	Colon_Transverse	0.329918	Whole_Blood	3.53885	6.42473e-17	0.462294	-7.71519	-0.974278	-3.94824	3.02745	4	1.65451e-08		t_i_best: name of best single-tissue S-PrediXcan association.
ENSG00000163823.3	CCR1	1.12952e-11	47	2	3.771e-14	Nerve_Tibial	0.9828	Adipose_Visceral_Omentum	33.8856	7.21223e-16	12.0003	-7.20762	7.56866	1.80552	3.59012	2	2.50856e-07		p_i_worst: worst p-value of single-tissue S-PrediXcan association.
ENSG00000121807.5	CCR2	1.14886e-09	35	3	7.269e-12	Brain_Caudate_basal_ganglia	0.846861	Lung	17.9134	4.73851e-16	0.735314	-6.85226	6.85226	2.16672	4.05138	3	2.5515e-05		t_i_worst: name of worst single-tissue S-PrediXcan association.
ENSG00000159110.19	IFNAR2	6.24963e-09	48	7	1.51844e-12	Minor_Salivary_Gland	0.940814	Artery_Aorta	18.6581	6.75547e-16	1.16866	-7.0728	6.32882	-1.9318	3.23609	7	0.000138798		eigen_max: In the SVD decomposition of predicted expression correlation: eigenvalue (variance explained) of the top independent component
ENSG00000158486.13	DNAH3	3.60583e-08	5	5	0.00478606	Skin_Sun_Exposed_Lower_leg	0.59	Colon_Transverse	2.06622	0.167966	0.167966	-0.771856	2.82109	0.258111	1.53312	5	0.000800818		eigen_min: In the SVD decomposition of predicted expression correlation: eigenvalue (variance explained) of the last independent component
ENSG00000142002.16	DPP9	6.81089e-08	47	7	2.78874e-13	Cells_Cultured_fibroblasts	0.922083	Brain_Nucleus_accumbens_basal_ganglia	28.507	1.70055e-15	1.09913	-7.30422	2.13475	-2.12972	1.83072	7	0.00151263		eigen_min_kept: In the SVD decomposition of predicted expression correlation: eigenvalue (variance explained) of the smalles independent component that was kept.
ENSG00000160791.13	CCR5	1.21793e-06	46	5	4.84968e-08	Lung	0.9751	Testis	25.0673	1.67442e-15	1.34608	-5.45674	0.794164	-1.49353	1.35965	5	0.027049		z_min: minimum z-score among single-tissue S-Predican associations.
ENSG00000243646.9	IL10RB	1.38999e-06	46	5	1.54471e-12	Muscle_Skeletal	0.846867	Whole_Blood	30.3937	2.87538e-15	1.23992	-2.60219	7.07041	4.16323	1.72786	5	0.0308702		z_max: maximum z-score among single-tissue S-Predican associations.
ENSG00000121797.9	CCRL2	4.57722e-06	30	3	1.985e-07	Pituitary	0.67182	Muscle_Skeletal	18.8433	1.83305e-15	2.05673	-5.20074	5.20074	1.20636	2.648	3	0.101655		z_mean: mean z-score among single-tissue S-Predican associations.
ENSG00000151575.14	TEX9	5.19195e-06	41	3	0.00224357	Artery_Aorta	0.9956	Esophagus_Mucosa	34.2509	5.67831e-16	1.50235	-3.05594	-0.00551461	-1.87496	1.08455	3	0.115308		z_sd: standard deviation of the mean z-score among single-tissue S-Predican associations.
ENSG00000175164.13	ABO	1.91166e-05	48	4	8.63241e-08	Muscle_Skeletal	0.78456	Cells_EBV-transformed_lymphocytes	35.0119	3.43576e-15	1.35585	-0.499271	5.35338	2.3912	1.21202	4	0.424561		tmi: trace of T * T', where Tis correlation of predicted expression levels for different tissues multiplied by its SVD pseudo-inverse. It is an estimate for number of indepent components of variation in predicted expresison across tissues (typically close to n_indep)
ENSG00000272076.1	RP11-11C20.3	2.31455e-05	5	2	2.939e-05	Brain_Cerebellar_Hemisphere	0.03028	Colon_Transverse	4.00323	5.03286e-17	0.996775	2.16641	4.17814	2.57616	0.89555	2	0.514038		bonf: bonferroni pvalue for pvalue (in column3)
ENSG00000260792.1	RP11-982M15.8	2.59287e-05	3	3	0.1395	Brain_Frontal_Cortex_BA9	0.8147	Cells_EBV-transformed_lymphocytes	2.42752	0.0880685	0.0880685	-0.942181	1.47766	0.100369	1.24416	3	0.57585
ENSG00000182359.14	KBTBD3	3.00235e-05	48	3	0.03018	Whole_Blood	0.7916	Brain_Hippocampus	42.4887	4.1961e-15	1.47497	-2.16772	0.941986	-1.34375	1.06663	3	0.666791
ENSG00000273476.1	RP11-108L7.14	4.8832e-05	8	5	0.003465	Brain_Cerebellum	0.7302	Testis	3.29765	4.96524e-17	0.125519	-1.67304	2.92316	0.479538	2.11096	5	1
ENSG00000184575.11	XPOT	5.97563e-05	32	5	0.004323	Thyroid	0.6326	Artery_Tibial	22.6978	6.33376e-16	0.916834	-2.85358	1.36708	-0.525669	1.13557	5	1
ENSG00000111331.12	OAS3	6.84063e-05	38	2	8.34941e-08	Prostate	0.83502	Lung	21.9962	1.09407e-15	15.7001	-5.35941	5.08409	-0.00730298	3.08396	2	1
ENSG00000197540.7	GZMM	7.32709e-05	38	14	0.002034	Adipose_Subcutaneous	0.788085	Adipose_Visceral_Omentum	9.09006	2.36502e-16	0.3261	-1.44949	3.08522	0.469698	1.34766	14	1
ENSG00000132517.14	SLC52A1	8.1411e-05	14	4	0.0400391	Colon_Transverse	0.947327	Esophagus_Mucosa	7.14285	4.01953e-17	0.282322	-2.05335	1.43636	0.114315	1.26873	4	1
ENSG00000072401.14	UBE2D1	8.35551e-05	18	6	1.446e-05	Colon_Sigmoid	0.8083	Lung	8.21588	2.10153e-18	0.356718	-3.64799	4.33676	1.02082	2.11221	6	1
ENSG00000163939.18	PBRM1	8.54125e-05	41	4	0.004201	Brain_Caudate_basal_ganglia	0.87892	Skin_Not_Sun_Exposed_Suprapubic	33.716	8.56075e-16	1.14299	-2.86266	2.86266	0.21569	1.91692	4	1
ENSG00000215186.6	GOLGA6B	9.55489e-05	2	2	0.1091	Nerve_Tibial	0.7855	Testis	1.90266	0.0973416	0.0973416	-1.60225	0.272159	-0.665046	1.32541	2	1
ENSG00000103489.11	XYLT1	0.000105432	23	10	1.263e-06	Minor_Salivary_Gland	0.810468	Pancreas	9.83493	2.71102e-18	0.403765	-4.84549	1.21596	-0.468958	1.27237	10	1
ENSG00000124171.8	PARD6B	0.00011868	38	8	0.0284362	Skin_Not_Sun_Exposed_Suprapubic	0.87638	Brain_Anterior_cingulate_cortex_BA24	17.8996	4.40896e-16	0.610104	-1.94049	2.19121	0.885355	0.952115	8	1
ENSG00000203684.5	IBA57-AS1	0.000122476	12	3	7.957e-05	Brain_Frontal_Cortex_BA9	0.08565	Heart_Atrial_Appendage	10.6249	2.49979e-19	0.435196	-3.94569	3.94569	0.537076	3.34586	3	1
ENSG00000113356.11	POLR3G	0.000153782	40	7	0.05663	Brain_Amygdala	0.9718	Esophagus_Gastroesophageal_Junction	19.8792	3.45404e-16	0.870933	-1.90616	1.90616	-0.349422	1.16175	7	1
ENSG00000184113.9	CLDN5	0.000154759	33	6	0.002643	Muscle_Skeletal	0.999378	Brain_Amygdala	14.5083	1.11823e-15	0.571299	-2.80768	3.00647	0.402705	1.99581	6	1
ENSG00000021461.16	CYP3A43	0.000155574	3	3	0.005684	Liver	0.2651	Skin_Sun_Exposed_Lower_leg	1.92987	0.085455	0.085455	-2.76547	1.12615	-0.917913	1.95324	3	1
ENSG00000163888.3	CAMK2N2	0.000163232	34	3	0.0931882	Esophagus_Gastroesophageal_Junction	0.8424	Brain_Hypothalamus	30.851	3.24263e-16	1.12635	-1.67881	0.227681	-0.615782	0.838012	3	1
ENSG00000283646.1	LINC02009	0.000189256	35	7	1.499e-06	Brain_Amygdala	0.8161	Colon_Transverse	15.8611	5.19977e-16	0.688053	-2.32654	4.81137	1.07353	2.55066	7	1
ENSG00000109107.13	ALDOC	0.000200784	10	4	0.0490279	Artery_Aorta	0.811336	Heart_Left_Ventricle	5.08507	1.10581e-17	0.267864	-1.96835	1.31236	-0.378976	1.28801	4	1
ENSG00000101363.12	MANBAL	0.000206994	49	4	0.00177841	Brain_Substantia_nigra	0.998787	Esophagus_Mucosa	33.2421	8.88869e-16	1.47685	-3.12494	0.51097	-0.861543	0.93437	4	1
ENSG00000146243.13	IRAK1BP1	0.000207177	49	3	0.000175017	Cells_EBV-transformed_lymphocytes	0.977336	Thyroid	42.528	1.27921e-15	1.69633	-1.0031	3.75259	0.704632	1.12635	3	1
ENSG00000204396.10	VWA7	0.000234097	49	8	0.00076373	Brain_Spinal_cord_cervical_c-1	0.98236	Colon_Sigmoid	16.0432	7.41623e-16	1.10559	-2.74843	3.36562	0.692342	1.59276	8	1
ENSG00000265817.2	FSBP	0.000256958	15	4	0.00856	Adipose_Subcutaneous	0.9801	Brain_Hypothalamus	9.11675	1.47351e-17	0.405246	-2.62914	2.62914	0.194586	1.26059	4	1
ENSG00000269190.5	FBXO17	0.000258233	48	7	0.00294808	Minor_Salivary_Gland	0.995881	Adipose_Visceral_Omentum	26.6855	2.58788e-15	0.941668	-1.85534	2.9731	0.333714	1.10596	7	1
ENSG00000150045.11	KLRF1	0.000260588	5	4	6.513e-05	Colon_Transverse	0.7609	Brain_Anterior_cingulate_cortex_BA24	2.19549	2.96743e-16	0.242465	-3.99341	0.304299	-1.60918	1.87404	4	1
ENSG00000197503.4	LINC00477	0.0002631	1	1	0.0002631	Testis	0.0002631	Testis	1	1	1	-3.64916	-3.64916	-3.64916	NA	1	1
ENSG00000167680.15	SEMA6B	0.000265656	26	7	0.0006686	Brain_Nucleus_accumbens_basal_ganglia	0.67	Brain_Amygdala	11.1143	4.80288e-16	0.496138	-3.40214	2.2914	-0.509444	2.11243	7	1
ENSG00000213398.7	LCAT	0.000278771	39	3	0.0003781	Brain_Frontal_Cortex_BA9	0.7466	Adrenal_Gland	33.2215	5.45082e-16	1.89879	-3.55492	3.55492	1.53965	1.21272	3	1
ENSG00000076662.9	ICAM3	0.000278862	34	3	0.00182	Brain_Cortex	0.950269	Spleen	26.6476	5.8118e-16	1.45982	-1.92261	3.11813	-0.799276	0.938307	3	1
ENSG00000152208.12	GRID2	0.000305692	4	4	0.02205	Brain_Spinal_cord_cervical_c-1	0.6666	Nerve_Tibial	2.50196	0.0837288	0.0837288	-1.05549	2.28951	0.353095	1.46218	4	1
ENSG00000137634.9	NXPE4	0.000369408	7	4	0.06643	Breast_Mammary_Tissue	0.7864	Artery_Coronary	4.60938	4.56123e-17	0.194204	-1.83551	1.49544	-0.440948	1.15442	4	1
ENSG00000168944.15	CEP120	0.000370661	32	4	8.5e-05	Pancreas	0.9404	Prostate	18.2201	6.85629e-16	1.39501	-1.62812	3.92985	0.807647	1.39356	4	1
ENSG00000198342.9	ZNF442	0.000380965	10	5	0.02216	Adipose_Visceral_Omentum	0.7449	Testis	4.18434	4.97789e-19	0.364773	-2.28761	1.71038	0.241771	1.02722	5	1
ENSG00000146433.8	TMEM181	0.000390932	34	7	0.001092	Artery_Aorta	0.7718	Pancreas	15.8209	3.4381e-16	0.733025	-2.96733	3.26568	-0.148775	1.79875	7	1
ENSG00000162650.16	ATXN7L2	0.000392145	42	4	0.000533946	Nerve_Tibial	0.7976	Testis	27.2791	1.44933e-15	2.88531	-3.21598	3.46312	0.916007	1.94544	4	1
ENSG00000241837.6	ATP5O	0.000406194	47	3	4.531e-05	Brain_Nucleus_accumbens_basal_ganglia	0.636139	Brain_Cerebellum	37.5857	1.03972e-15	2.85384	0.473104	4.07859	2.18805	0.932982	3	1
ENSG00000213337.8	ANKRD39	0.000407551	10	5	0.03859	Kidney_Cortex	0.9246	Cells_Cultured_fibroblasts	4.13288	2.1083e-32	0.338375	-1.75763	2.06853	0.00320236	1.13189	5	1
ENSG00000228439.5	TSTD3	0.000423535	37	4	0.00270666	Prostate	0.775071	Brain_Cerebellar_Hemisphere	19.5492	9.1071e-16	1.89866	-2.99923	1.83987	-0.247214	1.70648	4	1
ENSG00000226266.6	AC009961.3	0.000483113	49	2	2.60855e-05	Prostate	0.002132	Brain_Spinal_cord_cervical_c-1	44.634	6.99124e-16	2.53176	-4.2052	-3.0712	-3.72611	0.311079	2	1
ENSG00000267198.1	RP11-798G7.6	0.000496883	3	2	0.001159	Artery_Aorta	0.00458	Spleen	2.09292	4.91534e-17	0.907084	-3.24878	2.83518	-1.2208	3.51258	2	1
ENSG00000174405.13	LIG4	0.000538249	45	3	0.03846	Brain_Caudate_basal_ganglia	0.9422	Whole_Blood	35.211	7.40058e-16	1.72961	-1.17013	2.06992	-0.16389	0.920254	3	1
ENSG00000255142.1	AP006621.6	0.000539517	26	4	4.99149e-05	Brain_Caudate_basal_ganglia	0.111553	Brain_Anterior_cingulate_cortex_BA24	14.9947	1.35195e-15	0.991096	1.59125	4.05603	2.5126	0.590072	4	1
ENSG00000237759.1	RP11-278H7.3	0.0005601	3	2	0.003533	Brain_Cerebellar_Hemisphere	0.4124	Brain_Cerebellum	2.73931	1.2326e-32	0.26069	0.819677	2.9171	1.51882	1.21095	2	1
ENSG00000177542.10	SLC25A22	0.000566667	15	5	0.0003073	Brain_Putamen_basal_ganglia	0.7429	Brain_Frontal_Cortex_BA9	8.43253	1.49621e-18	0.697822	-3.60907	2.71739	-0.971418	1.32565	5	1
ENSG00000090621.13	PABPC4	0.000601327	46	7	0.01743	Brain_Substantia_nigra	0.89305	Brain_Anterior_cingulate_cortex_BA24	23.2573	2.16886e-15	0.962627	-2.37751	1.61551	-0.553557	1.16708	7	1
ENSG00000239605.9	C2orf61	0.000614791	11	5	0.001788	Skin_Not_Sun_Exposed_Suprapubic	0.955	Breast_Mammary_Tissue	5.88038	1.50119e-17	0.240033	-1.51925	3.12336	0.369886	1.20963	5	1
ENSG00000220201.7	ZGLP1	0.000657165	47	4	0.00519207	Prostate	0.7513	Artery_Coronary	35.849	3.43558e-15	1.29783	-2.79487	2.5355	-1.55715	1.2519	4	1
ENSG00000173862.3	RP11-89N17.1	0.000689117	5	3	0.009001	Skin_Not_Sun_Exposed_Suprapubic	0.7788	Pancreas	2.78722	7.68657e-18	0.532887	-2.61202	1.11722	-0.187868	1.52482	3	1
ENSG00000244411.3	KRTAP5-7	0.000728758	15	4	0.004347	Brain_Amygdala	0.5974	Brain_Hypothalamus	10.8914	5.00945e-17	0.386219	-2.85182	2.85182	0.357458	2.38845	4	1
ENSG00000249743.5	RP11-60A8.1	0.000729541	5	3	0.03439	Brain_Cortex	0.8258	Skin_Not_Sun_Exposed_Suprapubic	2.82328	1.42485e-17	0.503498	-2.11547	1.45237	0.0464808	1.48703	3	1
ENSG00000115993.12	TRAK2	0.000731968	25	4	0.01071	Esophagus_Muscularis	0.614	Adipose_Subcutaneous	18.274	4.26354e-17	0.965615	-2.55202	2.55202	-0.47719	1.41927	4	1
ENSG00000186654.20	PRR5	0.000735214	25	9	0.001674	Testis	0.808453	Brain_Hypothalamus	14.3324	1.25396e-18	0.523903	-1.41353	3.1427	0.0740531	1.22546	9	1
ENSG00000111731.12	C2CD5	0.000844146	46	1	0.000680835	Brain_Hippocampus	0.9514	Colon_Sigmoid	44.5038	1.51327e-15	44.5038	0.0609488	3.39718	3.24762	0.510809	1	1
ENSG00000145861.7	C1QTNF2	0.000853527	19	5	0.001614	Nerve_Tibial	0.856464	Thyroid	13.6658	1.94617e-18	0.480644	-1.00978	3.15336	1.83243	1.07296	5	1
ENSG00000002745.12	WNT16	0.000870223	23	8	0.02412	Nerve_Tibial	0.6869	Testis	12.2137	1.4239e-18	0.414278	-2.25521	1.93427	0.797374	1.17617	8	1
ENSG00000256973.1	RP11-359J14.2	0.000889711	16	2	7.575e-05	Brain_Nucleus_accumbens_basal_ganglia	0.6094	Brain_Cerebellar_Hemisphere	14.6241	2.37906e-19	1.00128	-0.51093	3.95746	3.38757	1.09053	2	1
ENSG00000137166.14	FOXP4	0.000901294	28	4	1.08e-06	Lung	0.9963	Heart_Atrial_Appendage	22.7194	1.44352e-15	0.989877	-0.494583	4.87647	0.141416	1.10754	4	1
ENSG00000101463.5	SYNDIG1	0.000914609	17	5	0.00598947	Brain_Nucleus_accumbens_basal_ganglia	0.996883	Pancreas	8.29499	1.35682e-18	0.315161	-2.74836	2.57055	-1.05052	1.61893	5	1
ENSG00000189182.9	KRT77	0.000938686	6	6	0.0355239	Whole_Blood	0.9461	Breast_Mammary_Tissue	2.13693	0.303082	0.303082	-2.10233	2.09942	-0.622756	1.56879	6	1
ENSG00000168079.16	SCARA5	0.000950052	26	6	0.003276	Adrenal_Gland	0.9252	Spleen	17.829	1.69464e-15	0.655138	-2.94058	0.754249	-0.700494	1.05499	6	1
ENSG00000182057.4	OGFRP1	0.000962305	32	3	0.000838	Adipose_Visceral_Omentum	0.505288	Testis	25.969	4.34318e-16	1.1799	-3.33993	-0.666193	-2.3361	0.920793	3	1
ENSG00000253227.1	RP11-383J24.1	0.000980237	2	2	0.0560868	Muscle_Skeletal	0.5877	Heart_Left_Ventricle	1.92386	0.0761435	0.0761435	-1.91036	0.542172	-0.684094	1.7342	2	1
ENSG00000079335.18	CDC14A	0.000992144	44	3	0.00202896	Esophagus_Mucosa	0.97874	Brain_Caudate_basal_ganglia	31.571	8.69499e-16	1.4355	-3.08596	0.960467	-1.38742	1.51063	3	1
ENSG00000109680.10	TBC1D19	0.00100173	12	4	0.2255	Brain_Hippocampus	0.9814	Cells_Cultured_fibroblasts	8.5948	2.51515e-18	0.392022	-0.854731	1.21203	0.176137	0.897746	4	1
ENSG00000158636.16	EMSY	0.00100425	17	4	0.000411	Cells_Cultured_fibroblasts	0.8845	Ovary	13.7166	1.14788e-17	0.726736	0.145267	3.53292	2.99447	0.954289	4	1
ENSG00000213420.7	GPC2	0.00102667	44	7	0.007611	Brain_Amygdala	0.874025	Muscle_Skeletal	18.327	6.9627e-16	0.822189	-2.66886	2.66886	-0.586832	1.44482	7	1
ENSG00000264707.1	L3MBTL4-AS1	0.001045	1	1	0.001045	Small_Intestine_Terminal_Ileum	0.001045	Small_Intestine_Terminal_Ileum	1	1	1	3.27812	3.27812	3.27812	NA	1	1
ENSG00000261076.1	RP11-179B15.6	0.001047	1	1	0.001047	Nerve_Tibial	0.001047	Nerve_Tibial	1	1	1	3.27758	3.27758	3.27758	NA	1	1
ENSG00000265091.5	RP11-835E18.5	0.001053	2	1	0.001053	Liver	0.001053	Brain_Cerebellar_Hemisphere	2	0	2	-3.27597	3.27597	2.22045e-16	4.63292	1	1
ENSG00000182150.15	ERCC6L2	0.00105482	49	3	0.0009159	Whole_Blood	0.9387	Artery_Tibial	41.8171	5.74923e-16	1.8844	-3.31516	3.25075	-1.45502	0.908911	3	1
ENSG00000234238.1	RP11-430L16.1	0.001141	1	1	0.001141	Testis	0.001141	Testis	1	1	1	-3.25323	-3.25323	-3.25323	NA	1	1
ENSG00000125170.10	DOK4	0.0011476	46	5	0.0034291	Brain_Substantia_nigra	0.7203	Skin_Sun_Exposed_Lower_leg	23.4124	4.69542e-16	0.883401	-1.90235	2.9264	1.18357	1.23146	5	1
ENSG00000104312.7	RIPK2	0.00115676	49	4	0.0794438	Prostate	0.984434	Nerve_Tibial	28.3188	1.0012e-15	1.72022	-1.67441	1.75392	0.132688	1.11273	4	1
ENSG00000130159.13	ECSIT	0.00116262	47	3	0.1677	Adrenal_Gland	0.958319	Testis	36.788	6.43025e-16	2.79972	-1.2968	1.37963	0.455558	1.04663	3	1
ENSG00000144218.18	AFF3	0.00116613	32	5	0.00223755	Brain_Cerebellar_Hemisphere	0.8574	Heart_Atrial_Appendage	20.1249	1.59528e-15	0.909502	-3.05674	2.86122	-1.15291	2.04281	5	1
ENSG00000147454.13	SLC25A37	0.00124118	33	8	0.00049	Colon_Sigmoid	0.8886	Esophagus_Muscularis	16.1763	1.55417e-15	0.692557	-1.61166	3.48616	0.507066	1.68817	8	1
ENSG00000172967.7	XKR3	0.00125942	7	5	0.00509438	Whole_Blood	0.8834	Lung	3.62901	2.01004e-19	0.263914	-2.801	2.38519	0.929998	1.86064	5	1
ENSG00000083535.15	PIBF1	0.00126055	39	4	0.000338712	Thyroid	0.8938	Liver	28.2141	2.79287e-16	1.87431	-3.58374	0.748597	-2.05064	1.25739	4	1
ENSG00000170522.9	ELOVL6	0.00127688	11	7	0.00171	Muscle_Skeletal	0.7226	Lung	5.0218	1.38602e-18	0.462533	-3.13646	3.13646	0.391679	1.88278	7	1
ENSG00000146856.14	AGBL3	0.00128438	43	5	0.00305471	Pancreas	0.908867	Adipose_Subcutaneous	21.9976	1.44187e-15	0.966846	-2.05282	2.96218	0.545436	1.57932	5	1
ENSG00000136514.2	RTP4	0.00129486	48	5	0.00236794	Cells_EBV-transformed_lymphocytes	0.946167	Colon_Transverse	34.1668	3.33766e-15	1.19879	-2.68097	3.03973	0.073879	1.29561	5	1
ENSG00000078237.6	TIGAR	0.00131724	48	2	0.0009092	Brain_Substantia_nigra	0.976611	Brain_Amygdala	41.2278	1.01966e-15	3.24904	-1.11785	3.31721	-0.164438	1.05307	2	1
ENSG00000068903.19	SIRT2	0.00132181	34	6	0.0004867	Skin_Sun_Exposed_Lower_leg	0.966314	Whole_Blood	20.2633	1.75959e-15	0.846525	-3.48797	2.86501	-0.316489	2.32208	6	1
ENSG00000131400.7	NAPSA	0.00133264	39	2	6.44171e-05	Brain_Cerebellar_Hemisphere	0.7321	Brain_Hypothalamus	35.3946	8.53161e-16	2.90546	-3.99602	0.342333	-3.17719	0.9542	2	1
ENSG00000228426.1	RP11-402L1.11	0.001334	1	1	0.001334	Testis	0.001334	Testis	1	1	1	-3.20856	-3.20856	-3.20856	NA	1	1
ENSG00000127948.15	POR	0.00137149	46	7	0.0002844	Testis	0.9978	Brain_Anterior_cingulate_cortex_BA24	21.0926	5.13145e-16	0.824391	-3.62911	1.45561	-1.61801	1.40582	7	1
ENSG00000105819.13	PMPCB	0.00139631	7	3	0.007649	Heart_Atrial_Appendage	0.823186	Heart_Left_Ventricle	4.63238	1.17478e-32	0.373391	-1.04052	2.66718	1.25874	1.80646	3	1
ENSG00000141258.12	SGSM2	0.00142996	49	8	0.000256495	Brain_Hippocampus	0.977645	Artery_Aorta	21.4423	2.01195e-15	0.771403	-3.65569	1.76164	-0.278936	0.941253	8	1
ENSG00000197982.13	C1orf122	0.00144586	38	2	8.972e-05	Colon_Transverse	0.711696	Breast_Mammary_Tissue	30.2936	2.91743e-15	6.58175	-1.75993	3.91683	0.796134	1.56888	2	1
ENSG00000088038.17	CNOT3	0.00144762	34	7	0.007859	Brain_Anterior_cingulate_cortex_BA24	0.9474	Adipose_Subcutaneous	17.1409	1.62585e-15	0.594622	-2.65807	2.65807	-0.014271	1.53918	7	1
ENSG00000132305.20	IMMT	0.00146129	49	2	0.000119939	Brain_Substantia_nigra	0.869449	Artery_Tibial	42.7123	7.7175e-16	2.90558	0.164359	3.84625	1.33702	0.751561	2	1
ENSG00000146757.13	ZNF92	0.00146573	32	7	0.0105431	Skin_Sun_Exposed_Lower_leg	0.90396	Ovary	17.5084	1.68321e-15	0.738783	-2.55749	2.0934	0.517579	1.36084	7	1
ENSG00000066135.12	KDM4A	0.00148525	17	6	0.005878	Spleen	0.873145	Minor_Salivary_Gland	10.0184	5.01182e-33	0.419452	-2.75451	2.22891	-0.136256	1.4378	6	1
ENSG00000166526.16	ZNF3	0.00148723	33	5	0.017413	Artery_Coronary	0.947305	Cells_Cultured_fibroblasts	20.4197	6.02829e-16	1.49761	-2.25442	2.37787	1.13862	1.68265	5	1
ENSG00000065833.8	ME1	0.00154843	42	3	0.000297958	Kidney_Cortex	0.8004	Adrenal_Gland	30.5778	7.4551e-16	2.64051	-3.45731	3.61707	0.704477	2.67887	3	1
ENSG00000225194.2	LINC00092	0.00158408	38	9	0.002472	Brain_Cortex	0.972151	Breast_Mammary_Tissue	18.1638	7.43847e-16	0.888708	-2.31211	3.02675	0.526389	1.60705	9	1
ENSG00000218891.4	ZNF579	0.00159725	46	4	0.0106332	Whole_Blood	0.9807	Artery_Aorta	33.3991	1.10569e-15	1.27431	-2.55453	1.65792	0.0412184	1.08661	4	1
ENSG00000110237.3	ARHGEF17	0.00160961	47	3	0.00103228	Whole_Blood	0.9925	Brain_Cerebellum	32.5143	5.69121e-16	1.82004	-2.31066	3.28158	0.57205	1.24982	3	1
ENSG00000250066.1	RP11-141O11.1	0.00162639	1	1	0.00162639	Testis	0.00162639	Testis	1	1	1	3.15113	3.15113	3.15113	NA	1	1
ENSG00000101191.16	DIDO1	0.00164114	49	2	0.0347314	Minor_Salivary_Gland	0.933463	Esophagus_Gastroesophageal_Junction	43.4474	4.29243e-15	2.80365	-2.11148	0.441985	-0.613619	0.883302	2	1
ENSG00000148719.14	DNAJB12	0.00166334	49	3	5.09e-05	Adipose_Subcutaneous	0.9998	Brain_Spinal_cord_cervical_c-1	32.0908	9.01559e-16	2.204	-0.668807	4.05146	0.482327	0.799449	3	1
ENSG00000239961.2	LILRA4	0.00168228	25	10	0.00171731	Whole_Blood	0.94554	Skin_Not_Sun_Exposed_Suprapubic	10.9803	1.49799e-17	0.383862	-1.65438	3.13521	1.5734	1.34427	10	1
ENSG00000236740.6	RP11-411K7.1	0.00169245	26	4	0.108305	Adipose_Visceral_Omentum	0.62	Brain_Cortex	17.222	9.01786e-16	0.633563	-1.35988	1.60586	-0.775009	0.839099	4	1
ENSG00000070718.11	AP3M2	0.00169946	49	2	0.000345	Brain_Frontal_Cortex_BA9	0.400351	Brain_Cerebellum	43.5161	4.30073e-15	4.96564	0.840994	3.57893	2.24964	0.717946	2	1
ENSG00000187492.8	CDHR4	0.00171781	12	3	0.005545	Thyroid	0.9357	Testis	7.33935	1.34941e-17	0.65762	-0.681732	2.77354	0.8235	1.12254	3	1
ENSG00000184838.14	PRR16	0.00172594	37	7	0.0003885	Prostate	0.889	Nerve_Tibial	24.4543	5.48929e-16	0.862738	-3.54778	2.88901	-0.336162	0.922317	7	1
ENSG00000260721.1	AF067845.1	0.00173272	19	3	0.0110016	Colon_Sigmoid	0.275236	Brain_Anterior_cingulate_cortex_BA24	15.4742	2.6016e-19	0.635177	-2.54265	1.53007	-1.69188	0.977741	3	1
ENSG00000272823.1	RP11-295M18.6	0.00175236	47	3	0.001912	Brain_Cerebellar_Hemisphere	0.961885	Vagina	41.3184	2.3749e-15	1.42244	-0.0477888	3.10357	1.72537	0.658335	3	1
ENSG00000140519.12	RHCG	0.00179608	48	3	0.0063576	Liver	0.686214	Colon_Transverse	34.4424	1.77506e-15	3.80909	-2.31066	2.72874	0.202191	1.98891	3	1
ENSG00000185670.7	ZBTB3	0.00192371	31	1	0.00127	Brain_Cerebellum	0.19814	Brain_Hippocampus	30.0015	4.94759e-16	30.0015	-3.22267	1.28687	-2.95869	0.798327	1	1
ENSG00000240350.2	AC017002.1	0.00192539	11	4	0.06526	Whole_Blood	0.98367	Adipose_Visceral_Omentum	7.52638	7.77046e-17	0.29055	-0.71162	1.84347	0.425215	0.911252	4	1
ENSG00000157404.15	KIT	0.00193413	41	4	0.01801	Lung	0.8185	Esophagus_Mucosa	27.2428	2.04896e-15	0.989817	-2.36541	2.36541	1.5247	1.44712	4	1
ENSG00000185090.14	MANEAL	0.00193435	19	3	8.972e-05	Pituitary	0.2693	Adipose_Subcutaneous	9.8638	3.50194e-18	1.37755	-3.91683	1.44449	-1.12326	2.0791	3	1
ENSG00000090581.9	GNPTG	0.00193739	44	6	0.00862305	Prostate	0.95532	Pituitary	19.22	7.07872e-16	0.752796	-2.62665	1.66758	-0.174135	1.60823	6	1
ENSG00000115474.6	KCNJ13	0.00195018	25	4	0.1919	Minor_Salivary_Gland	0.9128	Stomach	14.8033	9.89737e-18	0.493747	-1.25853	1.30498	0.173778	1.00781	4	1
ENSG00000177363.4	LRRN4CL	0.00195083	11	2	0.003359	Brain_Cerebellar_Hemisphere	0.006933	Cells_Cultured_fibroblasts	9.1895	1.97371e-18	1.8105	2.70005	2.93282	2.8905	0.0941613	2	1
ENSG00000170128.4	GPR25	0.00195484	13	4	0.003491	Cells_EBV-transformed_lymphocytes	0.539792	Whole_Blood	9.05067	2.7563e-17	0.350882	-2.92083	-0.613128	-1.29226	0.740374	4	1
ENSG00000133884.9	DPF2	0.00197033	40	2	0.03277	Adipose_Visceral_Omentum	0.6012	Breast_Mammary_Tissue	36.4905	8.05084e-16	1.47888	-2.13489	1.25124	-1.77232	0.823117	2	1
ENSG00000136381.12	IREB2	0.0019762	45	3	9.73017e-05	Nerve_Tibial	0.7607	Colon_Sigmoid	36.3352	5.70196e-16	3.20942	-3.89722	0.770915	-3.20583	0.908862	3	1
ENSG00000224758.1	LINC01167	0.00203127	24	1	0.001128	Skin_Sun_Exposed_Lower_leg	0.1201	Prostate	23.1577	1.09922e-17	23.1577	-3.25649	-1.55435	-3.01579	0.508669	1	1
ENSG00000243414.5	TICAM2	0.00212335	47	4	0.00211127	Artery_Tibial	0.879069	Heart_Atrial_Appendage	33.012	8.47609e-16	1.11202	0.152149	3.07412	1.25736	0.797746	4	1
ENSG00000229291.1	RP4-580N22.2	0.00213955	21	5	4.49945e-05	Brain_Substantia_nigra	0.5515	Prostate	14.1107	1.05236e-17	0.503498	-1.3488	4.08021	2.61463	1.475	5	1
ENSG00000197045.12	GMFB	0.00215081	42	1	0.002035	Artery_Aorta	0.04839	Artery_Coronary	40.7889	3.22698e-15	40.7889	-3.08508	3.08508	-2.5743	1.6078	1	1
ENSG00000254927.1	RP11-98J9.2	0.00219431	1	1	0.00219431	Testis	0.00219431	Testis	1	1	1	3.06259	3.06259	3.06259	NA	1	1
ENSG00000261857.6	MIA	0.00224552	33	2	0.000465644	Esophagus_Muscularis	0.08894	Small_Intestine_Terminal_Ileum	29.1376	1.57812e-15	3.86205	-3.49978	3.46951	-1.79845	1.46826	2	1
ENSG00000197102.10	DYNC1H1	0.00225711	22	4	0.000107855	Adipose_Subcutaneous	0.357881	Ovary	13.3105	1.39815e-17	0.991493	-3.8722	0.91941	-2.76004	1.0223	4	1
ENSG00000179954.15	SSC5D	0.00229638	45	4	0.12915	Brain_Cortex	0.97726	Esophagus_Gastroesophageal_Junction	34.2259	3.36275e-15	1.26102	-1.42754	1.51746	-0.0416537	1.00649	4	1
ENSG00000251688.1	RP11-752L20.5	0.00231457	5	2	0.08042	Testis	0.6593	Vagina	4.68518	1.79235e-16	0.314823	-0.44088	1.74825	-0.003053	0.979011	2	1
ENSG00000204876.4	AC021218.2	0.00232121	7	4	0.00909808	Adrenal_Gland	0.892074	Kidney_Cortex	5.24516	0.0130774	0.23258	-2.60835	1.93522	0.355563	1.67059	4	1
ENSG00000244355.7	LY6G6D	0.00233379	5	2	0.00263	Skin_Sun_Exposed_Lower_leg	0.1478	Whole_Blood	4.60237	1.28569e-17	0.31528	-3.00797	3.00797	0.647129	2.73634	2	1
ENSG00000225708.6	RP13-379L11.1	0.00236098	2	2	0.03552	Minor_Salivary_Gland	0.829901	Prostate	1.83245	0.167549	0.167549	-2.10238	-0.214829	-1.1586	1.3347	2	1
ENSG00000197308.9	GATA3-AS1	0.00242074	6	5	0.04007	Heart_Left_Ventricle	0.9522	Cells_Cultured_fibroblasts	2.84935	0.0124649	0.0983472	-0.0599443	2.05303	1.17189	0.725745	5	1
ENSG00000111335.12	OAS2	0.00244057	26	2	0.000112484	Cells_Cultured_fibroblasts	0.900591	Artery_Aorta	21.2418	1.04849e-15	3.81238	0.124914	3.86195	0.851697	1.18704	2	1
ENSG00000150093.18	ITGB1	0.0024896	44	8	0.017559	Brain_Anterior_cingulate_cortex_BA24	0.902486	Brain_Putamen_basal_ganglia	13.7343	5.18037e-16	0.538378	-2.37479	2.20661	0.415108	1.18471	8	1
ENSG00000204950.3	LRRC10B	0.00251161	19	4	0.0009052	Adipose_Subcutaneous	0.4433	Spleen	14.6275	3.43814e-17	0.519208	-3.31845	3.31845	-1.8337	2.37505	4	1
ENSG00000214376.5	VSTM5	0.00253724	45	3	8.26992e-05	Artery_Tibial	0.908525	Brain_Hypothalamus	24.5952	4.7358e-16	5.00206	-3.93644	1.68944	-1.5874	1.50261	3	1
ENSG00000141026.5	MED9	0.00256627	25	6	0.0008882	Testis	0.9733	Kidney_Cortex	11.3592	3.51252e-17	0.397461	-3.32374	3.32374	0.295103	2.81899	6	1
ENSG00000241657.1	TRBV11-2	0.00258643	6	2	0.07659	Adipose_Visceral_Omentum	0.3974	Small_Intestine_Terminal_Ileum	5.22021	6.67832e-18	0.779787	-0.898723	1.77082	0.00860886	1.36521	2	1
ENSG00000122218.14	COPA	0.00259332	46	2	1.67594e-05	Muscle_Skeletal	0.441629	Adipose_Visceral_Omentum	28.0884	8.73518e-16	16.5009	-4.30419	2.86316	-2.10027	1.68029	2	1
ENSG00000130766.4	SESN2	0.00260574	44	4	0.00570188	Brain_Cerebellar_Hemisphere	0.771645	Kidney_Cortex	23.7038	4.54837e-16	0.871946	-1.63782	2.76445	0.0521269	1.38225	4	1
ENSG00000125780.11	TGM3	0.00260979	15	8	0.04375	Colon_Transverse	0.9191	Artery_Tibial	6.4464	3.42038e-17	0.277869	-0.366221	2.01648	0.630652	0.871754	8	1
ENSG00000172771.11	EFCAB12	0.0026522	46	4	0.00379944	Cells_Cultured_fibroblasts	0.975488	Brain_Spinal_cord_cervical_c-1	35.7268	1.31819e-15	1.83801	-1.40105	2.89435	0.633391	0.934494	4	1
ENSG00000113575.9	PPP2CA	0.0026713	48	3	0.001084	Brain_Nucleus_accumbens_basal_ganglia	0.912192	Stomach	41.0873	1.33956e-15	1.76897	-2.15818	3.26777	1.20604	0.635659	3	1
ENSG00000106100.10	NOD1	0.00272216	45	3	0.00435	Adrenal_Gland	0.871999	Muscle_Skeletal	34.6908	1.70882e-15	2.615	-2.8516	2.8516	1.10182	1.2305	3	1
ENSG00000111145.7	ELK3	0.00284074	14	4	0.0007763	Cells_Cultured_fibroblasts	0.2275	Brain_Cerebellar_Hemisphere	9.16417	3.82374e-20	0.812516	-1.95953	3.36111	-1.202	1.55341	4	1
ENSG00000136536.14	2020-03-07	0.00285753	46	4	5.97817e-05	Stomach	0.693151	Brain_Caudate_basal_ganglia	24.9267	2.02076e-15	1.93021	-3.7309	4.01367	-0.0594694	2.43749	4	1
ENSG00000148824.18	MTG1	0.00286586	48	4	0.001586	Brain_Spinal_cord_cervical_c-1	0.922332	Heart_Left_Ventricle	38.7873	3.74493e-15	1.35066	-1.01859	3.15847	1.47305	0.942487	4	1
ENSG00000259946.1	RP11-490G2.2	0.00288922	4	2	0.001844	Cells_Cultured_fibroblasts	0.2018	Brain_Caudate_basal_ganglia	3.0028	4.17786e-19	0.997201	-3.11427	-1.27644	-1.7359	0.918916	2	1
ENSG00000141568.20	FOXK2	0.00291759	37	10	0.00128066	Minor_Salivary_Gland	0.886	Thyroid	13.8649	6.06731e-16	0.5066	-1.66799	3.22028	0.950763	1.26996	10	1
ENSG00000227301.1	RP11-384P7.5	0.00293863	2	2	0.01972	Testis	0.892344	Pancreas	1.75706	0.24294	0.24294	-2.33163	-0.135339	-1.23349	1.55301	2	1
ENSG00000196449.3	YRDC	0.00294549	16	6	5.603e-05	Brain_Caudate_basal_ganglia	0.9291	Thyroid	7.0435	2.69668e-32	0.487545	-2.17536	4.02894	0.631435	2.22891	6	1
ENSG00000060642.10	PIGV	0.00298427	49	1	0.000616548	Liver	0.0215173	Cells_Cultured_fibroblasts	47.6438	1.80115e-15	47.6438	-3.42423	-2.29878	-2.935	0.157582	1	1
ENSG00000184999.11	SLC22A10	0.00298765	10	4	0.004573	Brain_Cortex	0.2973	Thyroid	6.79755	6.4754e-22	0.262213	-2.83567	2.83567	-0.873009	2.4774	4	1
ENSG00000188037.10	CLCN1	0.00301322	17	3	0.0002733	Adipose_Subcutaneous	0.908598	Whole_Blood	12.8031	1.07295e-17	1.03705	-1.36421	3.63938	2.77281	1.56849	3	1
ENSG00000177156.10	TALDO1	0.00302058	21	4	0.001037	Esophagus_Mucosa	0.7245	Brain_Cerebellum	9.29265	1.65254e-19	2.11816	-3.28029	3.28029	-0.197014	1.5766	4	1
ENSG00000189319.13	FAM53B	0.00304927	21	5	0.01055	Brain_Caudate_basal_ganglia	0.687	Stomach	11.0283	1.61916e-17	0.378003	-2.55726	2.55726	-0.45745	1.94609	5	1
ENSG00000148484.17	RSU1	0.00316974	48	2	0.000599957	Whole_Blood	0.658646	Brain_Caudate_basal_ganglia	41.2282	4.07017e-15	3.55918	0.441784	3.43163	1.8999	0.639262	2	1
ENSG00000177432.6	NAP1L5	0.00317339	49	4	0.00324161	Adrenal_Gland	0.992997	Brain_Hypothalamus	34.5438	9.88127e-16	1.91479	-2.94385	1.24129	-0.584354	1.1423	4	1
ENSG00000146701.11	MDH2	0.00318281	48	3	0.000768324	Brain_Cortex	0.945	Stomach	38.9654	7.43755e-16	2.9042	-1.75424	3.36396	1.77187	1.16345	3	1
ENSG00000225190.10	PLEKHM1	0.00324675	6	3	0.0002256	Brain_Cerebellum	0.4934	Artery_Coronary	3.64512	2.52662e-18	0.154401	-3.68848	3.68848	-0.910103	2.65508	3	1
ENSG00000259803.6	SLC22A31	0.00327187	49	3	0.00036516	Adipose_Visceral_Omentum	0.883826	Cells_Cultured_fibroblasts	38.4476	5.13224e-16	3.2856	-1.10465	3.56406	2.15688	1.22602	3	1
ENSG00000136153.19	LMO7	0.00336019	23	12	6.686e-05	Heart_Atrial_Appendage	0.98417	Pancreas	5.89314	2.96484e-17	0.209868	-1.86323	3.98719	0.00161505	1.4108	12	1
ENSG00000198835.3	GJC2	0.00337423	13	3	0.0004559	Cells_Cultured_fibroblasts	0.8948	Artery_Tibial	10.1293	2.0519e-19	0.845475	-3.50541	2.96948	0.110573	1.4753	3	1
ENSG00000248210.1	RP11-24I21.1	0.00340184	2	2	0.00576865	Thyroid	0.06969	Pituitary	1.04334	0.956663	0.956663	1.81392	2.76065	2.28729	0.669439	2	1
ENSG00000198556.13	ZNF789	0.00340976	47	3	0.00402064	Brain_Cortex	0.936457	Lung	29.0516	2.79806e-15	4.34558	-2.22862	2.87654	-1.24567	1.45041	3	1
ENSG00000245832.6	MIR4300HG	0.00341111	10	3	0.03789	Brain_Cortex	0.44023	Brain_Caudate_basal_ganglia	8.54795	2.64867e-17	0.558084	-1.72051	2.07604	1.40649	1.19322	3	1
ENSG00000100084.14	HIRA	0.00344379	6	5	0.004666	Brain_Putamen_basal_ganglia	0.4225	Brain_Spinal_cord_cervical_c-1	2.09947	8.29443e-17	0.134716	-2.82923	2.05509	-0.924481	1.97586	5	1
ENSG00000164434.11	FABP7	0.00353368	27	4	0.000251	Brain_Caudate_basal_ganglia	0.9463	Testis	22.9743	9.7995e-16	0.986261	-3.66124	1.33186	-3.01472	1.56992	4	1
ENSG00000257135.5	RP11-320M2.1	0.00355495	13	8	0.0269681	Nerve_Tibial	0.7409	Adipose_Visceral_Omentum	5.55243	1.5956e-17	0.223775	-2.0851	2.21198	0.000684586	1.28566	8	1
ENSG00000181873.12	IBA57	0.00359734	37	2	0.00015435	Artery_Coronary	0.878461	Cells_Cultured_fibroblasts	27.3786	8.70914e-16	8.47993	-3.74071	3.78396	-0.0546181	2.58038	2	1
ENSG00000075275.16	CELSR1	0.00363374	24	14	0.0030458	Testis	0.9509	Brain_Anterior_cingulate_cortex_BA24	6.05976	1.30699e-16	0.290264	-2.96308	2.32129	-0.77328	1.39389	14	1
ENSG00000152254.10	G6PC2	0.00363666	21	4	0.00238246	Brain_Hypothalamus	0.980514	Pancreas	15.6026	3.62639e-17	0.714358	-3.03788	0.210856	-0.673444	0.845671	4	1
ENSG00000228527.1	RP11-179B15.5	0.003652	1	1	0.003652	Muscle_Skeletal	0.003652	Muscle_Skeletal	1	1	1	2.90675	2.90675	2.90675	NA	1	1
ENSG00000187840.4	EIF4EBP1	0.00369093	33	1	0.001142	Brain_Frontal_Cortex_BA9	0.01004	Artery_Tibial	33	1.22198e-15	33	-3.25298	-2.57445	-2.90344	0.34437	1	1
ENSG00000272479.1	RP11-301G7.1	0.00369334	10	4	0.01176	Brain_Cortex	0.421941	Thyroid	7.27721	1.5462e-17	0.736978	-2.51927	1.21491	-1.43898	1.71425	4	1
ENSG00000221900.5	POM121L12	0.003728	1	1	0.003728	Testis	0.003728	Testis	1	1	1	2.9003	2.9003	2.9003	NA	1	1
ENSG00000211445.11	GPX3	0.00373558	29	6	0.00633489	Brain_Spinal_cord_cervical_c-1	0.9944	Brain_Caudate_basal_ganglia	11.974	1.08854e-15	0.568873	-2.72992	2.55693	0.848062	1.57943	6	1
ENSG00000250596.1	RP11-440I14.2	0.00373881	18	4	0.00635281	Esophagus_Muscularis	0.6276	Liver	14.8435	1.79441e-17	0.559584	-1.37165	2.72899	1.85465	1.03601	4	1
ENSG00000101307.15	SIRPB1	0.00374462	49	2	0.0004364	Esophagus_Mucosa	0.951738	Brain_Anterior_cingulate_cortex_BA24	32.9576	1.46697e-15	14.1985	-3.51703	0.636938	-1.86369	1.34812	2	1
ENSG00000153006.15	SREK1IP1	0.00374463	45	6	0.0199377	Prostate	0.968079	Cells_Cultured_fibroblasts	24.7186	6.79191e-16	0.937381	-2.32752	1.00479	0.0928225	0.981243	6	1
ENSG00000132716.18	DCAF8	0.00376216	37	1	0.000767	Adipose_Subcutaneous	0.9086	Kidney_Cortex	35.4499	1.15163e-15	35.4499	0.114805	3.36444	2.80419	0.47789	1	1
ENSG00000135185.11	TMEM243	0.00376235	35	2	0.0008892	Brain_Hypothalamus	0.4267	Adrenal_Gland	31.7009	1.2519e-15	2.58706	-3.32342	3.32342	-0.347327	2.97703	2	1
ENSG00000108960.7	MMD	0.00377925	25	7	0.001644	Adipose_Subcutaneous	0.9523	Artery_Tibial	14.885	1.7046e-17	0.59875	-2.96194	3.14799	-0.359509	2.07055	7	1
ENSG00000011258.15	MBTD1	0.00378341	28	4	0.0660977	Cells_EBV-transformed_lymphocytes	0.9336	Heart_Left_Ventricle	16.0616	6.21638e-16	0.860033	-1.82831	1.83776	-0.529032	1.03445	4	1
ENSG00000278445.1	RP11-255P5.3	0.00379922	18	4	0.01007	Brain_Cerebellar_Hemisphere	0.6245	Brain_Caudate_basal_ganglia	12.8411	6.66243e-18	0.609525	-0.796227	2.57342	1.35693	1.03329	4	1
ENSG00000064102.14	INTS13	0.00380817	40	3	0.0039709	Whole_Blood	0.189747	Artery_Aorta	31.405	8.10248e-16	1.97615	-2.88046	2.27962	-1.51164	0.726934	3	1
ENSG00000177225.16	PDDC1	0.00387894	48	6	0.00275604	Adrenal_Gland	0.87402	Ovary	20.3678	5.03813e-16	0.694881	-2.99173	2.99371	-0.451892	1.89793	6	1
ENSG00000128610.11	FEZF1	0.00390294	7	4	0.07466	Brain_Cerebellar_Hemisphere	0.868693	Brain_Cortex	4.6607	1.71069e-18	0.302037	-1.78255	0.165319	-1.41404	0.714792	4	1
ENSG00000185668.7	POU3F1	0.00394605	13	4	0.008396	Cells_EBV-transformed_lymphocytes	0.4754	Breast_Mammary_Tissue	10.0057	4.45654e-23	0.90003	-2.63572	2.31725	0.194963	2.27706	4	1
ENSG00000144227.4	NXPH2	0.00399756	14	2	0.1319	Brain_Amygdala	0.27002	Ovary	12.8456	3.24088e-17	0.964335	-1.50665	1.50665	0.413594	1.46381	2	1
ENSG00000136044.11	APPL2	0.00406158	46	7	0.066522	Pituitary	0.999	Brain_Amygdala	21.0868	6.99317e-16	0.724072	-1.71765	1.83489	-0.00209094	0.980307	7	1
ENSG00000109586.11	GALNT7	0.0040888	32	6	0.0014075	Skin_Sun_Exposed_Lower_leg	0.9809	Brain_Cerebellum	18.1093	1.08267e-15	0.688728	-3.19311	1.90569	-1.29824	1.09919	6	1
ENSG00000143776.18	CDC42BPA	0.00408922	46	6	0.00385877	Thyroid	0.980758	Adipose_Visceral_Omentum	24.1214	5.07857e-16	1.40249	-2.88948	2.08082	-0.10134	1.16765	6	1
ENSG00000203837.4	PNLIPRP3	0.00415506	20	3	0.0004961	Artery_Coronary	0.9185	Pancreas	11.0262	4.80208e-19	1.5537	-0.636424	3.48285	1.94217	1.50228	3	1
ENSG00000128276.10	RFPL3	0.00415814	2	2	0.0009641	Ovary	0.6019	Brain_Cerebellum	1.07807	0.921925	0.921925	-3.3008	0.52167	-1.38956	2.70289	2	1
ENSG00000121073.13	SLC35B1	0.00419018	46	3	0.000415784	Heart_Left_Ventricle	0.7214	Spleen	34.8651	1.78308e-15	1.68165	0.356588	3.52986	2.25452	0.674326	3	1
ENSG00000183034.12	OTOP2	0.00423	1	1	0.00423	Skin_Not_Sun_Exposed_Suprapubic	0.00423	Skin_Not_Sun_Exposed_Suprapubic	1	1	1	-2.86048	-2.86048	-2.86048	NA	1	1
ENSG00000281106.2	LINC00282	0.00423225	20	12	0.0139029	Whole_Blood	0.9797	Stomach	5.17401	8.59059e-18	0.20993	-0.909663	2.45976	0.818182	0.948441	12	1
ENSG00000204536.13	CCHCR1	0.00427525	49	5	0.000162395	Adipose_Visceral_Omentum	0.849094	Brain_Cerebellum	29.0384	2.83005e-15	1.83058	-2.08264	3.77131	1.82563	1.2826	5	1
ENSG00000189362.11	NEMP2	0.00431545	45	3	0.000745509	Brain_Caudate_basal_ganglia	0.9463	Pancreas	28.0224	2.7069e-15	4.37017	-3.37227	2.0662	-2.17035	1.30615	3	1
ENSG00000139921.12	TMX1	0.00432379	46	3	0.07046	Brain_Hippocampus	0.823043	Brain_Cerebellum	41.1415	1.0431e-15	1.4391	-1.80894	1.42209	0.777844	0.702516	3	1
ENSG00000267636.1	AC008992.1	0.00434722	19	4	0.00140705	Brain_Caudate_basal_ganglia	0.9874	Brain_Spinal_cord_cervical_c-1	12.1609	3.33288e-17	0.724451	-3.1932	0.70258	-1.86327	1.04847	4	1
ENSG00000162222.13	TTC9C	0.00435224	46	1	0.002394	Adipose_Visceral_Omentum	0.3016	Brain_Cerebellum	44.4808	2.58662e-15	44.4808	-3.03643	-1.03301	-2.80332	0.422092	1	1
ENSG00000020256.19	ZFP64	0.0043902	48	5	0.000788916	Adipose_Visceral_Omentum	0.8337	Minor_Salivary_Gland	28.5588	7.60503e-16	1.65497	-0.79379	3.35665	1.80882	1.26496	5	1
ENSG00000116337.15	AMPD2	0.00447137	10	4	0.0004111	Brain_Putamen_basal_ganglia	0.9022	Cells_Cultured_fibroblasts	4.56794	3.78451e-18	0.367519	-3.53285	0.815583	-1.30095	1.39491	4	1
ENSG00000163568.14	AIM2	0.00452563	43	5	0.0006001	Heart_Left_Ventricle	0.8918	Artery_Coronary	20.855	2.13944e-16	1.86422	-1.12521	3.43157	0.668207	1.57348	5	1
ENSG00000090273.13	NUDC	0.00459848	43	3	0.000548547	Colon_Sigmoid	0.8987	Adrenal_Gland	30.766	5.63362e-16	1.61758	-3.18054	3.45586	2.23206	1.25875	3	1
ENSG00000169220.17	RGS14	0.00460687	43	2	0.01954	Whole_Blood	0.922513	Prostate	39.7754	1.21404e-15	2.06211	-0.680481	2.33507	0.689817	0.74497	2	1
ENSG00000162910.18	MRPL55	0.00461322	48	1	0.00287439	Colon_Transverse	0.7336	Heart_Left_Ventricle	46.1899	1.50008e-15	46.1899	0.340341	2.98086	2.75362	0.533059	1	1
ENSG00000174325.4	DIRC1	0.00463191	5	3	0.00904	Breast_Mammary_Tissue	0.9146	Skin_Sun_Exposed_Lower_leg	2.79604	1.64106e-16	0.483646	-2.61054	0.426901	-0.892448	1.34493	3	1
ENSG00000214548.14	MEG3	0.00465773	29	6	0.0003669	Breast_Mammary_Tissue	0.7978	Pancreas	22.0181	1.94003e-15	0.746422	-1.34137	3.56281	0.478457	1.31518	6	1
ENSG00000109065.11	NAT9	0.00466955	48	7	0.000293871	Liver	0.961651	Artery_Aorta	22.4514	1.01871e-15	0.830118	-3.62064	3.14837	-0.996534	1.79962	7	1
ENSG00000127334.10	DYRK2	0.00473406	38	3	0.00239	Brain_Hypothalamus	0.5284	Ovary	24.7487	1.13258e-15	2.2393	-3.03693	3.03693	0.750796	1.72782	3	1
ENSG00000241163.7	LINC00877	0.004751	13	8	0.003445	Cells_Cultured_fibroblasts	0.9959	Skin_Sun_Exposed_Lower_leg	5.86439	1.08595e-18	0.209403	-0.26722	2.92496	0.748667	0.84502	8	1
ENSG00000204899.5	MZT1	0.00479056	49	5	0.00014365	Pituitary	0.896448	Kidney_Cortex	28.533	5.62729e-16	1.29414	-0.871702	3.8018	2.378	1.18243	5	1
ENSG00000006695.10	COX10	0.00482203	48	6	0.00388062	Brain_Anterior_cingulate_cortex_BA24	0.900841	Testis	29.0953	6.37562e-16	1.51178	-2.88771	2.87331	-1.18012	1.37852	6	1
ENSG00000101670.11	LIPG	0.00484713	26	11	0.001644	Brain_Cortex	0.975063	Pancreas	11.1093	8.54655e-16	0.371974	-2.67878	3.14799	-0.361904	1.57212	11	1
ENSG00000120659.14	TNFSF11	0.00487073	19	3	0.00119672	Esophagus_Mucosa	0.8459	Adipose_Visceral_Omentum	16.0434	6.49839e-19	1.01104	-3.23966	0.234496	-0.482472	0.944213	3	1
ENSG00000170100.13	ZNF778	0.0048916	49	4	0.0002589	Testis	0.930265	Liver	34.1317	8.93658e-16	1.69098	-3.45685	3.65329	0.798842	1.352	4	1
ENSG00000057935.13	MTA3	0.00495565	45	3	0.0002169	Thyroid	0.921868	Artery_Aorta	38.631	6.9504e-16	1.94227	-0.552801	3.69847	-0.112888	0.834151	3	1
ENSG00000106261.16	ZKSCAN1	0.00501795	43	4	0.000786766	Skin_Not_Sun_Exposed_Suprapubic	0.839	Adrenal_Gland	33.991	5.2756e-16	1.29848	-2.94725	3.35741	-0.358794	1.08415	4	1
ENSG00000283361.1	RP11-569D9.5	0.00504135	15	1	0.00320139	Brain_Nucleus_accumbens_basal_ganglia	0.018767	Brain_Anterior_cingulate_cortex_BA24	14.2215	2.19071e-17	14.2215	-2.79825	2.94771	2.01193	1.91797	1	1
ENSG00000231824.3	AKAIN1	0.00504703	11	8	0.0161663	Brain_Cerebellar_Hemisphere	0.8878	Liver	2.87454	1.54559e-16	0.370904	-2.40514	1.882	-0.7757	1.36285	8	1
ENSG00000250481.1	CTD-2247C11.1	0.00505604	1	1	0.00505604	Testis	0.00505604	Testis	1	1	1	-2.80344	-2.80344	-2.80344	NA	1	1
ENSG00000143178.12	TBX19	0.00506634	35	3	0.003034	Brain_Cerebellar_Hemisphere	0.971816	Brain_Putamen_basal_ganglia	24.4175	2.38096e-15	2.29645	-2.96427	2.88946	0.882662	1.16757	3	1
ENSG00000232300.1	FAM215B	0.00508793	7	3	0.0007288	Brain_Cerebellum	0.5201	Breast_Mammary_Tissue	4.01127	2.26057e-17	0.597711	-3.37851	1.47319	-0.405348	2.01335	3	1
ENSG00000185306.12	C12orf56	0.00512863	27	5	0.00724666	Nerve_Tibial	0.7651	Kidney_Cortex	19.5808	1.08266e-15	0.740822	-2.68529	1.78816	-0.953262	1.19467	5	1
ENSG00000157450.15	RNF111	0.00513853	23	3	0.04753	Adipose_Visceral_Omentum	0.893976	Brain_Cerebellum	21.0066	9.95104e-18	0.750965	-1.98155	1.98155	-0.40891	1.8855	3	1
ENSG00000171786.5	NHLH1	0.00514776	29	7	0.001931	Muscle_Skeletal	0.8122	Brain_Cerebellum	11.0828	9.96816e-16	0.525365	-3.10064	0.809374	-1.12709	1.17571	7	1
ENSG00000135374.9	ELF5	0.00519211	9	3	0.00101643	Lung	0.794062	Spleen	7.24388	1.61112e-18	0.702744	-0.261039	3.28594	2.2433	0.97906	3	1
ENSG00000234511.8	C5orf58	0.00519464	39	5	0.006506	Artery_Coronary	0.6997	Brain_Hypothalamus	20.5881	7.76822e-16	0.794033	-2.72113	2.72113	-0.216379	2.13538	5	1
ENSG00000277423.1	RP11-173P15.9	0.00520141	44	4	0.108948	Brain_Cerebellum	0.931569	Uterus	20.5798	9.08989e-16	0.809143	-0.640881	1.60294	0.282927	0.695433	4	1
ENSG00000156097.12	GPR61	0.0052096	33	2	0.00495	Nerve_Tibial	0.528642	Thyroid	26.9042	7.34828e-16	5.26435	-2.81027	2.81027	-1.43162	1.58141	2	1
ENSG00000204344.14	STK19	0.0052259	43	5	2.06675e-05	Esophagus_Mucosa	0.749	Small_Intestine_Terminal_Ileum	19.5739	6.59766e-16	1.24367	-4.25756	-0.319958	-2.1822	1.26452	5	1
ENSG00000104689.9	TNFRSF10A	0.00523555	48	3	0.00107847	Esophagus_Muscularis	0.8871	Brain_Spinal_cord_cervical_c-1	41.3977	4.08587e-15	1.40431	-3.26921	0.880295	-2.32084	1.01322	3	1
ENSG00000116141.15	MARK1	0.00524261	44	4	0.0123061	Nerve_Tibial	0.938506	Cells_Cultured_fibroblasts	22.4516	1.39149e-15	1.06305	-2.50324	1.16851	-0.353302	0.809585	4	1
ENSG00000198156.10	NPIPB6	0.00524776	7	5	0.179	Artery_Tibial	0.7958	Heart_Left_Ventricle	4.06488	4.61163e-17	0.165998	-0.832725	1.34384	0.825315	0.82679	5	1
ENSG00000099814.15	CEP170B	0.00527629	47	4	0.00324968	Testis	0.995525	Esophagus_Gastroesophageal_Junction	34.1259	3.35713e-15	1.1668	-2.94308	1.37434	-1.00405	1.01615	4	1
ENSG00000050555.17	LAMC3	0.00532864	44	10	0.04105	Brain_Spinal_cord_cervical_c-1	0.984862	Skin_Not_Sun_Exposed_Suprapubic	12.0061	9.89672e-16	0.465101	-1.93422	2.04302	0.0772379	1.18004	10	1
ENSG00000149564.11	ESAM	0.00534416	15	4	0.004675	Skin_Sun_Exposed_Lower_leg	0.5052	Artery_Coronary	9.98507	1.62812e-19	0.67537	-2.45701	2.82861	-0.657576	2.04646	4	1
ENSG00000162688.16	AGL	0.00536371	34	5	0.01058	Brain_Cerebellum	0.650157	Skin_Not_Sun_Exposed_Suprapubic	16.4974	7.58112e-16	0.942008	-2.55627	2.49241	0.74632	1.38287	5	1
ENSG00000196277.15	GRM7	0.00540664	10	7	0.0339	Adipose_Visceral_Omentum	0.773717	Adipose_Subcutaneous	4.13215	1.97113e-18	0.4888	-2.12126	0.877528	-0.330655	1.11228	7	1
ENSG00000188322.4	SBK1	0.00541239	14	5	0.1743	Brain_Cortex	0.8991	Skin_Not_Sun_Exposed_Suprapubic	7.49534	1.65586e-17	0.385032	-1.32672	1.35852	0.17333	1.034	5	1
ENSG00000151617.15	EDNRA	0.0054964	30	3	0.00108215	Brain_Frontal_Cortex_BA9	0.4451	Brain_Cortex	23.7007	6.21803e-16	1.48914	-3.26825	3.04125	1.23592	1.59692	3	1
ENSG00000129351.17	ILF3	0.00554037	26	3	0.002963	Stomach	0.8163	Brain_Caudate_basal_ganglia	23.5973	1.16061e-15	0.836187	-2.8091	2.97155	1.62387	1.77811	3	1
ENSG00000162735.18	PEX19	0.0055517	33	3	0.000774087	Brain_Hypothalamus	0.3453	Brain_Nucleus_accumbens_basal_ganglia	20.4834	5.33162e-16	3.82598	0.943745	3.3619	2.55266	0.968462	3	1
ENSG00000186496.10	ZNF396	0.00556143	48	6	0.0001862	Liver	0.874939	Brain_Substantia_nigra	25.6225	6.68706e-16	1.33033	-3.73704	1.98825	-0.780831	0.851108	6	1
ENSG00000162032.15	SPSB3	0.00557379	22	5	0.04494	Pituitary	0.9945	Brain_Anterior_cingulate_cortex_BA24	9.74676	2.22887e-17	0.469779	-1.77432	2.00522	-0.584234	1.21106	5	1
ENSG00000150722.10	PPP1R1C	0.00557548	41	5	0.0001214	Artery_Tibial	0.949461	Esophagus_Gastroesophageal_Junction	27.0364	5.37221e-16	1.06735	-3.84328	1.25715	-0.622922	0.944472	5	1
ENSG00000145868.16	FBXO38	0.00557813	49	3	0.001205	Artery_Aorta	0.83913	Esophagus_Muscularis	42.3458	6.05235e-16	1.82632	-3.23769	3.23769	-1.31699	1.09522	3	1
ENSG00000169609.13	C15orf40	0.00558337	49	2	0.189598	Thyroid	0.998828	Esophagus_Muscularis	43.2101	4.24108e-15	3.12864	-1.24327	1.31177	0.203144	0.890791	2	1
ENSG00000166126.10	AMN	0.0056016	35	10	0.00352	Thyroid	0.9022	Adipose_Subcutaneous	10.3282	7.45854e-16	0.355283	-1.93598	2.91825	-0.106681	0.956679	10	1
ENSG00000130164.13	LDLR	0.00561054	13	3	0.007938	Artery_Tibial	0.7853	Brain_Hippocampus	10.0109	0	0.641805	-0.715338	2.6547	-0.115398	0.84852	3	1
ENSG00000163743.13	RCHY1	0.00561305	35	3	0.0006017	Cells_Cultured_fibroblasts	0.735118	Brain_Substantia_nigra	18.4201	1.52079e-15	1.13063	-3.43085	1.38354	-0.932844	1.57144	3	1
ENSG00000250357.1	RP11-503L19.1	0.00562604	1	1	0.00562604	Testis	0.00562604	Testis	1	1	1	2.76882	2.76882	2.76882	NA	1	1
ENSG00000141027.20	NCOR1	0.00563579	20	3	0.1151	Brain_Amygdala	0.6786	Liver	14.1523	2.38587e-17	1.06344	-1.57568	1.49238	-0.011038	1.16705	3	1
ENSG00000121903.14	ZSCAN20	0.00563957	33	3	0.005362	Brain_Putamen_basal_ganglia	0.9998	Artery_Coronary	25.7716	7.56001e-16	1.47274	-2.78444	0.000250663	-0.735096	0.874112	3	1
ENSG00000256906.1	RP11-474D1.2	0.00567039	2	2	0.0113836	Testis	0.0172538	Skin_Sun_Exposed_Lower_leg	1.16765	0.832354	0.832354	-2.5307	2.38125	-0.0747217	3.47327	2	1
ENSG00000100731.15	PCNX1	0.00570812	49	2	0.00112307	Colon_Sigmoid	0.162528	Esophagus_Mucosa	43.7732	1.87755e-15	2.02735	1.39662	3.25773	2.41547	0.498212	2	1
ENSG00000249601.2	LINC01187	0.00571374	6	5	0.0423056	Adipose_Subcutaneous	0.893152	Whole_Blood	3.32192	0.0402291	0.11125	-0.599436	2.0305	0.70903	1.00545	5	1
ENSG00000139200.13	PIANP	0.00573724	47	2	0.000618489	Brain_Anterior_cingulate_cortex_BA24	0.958096	Spleen	38.6561	8.02338e-16	7.46489	-1.21278	3.42337	-0.262196	1.41515	2	1
ENSG00000175395.15	ZNF25	0.0057931	49	4	0.00123031	Brain_Substantia_nigra	0.996585	Artery_Tibial	38.0405	3.71652e-15	1.90904	-1.77988	3.23176	-0.0562092	1.16316	4	1
ENSG00000103502.13	CDIPT	0.00580406	39	4	0.001382	Small_Intestine_Terminal_Ileum	0.8441	Lung	27.5751	8.61403e-16	0.928915	-3.19838	-0.196652	-0.749404	0.726672	4	1
ENSG00000118946.11	PCDH17	0.00582855	5	5	0.03259	Muscle_Skeletal	0.9539	Cells_Cultured_fibroblasts	1.93228	0.0901231	0.0901231	-0.05781	2.1371	1.09741	0.99742	5	1
ENSG00000129625.12	REEP5	0.00584102	49	5	0.00707105	Brain_Caudate_basal_ganglia	0.980234	Adipose_Subcutaneous	30.8777	2.96896e-15	1.13622	-2.69348	1.96039	-0.234649	1.08979	5	1
ENSG00000100206.9	DMC1	0.00586699	27	3	0.00107912	Nerve_Tibial	0.1168	Brain_Hypothalamus	16.5097	7.2795e-16	1.85718	-3.26904	1.95106	-2.29703	1.29209	3	1
ENSG00000235072.2	AC012074.2	0.00586902	44	2	0.007843	Artery_Aorta	0.425306	Liver	31.0097	8.36061e-16	11.0226	-2.65875	2.65875	-1.08747	1.60933	2	1
ENSG00000168148.3	HIST3H3	0.005895	1	1	0.005895	Testis	0.005895	Testis	1	1	1	-2.75357	-2.75357	-2.75357	NA	1	1
ENSG00000262098.1	CTD-2561B21.10	0.00594405	15	6	0.0752875	Skin_Not_Sun_Exposed_Suprapubic	0.641495	Pituitary	8.83832	6.59277e-17	0.495982	-1.57395	1.77871	-0.234546	1.14898	6	1
ENSG00000265933.5	LINC00668	0.00597588	13	4	0.00389827	Adipose_Subcutaneous	0.701604	Colon_Sigmoid	7.10163	0.00010606	0.278911	-2.88628	2.65077	-0.222541	1.92608	4	1
ENSG00000173175.14	ADCY5	0.0059952	10	5	0.00684	Muscle_Skeletal	0.9135	Thyroid	6.97324	7.77677e-17	0.42721	-2.70454	0.108625	-0.925936	0.78092	5	1
ENSG00000116525.13	TRIM62	0.00599866	24	2	0.001546	Stomach	0.8988	Vagina	12.9473	1.88536e-18	10.8027	-3.16591	0.345392	-1.49924	1.73346	2	1
ENSG00000113721.13	PDGFRB	0.00601882	28	5	0.000612849	Nerve_Tibial	0.62261	Artery_Tibial	17.4218	5.7406e-16	0.889728	-3.42586	2.16302	-1.94114	1.09958	5	1
ENSG00000072571.19	HMMR	0.00604109	46	4	0.004917	Artery_Coronary	0.681382	Liver	25.0179	5.63612e-16	2.94174	-1.32646	2.81242	-0.000456811	1.3847	4	1
ENSG00000261039.2	RP11-417E7.2	0.00605625	15	2	0.00925098	Artery_Aorta	0.720804	Cells_Cultured_fibroblasts	13.6414	4.84285e-17	1.05887	-2.60264	-0.357385	-1.47916	0.817789	2	1
ENSG00000165609.12	NUDT5	0.00605896	38	7	0.01198	Nerve_Tibial	0.9915	Brain_Caudate_basal_ganglia	20.6124	3.56219e-16	0.877446	-2.33988	2.51273	0.0421667	0.947884	7	1
ENSG00000261621.1	RP11-580I1.2	0.0060639	5	3	0.00295139	Pituitary	0.5341	Testis	3.51838	6.33835e-17	0.471678	-2.31305	2.97276	1.17628	2.13516	3	1
ENSG00000183682.7	BMP8A	0.00607651	46	7	0.00463566	Small_Intestine_Terminal_Ileum	0.911775	Colon_Transverse	25.2102	2.38911e-15	0.917424	-1.90525	2.83132	1.08042	1.68585	7	1
ENSG00000196323.12	ZBTB44	0.00611158	26	3	0.01871	Colon_Transverse	0.9167	Esophagus_Mucosa	17.621	4.34736e-16	2.24221	-2.35126	2.31799	0.257559	1.48188	3	1
ENSG00000173193.13	PARP14	0.00614134	49	4	0.0105688	Colon_Transverse	0.9406	Heart_Left_Ventricle	38.7961	1.76839e-15	1.30867	-0.983218	2.55664	0.739159	0.839499	4	1
ENSG00000122873.11	CISD1	0.00620151	42	4	0.001122	Colon_Sigmoid	0.936	Brain_Spinal_cord_cervical_c-1	26.1114	2.55204e-15	2.4852	-2.8814	3.258	0.920939	2.23364	4	1
ENSG00000136826.14	KLF4	0.006203	12	1	0.006203	Brain_Cerebellar_Hemisphere	0.006203	Artery_Coronary	12	6.93709e-32	12	-2.73685	-2.73685	-2.73685	1.8936e-16	1	1
ENSG00000141977.9	CIB3	0.00622215	1	1	0.00622215	Testis	0.00622215	Testis	1	1	1	-2.73584	-2.73584	-2.73584	NA	1	1
ENSG00000181396.12	OGFOD3	0.00622348	49	3	0.003158	Brain_Cerebellar_Hemisphere	0.982564	Spleen	40.571	3.98683e-15	2.03754	-2.95192	2.10249	0.450341	1.00691	3	1
ENSG00000103056.11	SMPD3	0.00623457	17	6	0.00571536	Nerve_Tibial	0.8865	Colon_Transverse	7.74742	9.09971e-18	0.470347	-2.57548	2.76368	0.33394	1.52384	6	1
ENSG00000235815.1	RP1-125N5.2	0.00624581	1	1	0.00624581	Testis	0.00624581	Testis	1	1	1	-2.73459	-2.73459	-2.73459	NA	1	1
ENSG00000261244.1	RP11-114H24.7	0.00628874	7	4	0.002476	Testis	0.456	Nerve_Tibial	4.11125	6.32585e-17	0.253219	-3.02626	2.81033	1.36752	2.04068	4	1
ENSG00000198171.12	DDRGK1	0.00634125	44	5	0.00594129	Brain_Cerebellum	0.991499	Skin_Not_Sun_Exposed_Suprapubic	27.8109	6.37852e-16	1.67377	-2.751	1.73744	0.217882	1.40314	5	1
ENSG00000198056.13	PRIM1	0.00638	49	1	0.00638	Adipose_Visceral_Omentum	0.00638	Adipose_Subcutaneous	49	6.92267e-16	49	-2.72758	-2.72758	-2.72758	2.39836e-16	1	1
ENSG00000266256.1	LINC00683	0.00640326	25	6	0.0005141	Brain_Anterior_cingulate_cortex_BA24	0.8956	Brain_Cortex	13.3816	2.66564e-17	0.583885	-3.10034	3.4733	1.05523	1.63016	6	1
ENSG00000171860.4	C3AR1	0.00641794	46	4	0.00641135	Liver	0.986253	Adipose_Visceral_Omentum	30.3902	7.83034e-16	1.1209	-1.50315	2.72597	0.713063	0.990172	4	1
ENSG00000196967.10	ZNF585A	0.00645464	46	4	0.00169	Artery_Coronary	0.724665	Colon_Sigmoid	31.1612	1.01407e-15	1.11783	-3.13991	3.13991	1.40436	2.38721	4	1
ENSG00000225206.8	MIR137HG	0.00646114	11	2	0.00200683	Cells_Cultured_fibroblasts	0.8767	Brain_Cortex	9.7308	1.16782e-17	0.999829	-3.08922	-0.155154	-0.870388	0.763359	2	1
ENSG00000274220.1	RP11-77K12.9	0.00646768	6	1	0.004076	Brain_Cerebellar_Hemisphere	0.01069	Brain_Caudate_basal_ganglia	5.95324	3.14409e-17	5.95324	-2.87222	-2.55267	-2.71245	0.175023	1	1
ENSG00000152127.8	MGAT5	0.00647713	31	5	0.00138268	Heart_Left_Ventricle	0.86401	Pancreas	23.1926	2.25531e-15	0.838575	-3.19824	1.53462	0.442948	1.04277	5	1
ENSG00000005194.14	CIAPIN1	0.00651564	48	3	0.000668529	Stomach	0.996771	Brain_Putamen_basal_ganglia	36.8172	1.33332e-15	1.69206	-3.16638	3.40217	1.31643	1.3562	3	1
ENSG00000154358.20	OBSCN	0.00651655	22	7	0.00020096	Skin_Not_Sun_Exposed_Suprapubic	0.612046	Testis	13.6164	1.22961e-17	0.460156	-3.71781	3.65043	0.954547	2.42767	7	1
ENSG00000140853.15	NLRC5	0.00655017	39	8	0.00129756	Whole_Blood	0.942264	Heart_Left_Ventricle	16.6209	7.87641e-16	0.65552	-2.02274	3.21652	0.578353	1.12266	8	1
ENSG00000204084.12	INPP5B	0.00663604	49	3	2.11479e-05	Pancreas	0.4718	Testis	36.5013	3.59053e-15	3.26371	-4.25241	0.719553	-2.77122	0.879937	3	1
ENSG00000176887.6	SOX11	0.00663917	25	5	0.0218103	Colon_Sigmoid	0.594	Stomach	18.4482	2.11506e-17	0.977294	-1.98801	2.29366	1.17274	1.21944	5	1
ENSG00000104435.13	STMN2	0.00665389	33	5	0.06371	Muscle_Skeletal	0.9859	Prostate	20.2871	1.36938e-15	0.904538	-1.8542	1.85079	0.844342	1.33983	5	1
ENSG00000182504.10	CEP97	0.00669744	17	5	0.001358	Brain_Cerebellum	0.8098	Whole_Blood	8.99127	9.65084e-18	0.418893	-3.20343	3.20343	-0.748773	1.90465	5	1
ENSG00000083845.8	RPS5	0.00672928	49	3	0.009186	Brain_Putamen_basal_ganglia	0.909604	Whole_Blood	42.7979	9.06092e-16	1.56441	-2.60505	2.60505	0.792999	0.899441	3	1
ENSG00000223638.3	RFPL4A	0.006764	1	1	0.006764	Testis	0.006764	Testis	1	1	1	2.70825	2.70825	2.70825	NA	1	1
ENSG00000039537.13	C6	0.00677202	41	6	0.00436272	Brain_Cerebellum	0.999914	Brain_Hypothalamus	16.548	1.38031e-15	1.26304	-2.85067	2.82589	0.447303	1.6926	6	1
ENSG00000135070.14	ISCA1	0.0068035	41	4	0.001368	Brain_Nucleus_accumbens_basal_ganglia	0.4586	Brain_Substantia_nigra	29.4965	6.53827e-16	0.998727	-1.90099	3.20132	-0.173368	1.56291	4	1
ENSG00000111254.7	AKAP3	0.00683632	49	2	0.0828667	Testis	0.9469	Brain_Spinal_cord_cervical_c-1	46.0662	4.55238e-15	1.74668	-1.73429	1.15551	-0.202662	0.614949	2	1
ENSG00000108671.9	PSMD11	0.00684095	22	2	0.004045	Adipose_Visceral_Omentum	0.6854	Nerve_Tibial	18.4456	2.96978e-17	2.97965	-2.87463	1.11372	-1.0257	1.19359	2	1
ENSG00000137310.11	TCF19	0.00688254	49	5	0.00485641	Minor_Salivary_Gland	0.938311	Colon_Sigmoid	34.1105	2.91061e-15	1.24738	-2.13014	2.81641	1.63475	1.09349	5	1
ENSG00000274226.5	TBC1D3H	0.007028	1	1	0.007028	Testis	0.007028	Testis	1	1	1	-2.69551	-2.69551	-2.69551	NA	1	1
ENSG00000013588.7	GPRC5A	0.00703493	23	7	0.0385498	Brain_Cerebellar_Hemisphere	0.9664	Adipose_Visceral_Omentum	12.2695	1.28023e-17	0.431999	-2.06896	1.22706	-0.949132	1.26195	7	1
ENSG00000133943.20	C14orf159	0.00704357	25	10	0.00194489	Brain_Spinal_cord_cervical_c-1	0.9134	Heart_Left_Ventricle	7.46862	2.62765e-17	0.267521	-3.09852	2.39106	-0.401281	1.61183	10	1
ENSG00000143320.8	CRABP2	0.00709245	45	6	0.007132	Adipose_Visceral_Omentum	0.9761	Esophagus_Gastroesophageal_Junction	21.4714	1.59201e-15	0.772308	-2.69062	2.42425	-1.73035	1.17034	6	1
ENSG00000141456.14	PELP1	0.00709317	39	2	0.00271576	Brain_Cortex	0.7458	Esophagus_Muscularis	32.9492	4.4373e-16	4.72738	-2.9982	-0.324182	-2.5181	0.55316	2	1
ENSG00000177599.12	ZNF491	0.00709499	40	2	0.000610072	Uterus	0.8329	Brain_Cerebellum	29.236	1.56849e-15	9.05948	-3.18311	3.4271	1.87399	1.98411	2	1
ENSG00000141101.12	NOB1	0.00709945	40	4	0.001177	Spleen	0.381633	Brain_Substantia_nigra	27.1315	6.30038e-16	0.926272	-3.2444	1.96135	-0.891301	1.76026	4	1
ENSG00000104154.6	SLC30A4	0.00710117	17	6	0.01297	Pancreas	0.6487	Esophagus_Mucosa	8.19898	2.12296e-17	0.500446	-2.48459	1.52089	-0.748043	1.2058	6	1
ENSG00000186318.16	BACE1	0.00717359	49	8	0.0084344	Pancreas	0.939	Adipose_Subcutaneous	18.007	5.67997e-16	0.622203	-2.36332	2.63417	-0.0546518	1.6073	8	1
ENSG00000111728.10	ST8SIA1	0.00718135	46	7	0.00258535	Brain_Spinal_cord_cervical_c-1	0.904273	Brain_Cerebellar_Hemisphere	24.1028	5.76261e-16	0.888704	-3.01317	3.00682	-0.673854	1.30451	7	1
ENSG00000102678.6	FGF9	0.00724802	3	3	0.001358	Muscle_Skeletal	0.4307	Esophagus_Gastroesophageal_Junction	1.13905	0.857372	0.857372	-3.20343	1.11	-0.960476	2.16188	3	1
ENSG00000103005.11	USB1	0.00730394	49	7	0.001533	Nerve_Tibial	0.9783	Uterus	24.3763	9.23891e-16	0.86771	-3.03935	3.16836	-1.23005	1.36195	7	1
ENSG00000233577.6	RP3-462D8.2	0.00731069	2	2	0.3188	Pancreas	0.7655	Testis	1.91361	0.0863876	0.0863876	-0.996927	0.298266	-0.34933	0.91584	2	1
ENSG00000157570.11	TSPAN18	0.00731455	43	8	0.000186301	Spleen	0.783066	Brain_Cerebellum	19.7534	4.07008e-16	0.744509	-3.7369	1.86924	-1.38491	1.92873	8	1
ENSG00000079459.12	FDFT1	0.00732519	42	8	0.00868614	Brain_Amygdala	0.999981	Adipose_Subcutaneous	12.7752	1.11573e-15	0.429381	-2.06567	2.62417	0.469305	1.43946	8	1
ENSG00000050405.13	LIMA1	0.00735118	48	3	0.01743	Brain_Cerebellum	0.890421	Adipose_Visceral_Omentum	33.9118	8.31075e-16	5.88549	-2.37261	2.37751	-0.475873	1.52012	3	1
ENSG00000142751.14	GPN2	0.00736733	47	2	0.003068	Artery_Coronary	0.943914	Whole_Blood	43.4379	4.14042e-15	1.91223	-2.96084	2.96084	2.07998	1.94326	2	1
ENSG00000241328.1	LINC02070	0.00746004	2	2	0.04585	Brain_Hippocampus	0.142544	Brain_Cerebellar_Hemisphere	1.38144	0.618565	0.618565	-1.99677	1.46638	-0.265194	2.44882	2	1
ENSG00000120948.16	TARDBP	0.0074696	45	4	0.00176979	Prostate	0.7279	Colon_Transverse	26.4684	7.06481e-16	0.996562	-2.43533	3.12637	1.37704	1.05798	4	1
ENSG00000228392.1	RP11-343J18.1	0.00749741	12	4	0.052287	Brain_Amygdala	0.8932	Brain_Cerebellum	7.45011	2.03225e-17	0.384049	-1.94076	0.832715	-0.975806	1.13714	4	1
ENSG00000262543.1	RP3-422G23.4	0.00756075	3	2	0.02938	Testis	0.9697	Colon_Sigmoid	2.64143	0	0.358572	-2.17835	-0.0379845	-0.75144	1.23574	2	1
ENSG00000145642.11	FAM159B	0.00756391	9	2	0.00745279	Pancreas	0.06387	Brain_Caudate_basal_ganglia	8.00956	1.57692e-17	0.990445	-2.6759	1.85309	1.34987	1.50966	2	1
ENSG00000172508.10	CARNS1	0.0075865	46	2	0.0142883	Colon_Transverse	0.827285	Testis	33.2455	5.08807e-16	11.2189	-2.44993	1.69077	0.161269	1.58297	2	1
ENSG00000173418.11	NAA20	0.00759312	22	5	0.01399	Adipose_Subcutaneous	0.994	Brain_Caudate_basal_ganglia	13.6587	1.55574e-17	0.972274	-0.313452	2.45752	1.33691	0.907798	5	1
ENSG00000264364.2	DYNLL2	0.00760952	39	3	0.002058	Pancreas	0.6884	Brain_Frontal_Cortex_BA9	29.8047	8.64834e-16	1.752	-3.08173	-0.401027	-1.52308	0.813555	3	1
ENSG00000178537.9	SLC25A20	0.007668	3	1	0.007668	Brain_Hypothalamus	0.007668	Nerve_Tibial	3	0	3	2.66635	2.66635	2.66635	5.43896e-16	1	1
ENSG00000129667.12	RHBDF2	0.00770197	35	7	0.00468	Ovary	0.999197	Adipose_Visceral_Omentum	15.4625	1.48847e-15	0.558212	-2.82827	1.65569	-0.307477	1.00714	7	1
ENSG00000164175.14	SLC45A2	0.00772426	7	5	0.01105	Colon_Transverse	0.8264	Breast_Mammary_Tissue	2.24254	0.00356127	0.72711	-2.54111	2.01238	-0.769079	1.82742	5	1
ENSG00000137558.7	PI15	0.00775649	26	6	0.002207	Brain_Caudate_basal_ganglia	0.9326	Esophagus_Gastroesophageal_Junction	11.4363	2.14623e-16	0.731027	-3.06086	2.09456	0.00555535	1.87763	6	1
ENSG00000258498.8	DIO3OS	0.0077643	2	2	0.00186875	Skin_Sun_Exposed_Lower_leg	0.9305	Testis	1.038	0.962002	0.962002	-0.0872158	3.11034	1.51156	2.26101	2	1
ENSG00000213694.3	S1PR3	0.00785745	43	7	0.0249273	Testis	0.998728	Brain_Anterior_cingulate_cortex_BA24	19.2399	1.13459e-15	0.701171	-2.24253	2.14931	-0.482064	1.40725	7	1
ENSG00000198885.9	ITPRIPL1	0.00787921	49	3	0.0005727	Testis	0.975771	Pancreas	42.5321	1.08365e-15	2.71175	-3.44422	0.296481	-0.167401	0.855708	3	1
ENSG00000253782.1	RP11-350F16.2	0.00790809	2	2	0.01701	Spleen	0.2959	Testis	1.86199	0.138009	0.138009	-2.38649	1.04527	-0.670613	2.42662	2	1
ENSG00000108384.14	RAD51C	0.00792006	48	1	0.00510812	Nerve_Tibial	0.2256	Adrenal_Gland	45.5552	7.16924e-16	45.5552	-2.80014	2.76296	-0.797278	2.493	1	1
ENSG00000060709.14	RIMBP2	0.00798789	27	12	0.005924	Skin_Sun_Exposed_Lower_leg	0.9675	Liver	10.5196	7.2167e-16	0.456775	-2.75196	2.71007	0.134839	1.34392	12	1
ENSG00000223462.2	RP11-285G1.9	0.007999	1	1	0.007999	Testis	0.007999	Testis	1	1	1	-2.65211	-2.65211	-2.65211	NA	1	1
ENSG00000143774.16	GUK1	0.00810255	49	2	0.00625683	Nerve_Tibial	0.6005	Brain_Amygdala	44.0145	4.20202e-15	4.6265	-2.26361	2.73401	0.9334	0.898963	2	1
ENSG00000165606.8	DRGX	0.0081269	16	9	0.02612	Brain_Spinal_cord_cervical_c-1	0.901587	Adrenal_Gland	5.95423	7.88306e-18	0.258663	-2.22442	1.2926	-0.511658	1.11887	9	1
ENSG00000160505.15	NLRP4	0.00817335	4	4	0.00857792	Spleen	0.106	Testis	1.94451	0.0654816	0.0654816	-1.61644	2.62843	1.38153	2.01207	4	1
ENSG00000153774.8	CFDP1	0.00819854	38	3	0.0002907	Adipose_Subcutaneous	0.9993	Uterus	27.6811	5.88505e-16	3.49349	-1.17349	3.62345	2.04225	1.29063	3	1
ENSG00000197536.11	C5orf56	0.00821314	38	5	0.003002	Adipose_Visceral_Omentum	0.6479	Brain_Hippocampus	26.8732	1.48069e-15	1.07585	-1.45904	2.96753	1.3155	1.20076	5	1
ENSG00000175868.13	CALCB	0.00821897	13	2	0.00344118	Liver	0.932393	Brain_Cerebellar_Hemisphere	11.94	2.62949e-17	1.01094	-0.885105	2.92531	-0.517386	1.06857	2	1
ENSG00000175707.8	KDF1	0.00828207	16	3	0.006123	Brain_Cortex	0.7369	Pancreas	10.2347	2.29529e-17	1.14151	-2.74112	0.407419	-1.65003	0.948533	3	1
ENSG00000100034.13	PPM1F	0.00831236	41	4	0.08513	Whole_Blood	0.963226	Heart_Left_Ventricle	24.8495	3.65859e-16	1.12859	-1.72167	1.66106	-0.129165	1.05178	4	1
ENSG00000266667.1	RP11-849N15.4	0.008315	1	1	0.008315	Pituitary	0.008315	Pituitary	1	1	1	2.639	2.639	2.639	NA	1	1
ENSG00000162456.9	KNCN	0.00833451	6	4	0.02393	Brain_Substantia_nigra	0.9556	Brain_Nucleus_accumbens_basal_ganglia	4.25793	0.00204663	0.222392	-0.113417	2.25825	0.915553	0.922658	4	1
ENSG00000099246.16	RAB18	0.0084009	6	4	0.001363	Nerve_Tibial	0.9727	Artery_Tibial	3.24785	2.57973e-16	0.4914	-0.501101	3.20237	0.604016	1.46184	4	1
ENSG00000260071.1	RP11-418I22.2	0.00840653	6	3	0.0177323	Testis	0.03324	Brain_Substantia_nigra	4.00608	2.36546e-20	0.582104	-2.12917	2.37116	-0.663678	2.27128	3	1
ENSG00000125144.13	MT1G	0.0084169	48	5	0.02471	Brain_Amygdala	0.96884	Adipose_Visceral_Omentum	24.3852	2.28138e-15	2.51573	-1.82786	2.24591	0.438779	0.882521	5	1
ENSG00000261357.1	RP11-626G11.1	0.00842585	4	3	0.001293	Testis	0.504	Brain_Cerebellum	3.14155	0.0476108	0.152174	0.668209	3.21753	1.76294	1.12005	3	1
ENSG00000197563.10	PIGN	0.00846198	49	4	0.00080483	Esophagus_Gastroesophageal_Junction	0.604716	Brain_Caudate_basal_ganglia	35.4531	3.4917e-15	1.66681	-3.35113	0.874759	-2.35798	1.03044	4	1
ENSG00000177679.15	SRRM3	0.00846228	4	2	0.002022	Esophagus_Muscularis	0.6876	Thyroid	2.18198	0	1.81802	-0.402114	3.08698	1.54349	1.81226	2	1
ENSG00000204277.1	LINC01993	0.00848069	18	10	0.0995379	Small_Intestine_Terminal_Ileum	0.9984	Adipose_Visceral_Omentum	6.7071	1.61042e-17	0.22858	-1.6471	1.36878	-0.22028	0.75817	10	1
ENSG00000225519.1	RP11-236B18.2	0.00850441	2	2	0.2577	Heart_Left_Ventricle	0.925532	Heart_Atrial_Appendage	1.91887	0.0811264	0.0811264	-1.13184	0.0934676	-0.519188	0.866426	2	1
ENSG00000087448.9	KLHL42	0.00856886	13	6	0.00238	Artery_Tibial	0.8888	Brain_Nucleus_accumbens_basal_ganglia	6.34094	3.32254e-17	0.343727	-3.03819	3.03819	0.0437796	1.93355	6	1
ENSG00000188039.13	NWD1	0.00857592	35	2	0.00160843	Stomach	0.3174	Brain_Cerebellum	29.4001	6.59535e-16	3.4487	-3.15437	3.06243	-2.61075	1.1154	2	1
ENSG00000227017.1	AC007036.6	0.00863645	23	3	0.00329	Adrenal_Gland	0.6531	Artery_Aorta	19.9936	1.79285e-18	0.910244	-2.93926	2.50486	0.332084	0.88919	3	1
ENSG00000088682.13	COQ9	0.0086529	46	4	0.00080692	Artery_Aorta	0.791857	Prostate	31.479	6.23597e-16	1.05637	-3.20449	3.35041	1.81072	1.82106	4	1
ENSG00000106603.18	COA1	0.00865564	49	4	0.000468806	Brain_Cerebellum	0.804	Cells_Cultured_fibroblasts	36.4733	1.06851e-15	1.89557	-3.49797	0.248174	-1.81192	0.670365	4	1
ENSG00000186566.12	GPATCH8	0.00866686	13	5	0.1084	Brain_Frontal_Cortex_BA9	0.9929	Skin_Not_Sun_Exposed_Suprapubic	10.2059	3.3351e-18	0.352549	-1.59909	1.60543	-0.0704605	0.921703	5	1
ENSG00000236109.1	AC013402.3	0.00867245	1	1	0.00867245	Testis	0.00867245	Testis	1	1	1	-2.6247	-2.6247	-2.6247	NA	1	1
ENSG00000143032.7	BARHL2	0.00868	1	1	0.00868	Brain_Amygdala	0.00868	Brain_Amygdala	1	1	1	-2.62441	-2.62441	-2.62441	NA	1	1
ENSG00000188818.12	ZDHHC11	0.00872012	28	9	0.00340175	Nerve_Tibial	0.989751	Artery_Aorta	8.24482	3.11684e-16	0.562601	-1.45526	2.92889	0.146607	1.3245	9	1
ENSG00000127952.16	STYXL1	0.00875851	49	2	0.00181359	Brain_Spinal_cord_cervical_c-1	0.319186	Testis	45.2344	6.86805e-16	3.3197	0.996131	3.11917	2.44807	0.594659	2	1
ENSG00000150540.13	HNMT	0.00877818	48	7	0.004046	Pituitary	0.9367	Brain_Frontal_Cortex_BA9	19.7878	7.42713e-16	0.736066	-1.90373	2.87455	-0.150503	1.11817	7	1
ENSG00000244165.1	P2RY11	0.00880828	49	4	0.0043366	Spleen	0.810214	Brain_Anterior_cingulate_cortex_BA24	39.0675	1.03249e-15	1.56449	-0.240149	2.85258	2.0249	0.757265	4	1
ENSG00000204421.2	LY6G6C	0.00884174	36	4	0.000735544	Artery_Tibial	0.9233	Brain_Cortex	26.6323	9.20795e-16	0.948918	-3.08391	3.37598	1.71514	2.12946	4	1
ENSG00000096006.11	CRISP3	0.00884212	33	5	0.1316	Kidney_Cortex	0.8829	Brain_Amygdala	18.1289	5.64323e-16	0.786757	-1.21992	1.50782	-0.213534	0.76883	5	1
ENSG00000105497.7	ZNF175	0.00889745	49	2	0.03963	Kidney_Cortex	0.997292	Brain_Spinal_cord_cervical_c-1	42.6641	1.11349e-15	2.64482	-1.87503	2.05758	-0.367612	0.845261	2	1
ENSG00000260011.2	RP13-20L14.1	0.00894052	43	4	0.004128	Adipose_Visceral_Omentum	0.494758	Prostate	22.083	7.37344e-16	2.89944	-0.926858	2.86821	1.29052	0.688556	4	1
ENSG00000014123.9	UFL1	0.00907029	48	4	0.000662	Brain_Anterior_cingulate_cortex_BA24	0.965775	Colon_Sigmoid	19.6196	8.16458e-16	3.59063	-1.09354	3.40485	0.974275	1.37134	4	1
ENSG00000235643.1	LINC01647	0.00907295	2	2	0.005388	Brain_Spinal_cord_cervical_c-1	0.01153	Testis	1.50926	0.490738	0.490738	-2.52621	2.78287	0.12833	3.75409	2	1
ENSG00000135116.9	HRK	0.00910083	30	5	0.0002055	Adipose_Subcutaneous	0.6236	Adrenal_Gland	24.9964	5.96178e-16	0.848672	-3.71216	1.89622	-0.491766	1.07922	5	1
ENSG00000169964.7	TMEM42	0.00910152	48	3	0.000557262	Adipose_Visceral_Omentum	0.9699	Brain_Anterior_cingulate_cortex_BA24	35.6984	7.98277e-16	1.67198	-3.45161	0.0377337	-2.33255	0.61344	3	1
ENSG00000151364.16	KCTD14	0.00913192	30	5	0.009846	Colon_Transverse	0.752231	Adipose_Subcutaneous	18.0166	1.65069e-15	1.12077	-2.58119	1.86852	0.41012	1.6289	5	1
ENSG00000259230.1	CTD-2555C10.3	0.00913867	9	4	0.00976888	Adipose_Subcutaneous	0.812332	Esophagus_Mucosa	4.40982	3.79477e-17	0.336824	-2.5839	0.840729	-0.528943	1.0889	4	1
ENSG00000117713.18	ARID1A	0.00922883	47	1	0.002246	Artery_Aorta	0.905187	Whole_Blood	44.706	5.68039e-16	44.706	-3.05561	3.05561	-2.23745	1.3523	1	1
ENSG00000168476.11	REEP4	0.00922885	46	7	0.00231105	Muscle_Skeletal	0.967819	Artery_Aorta	21.5378	1.87116e-15	0.827279	-1.86034	3.04704	0.199276	1.1079	7	1
ENSG00000135083.14	CCNJL	0.00923817	27	7	0.006316	Stomach	0.972348	Colon_Transverse	17.1953	1.23563e-15	0.65219	-2.73091	2.73091	-0.416636	1.41772	7	1
ENSG00000147485.12	PXDNL	0.0092569	32	5	0.005072	Pancreas	0.9357	Breast_Mammary_Tissue	22.7218	2.22444e-15	0.780033	-1.47723	2.80243	0.979905	1.26897	5	1
ENSG00000065989.15	PDE4A	0.00926507	48	7	9.96219e-05	Colon_Sigmoid	0.927474	Brain_Anterior_cingulate_cortex_BA24	23.3111	2.27366e-15	0.788695	-3.89151	2.44005	-1.53439	1.95898	7	1
ENSG00000167419.10	LPO	0.00928628	15	4	0.01646	Brain_Nucleus_accumbens_basal_ganglia	0.99477	Minor_Salivary_Gland	6.19842	2.20339e-18	0.329509	-2.39855	2.39855	-0.0883069	1.54612	4	1
ENSG00000128591.15	FLNC	0.00929155	38	6	0.1042	Pituitary	0.7488	Artery_Aorta	21.6006	7.1637e-16	0.761337	-1.24891	1.62482	0.575784	0.887668	6	1
ENSG00000104499.6	GML	0.009292	1	1	0.009292	Testis	0.009292	Testis	1	1	1	-2.60112	-2.60112	-2.60112	NA	1	1
ENSG00000105509.10	HAS1	0.00934173	37	7	0.005814	Artery_Aorta	0.905665	Cells_Cultured_fibroblasts	13.1381	7.46181e-16	0.873123	-2.75809	2.75058	0.838527	1.23619	7	1
ENSG00000112149.9	CD83	0.00942632	48	4	0.0004545	Brain_Spinal_cord_cervical_c-1	0.6319	Adrenal_Gland	31.0767	3.04108e-15	1.31351	-3.50623	3.50623	-2.06146	1.8434	4	1
ENSG00000116017.10	ARID3A	0.00942936	31	10	0.01997	Testis	0.978909	Artery_Tibial	11.9421	2.70944e-16	0.479095	-2.32691	2.32691	-0.185567	1.47589	10	1
ENSG00000250048.2	LINC00603	0.00943356	7	3	0.01037	Artery_Aorta	0.998304	Adipose_Subcutaneous	4.89724	7.59323e-18	0.67017	-2.56324	2.56324	0.0562598	1.5984	3	1
ENSG00000107317.12	PTGDS	0.00944457	32	7	0.04291	Uterus	0.939926	Spleen	17.0449	2.32617e-16	0.592244	-1.14045	2.02459	0.83033	0.6718	7	1
ENSG00000182795.12	C1orf116	0.00946593	18	3	0.005541	Thyroid	0.498	Breast_Mammary_Tissue	16.0284	9.60932e-18	0.874547	-2.77377	0.67764	-1.93539	0.674216	3	1
ENSG00000213853.9	EMP2	0.00950721	38	5	0.01455	Brain_Cortex	0.7495	Brain_Putamen_basal_ganglia	24.4223	2.3551e-15	1.05385	-1.92228	2.44339	0.955567	0.86743	5	1
ENSG00000197241.3	SLC2A7	0.009517	1	1	0.009517	Testis	0.009517	Testis	1	1	1	-2.5929	-2.5929	-2.5929	NA	1	1
ENSG00000141086.17	CTRL	0.00956599	16	3	0.006014	Heart_Left_Ventricle	0.3125	Brain_Spinal_cord_cervical_c-1	13.363	1.29343e-17	0.993415	-2.74702	2.10553	1.50536	1.18774	3	1
ENSG00000198569.9	SLC34A3	0.00967035	32	6	0.02097	Uterus	0.9545	Heart_Atrial_Appendage	16.4669	6.09066e-16	0.619308	-1.41209	2.30852	-0.391707	0.864814	6	1
ENSG00000187997.11	C17orf99	0.00968021	9	4	0.00103773	Whole_Blood	0.8613	Minor_Salivary_Gland	4.5828	1.07729e-17	0.296711	-0.17472	3.28009	1.82376	1.01232	4	1
ENSG00000159387.7	IRX6	0.00968085	27	6	0.00399	Muscle_Skeletal	0.8926	Artery_Aorta	17.1423	1.39801e-15	0.613663	-2.35851	2.87895	-0.374435	1.56807	6	1
ENSG00000183010.16	PYCR1	0.00968838	18	4	0.0006625	Whole_Blood	0.5219	Brain_Frontal_Cortex_BA9	13.539	2.97044e-18	0.776919	-3.40465	1.30293	-0.424199	1.38451	4	1
ENSG00000220256.3	AC093802.1	0.00971526	3	2	0.002375	Brain_Anterior_cingulate_cortex_BA24	0.596	Testis	2.09893	0	0.901068	-3.03883	0.530161	-1.84917	2.06056	2	1
ENSG00000254648.1	RP11-713P17.4	0.0097306	35	6	0.002734	Breast_Mammary_Tissue	0.995	Uterus	19.3628	1.09238e-15	0.960261	-2.99616	1.11545	-1.24189	1.0203	6	1
ENSG00000129988.5	LBP	0.00979216	39	5	0.00363495	Thyroid	0.873493	Heart_Left_Ventricle	19.9348	7.82313e-16	0.758664	-2.49319	2.90822	0.728383	2.04806	5	1
ENSG00000107020.9	PLGRKT	0.00981821	45	4	0.02312	Brain_Cortex	0.828	Brain_Cerebellar_Hemisphere	35.253	1.20702e-15	1.44154	-1.74756	2.27145	1.09905	0.899406	4	1
ENSG00000118503.14	TNFAIP3	0.00987989	26	5	0.0005616	Heart_Atrial_Appendage	0.7605	Pituitary	12.5191	5.4014e-16	0.815392	-1.42278	3.44951	1.25625	1.67947	5	1
ENSG00000206077.10	ZDHHC11B	0.00988735	6	4	0.003875	Artery_Coronary	0.8621	Skin_Sun_Exposed_Lower_leg	3.02088	1.48995e-16	0.172835	0.173702	2.88816	1.97632	1.27395	4	1
ENSG00000144278.14	GALNT13	0.00989468	41	10	0.00359527	Esophagus_Gastroesophageal_Junction	0.949932	Small_Intestine_Terminal_Ileum	11.3448	9.80582e-16	0.791422	-2.91165	2.28245	0.0434975	1.4175	10	1
ENSG00000160882.11	CYP11B1	0.00993426	40	3	0.0141822	Adrenal_Gland	0.4815	Liver	26.4726	7.79034e-16	1.9751	-2.45261	1.74245	-0.0739633	1.5197	3	1
ENSG00000118200.14	CAMSAP2	0.00994262	46	7	7.08576e-05	Testis	0.931972	Heart_Left_Ventricle	18.0235	1.58187e-15	0.606253	-3.97339	3.227	0.626818	1.6286	7	1
ENSG00000116857.16	TMEM9	0.00995199	46	4	0.002623	Brain_Caudate_basal_ganglia	0.98265	Colon_Sigmoid	33.0323	5.12395e-16	2.02312	-0.68704	3.00878	0.401793	0.871592	4	1
ENSG00000124915.10	DKFZP434K028	0.00996396	14	4	0.001589	Brain_Putamen_basal_ganglia	0.5595	Brain_Amygdala	9.76513	4.97164e-17	0.415641	-3.15792	0.966362	-1.51707	0.920423	4	1
ENSG00000186417.13	GLDN	0.00997199	46	6	0.00200878	Brain_Caudate_basal_ganglia	0.969352	Artery_Coronary	25.5987	2.03024e-15	0.894401	-3.08893	1.1957	-0.445774	0.953132	6	1
ENSG00000214753.2	HNRNPUL2	0.0100076	11	2	0.002394	Brain_Cerebellum	0.6897	Adipose_Subcutaneous	8.91854	3.95877e-17	1.84112	-0.399262	3.03643	2.35761	1.36419	2	1
ENSG00000273045.5	C2orf15	0.0100433	45	3	0.03945	Adipose_Subcutaneous	0.671435	Ovary	31.4231	8.20397e-16	1.45831	-2.05946	2.05946	-0.0187221	1.446	3	1
ENSG00000132622.10	HSPA12B	0.0100516	40	7	0.01291	Adipose_Subcutaneous	0.8679	Pancreas	21.0835	4.07867e-16	0.843402	-2.01562	2.48624	0.711977	1.72041	7	1
ENSG00000129910.7	CDH15	0.0100618	38	6	8.01401e-06	Heart_Left_Ventricle	0.87113	Artery_Tibial	16.6471	4.46053e-16	0.624207	-2.89726	4.46481	1.35778	1.80144	6	1
ENSG00000229722.1	RP11-557H15.5	0.01008	1	1	0.01008	Testis	0.01008	Testis	1	1	1	2.57307	2.57307	2.57307	NA	1	1
ENSG00000143537.13	ADAM15	0.0101072	46	5	0.001027	Muscle_Skeletal	0.9913	Kidney_Cortex	32.1822	3.15897e-15	1.23279	-0.764281	3.28302	2.22341	1.10899	5	1
ENSG00000089327.14	FXYD5	0.0101146	36	8	0.01321	Prostate	0.9489	Artery_Aorta	14.886	1.41932e-15	0.718381	-2.47806	0.591926	-0.749216	0.869478	8	1
ENSG00000189077.10	TMEM120A	0.0101212	46	3	0.000906858	Heart_Atrial_Appendage	0.5189	Brain_Putamen_basal_ganglia	32.0691	9.59304e-16	2.79429	-3.31793	3.2822	-1.68946	1.67703	3	1
ENSG00000132323.8	ILKAP	0.0102016	44	5	0.005833	Brain_Hypothalamus	0.7447	Brain_Nucleus_accumbens_basal_ganglia	31.5295	1.65947e-15	1.21407	-1.3901	2.75702	0.957717	0.977635	5	1
ENSG00000259130.1	RP11-219E7.3	0.0102035	1	1	0.0102035	Testis	0.0102035	Testis	1	1	1	-2.56886	-2.56886	-2.56886	NA	1	1
ENSG00000264232.1	LINC01916	0.0102096	1	1	0.0102096	Muscle_Skeletal	0.0102096	Muscle_Skeletal	1	1	1	2.56865	2.56865	2.56865	NA	1	1
ENSG00000141499.16	WRAP53	0.0102119	39	2	0.007005	Artery_Aorta	0.1857	Colon_Transverse	34.4624	1.46636e-15	3.99838	-2.69661	1.63153	-2.31343	1.12774	2	1
ENSG00000142698.14	C1orf94	0.010231	11	5	0.1118	Brain_Hippocampus	0.648864	Adrenal_Gland	5.15829	1.327e-18	0.214693	-1.59015	1.59015	0.507211	1.07931	5	1
ENSG00000173926.5	2020-03-03	0.0102487	17	3	0.001162	Adipose_Subcutaneous	0.6819	Skin_Sun_Exposed_Lower_leg	10.7198	3.09516e-17	2.40697	-3.24805	1.68091	-1.35614	1.63152	3	1
ENSG00000265533.1	RP11-638L3.1	0.01027	1	1	0.01027	Brain_Nucleus_accumbens_basal_ganglia	0.01027	Brain_Nucleus_accumbens_basal_ganglia	1	1	1	-2.5666	-2.5666	-2.5666	NA	1	1
ENSG00000169418.9	NPR1	0.0105773	48	2	0.007121	Adrenal_Gland	0.873597	Artery_Coronary	42.9269	4.2389e-15	3.41449	-2.69113	2.21108	1.82416	1.0733	2	1
ENSG00000105549.10	THEG	0.0105815	7	6	0.06824	Thyroid	0.5687	Brain_Frontal_Cortex_BA9	4.07448	1.44382e-16	0.141127	-1.82342	0.857495	-0.456696	1.08999	6	1
ENSG00000143028.8	SYPL2	0.010591	49	3	0.000322577	Nerve_Tibial	0.943167	Liver	36.2021	3.26976e-15	1.31698	-3.59646	0.150082	-1.34252	1.199	3	1
ENSG00000248713.1	RP11-766F14.2	0.0105958	19	3	0.00102889	Adrenal_Gland	0.526973	Brain_Putamen_basal_ganglia	9.90685	1.82564e-32	0.906629	-1.78922	3.28251	0.663972	1.72726	3	1
ENSG00000081853.14	PCDHGA2	0.0106117	35	3	0.00298572	Brain_Cerebellum	0.978134	Pituitary	28.4552	2.78821e-15	1.61143	-2.34222	2.9692	0.179575	0.914895	3	1
ENSG00000130695.14	CEP85	0.0106146	48	3	0.000182	Brain_Spinal_cord_cervical_c-1	0.937423	Nerve_Tibial	35.2082	9.12769e-16	3.85427	-3.74277	1.75747	-0.956954	1.19389	3	1
ENSG00000120727.12	PAIP2	0.01063	3	1	0.01063	Cells_Cultured_fibroblasts	0.01063	Cells_Cultured_fibroblasts	3	0	3	-2.55463	2.55463	0.851544	2.94984	1	1
ENSG00000255693.1	RP11-766N7.3	0.0106482	26	4	0.119049	Pancreas	0.853688	Testis	17.5868	7.29251e-16	0.817034	-1.55878	0.587795	-0.39122	0.803876	4	1
ENSG00000166295.8	ANAPC16	0.0106503	49	4	0.00132725	Brain_Putamen_basal_ganglia	0.870606	Brain_Substantia_nigra	29.5437	1.41266e-15	1.7541	-3.21002	1.68708	-0.676653	1.45412	4	1
ENSG00000069482.6	GAL	0.0106616	29	4	0.0004117	Whole_Blood	0.901243	Skin_Sun_Exposed_Lower_leg	21.7409	1.86723e-15	0.751466	-3.53247	1.89736	0.00561838	0.956285	4	1
ENSG00000144120.12	TMEM177	0.0108072	48	4	0.02498	Artery_Coronary	0.996601	Esophagus_Mucosa	27.0236	5.86925e-16	1.22413	-1.34199	2.24171	0.286928	0.866917	4	1
ENSG00000065621.14	GSTO2	0.0108339	49	2	0.00273155	Muscle_Skeletal	0.891532	Testis	37.3106	8.13994e-16	9.428	-2.99644	1.02176	-0.387568	1.38027	2	1
ENSG00000204610.12	TRIM15	0.0108518	11	4	0.03563	Esophagus_Muscularis	0.457549	Skin_Not_Sun_Exposed_Suprapubic	8.58142	1.93677e-18	0.296953	-2.10113	2.10113	0.112427	1.82384	4	1
ENSG00000162227.7	TAF6L	0.0108825	48	4	0.0251989	Cells_Cultured_fibroblasts	0.935854	Liver	39.142	1.43659e-15	1.3655	-1.86368	2.23834	0.407535	1.19143	4	1
ENSG00000149289.10	ZC3H12C	0.0109628	48	5	0.00508978	Heart_Left_Ventricle	0.994274	Heart_Atrial_Appendage	20.168	6.54216e-16	0.781952	-1.27945	2.8013	0.532061	1.09184	5	1
ENSG00000188386.6	PPP3R2	0.0109725	2	2	0.00324	Artery_Tibial	0.00522018	Testis	1.83787	0.162125	0.162125	-2.79312	2.944	0.0754385	4.05676	2	1
ENSG00000176402.5	GJC3	0.0109807	16	4	0.1258	Pancreas	0.7035	Artery_Aorta	8.35431	2.23478e-17	0.491861	-1.53088	0.925511	-0.0268488	0.84368	4	1
ENSG00000166228.8	PCBD1	0.0110419	49	5	0.00285	Brain_Nucleus_accumbens_basal_ganglia	0.954369	Adipose_Visceral_Omentum	30.7976	6.44463e-16	1.6603	-1.43111	2.98347	1.46514	1.02258	5	1
ENSG00000229660.1	RP5-1142J19.1	0.0110472	17	2	0.00168521	Vagina	0.4493	Pancreas	15.9214	1.93915e-17	0.95768	0.756583	3.14074	2.8233	0.545978	2	1
ENSG00000227588.2	CNTN4-AS2	0.0110538	2	2	0.002992	Thyroid	0.9184	Brain_Cerebellum	1.18177	0.818231	0.818231	-0.102449	2.96856	1.43305	2.17153	2	1
ENSG00000079950.13	STX7	0.0110618	47	3	0.000587483	Brain_Cerebellum	0.393101	Small_Intestine_Terminal_Ileum	34.5818	6.12115e-16	4.57573	-3.43733	1.19846	-2.18716	0.798149	3	1
ENSG00000079337.15	RAPGEF3	0.011092	49	3	0.001968	Brain_Frontal_Cortex_BA9	0.93112	Whole_Blood	42.1803	3.50529e-15	1.62436	-3.09502	0.319431	-1.105	0.653718	3	1
ENSG00000143315.6	PIGM	0.0111047	43	5	0.00523504	Skin_Not_Sun_Exposed_Suprapubic	0.941544	Brain_Cerebellar_Hemisphere	21.3738	4.6576e-16	1.45648	-2.7922	0.769326	-0.966152	1.09381	5	1
ENSG00000082074.15	FYB	0.0111581	43	7	0.000689737	Skin_Not_Sun_Exposed_Suprapubic	0.9255	Brain_Substantia_nigra	15.9187	7.19766e-16	0.744416	-3.39363	0.761598	-0.970972	1.1456	7	1
ENSG00000139289.13	PHLDA1	0.0111761	28	9	0.0005202	Brain_Nucleus_accumbens_basal_ganglia	0.9709	Breast_Mammary_Tissue	14.0065	4.61942e-16	0.721913	-2.0395	3.47013	-0.0150508	1.64493	9	1
ENSG00000186111.9	PIP5K1C	0.0112093	22	11	0.008575	Brain_Hypothalamus	0.9613	Small_Intestine_Terminal_Ileum	6.36793	4.55853e-17	0.220894	-1.86451	2.62855	-0.346207	0.968348	11	1
ENSG00000259312.1	RP11-522B15.5	0.01121	1	1	0.01121	Testis	0.01121	Testis	1	1	1	2.53608	2.53608	2.53608	NA	1	1
ENSG00000088726.15	TMEM40	0.011229	25	3	0.0005515	Brain_Cerebellum	0.762904	Prostate	16.3062	7.04558e-18	1.05147	-3.45441	2.32832	-0.180558	1.7839	3	1
ENSG00000254201.1	RP11-618M23.2	0.01126	1	1	0.01126	Testis	0.01126	Testis	1	1	1	-2.53452	-2.53452	-2.53452	NA	1	1
ENSG00000154764.5	WNT7A	0.0113278	12	6	0.01233	Uterus	0.681	Brain_Putamen_basal_ganglia	7.12793	1.35625e-17	0.417338	-2.50256	1.38126	-0.255753	1.02387	6	1
ENSG00000144035.3	NAT8	0.0114014	42	3	0.000479	Stomach	0.9777	Small_Intestine_Terminal_Ileum	27.3294	2.68276e-15	1.23382	-3.49223	2.77523	-1.10203	1.57587	3	1
ENSG00000183638.5	RP1L1	0.0114049	13	4	0.002658	Uterus	0.22241	Nerve_Tibial	10.5007	4.05332e-18	0.455669	1.22014	3.00475	1.84839	0.667363	4	1
ENSG00000115415.18	STAT1	0.0114944	21	6	0.0244305	Testis	0.7335	Artery_Coronary	11.8879	1.43548e-18	0.431564	-1.49774	2.25029	0.229512	0.998876	6	1
ENSG00000168356.11	SCN11A	0.011538	43	3	0.001669	Brain_Substantia_nigra	0.9429	Brain_Putamen_basal_ganglia	23.2413	1.20962e-15	2.74309	-2.56504	3.14357	0.346606	1.73755	3	1
ENSG00000159363.17	ATP13A2	0.0115755	41	3	0.003558	Thyroid	0.827242	Esophagus_Mucosa	34.8933	1.05064e-15	1.21772	-1.04354	2.9149	0.975333	0.724359	3	1
ENSG00000198876.12	DCAF12	0.0117036	43	4	0.01196	Brain_Anterior_cingulate_cortex_BA24	0.21621	Adrenal_Gland	23.3682	5.81261e-16	0.911937	-2.51332	2.11735	1.02905	1.68899	4	1
ENSG00000155307.17	SAMSN1	0.01174	13	5	0.01981	Colon_Sigmoid	0.5863	Cells_Cultured_fibroblasts	8.04985	9.18081e-18	0.76543	-2.18321	2.32993	-1.00535	1.8346	5	1
ENSG00000181408.3	UTS2R	0.0117537	21	5	0.0249096	Pancreas	0.9573	Brain_Nucleus_accumbens_basal_ganglia	10.2437	6.79134e-17	0.379404	-1.56706	2.2428	0.51108	1.24682	5	1
ENSG00000084754.10	HADHA	0.0117685	44	2	0.00255574	Brain_Anterior_cingulate_cortex_BA24	0.975567	Kidney_Cortex	41.2199	7.92388e-16	2.35506	-1.2324	3.01666	0.255041	0.819481	2	1
ENSG00000100814.17	CCNB1IP1	0.0117975	41	4	0.009987	Breast_Mammary_Tissue	0.838939	Muscle_Skeletal	33.5307	6.66321e-16	1.35809	-0.910991	2.57628	0.461271	1.00173	4	1
ENSG00000258857.1	RP11-247L20.3	0.0118259	5	3	0.05107	Colon_Sigmoid	0.8559	Kidney_Cortex	4.22593	3.81623e-18	0.188608	0.181595	1.95089	1.42309	0.762652	3	1
ENSG00000234170.5	RP11-446F3.2	0.0118435	1	1	0.0118435	Testis	0.0118435	Testis	1	1	1	2.51677	2.51677	2.51677	NA	1	1
ENSG00000188199.10	NUTM2B	0.0118661	23	4	0.02601	Lung	0.4738	Heart_Atrial_Appendage	14.2689	1.40989e-18	0.98361	-2.22606	1.21859	-1.23373	1.13201	4	1
ENSG00000228067.1	LINC01740	0.0118713	8	3	0.0832827	Artery_Tibial	0.767624	Brain_Hippocampus	6.20025	7.63647e-19	0.442484	0.295485	1.73195	1.29343	0.441977	3	1
ENSG00000038945.14	MSR1	0.0118793	29	8	0.0003217	Esophagus_Muscularis	0.954554	Nerve_Tibial	12.1983	3.91472e-16	0.459005	-3.59717	1.08776	0.248839	1.16599	8	1
ENSG00000274897.2	PANO1	0.0118883	43	8	0.00370514	Brain_Hypothalamus	0.9262	Spleen	19.3253	1.79192e-15	0.729639	-2.90223	1.08576	-1.44137	1.03059	8	1
ENSG00000122852.14	SFTPA1	0.0119025	13	2	0.01005	Lung	0.01743	Brain_Frontal_Cortex_BA9	12.1621	8.83655e-19	0.837908	-2.37751	2.5741	1.66109	1.7932	2	1
ENSG00000213625.8	LEPROT	0.0119795	45	8	0.00240827	Artery_Tibial	0.975002	Brain_Frontal_Cortex_BA9	19.3491	1.84038e-15	0.858174	-0.821257	3.03464	0.838428	0.991216	8	1
ENSG00000253343.1	CTD-3023L14.3	0.0120067	1	1	0.0120067	Testis	0.0120067	Testis	1	1	1	2.51195	2.51195	2.51195	NA	1	1
ENSG00000151292.17	CSNK1G3	0.0120516	49	4	0.00099775	Artery_Aorta	0.952677	Brain_Anterior_cingulate_cortex_BA24	27.3546	7.68528e-16	2.02887	-3.29116	2.46704	-1.58453	1.61189	4	1
ENSG00000186314.11	PRELID2	0.0120565	46	4	0.0003048	Adrenal_Gland	0.758126	Artery_Aorta	28.3362	5.81155e-16	1.82007	-3.61119	0.37199	-2.30147	1.47906	4	1
ENSG00000274251.1	CTC-1337H24.3	0.012254	2	2	0.006566	Adipose_Visceral_Omentum	0.3486	Testis	1.0911	0.9089	0.9089	0.937308	2.71809	1.8277	1.2592	2	1
ENSG00000114796.15	KLHL24	0.0122678	32	2	0.01892	Adrenal_Gland	0.782017	Skin_Sun_Exposed_Lower_leg	27.2764	3.82981e-16	2.97761	-1.11933	2.3471	1.3883	1.08809	2	1
ENSG00000169439.11	SDC2	0.012273	46	6	0.000323126	Skin_Sun_Exposed_Lower_leg	0.962172	Uterus	19.5351	5.94188e-16	0.670661	-3.59602	2.02598	0.376868	1.17237	6	1
ENSG00000176840.11	MIR7-3HG	0.0122816	29	2	0.000148743	Ovary	0.0134104	Brain_Cerebellar_Hemisphere	27.3652	1.17713e-15	1.04285	-2.89879	3.79316	2.68225	1.0969	2	1
ENSG00000087269.15	NOP14	0.0123088	33	2	0.006934	Brain_Hippocampus	0.7985	Ovary	28.9716	8.28039e-16	3.05394	-2.7	2.55463	0.842174	1.4387	2	1
ENSG00000139116.18	KIF21A	0.012322	49	5	0.004248	Stomach	0.99936	Pituitary	24.5237	9.95496e-16	0.911586	-2.85913	1.83808	0.0417134	1.08004	5	1
ENSG00000266010.1	GATA6-AS1	0.0123302	14	3	0.01014	Heart_Atrial_Appendage	0.1094	Breast_Mammary_Tissue	12.2119	1.11698e-17	0.440186	-2.57102	1.78978	-1.85726	1.15026	3	1
ENSG00000107863.17	ARHGAP21	0.0123565	35	3	0.0170212	Brain_Putamen_basal_ganglia	0.4126	Thyroid	24.5591	1.46534e-15	2.90481	-1.51174	2.38625	-0.737712	1.35877	3	1
ENSG00000141510.16	TP53	0.0123618	19	7	0.007976	Artery_Tibial	0.9553	Uterus	10.1715	3.24387e-17	0.452851	-2.65308	2.27543	-0.87094	2.15887	7	1
ENSG00000148488.15	ST8SIA6	0.0124257	41	8	0.0004994	Esophagus_Mucosa	0.989596	Nerve_Tibial	17.3605	1.64045e-15	0.850814	-3.48108	2.42324	0.00947947	1.12447	8	1
ENSG00000189171.14	S100A13	0.0124375	45	4	0.00258	Uterus	0.657829	Adrenal_Gland	34.3264	3.6751e-16	1.17803	-3.0138	3.0138	0.229702	1.61728	4	1
ENSG00000188306.6	LRRIQ4	0.0124833	18	3	0.1002	Cells_EBV-transformed_lymphocytes	0.3073	Brain_Caudate_basal_ganglia	13.9458	1.89778e-17	0.856173	-1.13399	1.64388	1.073	0.612264	3	1
ENSG00000124743.5	KLHL31	0.0125708	40	6	4.90002e-06	Cells_Cultured_fibroblasts	0.9798	Skin_Sun_Exposed_Lower_leg	27.9654	2.73665e-15	1.0324	-2.78474	4.56902	0.219926	1.19862	6	1
ENSG00000004534.14	RBM6	0.0126042	48	1	0.004792	Colon_Sigmoid	0.08195	Small_Intestine_Terminal_Ileum	47.9224	6.76526e-16	47.9224	-2.82069	-1.73948	-2.49246	0.280113	1	1
ENSG00000117305.14	HMGCL	0.0127342	44	2	0.0263	Prostate	0.9591	Brain_Putamen_basal_ganglia	41.8341	5.27596e-16	1.90531	-2.22175	1.57524	-1.07939	0.860623	2	1
ENSG00000197635.9	DPP4	0.0128568	38	4	0.0007238	Brain_Frontal_Cortex_BA9	0.849067	Brain_Cerebellum	23.6093	1.0146e-15	0.988391	-3.3804	3.3804	-1.03032	1.60972	4	1
ENSG00000152475.6	ZNF837	0.0128675	49	3	0.004889	Vagina	0.95013	Pituitary	34.1649	8.51795e-16	5.76542	-2.81426	2.81426	-0.896806	1.29812	3	1
ENSG00000102962.4	CCL22	0.0128902	12	3	0.0273	Esophagus_Mucosa	0.799	Adipose_Visceral_Omentum	7.1545	1.26708e-17	0.527001	-0.905879	2.2072	-0.149681	1.00961	3	1
ENSG00000051825.14	MPHOSPH9	0.0128945	46	3	0.1148	Brain_Cerebellar_Hemisphere	0.952976	Ovary	39.3488	5.45727e-16	1.69096	-1.57698	1.52384	0.0573635	0.85968	3	1
ENSG00000204385.10	SLC44A4	0.0129216	24	6	0.0003157	Brain_Caudate_basal_ganglia	0.86703	Thyroid	11.0393	1.51906e-17	0.593169	-3.60206	2.4759	-0.278714	2.46723	6	1
ENSG00000156218.12	ADAMTSL3	0.0129247	44	8	0.000361154	Colon_Transverse	0.983504	Heart_Left_Ventricle	16.8255	6.4671e-16	0.566591	-2.17533	3.56695	0.673459	1.79887	8	1
ENSG00000103061.12	SLC7A6OS	0.0129544	24	3	0.01748	Esophagus_Muscularis	0.234286	Brain_Nucleus_accumbens_basal_ganglia	13.4237	6.10937e-18	2.61817	-1.59282	2.37645	0.457164	1.77976	3	1
ENSG00000239264.8	TXNDC5	0.0129851	39	4	0.003907	Kidney_Cortex	0.97748	Breast_Mammary_Tissue	28.9631	2.82592e-15	1.21048	-2.11759	2.88557	0.208952	0.772951	4	1
ENSG00000166002.6	SMCO4	0.0130019	32	10	0.001075	Brain_Putamen_basal_ganglia	0.933039	Heart_Left_Ventricle	11.4063	2.18692e-16	0.415624	-1.68561	3.27012	0.738774	1.34579	10	1
ENSG00000239454.1	LINC02047	0.0130529	1	1	0.0130529	Brain_Hippocampus	0.0130529	Brain_Hippocampus	1	1	1	2.48232	2.48232	2.48232	NA	1	1
ENSG00000274198.1	RP11-579A4.1	0.01306	1	1	0.01306	Brain_Cerebellar_Hemisphere	0.01306	Brain_Cerebellar_Hemisphere	1	1	1	2.48213	2.48213	2.48213	NA	1	1
ENSG00000198898.13	CAPZA2	0.0131061	37	5	0.00635934	Pancreas	0.970863	Brain_Cerebellum	23.8131	7.73872e-16	0.988746	-2.72865	0.82636	-0.983514	1.45338	5	1
ENSG00000168769.13	TET2	0.0131126	40	5	0.000987631	Skin_Sun_Exposed_Lower_leg	0.924722	Adipose_Subcutaneous	18.9036	1.23607e-15	0.764098	-2.88381	3.29403	0.15722	1.47322	5	1
ENSG00000175166.16	PSMD2	0.01312	47	3	0.000358557	Brain_Hippocampus	0.148832	Small_Intestine_Terminal_Ileum	37.1655	8.92343e-16	3.90093	1.44367	3.56885	2.69469	0.54399	3	1
ENSG00000173171.14	MTX1	0.0131383	36	2	0.004577	Brain_Nucleus_accumbens_basal_ganglia	0.1451	Brain_Hippocampus	31.647	1.26696e-15	3.34904	-2.83539	-1.45706	-1.70931	0.4878	2	1
ENSG00000170482.16	SLC23A1	0.0131646	34	1	0.01096	Muscle_Skeletal	0.07495	Pancreas	33.0979	6.79594e-16	33.0979	-2.54397	2.54397	0.753538	2.36594	1	1
ENSG00000105656.12	ELL	0.0133526	47	6	0.00115667	Skin_Sun_Exposed_Lower_leg	0.993772	Pancreas	21.9114	9.93573e-16	0.746119	-1.71009	3.24935	1.07679	1.35017	6	1
ENSG00000162641.18	AKNAD1	0.0133889	36	5	0.029374	Pituitary	0.578	Adipose_Visceral_Omentum	18.4152	3.47633e-16	0.674205	-2.17843	1.67659	0.0179803	1.10893	5	1
ENSG00000251604.1	LINC01385	0.0134	1	1	0.0134	Testis	0.0134	Testis	1	1	1	2.47296	2.47296	2.47296	NA	1	1
ENSG00000118276.11	B4GALT6	0.0134257	46	4	0.000317284	Muscle_Skeletal	0.8089	Artery_Coronary	21.7994	6.48004e-16	2.58441	-0.70582	3.60076	1.1482	1.4776	4	1
ENSG00000105639.18	JAK3	0.0135354	44	4	0.0156941	Breast_Mammary_Tissue	0.9881	Brain_Hypothalamus	36.1044	3.50105e-15	1.5707	-2.41595	1.82741	-0.438735	0.843337	4	1
ENSG00000198734.10	F5	0.0135394	34	6	0.021148	Brain_Cerebellum	0.9616	Brain_Cerebellar_Hemisphere	16.4279	1.58338e-15	0.824508	-2.30533	2.21661	-0.575775	1.38922	6	1
ENSG00000105810.9	CDK6	0.013541	38	1	0.01236	Brain_Caudate_basal_ganglia	0.6568	Artery_Tibial	36.8023	1.10958e-15	36.8023	-2.5017	2.5017	1.85499	1.60684	1	1
ENSG00000273611.4	ZNHIT3	0.0136028	44	2	0.004441	Skin_Sun_Exposed_Lower_leg	0.326272	Nerve_Tibial	39.847	7.11799e-16	2.30575	-1.22042	2.84501	1.28573	1.34275	2	1
ENSG00000248709.1	CTC-505O3.2	0.01361	1	1	0.01361	Liver	0.01361	Liver	1	1	1	-2.4674	-2.4674	-2.4674	NA	1	1
ENSG00000138468.15	SENP7	0.0136276	47	3	0.004705	Artery_Aorta	0.9229	Brain_Amygdala	40.7183	1.17122e-15	1.69859	-0.0967814	2.82657	2.21802	0.788845	3	1
ENSG00000163440.11	PDCL2	0.01363	1	1	0.01363	Testis	0.01363	Testis	1	1	1	2.46687	2.46687	2.46687	NA	1	1
ENSG00000164929.16	BAALC	0.0137234	41	6	0.00205972	Brain_Caudate_basal_ganglia	0.9893	Brain_Hippocampus	21.5672	4.87741e-16	1.01075	-3.08148	1.67819	-0.497811	1.38759	6	1
ENSG00000165028.11	NIPSNAP3B	0.0137605	48	4	8.76392e-05	Breast_Mammary_Tissue	0.979064	Testis	25.0921	4.87876e-16	5.46068	-3.61238	3.92249	0.535569	1.44644	4	1
ENSG00000112559.13	MDFI	0.0137644	25	4	0.00319	Brain_Cerebellar_Hemisphere	0.809	Artery_Tibial	15.1878	7.27389e-19	0.90044	-2.94881	0.241716	-1.2064	1.26299	4	1
ENSG00000243550.2	LINC01214	0.0138267	1	1	0.0138267	Testis	0.0138267	Testis	1	1	1	-2.46174	-2.46174	-2.46174	NA	1	1
ENSG00000124232.10	RBPJL	0.0138311	25	4	0.002356	Artery_Coronary	0.987923	Minor_Salivary_Gland	21.2716	4.08074e-18	0.749378	-1.41358	3.04125	-0.359432	1.04024	4	1
ENSG00000256499.1	CTC-465D4.1	0.013923	2	2	0.00374194	Artery_Tibial	0.030152	Artery_Aorta	1.8222	0.1778	0.1778	-2.89913	-2.16809	-2.53361	0.516928	2	1
ENSG00000262655.3	SPON1	0.0139718	35	11	0.0084606	Skin_Not_Sun_Exposed_Suprapubic	0.913173	Artery_Coronary	13.075	1.06034e-15	0.450745	-1.75776	2.63311	0.281286	1.29626	11	1
ENSG00000226921.6	LINC00454	0.01399	1	1	0.01399	Testis	0.01399	Testis	1	1	1	-2.45752	-2.45752	-2.45752	NA	1	1
ENSG00000234810.2	RP11-90C4.1	0.014025	18	3	0.0001647	Skin_Sun_Exposed_Lower_leg	0.9962	Artery_Tibial	14.5892	5.19611e-17	0.707543	-0.00476261	3.76779	0.651169	1.03547	3	1
ENSG00000112667.12	DNPH1	0.0140331	48	1	0.000997314	Vagina	0.9895	Brain_Substantia_nigra	45.8019	1.01002e-15	45.8019	-3.29128	0.0131602	-2.3747	0.590152	1	1
ENSG00000152904.11	GGPS1	0.0140965	36	2	0.001124	Brain_Nucleus_accumbens_basal_ganglia	0.828203	Nerve_Tibial	22.9327	4.13683e-16	12.1853	-3.2575	3.2575	-0.46006	2.36765	2	1
ENSG00000184459.8	BPIFC	0.0142563	7	5	0.07147	Nerve_Tibial	0.837416	Skin_Sun_Exposed_Lower_leg	3.3588	1.05249e-17	0.133327	-1.80248	0.663622	-0.866671	0.945039	5	1
ENSG00000179922.5	ZNF784	0.0142715	36	8	0.02133	Adrenal_Gland	0.9702	Adipose_Subcutaneous	16.5486	1.54559e-15	0.584749	-1.87553	2.30209	0.470651	0.899916	8	1
ENSG00000166483.10	WEE1	0.014366	40	5	0.00108682	Adipose_Visceral_Omentum	0.9917	Artery_Coronary	21.2503	3.59948e-16	0.742155	-1.96348	3.26703	0.805681	1.29094	5	1
ENSG00000196262.13	PPIA	0.0143821	48	2	0.00339061	Skin_Sun_Exposed_Lower_leg	0.248612	Brain_Cortex	41.8148	1.319e-15	6.03642	1.15373	2.92991	2.37365	0.602938	2	1
ENSG00000149927.17	DOC2A	0.0144679	49	4	0.0394333	Brain_Spinal_cord_cervical_c-1	0.6183	Brain_Putamen_basal_ganglia	36.5526	6.68431e-16	1.74658	-2.05964	1.90071	0.72198	1.43045	4	1
ENSG00000248597.1	RP11-259O2.2	0.0144787	9	6	0.08303	Skin_Not_Sun_Exposed_Suprapubic	0.8063	Uterus	3.50226	1.8655e-16	0.158084	-0.564349	1.73337	0.359892	0.847816	6	1
ENSG00000124839.12	RAB17	0.0145515	33	10	0.00207783	Brain_Frontal_Cortex_BA9	0.999754	Lung	13.8828	1.25877e-15	0.478908	-3.05243	3.07888	0.735373	1.94851	10	1
ENSG00000069188.16	SDK2	0.0145544	41	5	7.30999e-05	Adipose_Visceral_Omentum	0.952643	Skin_Not_Sun_Exposed_Suprapubic	22.626	1.75459e-15	2.00744	-0.748707	3.96596	0.143492	0.990111	5	1
ENSG00000274029.1	RP11-340F14.6	0.0146275	42	7	0.0348471	Prostate	0.9836	Brain_Cerebellar_Hemisphere	19.4041	1.07769e-15	0.713424	-1.93856	2.11013	0.152649	1.57689	7	1
ENSG00000177519.3	RPRM	0.0146345	43	7	0.0006462	Thyroid	0.805531	Brain_Anterior_cingulate_cortex_BA24	20.0226	5.2114e-16	0.79001	-3.41144	1.68021	-1.82154	1.42645	7	1
ENSG00000106605.10	BLVRA	0.0146373	47	4	0.0023036	Adipose_Visceral_Omentum	0.985245	Brain_Cerebellum	26.5139	9.06587e-16	2.5285	-2.21386	3.04801	1.23769	1.43751	4	1
ENSG00000160961.11	ZNF333	0.0146434	39	6	0.00399154	Vagina	0.990438	Skin_Sun_Exposed_Lower_leg	18.008	7.06369e-16	0.602119	-2.87883	2.37864	-1.12001	1.2595	6	1
ENSG00000162736.15	NCSTN	0.0146541	49	4	0.000414256	Uterus	0.953332	Muscle_Skeletal	32.4864	1.33525e-15	1.23322	-3.53083	3.10497	-1.68831	1.44632	4	1
ENSG00000145949.9	MYLK4	0.0147016	48	6	0.0110424	Muscle_Skeletal	0.899102	Cells_Cultured_fibroblasts	30.3313	2.9626e-15	1.02171	-1.8694	2.54135	-0.730542	0.90666	6	1
ENSG00000163362.10	C1orf106	0.0147169	25	10	0.001379	Pancreas	0.899146	Esophagus_Mucosa	8.62847	6.89718e-17	0.301346	-3.09142	3.19901	-0.231054	1.34994	10	1
ENSG00000044012.3	GUCA2B	0.01476	7	1	0.01476	Liver	0.01476	Colon_Sigmoid	7	4.01805e-17	7	-2.43821	-2.43821	-2.43821	3.14018e-16	1	1
ENSG00000273084.1	RP11-1275H24.3	0.0147808	4	4	0.03338	Spleen	0.9636	Colon_Sigmoid	1.833	0.248786	0.248786	-2.12748	1.05244	-0.243322	1.34422	4	1
ENSG00000161960.14	EIF4A1	0.0148009	14	4	0.03843	Esophagus_Mucosa	0.741	Brain_Amygdala	8.27168	1.97271e-17	0.475516	-1.52725	2.07024	-0.646438	0.886422	4	1
ENSG00000100902.10	PSMA6	0.0148463	47	5	0.00217838	Brain_Cerebellar_Hemisphere	0.892497	Spleen	17.8441	3.6615e-16	2.73718	-3.06477	2.48739	-1.65254	1.17284	5	1
ENSG00000149634.4	SPATA25	0.0148701	44	4	0.00904318	Colon_Transverse	0.933173	Ovary	27.0338	4.76679e-16	1.37043	-2.61042	2.24311	0.462794	1.20244	4	1
ENSG00000159214.12	CCDC24	0.0148955	46	2	0.00174676	Cells_EBV-transformed_lymphocytes	0.920484	Skin_Sun_Exposed_Lower_leg	35.1185	5.63118e-16	8.13717	-2.82183	3.13022	1.25133	1.83809	2	1
ENSG00000122729.18	ACO1	0.0149081	47	9	0.000511749	Esophagus_Mucosa	0.991826	Brain_Amygdala	18.728	1.72947e-15	0.76372	-3.47453	1.46474	-1.32471	1.40211	9	1
ENSG00000109189.12	USP46	0.0150049	48	3	0.00388224	Lung	0.889471	Brain_Cerebellar_Hemisphere	32.8789	4.45684e-16	1.8105	-2.772	2.88757	1.65507	1.20063	3	1
ENSG00000170899.10	GSTA4	0.0150862	40	5	0.004024	Spleen	0.972815	Skin_Sun_Exposed_Lower_leg	18.5546	1.71499e-15	1.85936	-2.87627	2.33125	-0.389944	1.50284	5	1
ENSG00000174109.4	C16orf91	0.0151159	33	2	0.01949	Esophagus_Mucosa	0.3809	Brain_Cerebellar_Hemisphere	30.6549	2.74733e-15	1.02579	-2.18758	2.33602	0.149787	1.03379	2	1
ENSG00000169885.9	CALML6	0.015135	49	3	0.0871662	Vagina	0.998053	Artery_Aorta	33.8052	7.89858e-16	1.43932	-1.71054	1.0987	-0.612043	0.741891	3	1
ENSG00000185811.16	IKZF1	0.0151381	30	2	0.1002	Brain_Hypothalamus	0.926694	Adipose_Visceral_Omentum	28.0245	4.56561e-16	1.10287	-1.64388	1.58897	0.515515	0.646886	2	1
ENSG00000151151.5	IPMK	0.0151503	46	6	0.00105668	Cells_Cultured_fibroblasts	0.9837	Brain_Cerebellum	26.4359	7.74512e-16	1.16403	-2.88452	3.27498	0.127912	2.31744	6	1
ENSG00000160932.10	LY6E	0.0151872	48	3	0.00201782	Minor_Salivary_Gland	0.92735	Skin_Not_Sun_Exposed_Suprapubic	27.3951	2.62721e-15	8.03917	-3.0876	2.29002	-1.47947	1.26312	3	1
ENSG00000205015.1	LINC02138	0.0153093	6	3	0.000120827	Brain_Cerebellar_Hemisphere	0.8894	Spleen	2.91352	1.77604e-17	0.992049	-3.84444	0.324182	-1.45412	1.85828	3	1
ENSG00000267123.5	LINC02081	0.0153178	9	2	0.00387174	Small_Intestine_Terminal_Ileum	0.05657	Testis	7.94479	1.06937e-16	0.959977	-2.88843	1.90662	-2.22355	1.55141	2	1
ENSG00000179950.13	PUF60	0.0153271	30	2	0.003622	Adipose_Subcutaneous	0.830618	Breast_Mammary_Tissue	27.3679	8.65061e-16	2.38703	-2.90933	2.90933	-0.410661	1.09939	2	1
ENSG00000171466.9	ZNF562	0.0153314	43	3	0.03449	Esophagus_Gastroesophageal_Junction	0.939177	Adrenal_Gland	33.2392	5.80404e-16	2.05492	-2.1143	1.52044	-0.135988	0.760736	3	1
ENSG00000174721.9	FGFBP3	0.0153635	46	3	0.246703	Brain_Cortex	0.997977	Brain_Putamen_basal_ganglia	40.999	8.84188e-16	1.47552	-1.15839	0.981572	0.194381	0.734737	3	1
ENSG00000069812.11	HES2	0.0153792	17	4	0.00497734	Colon_Transverse	0.913547	Minor_Salivary_Gland	9.9378	4.37223e-17	0.795112	-2.8085	1.04289	-0.154079	0.970957	4	1
ENSG00000197594.11	ENPP1	0.015474	45	10	0.03579	Pancreas	0.996207	Adrenal_Gland	15.3258	8.70335e-16	0.576428	-1.96005	2.09931	-0.181178	1.04149	10	1
ENSG00000251256.1	RP11-273B19.1	0.0154841	1	1	0.0154841	Testis	0.0154841	Testis	1	1	1	2.42085	2.42085	2.42085	NA	1	1
ENSG00000248685.5	RP11-548L20.1	0.0155	1	1	0.0155	Testis	0.0155	Testis	1	1	1	-2.42048	-2.42048	-2.42048	NA	1	1
ENSG00000107807.12	TLX1	0.0155097	4	2	0.00551824	Adipose_Visceral_Omentum	0.0223961	Liver	3.42794	2.56688e-30	0.572036	-2.28358	2.77511	1.50773	2.52754	2	1
ENSG00000100312.10	ACR	0.0155309	24	5	0.001075	Brain_Cerebellum	0.6985	Adipose_Visceral_Omentum	16.3416	6.91822e-18	0.651054	-3.27012	2.85233	0.921766	1.07074	5	1
ENSG00000135763.9	URB2	0.0155671	43	4	0.0140849	Whole_Blood	0.968631	Artery_Tibial	30.5248	8.02029e-16	1.03352	-2.45509	0.780834	-0.585258	1.37545	4	1
ENSG00000141574.7	SECTM1	0.0156032	32	4	0.0009541	Esophagus_Muscularis	0.9955	Brain_Caudate_basal_ganglia	25.2162	3.07412e-16	0.953027	-0.00563994	3.30372	1.42772	0.776516	4	1
ENSG00000100982.11	PCIF1	0.0156084	47	5	0.00326558	Brain_Putamen_basal_ganglia	0.952647	Artery_Aorta	21.7395	4.52642e-16	1.33864	-0.886404	2.94157	1.84458	0.991006	5	1
ENSG00000267593.1	LINC01926	0.0157	1	1	0.0157	Spleen	0.0157	Spleen	1	1	1	-2.41582	-2.41582	-2.41582	NA	1	1
ENSG00000109066.13	TMEM104	0.0157334	49	4	7.01042e-05	Ovary	0.947669	Adipose_Subcutaneous	33.473	6.61617e-16	1.9869	-2.62046	3.97593	2.24442	1.44821	4	1
ENSG00000135317.12	SNX14	0.0157946	44	8	0.007138	Pancreas	0.9532	Brain_Frontal_Cortex_BA9	21.4684	6.52065e-16	0.851738	-2.69034	0.854551	-0.0916885	0.997828	8	1
ENSG00000178934.4	LGALS7B	0.015796	19	5	0.009616	Esophagus_Mucosa	0.7239	Brain_Hypothalamus	13.3229	7.60976e-18	0.552713	-2.58934	2.06187	-1.18178	1.75505	5	1
ENSG00000136111.12	TBC1D4	0.0158064	48	3	0.0001746	Kidney_Cortex	0.660896	Adrenal_Gland	35.3164	3.45382e-15	1.71076	-3.75319	1.39373	-1.34455	0.947314	3	1
ENSG00000267673.6	FDX2	0.0158349	48	5	0.00148426	Brain_Cerebellar_Hemisphere	0.989298	Lung	31.0845	8.01659e-16	1.25137	-3.17774	2.30209	-0.822301	0.918205	5	1
ENSG00000185053.13	SGCZ	0.0158664	4	1	0.01186	Testis	0.02252	Brain_Putamen_basal_ganglia	3.88982	2.21731e-16	3.88982	2.28148	2.51628	2.37943	0.117475	1	1
ENSG00000251584.1	RP11-440I14.3	0.0158709	18	4	0.0058544	Colon_Sigmoid	0.925753	Spleen	13.2071	8.11542e-17	0.869722	-0.37199	2.75583	1.39053	0.87434	4	1
ENSG00000176108.9	CHMP6	0.0158864	49	4	0.01873	Brain_Nucleus_accumbens_basal_ganglia	0.986997	Thyroid	32.5425	3.2e-15	1.50078	-2.35086	2.35086	0.736925	1.11825	4	1
ENSG00000159314.11	ARHGAP27	0.0158937	44	3	0.000141655	Cells_EBV-transformed_lymphocytes	0.922117	Liver	26.6412	5.64141e-16	2.18268	-3.38712	3.80526	0.0179221	2.45944	3	1
ENSG00000227107.1	AC096574.5	0.0159368	43	4	0.03853	Adipose_Visceral_Omentum	0.9709	Kidney_Cortex	31.3327	4.75276e-16	1.15556	-1.68905	2.06917	1.10597	1.05448	4	1
ENSG00000162909.17	CAPN2	0.0160938	42	6	0.0111	Brain_Caudate_basal_ganglia	0.805391	Heart_Left_Ventricle	24.6209	1.97701e-15	1.03275	-2.53953	2.53953	0.567593	1.88782	6	1
ENSG00000272880.1	RP11-33M22.2	0.0161537	10	2	0.00421	Brain_Hypothalamus	0.5643	Brain_Amygdala	9.01517	6.7858e-21	0.984833	0.576466	2.86198	0.805018	0.722744	2	1
ENSG00000234745.10	HLA-B	0.0162623	46	11	0.0006809	Vagina	0.963629	Minor_Salivary_Gland	21.1294	1.93641e-15	0.809913	-2.08054	3.39716	0.612895	1.28733	11	1
ENSG00000177103.13	DSCAML1	0.0164236	41	9	0.004321	Brain_Cortex	0.9776	Adrenal_Gland	15.3673	1.45778e-15	0.515795	-0.902091	2.85372	0.764977	1.01251	9	1
ENSG00000110987.8	BCL7A	0.0164254	23	5	0.001532	Esophagus_Mucosa	0.988946	Spleen	9.97864	8.88075e-18	0.603633	-1.22685	3.16855	0.507031	1.12452	5	1
ENSG00000062194.15	GPBP1	0.0164607	16	6	0.00468	Nerve_Tibial	0.8559	Esophagus_Gastroesophageal_Junction	9.88972	1.56122e-17	0.363316	-2.82827	2.01238	-0.385155	1.45405	6	1
ENSG00000164733.20	CTSB	0.0165108	46	6	0.000781869	Brain_Putamen_basal_ganglia	0.964166	Artery_Coronary	23.054	1.82279e-15	1.15202	-1.46269	3.35913	1.29786	1.44859	6	1
ENSG00000175182.14	FAM131A	0.0165294	12	4	0.02693	Esophagus_Mucosa	0.5311	Brain_Frontal_Cortex_BA9	7.82651	8.11434e-18	0.279209	-2.04657	2.21253	1.52053	1.26288	4	1
ENSG00000169621.9	APLF	0.016558	42	2	0.004944	Artery_Coronary	0.580312	Esophagus_Mucosa	25.562	9.36496e-16	14.8131	-2.81066	2.81066	0.955649	2.01101	2	1
ENSG00000081189.15	MEF2C	0.0165848	7	4	0.07929	Breast_Mammary_Tissue	0.4338	Brain_Cerebellum	4.89077	1.47292e-19	0.251781	-1.75482	1.75482	0.823826	1.20439	4	1
ENSG00000105376.4	ICAM5	0.016624	47	5	0.000673796	Heart_Left_Ventricle	0.9437	Esophagus_Muscularis	30.5575	8.79938e-16	1.56937	-3.40003	2.60948	-1.52831	1.49667	5	1
ENSG00000277556.1	OR13C5	0.01663	1	1	0.01663	Pituitary	0.01663	Pituitary	1	1	1	2.39479	2.39479	2.39479	NA	1	1
ENSG00000271938.1	RP11-589C21.6	0.01671	1	1	0.01671	Lung	0.01671	Lung	1	1	1	-2.39303	-2.39303	-2.39303	NA	1	1
ENSG00000164120.13	HPGD	0.0167355	27	10	0.00252438	Brain_Frontal_Cortex_BA9	0.89	Heart_Left_Ventricle	8.95588	8.23876e-16	0.394752	-3.0204	2.89364	-0.473612	1.52978	10	1
ENSG00000272312.1	RP11-239L20.6	0.01686	1	1	0.01686	Artery_Coronary	0.01686	Artery_Coronary	1	1	1	-2.38975	-2.38975	-2.38975	NA	1	1
ENSG00000219438.8	FAM19A5	0.0168657	18	10	0.03748	Artery_Coronary	0.8685	Liver	6.18929	1.71772e-17	0.268611	-2.0805	2.0805	0.185217	1.55168	10	1
ENSG00000170365.9	SMAD1	0.0168661	7	5	0.01603	Liver	0.9991	Skin_Sun_Exposed_Lower_leg	2.74107	1.1697e-16	0.220601	-2.40823	0.809374	-0.525026	1.15384	5	1
ENSG00000272447.1	RP11-182L21.6	0.0169456	29	5	0.005706	Skin_Not_Sun_Exposed_Suprapubic	0.9787	Brain_Hypothalamus	20.2088	3.96445e-16	0.859398	-0.0266988	2.76421	1.67381	0.606716	5	1
ENSG00000276524.1	RP11-323F24.3	0.01695	8	1	0.01695	Brain_Cortex	0.01695	Brain_Hippocampus	8	4.96824e-17	8	-2.38779	2.38779	1.79084	1.68842	1	1
ENSG00000141506.13	PIK3R5	0.016963	36	9	0.0316742	Heart_Left_Ventricle	0.986044	Brain_Putamen_basal_ganglia	15.3133	4.19209e-16	0.640555	-2.1485	1.91096	0.284894	1.39709	9	1
ENSG00000188760.10	TMEM198	0.0169898	37	4	0.005842	Adrenal_Gland	0.998984	Artery_Tibial	20.7896	4.99396e-16	1.00032	-2.75652	2.3513	0.188785	1.56213	4	1
ENSG00000173456.4	RNF26	0.0170226	47	4	0.001799	Cells_EBV-transformed_lymphocytes	0.995634	Adrenal_Gland	28.3103	1.23344e-15	1.49143	-3.12155	1.44393	-0.998498	1.45639	4	1
ENSG00000166343.9	MSS51	0.01703	2	1	0.01703	Brain_Hippocampus	0.01703	Brain_Hippocampus	2	0	2	2.38606	2.38606	2.38606	0	1	1
ENSG00000118965.14	WDR35	0.0170687	49	4	0.0372808	Cells_EBV-transformed_lymphocytes	0.996839	Colon_Sigmoid	29.6709	2.85039e-15	2.16604	-2.08268	2.02753	-0.509187	1.01144	4	1
ENSG00000184995.7	IFNE	0.0170937	26	5	0.02603	Brain_Anterior_cingulate_cortex_BA24	0.802918	Small_Intestine_Terminal_Ileum	13.9636	6.03265e-16	0.560983	-1.70431	2.22576	0.276079	0.982595	5	1
ENSG00000174871.10	CNIH2	0.0171427	48	4	0.00372623	Minor_Salivary_Gland	0.883	Brain_Cerebellum	29.0058	1.09091e-15	0.982054	-0.76404	2.90045	0.866511	0.938901	4	1
ENSG00000231811.2	RP3-527G5.1	0.0171568	2	1	0.0171425	Heart_Atrial_Appendage	0.0171726	Heart_Left_Ventricle	1.99997	2.94738e-05	1.99997	2.38299	2.38364	2.38331	0.000457016	1	1
ENSG00000131781.12	FMO5	0.0171689	48	4	0.000966921	Pancreas	0.895407	Skin_Not_Sun_Exposed_Suprapubic	34.5425	1.22844e-15	1.48251	-2.44166	3.29998	-0.94779	1.65714	4	1
ENSG00000274933.5	TBC1D3I	0.01718	1	1	0.01718	Testis	0.01718	Testis	1	1	1	2.38283	2.38283	2.38283	NA	1	1
ENSG00000171843.15	MLLT3	0.0172111	23	10	0.002521	Brain_Caudate_basal_ganglia	0.8644	Thyroid	11.5732	2.72951e-17	0.505738	-3.02081	1.32854	-0.169759	1.21399	10	1
ENSG00000274659.1	RP11-986G18.2	0.0172185	6	2	0.02723	Brain_Hypothalamus	0.4831	Brain_Substantia_nigra	5.68844	1.0163e-18	0.311559	-2.2082	-0.701325	-1.95706	0.615181	2	1
ENSG00000155970.11	MICU3	0.0173121	38	5	0.0117667	Whole_Blood	0.8642	Nerve_Tibial	14.5718	1.3963e-15	1.66647	-2.20606	2.51906	0.211067	1.62044	5	1
ENSG00000261150.2	EPPK1	0.0173385	33	6	0.03924	Uterus	0.9722	Liver	21.329	7.83552e-16	0.930416	-2.06166	1.41201	-0.448533	0.881162	6	1
ENSG00000031698.12	SARS	0.0173736	48	5	0.00985316	Adrenal_Gland	0.341965	Esophagus_Mucosa	23.4121	1.41532e-15	0.817193	-2.58094	1.73869	0.227248	1.59935	5	1
ENSG00000204305.13	AGER	0.0173963	49	3	0.00111463	Brain_Hypothalamus	0.855499	Adrenal_Gland	38.0841	7.43856e-16	1.80509	0.182106	3.25987	2.14651	0.777095	3	1
ENSG00000170396.7	ZNF804A	0.0174346	38	4	0.0603417	Brain_Cortex	0.965238	Minor_Salivary_Gland	21.606	1.46687e-15	1.18844	-1.87829	1.77341	-0.12575	1.01766	4	1
ENSG00000272769.1	RP11-725P16.2	0.0174646	17	2	0.004324	Brain_Amygdala	0.719238	Spleen	15.9257	2.16721e-17	1.02422	0.359477	2.8535	2.68571	0.605705	2	1
ENSG00000162383.11	SLC1A7	0.017497	45	8	0.04779	Ovary	0.9195	Stomach	17.8536	1.35046e-15	0.627796	-1.13135	1.97923	0.456299	0.811337	8	1
ENSG00000269199.1	AC003973.5	0.01755	1	1	0.01755	Testis	0.01755	Testis	1	1	1	-2.37498	-2.37498	-2.37498	NA	1	1
ENSG00000136240.9	KDELR2	0.017577	48	5	0.00500044	Cells_EBV-transformed_lymphocytes	0.961771	Esophagus_Mucosa	23.4155	4.2145e-16	0.958297	-2.15683	2.80701	-0.131533	1.52594	5	1
ENSG00000113580.14	NR3C1	0.0175865	7	5	0.0433401	Esophagus_Mucosa	0.9117	Artery_Coronary	3.87662	1.99716e-30	0.435983	-2.02042	1.43937	-0.230022	1.00099	5	1
ENSG00000162852.13	CNST	0.0175904	31	6	0.02561	Thyroid	0.9874	Heart_Atrial_Appendage	21.232	2.05711e-15	0.729421	-2.15258	2.23208	0.450778	1.07519	6	1
ENSG00000189180.15	ZNF33A	0.0176071	37	4	0.009712	Brain_Nucleus_accumbens_basal_ganglia	0.837843	Skin_Not_Sun_Exposed_Suprapubic	27.5984	4.77441e-16	1.00098	-2.51837	2.58592	-0.894762	0.911355	4	1
ENSG00000139714.12	MORN3	0.0176484	46	4	0.00180176	Vagina	0.995975	Skin_Sun_Exposed_Lower_leg	28.1664	6.59286e-16	2.32625	-3.1211	0.00504459	-1.92441	0.694113	4	1
ENSG00000120725.12	SIL1	0.0176736	25	4	0.02089	Brain_Cerebellar_Hemisphere	0.9253	Colon_Sigmoid	18.4983	1.32731e-17	0.962332	-0.808505	2.30997	0.617998	1.01057	4	1
ENSG00000134444.13	KIAA1468	0.0176922	48	5	0.00426893	Cells_Cultured_fibroblasts	0.99266	Pituitary	27.664	1.04857e-15	1.53448	-2.85757	2.43348	0.203512	1.22982	5	1
ENSG00000251442.5	LINC01094	0.0177037	24	3	0.0139034	Colon_Transverse	0.985271	Whole_Blood	17.2147	1.42992e-17	2.22696	-1.85225	2.45975	1.00632	1.1837	3	1
ENSG00000253217.1	KB-1991G8.1	0.0177174	9	2	0.1237	Thyroid	0.6314	Lung	8.11142	8.6152e-18	0.620582	-1.53943	1.23432	0.721459	0.872814	2	1
ENSG00000273265.1	RP11-353K11.1	0.01772	1	1	0.01772	Adipose_Visceral_Omentum	0.01772	Adipose_Visceral_Omentum	1	1	1	-2.37142	-2.37142	-2.37142	NA	1	1
ENSG00000224271.5	RP11-191L9.4	0.0177331	4	3	0.02038	Testis	0.07938	Skin_Not_Sun_Exposed_Suprapubic	2.21262	1.446e-17	0.408382	-2.31928	-1.75429	-2.00927	0.297828	3	1
ENSG00000203801.8	LINC00222	0.0177414	20	7	0.0404692	Skin_Sun_Exposed_Lower_leg	0.9992	Artery_Tibial	7.36259	6.9148e-19	0.291962	-2.04893	1.60225	-0.0364276	0.975789	7	1
ENSG00000117411.16	B4GALT2	0.017768	48	5	7.717e-05	Muscle_Skeletal	0.932384	Esophagus_Mucosa	29.025	1.30453e-15	2.03891	-3.95302	1.52244	-0.686488	1.23998	5	1
ENSG00000256538.1	RP11-847H18.3	0.017769	5	4	0.1225	Nerve_Tibial	0.7628	Brain_Hippocampus	2.72813	1.35447e-18	0.0963928	-1.04613	1.54436	-0.107504	1.08451	4	1
ENSG00000233608.3	TWIST2	0.0178287	47	9	0.009421	Spleen	0.99369	Brain_Cerebellar_Hemisphere	23.8245	2.20462e-15	0.828976	-2.59639	1.94278	-0.121767	0.781217	9	1
ENSG00000265692.1	LINC01970	0.0178339	42	1	0.01774	Brain_Substantia_nigra	0.03288	Testis	41.8772	2.26592e-15	41.8772	-2.371	2.371	0.231463	2.38281	1	1
ENSG00000264083.1	RP11-227G15.9	0.01793	2	1	0.01793	Testis	0.01793	Small_Intestine_Terminal_Ileum	2	0	2	-2.36706	-2.36706	-2.36706	6.28037e-16	1	1
ENSG00000249917.2	LINC00536	0.0179996	4	2	0.01433	Esophagus_Mucosa	0.879	Breast_Mammary_Tissue	3.38026	1.76805e-16	0.619738	-2.44888	0.152237	-0.498043	1.30056	2	1
ENSG00000257860.5	RP11-552I14.1	0.0180104	1	1	0.0180104	Testis	0.0180104	Testis	1	1	1	-2.36541	-2.36541	-2.36541	NA	1	1
ENSG00000223432.1	RP11-62L18.3	0.0180589	3	2	0.00613078	Brain_Spinal_cord_cervical_c-1	0.00723	Brain_Hippocampus	2.78395	1.30269e-16	0.216048	-2.7407	-2.68606	-2.70427	0.0315481	2	1
ENSG00000245156.1	RP11-867G23.3	0.0180901	48	4	0.00551464	Testis	0.827872	Esophagus_Gastroesophageal_Junction	28.8961	1.16699e-15	1.63828	-1.98594	2.77533	0.231232	1.75205	4	1
ENSG00000187140.5	FOXD3	0.0181281	26	4	0.001032	Heart_Atrial_Appendage	0.9831	Prostate	23.0162	2.97655e-16	0.893772	-3.28165	0.597311	-0.551759	0.667949	4	1
ENSG00000241399.6	CD302	0.0181656	43	6	0.000414116	Adipose_Visceral_Omentum	0.3086	Esophagus_Gastroesophageal_Junction	21.4024	4.79087e-16	0.904045	-1.86508	3.53092	2.25612	1.1647	6	1
ENSG00000204160.11	ZDHHC18	0.0181929	19	4	0.06475	Nerve_Tibial	0.795	Lung	13.8092	3.85972e-18	0.667758	-1.75969	1.84698	0.155791	1.33407	4	1
ENSG00000105364.13	MRPL4	0.0182219	44	4	0.04238	Heart_Left_Ventricle	0.9994	Brain_Cerebellar_Hemisphere	27.6451	1.20339e-15	0.935124	-0.0116	2.02977	0.631541	0.609767	4	1
ENSG00000170819.4	BFSP2	0.0182504	11	3	0.005688	Stomach	0.1114	Cells_EBV-transformed_lymphocytes	8.01877	4.80325e-33	0.678532	-1.66042	2.76525	-0.364855	1.82501	3	1
ENSG00000112118.18	MCM3	0.0182756	43	6	0.00218015	Skin_Not_Sun_Exposed_Suprapubic	0.799814	Lung	27.6031	2.68385e-15	1.03396	-3.06453	2.01643	-0.00209162	1.28584	6	1
ENSG00000118263.14	KLF7	0.018287	43	3	0.00256775	Colon_Sigmoid	0.706363	Brain_Cerebellum	32.9399	4.64143e-16	1.38492	-1.79452	3.01524	1.48116	1.03596	3	1
ENSG00000186971.3	KRTAP13-4	0.0183	1	1	0.0183	Adipose_Subcutaneous	0.0183	Adipose_Subcutaneous	1	1	1	2.35949	2.35949	2.35949	NA	1	1
ENSG00000132669.12	RIN2	0.0183185	35	8	0.003274	Colon_Transverse	0.8669	Pancreas	15.4855	6.19053e-16	0.647055	-2.94077	2.94077	0.205519	1.81203	8	1
ENSG00000096264.13	NCR2	0.01833	1	1	0.01833	Cells_EBV-transformed_lymphocytes	0.01833	Cells_EBV-transformed_lymphocytes	1	1	1	2.35888	2.35888	2.35888	NA	1	1
ENSG00000106070.17	GRB10	0.018343	17	9	0.09956	Pancreas	0.9582	Artery_Aorta	7.34342	4.64283e-17	0.346087	-1.03038	1.64699	0.479081	0.927398	9	1
ENSG00000133627.17	ACTR3B	0.0184036	41	5	0.0176053	Heart_Atrial_Appendage	0.779733	Adrenal_Gland	23.5248	5.43701e-16	0.818093	-1.53948	2.37382	-0.0609901	0.96754	5	1
ENSG00000103047.7	TANGO6	0.0184584	45	2	0.00457	Adipose_Subcutaneous	0.0489663	Heart_Left_Ventricle	42.5841	1.15766e-15	1.435	-2.83588	-1.96889	-2.73097	0.214239	2	1
ENSG00000196372.12	ASB13	0.0184788	46	11	0.001172	Adrenal_Gland	0.979781	Liver	12.4023	5.04443e-16	0.547705	-3.24561	3.24561	0.473935	1.3303	11	1
ENSG00000139178.10	C1RL	0.018576	49	5	0.0147528	Adipose_Subcutaneous	0.993324	Colon_Transverse	27.2638	3.99292e-16	1.19626	-2.43839	0.474851	-1.34738	0.829062	5	1
ENSG00000188677.14	PARVB	0.0185824	45	5	0.005018	Brain_Frontal_Cortex_BA9	0.939208	Liver	26.2813	2.5474e-15	0.996475	-2.25458	2.80588	-0.120002	1.07733	5	1
ENSG00000116014.9	KISS1R	0.0186271	15	5	0.00700297	Whole_Blood	0.8076	Brain_Hippocampus	11.0297	1.4513e-17	0.419815	-2.6967	1.29621	0.59885	1.29938	5	1
ENSG00000170290.3	SLN	0.0186284	40	6	0.0406934	Muscle_Skeletal	0.870761	Brain_Caudate_basal_ganglia	21.2113	8.44108e-16	0.845277	-1.82056	2.04664	0.398035	0.970481	6	1
ENSG00000214955.5	AP000318.2	0.018671	5	4	0.02656	Nerve_Tibial	0.4678	Artery_Tibial	2.45163	1.96262e-16	0.565982	-2.21792	2.21792	-0.0703102	1.91281	4	1
ENSG00000253230.8	LINC00599	0.0187196	5	4	0.00329	Testis	0.1406	Prostate	3.3633	1.43663e-18	0.200902	-2.93926	2.31196	0.169252	2.57503	4	1
ENSG00000170385.9	SLC30A1	0.0187215	36	5	0.003896	Artery_Aorta	0.9262	Prostate	28.7544	6.51959e-16	0.969101	-0.617998	2.88646	1.71125	0.638174	5	1
ENSG00000125877.12	ITPA	0.0187403	49	2	0.0621603	Brain_Spinal_cord_cervical_c-1	0.942968	Minor_Salivary_Gland	45.121	6.92629e-16	2.34298	-1.86515	1.2002	-0.300054	0.735638	2	1
ENSG00000272138.1	LINC01607	0.0187439	30	2	0.04282	Brain_Hypothalamus	0.724736	Skin_Sun_Exposed_Lower_leg	27.433	9.22368e-16	1.85255	-1.3426	2.02546	0.900316	0.849997	2	1
ENSG00000125514.9	LINC00029	0.0187689	2	2	0.05446	Testis	0.147155	Brain_Cerebellar_Hemisphere	1.27665	0.723353	0.723353	-1.92316	-1.44965	-1.68641	0.334819	2	1
ENSG00000271040.1	RP5-933K21.3	0.0187805	45	3	0.04495	Brain_Caudate_basal_ganglia	0.97555	Breast_Mammary_Tissue	33.6462	6.71588e-16	2.61403	-1.98334	2.00512	-0.0324963	1.16907	3	1
ENSG00000130706.12	ADRM1	0.0187853	20	6	0.0003605	Breast_Mammary_Tissue	0.9071	Brain_Cerebellar_Hemisphere	11.3006	2.12199e-18	0.572772	-0.688878	3.56743	0.176304	0.907306	6	1
ENSG00000187288.10	CIDEC	0.0188697	30	4	0.0144	Brain_Nucleus_accumbens_basal_ganglia	0.7921	Adipose_Visceral_Omentum	17.8819	7.71157e-16	0.936042	-2.44713	0.954165	-0.46638	0.868712	4	1
ENSG00000254518.1	RP11-347H15.4	0.01888	1	1	0.01888	Testis	0.01888	Testis	1	1	1	2.34789	2.34789	2.34789	NA	1	1
ENSG00000138623.9	SEMA7A	0.0189124	46	4	0.00591206	Colon_Sigmoid	0.981218	Ovary	33.1459	1.20601e-15	1.25296	-2.75262	1.8893	-0.0988275	0.600406	4	1
ENSG00000258876.1	RP11-270M14.5	0.01892	15	1	0.01892	Adipose_Visceral_Omentum	0.01892	Artery_Aorta	15	1.52999e-17	15	-2.3471	2.3471	-0.469421	2.3804	1	1
ENSG00000111785.19	RIC8B	0.0189761	48	4	0.000853578	Artery_Tibial	0.8757	Adrenal_Gland	27.689	6.04477e-16	2.5052	-3.33481	3.31351	0.230441	0.95143	4	1
ENSG00000168477.17	TNXB	0.0190026	28	3	0.00572	Brain_Frontal_Cortex_BA9	0.3703	Vagina	24.1664	2.34556e-15	0.938349	-2.76341	1.45597	-1.12822	0.975645	3	1
ENSG00000138641.15	HERC3	0.019079	12	5	0.00622	Nerve_Tibial	0.3181	Adipose_Subcutaneous	8.00949	1.44233e-17	0.44048	-2.73595	1.85364	-1.2833	1.08536	5	1
ENSG00000181218.5	HIST3H2A	0.0191039	31	5	0.000515	Skin_Not_Sun_Exposed_Suprapubic	0.7777	Adipose_Visceral_Omentum	18.6545	1.62846e-15	0.757998	-3.47283	1.96391	-0.748145	1.36882	5	1
ENSG00000205133.11	TRIQK	0.0191486	49	4	0.0122021	Kidney_Cortex	0.954453	Adrenal_Gland	27.0059	5.83204e-16	3.16187	-2.50625	2.04907	-0.466044	0.907104	4	1
ENSG00000159197.3	KCNE2	0.019157	43	3	0.010239	Pituitary	0.650614	Brain_Putamen_basal_ganglia	32.0418	1.3486e-15	2.08799	-2.56765	0.838671	-0.682066	1.00392	3	1
ENSG00000253130.1	CTD-3023L14.2	0.0192049	2	2	0.104086	Testis	0.1717	Thyroid	1.43206	0.567938	0.567938	-1.36676	1.62536	0.129298	2.11575	2	1
ENSG00000152078.9	TMEM56	0.0192203	24	9	0.01233	Adrenal_Gland	0.9432	Stomach	7.47578	3.32717e-19	0.363778	-2.50256	2.50256	0.248769	1.44724	9	1
ENSG00000144771.7	LRTM1	0.019295	3	2	0.4473	Brain_Amygdala	0.578718	Spleen	2.85474	2.03479e-17	0.145262	-0.759924	0.759924	-0.185086	0.824776	2	1
ENSG00000161847.13	RAVER1	0.019337	45	5	0.000664274	Whole_Blood	0.932674	Artery_Tibial	30.1784	5.85944e-16	1.24449	-1.75738	3.40391	-0.0205073	0.994752	5	1
ENSG00000145782.12	ATG12	0.0193457	45	6	0.000496574	Prostate	0.983842	Brain_Putamen_basal_ganglia	18.1921	6.60415e-16	1.23811	-3.4826	0.647714	-1.46759	1.08208	6	1
ENSG00000253321.1	RP11-61G23.2	0.01935	1	1	0.01935	Brain_Frontal_Cortex_BA9	0.01935	Brain_Frontal_Cortex_BA9	1	1	1	2.33872	2.33872	2.33872	NA	1	1
ENSG00000108759.3	KRT32	0.0193507	7	3	0.01639	Skin_Sun_Exposed_Lower_leg	0.8313	Spleen	5.77874	0.00796658	0.275637	-0.685861	2.40011	0.365359	1.19384	3	1
ENSG00000268307.1	CTD-2619J13.13	0.0194434	12	5	0.006468	Testis	0.4342	Pituitary	7.29095	3.30735e-17	0.307244	-2.53421	2.72306	-0.92002	2.05007	5	1
ENSG00000141665.11	FBXO15	0.0194595	46	3	0.00455237	Brain_Cerebellar_Hemisphere	0.78243	Artery_Aorta	32.3184	6.24726e-16	3.77441	-2.52774	2.83711	1.63929	1.13985	3	1
ENSG00000033867.16	SLC4A7	0.0194889	43	6	8.05058e-05	Stomach	0.893885	Adipose_Subcutaneous	14.9247	3.95371e-16	1.69332	-3.94289	3.27743	-1.23222	1.81998	6	1
ENSG00000186687.15	LYRM7	0.0194965	48	2	0.2159	Pituitary	0.953259	Brain_Frontal_Cortex_BA9	45.4623	8.8517e-16	1.59877	-0.937945	1.2375	0.163019	0.643714	2	1
ENSG00000163558.12	PRKCI	0.0195287	39	6	0.0174	Breast_Mammary_Tissue	0.9552	Esophagus_Gastroesophageal_Junction	20.7123	1.62841e-15	0.856546	-1.66793	2.37814	-0.0462431	1.27598	6	1
ENSG00000204644.9	ZFP57	0.0196888	40	3	0.00364833	Brain_Cortex	0.989462	Whole_Blood	35.2201	1.62514e-15	1.18838	-1.24251	2.90707	0.127051	0.734075	3	1
ENSG00000072182.12	ASIC4	0.019696	23	5	0.00115751	Artery_Tibial	0.8466	Esophagus_Muscularis	11.8969	3.66968e-18	0.417557	-1.31125	3.24915	1.11079	1.28954	5	1
ENSG00000231604.2	RP5-897D18.1	0.0197655	3	2	0.0077911	Testis	0.7607	Breast_Mammary_Tissue	2.07972	3.20275e-16	0.92028	-2.66099	-0.304562	-1.09004	1.36049	2	1
ENSG00000115084.13	SLC35F5	0.0197959	49	3	0.00617497	Thyroid	0.9215	Cells_EBV-transformed_lymphocytes	39.7195	7.33091e-16	2.19836	-2.73834	0.871649	-1.49539	0.892393	3	1
ENSG00000143553.10	SNAPIN	0.0198638	40	3	0.01611	Skin_Sun_Exposed_Lower_leg	0.398503	Skin_Not_Sun_Exposed_Suprapubic	29.1291	1.10026e-15	0.991003	-1.69577	2.40641	1.29141	0.7598	3	1
ENSG00000133027.17	PEMT	0.0198766	38	4	0.0499434	Esophagus_Mucosa	0.8412	Artery_Tibial	28.7378	2.75228e-15	1.1802	-1.19102	1.96045	0.483288	0.745192	4	1
ENSG00000136518.16	ACTL6A	0.0199085	17	4	0.08371	Ovary	0.901747	Colon_Sigmoid	8.57083	1.50837e-17	0.686907	-1.58838	1.72955	0.228812	1.41059	4	1
ENSG00000185958.9	FAM186A	0.019931	42	2	0.04065	Brain_Caudate_basal_ganglia	0.177833	Artery_Aorta	40.0249	7.94788e-16	1.50501	-2.04708	2.04708	-0.763089	1.90734	2	1
ENSG00000153563.15	CD8A	0.0200582	31	3	0.317	Artery_Tibial	0.5972	Brain_Amygdala	28.2024	1.00832e-15	0.99201	-1.00064	1.00064	-0.0837373	0.752019	3	1
ENSG00000226578.1	RP11-258F22.1	0.0200718	41	3	0.01948	Esophagus_Mucosa	0.998587	Muscle_Skeletal	32.5527	7.86294e-16	2.30585	-2.33622	2.24763	0.402638	1.02502	3	1
ENSG00000130475.14	FCHO1	0.0201078	32	6	0.001059	Cells_Cultured_fibroblasts	0.838208	Brain_Putamen_basal_ganglia	21.4272	3.51554e-16	0.817988	-3.27436	1.82659	-0.503683	1.0777	6	1
ENSG00000179163.11	FUCA1	0.0201741	37	2	0.003862	Cells_EBV-transformed_lymphocytes	0.7237	Heart_Atrial_Appendage	30.23	7.89551e-16	5.55563	-2.65156	2.88922	-1.91752	1.45134	2	1
ENSG00000081051.7	AFP	0.02026	1	1	0.02026	Brain_Hippocampus	0.02026	Brain_Hippocampus	1	1	1	2.3215	2.3215	2.3215	NA	1	1
ENSG00000143632.14	ACTA1	0.0202982	32	4	0.00566109	Nerve_Tibial	0.962148	Spleen	23.0925	4.68737e-16	0.960117	-1.91065	2.76679	-0.00352383	0.70069	4	1
ENSG00000197568.13	HHLA3	0.0203464	47	3	0.00999055	Brain_Hypothalamus	0.993285	Adipose_Subcutaneous	39.9469	1.58223e-15	2.71359	-2.55007	2.57616	0.129741	0.828936	3	1
ENSG00000230107.1	CTA-126B4.7	0.0203504	2	2	0.008176	Cells_EBV-transformed_lymphocytes	0.07422	Small_Intestine_Terminal_Ileum	1.85168	0.148317	0.148317	-2.64471	-1.78525	-2.21498	0.607729	2	1
ENSG00000140534.13	TICRR	0.020392	47	2	0.000565405	Brain_Spinal_cord_cervical_c-1	0.3207	Brain_Amygdala	42.1549	7.45784e-16	1.73997	-1.82594	3.44769	1.36002	0.703969	2	1
ENSG00000259517.2	LINC02169	0.0204286	3	2	0.127	Skin_Sun_Exposed_Lower_leg	0.7917	Skin_Not_Sun_Exposed_Suprapubic	2.7131	1.86867e-16	0.286895	-0.264104	1.52604	0.332611	1.03354	2	1
ENSG00000223850.1	MYCNUT	0.02047	1	1	0.02047	Testis	0.02047	Testis	1	1	1	-2.31762	-2.31762	-2.31762	NA	1	1
ENSG00000124783.12	SSR1	0.0204984	35	9	0.00206161	Brain_Cerebellar_Hemisphere	0.956642	Small_Intestine_Terminal_Ileum	10.6847	8.39531e-16	0.656772	-1.78	3.08121	1.19559	1.52784	9	1
ENSG00000248098.11	BCKDHA	0.0205325	49	3	0.00508034	Uterus	0.9967	Brain_Anterior_cingulate_cortex_BA24	35.0458	5.14754e-16	1.74791	-2.8019	0.324055	-1.34667	1.08076	3	1
ENSG00000168300.13	PCMTD1	0.020692	49	4	0.0013403	Spleen	0.979025	Breast_Mammary_Tissue	29.2636	2.80814e-15	2.89109	-1.58976	3.20721	1.27096	1.28133	4	1
ENSG00000173401.9	GLIPR1L1	0.0207318	14	2	0.005621	Artery_Tibial	0.5179	Artery_Aorta	9.7928	5.1525e-33	4.13728	-2.76911	2.76911	0.573351	2.3434	2	1
ENSG00000174951.10	FUT1	0.0207678	27	3	0.002049	Adipose_Subcutaneous	0.682	Skin_Not_Sun_Exposed_Suprapubic	21.6999	4.40704e-16	1.34244	-1.74572	3.08304	2.31678	1.22351	3	1
ENSG00000170802.15	FOXN2	0.0207773	48	1	0.0101266	Kidney_Cortex	0.4254	Liver	45.7782	7.37577e-16	45.7782	-0.797088	2.57148	2.21872	0.470795	1	1
ENSG00000087589.16	CASS4	0.0207971	41	3	0.0204	Brain_Nucleus_accumbens_basal_ganglia	0.898	Skin_Not_Sun_Exposed_Suprapubic	27.1203	5.81083e-16	1.25784	-1.81744	2.31891	0.147944	1.41806	3	1
ENSG00000100890.15	KIAA0391	0.020809	45	4	0.000264155	Artery_Aorta	0.545614	Brain_Cerebellum	29.7631	5.67767e-16	1.65098	-3.64813	2.74333	-1.68092	1.07415	4	1
ENSG00000112893.9	MAN2A1	0.0208196	42	8	0.00295628	Brain_Substantia_nigra	0.953929	Adipose_Visceral_Omentum	13.1087	9.68059e-16	0.559465	-2.92695	2.97225	-0.146177	1.62455	8	1
ENSG00000267075.1	RP11-434D2.3	0.02082	1	1	0.02082	Testis	0.02082	Testis	1	1	1	2.31123	2.31123	2.31123	NA	1	1
ENSG00000112658.7	SRF	0.0208554	12	2	0.01926	Artery_Aorta	0.0875	Cells_Cultured_fibroblasts	9.00209	8.25798e-18	2.77965	-2.34046	1.70874	-1.23182	1.39016	2	1
ENSG00000015479.18	MATR3	0.02089	11	1	0.02089	Muscle_Skeletal	0.02089	Lung	11	1.34448e-32	11	-2.30997	2.30997	1.88997	1.39296	1	1
ENSG00000273175.1	RP11-11N7.4	0.0209134	29	3	0.004746	Artery_Aorta	0.624056	Uterus	24.3475	3.6677e-16	0.991454	-2.82379	0.49011	-1.52041	0.855489	3	1
ENSG00000108684.14	ASIC2	0.0210339	17	4	0.04249	Brain_Anterior_cingulate_cortex_BA24	0.506525	Artery_Tibial	14.0061	1.98108e-18	0.955315	-1.68645	2.02869	0.446283	1.62517	4	1
ENSG00000268926.2	RP11-180I4.4	0.0210451	25	5	0.0291118	Uterus	0.677007	Adipose_Subcutaneous	17.0897	4.37353e-17	0.606805	-1.35663	2.18197	0.196244	1.38053	5	1
ENSG00000042429.11	MED17	0.0211029	49	3	0.138584	Cells_Cultured_fibroblasts	0.9913	Minor_Salivary_Gland	38.9805	1.67357e-15	2.50691	-1.48108	0.810244	-0.400173	0.67497	3	1
ENSG00000137843.11	PAK6	0.0211221	36	8	0.006112	Artery_Aorta	0.998	Ovary	19.4348	6.04362e-16	0.695617	-2.74171	2.74171	0.00770169	2.15311	8	1
ENSG00000167578.17	RAB4B	0.0211527	47	8	0.000499143	Brain_Substantia_nigra	0.9819	Artery_Aorta	16.4889	4.39217e-16	0.587566	-3.47132	3.48122	-0.131025	1.92751	8	1
ENSG00000204542.2	C6orf15	0.0212401	6	6	0.001429	Cells_Cultured_fibroblasts	0.516369	Pituitary	2.20336	0.231959	0.231959	-0.819327	3.18873	0.437555	1.55321	6	1
ENSG00000162843.17	WDR64	0.0213014	9	5	0.006883	Brain_Anterior_cingulate_cortex_BA24	0.6833	Ovary	3.02204	1.88043e-16	0.89677	-2.70245	2.20293	0.101344	2.09277	5	1
ENSG00000091262.15	ABCC6	0.021305	13	3	0.01802	Brain_Cerebellum	0.385021	Thyroid	7.03974	1.45305e-17	2.13012	-2.36521	-0.868681	-2.16539	0.399122	3	1
ENSG00000273325.1	RP1-90G24.11	0.0213212	6	3	0.01135	Brain_Spinal_cord_cervical_c-1	0.9571	Testis	2.96847	2.54863e-17	0.95438	-1.99289	2.53173	-0.0590913	2.11924	3	1
ENSG00000124678.17	TCP11	0.0213457	39	4	0.01625	Breast_Mammary_Tissue	0.973497	Brain_Caudate_basal_ganglia	26.3876	1.80831e-15	0.928287	-2.40325	1.92595	0.670365	1.09158	4	1
ENSG00000162624.14	LHX8	0.0213986	4	3	0.07726	Esophagus_Mucosa	0.4079	Uterus	2.25309	4.94404e-16	0.49127	-1.76681	1.76681	-0.214583	1.78758	3	1
ENSG00000158710.14	TAGLN2	0.0214172	48	7	0.01473	Artery_Aorta	0.959965	Skin_Not_Sun_Exposed_Suprapubic	22.5505	1.26361e-15	0.808943	-2.43895	2.3904	0.0902869	1.28263	7	1
ENSG00000120063.9	GNA13	0.0214908	25	4	0.05716	Testis	0.8475	Thyroid	21.296	1.10994e-17	0.79407	-1.90209	0.915556	0.29794	1.03632	4	1
ENSG00000236378.1	RP11-394G3.2	0.02153	1	1	0.02153	Liver	0.02153	Liver	1	1	1	-2.29856	-2.29856	-2.29856	NA	1	1
ENSG00000249752.1	RP11-563M4.1	0.02155	1	1	0.02155	Thyroid	0.02155	Thyroid	1	1	1	2.29821	2.29821	2.29821	NA	1	1
ENSG00000233903.2	Z83851.4	0.0215658	23	4	0.000838	Minor_Salivary_Gland	0.975964	Testis	15.449	2.07356e-17	0.924597	-3.33993	3.33993	-1.81635	1.67982	4	1
ENSG00000117758.13	STX12	0.0216148	2	2	0.01791	Skin_Sun_Exposed_Lower_leg	0.1682	Colon_Sigmoid	1.02456	0.975435	0.975435	-2.36747	1.37801	-0.494731	2.64846	2	1
ENSG00000167186.10	COQ7	0.0216482	49	4	0.00291003	Brain_Cerebellar_Hemisphere	0.981463	Prostate	32.2412	8.73696e-16	1.85218	-2.01485	2.97709	0.135523	1.29918	4	1
ENSG00000145901.14	TNIP1	0.0216585	34	7	0.004355	Thyroid	0.965592	Spleen	18.1023	9.84565e-16	0.957385	-2.62437	2.85123	-0.301686	1.37338	7	1
ENSG00000179913.10	B3GNT3	0.0217977	27	5	0.0777708	Spleen	0.921494	Skin_Sun_Exposed_Lower_leg	14.4457	1.19723e-15	0.579895	-1.59015	1.76377	0.169441	1.18693	5	1
ENSG00000165757.8	KIAA1462	0.0218409	11	6	0.1015	Esophagus_Muscularis	0.9471	Heart_Left_Ventricle	5.91713	1.77891e-17	0.307607	-1.63762	1.49621	-0.350119	0.895482	6	1
ENSG00000077585.13	GPR137B	0.0218763	45	10	0.008175	Brain_Substantia_nigra	0.998944	Brain_Cerebellum	18.5771	1.74981e-15	0.674855	-2.64476	1.02471	-0.598671	0.885432	10	1
ENSG00000237167.1	AC128709.2	0.0218945	7	6	0.04521	Brain_Spinal_cord_cervical_c-1	0.6135	Brain_Putamen_basal_ganglia	2.92882	0.0819836	0.14087	-2.0027	1.79508	-0.0659036	1.65729	6	1
ENSG00000181378.13	CFAP65	0.0219102	22	3	0.1042	Artery_Coronary	0.833041	Brain_Cortex	15.6478	6.75912e-18	2.75181	-1.62482	1.58927	0.397474	1.25294	3	1
ENSG00000135902.9	CHRND	0.0219338	17	6	0.0178376	Minor_Salivary_Gland	0.913	Brain_Anterior_cingulate_cortex_BA24	7.62988	1.19513e-17	0.34387	-2.36897	1.4252	-0.960876	1.27583	6	1
ENSG00000075413.17	MARK3	0.0220432	49	3	0.00153192	Adipose_Visceral_Omentum	0.876457	Esophagus_Gastroesophageal_Junction	37.6896	7.1707e-16	1.77648	-3.16857	1.41895	-2.35023	1.07016	3	1
ENSG00000254281.1	KB-1507C5.4	0.0221193	32	7	0.06541	Adipose_Visceral_Omentum	0.959548	Lung	16.6672	3.58514e-16	0.620668	-1.84245	1.73427	0.582697	0.874469	7	1
ENSG00000257894.2	RP1-78O14.1	0.0221991	38	2	0.00292977	Brain_Spinal_cord_cervical_c-1	0.751032	Esophagus_Gastroesophageal_Junction	32.2683	4.70162e-16	5.12437	-2.97501	1.5016	0.053034	1.36092	2	1
ENSG00000227148.1	RP11-196D18.1	0.02227	1	1	0.02227	Testis	0.02227	Testis	1	1	1	-2.28573	-2.28573	-2.28573	NA	1	1
ENSG00000253731.2	PCDHGA6	0.0222946	48	2	0.01535	Spleen	0.992258	Brain_Hypothalamus	44.917	1.25111e-15	1.95157	-2.42401	-0.00970278	-1.35287	0.689265	2	1
ENSG00000100532.11	CGRRF1	0.0222953	13	2	0.017	Colon_Transverse	0.578	Adrenal_Gland	12.1081	6.69016e-17	0.891926	-0.556308	2.38671	0.354765	0.804879	2	1
ENSG00000100697.14	DICER1	0.0223559	31	8	0.05747	Brain_Putamen_basal_ganglia	0.905177	Small_Intestine_Terminal_Ileum	12.9929	1.0325e-15	0.727687	-1.89972	1.58353	0.442751	0.89568	8	1
ENSG00000249937.5	RP11-454P21.1	0.0224348	10	6	0.0334	Testis	0.8283	Brain_Cerebellum	4.80377	2.16823e-16	0.168445	-2.12724	2.12724	-0.117087	1.3617	6	1
ENSG00000114742.13	WDR48	0.0224376	48	2	0.00596033	Brain_Putamen_basal_ganglia	0.669937	Artery_Aorta	41.1995	1.27889e-15	5.7849	0.426234	2.74996	1.47502	0.672168	2	1
ENSG00000185742.6	C11orf87	0.0224441	12	3	0.006636	Brain_Frontal_Cortex_BA9	0.8338	Prostate	5.37453	1.07141e-17	2.27572	-2.71458	0.723944	-1.70674	1.20073	3	1
ENSG00000100348.9	TXN2	0.0224816	41	5	0.01522	Brain_Substantia_nigra	0.9254	Testis	25.6268	2.37675e-15	0.966044	-1.70128	2.4271	0.660852	0.781329	5	1
ENSG00000038274.16	MAT2B	0.0224819	22	6	0.03285	Kidney_Cortex	0.8235	Cells_Cultured_fibroblasts	11.0921	2.00762e-17	0.574557	-2.13391	1.31801	-0.843176	1.2431	6	1
ENSG00000120889.12	TNFRSF10B	0.0226843	24	4	0.00969458	Cells_Cultured_fibroblasts	0.9884	Whole_Blood	18.1272	1.3602e-17	0.949592	-2.58654	1.94239	-1.37533	1.11042	4	1
ENSG00000183287.13	CCBE1	0.0227159	43	13	0.00860135	Artery_Coronary	0.99067	Pancreas	14.3973	1.0099e-15	0.57109	-2.04218	2.62751	0.280596	1.12044	13	1
ENSG00000135406.13	PRPH	0.0227586	15	5	0.02477	Heart_Left_Ventricle	0.9978	Brain_Amygdala	9.18396	1.75463e-17	0.721935	-2.24497	1.99843	0.158716	1.21093	5	1
ENSG00000211460.11	TSN	0.0227658	11	3	0.01178	Esophagus_Mucosa	0.3482	Cells_Cultured_fibroblasts	8.17865	7.17608e-19	0.998112	-2.51867	2.51867	-0.167837	2.44632	3	1
ENSG00000007516.13	BAIAP3	0.022878	49	7	0.0282762	Brain_Nucleus_accumbens_basal_ganglia	0.959904	Brain_Substantia_nigra	23.2065	1.77642e-15	0.866265	-2.08952	2.19343	-0.154533	1.0305	7	1
ENSG00000108551.4	RASD1	0.0229142	37	6	0.00992562	Pancreas	0.849897	Spleen	16.3445	6.12236e-16	0.554276	-2.57841	2.04759	-0.878424	1.42289	6	1
ENSG00000143013.12	LMO4	0.0229519	42	6	0.0513	Artery_Coronary	0.975204	Liver	19.445	8.07382e-16	0.685309	-1.94896	1.94896	-0.390771	1.29616	6	1
ENSG00000164091.11	WDR82	0.0230072	34	4	0.0276048	Esophagus_Muscularis	0.7745	Adipose_Subcutaneous	19.7617	7.72937e-16	0.716836	-1.34725	2.20286	0.203524	0.997704	4	1
ENSG00000254772.9	EEF1G	0.0230295	29	2	0.03908	Muscle_Skeletal	0.9437	Esophagus_Mucosa	27.1401	3.50172e-16	0.926668	-1.53861	2.06334	-0.151965	0.581382	2	1
ENSG00000226453.1	RP11-379B8.1	0.0231142	20	6	0.01423	Adipose_Visceral_Omentum	0.9504	Lung	13.4605	2.57427e-17	0.474571	-1.3216	2.4514	-0.0554792	0.947202	6	1
ENSG00000147437.9	GNRH1	0.0231814	21	7	0.03695	Brain_Cortex	0.7424	Colon_Transverse	8.60239	7.91188e-19	0.362756	-1.18479	2.08632	0.482028	1.35996	7	1
ENSG00000109047.7	RCVRN	0.0232003	42	2	0.00334251	Brain_Cerebellar_Hemisphere	0.02936	Brain_Spinal_cord_cervical_c-1	37.2097	3.6707e-15	1.6124	2.17862	2.93435	2.58011	0.203699	2	1
ENSG00000160058.18	BSDC1	0.0232414	13	2	0.1238	Brain_Cerebellum	0.7476	Artery_Tibial	12.3847	1.06775e-17	0.615343	0.321806	1.53902	1.16449	0.58473	2	1
ENSG00000187051.8	RPS19BP1	0.0232651	9	3	0.007622	Artery_Aorta	0.4249	Prostate	6.8936	1.04047e-18	0.897121	-2.66837	0.797949	-2.09249	1.19283	3	1
ENSG00000196498.13	NCOR2	0.0232828	10	7	0.0009571	Brain_Anterior_cingulate_cortex_BA24	0.8866	Esophagus_Muscularis	2.46416	1.50059e-17	0.717571	-3.30284	1.23931	-0.0974131	1.52107	7	1
ENSG00000226673.2	LINC01108	0.02338	1	1	0.02338	Lung	0.02338	Lung	1	1	1	2.26717	2.26717	2.26717	NA	1	1
ENSG00000151704.15	KCNJ1	0.0233881	29	9	0.01336	Brain_Amygdala	0.9347	Artery_Tibial	9.66452	7.26347e-16	0.341614	-2.47403	1.9305	0.308894	1.0543	9	1
ENSG00000183723.12	CMTM4	0.0234441	23	6	0.006626	Brain_Frontal_Cortex_BA9	0.883394	Heart_Atrial_Appendage	14.4401	9.47499e-18	0.92002	-2.71508	1.61743	-0.00789854	1.21476	6	1
ENSG00000204923.3	FBXO48	0.023447	47	3	0.00733577	Cells_Cultured_fibroblasts	0.8157	Brain_Substantia_nigra	34.4557	7.88009e-16	2.48299	-2.58171	2.6812	0.45778	0.778999	3	1
ENSG00000100220.11	RTCB	0.0234516	45	6	0.00283619	Testis	0.96	Heart_Atrial_Appendage	22.6832	1.50298e-15	0.908464	-2.89846	2.98496	0.789147	1.56224	6	1
ENSG00000165449.11	SLC16A9	0.023498	23	7	0.007191	Esophagus_Mucosa	0.982382	Brain_Cerebellum	10.5637	1.44828e-17	0.487184	-2.68787	2.42973	-0.453483	1.07386	7	1
ENSG00000127314.17	RAP1B	0.0235001	43	3	0.01859	Muscle_Skeletal	0.8812	Liver	29.9481	4.60915e-16	1.42066	-1.68411	2.35365	0.947792	0.77887	3	1
ENSG00000163344.5	PMVK	0.0235803	48	3	0.02103	Artery_Coronary	0.999514	Heart_Atrial_Appendage	30.6743	2.94012e-15	2.10079	-2.30745	2.30745	-0.669473	1.08212	3	1
ENSG00000124406.16	ATP8A1	0.0235939	41	6	0.0148632	Nerve_Tibial	0.966435	Minor_Salivary_Gland	24.2401	2.34617e-15	1.27625	-1.83951	2.4357	-0.118772	0.819262	6	1
ENSG00000133065.10	SLC41A1	0.0236109	47	2	0.00690602	Adipose_Subcutaneous	0.4977	Colon_Sigmoid	38.3453	8.21816e-16	6.92572	-2.70134	0.678113	-2.15963	0.740173	2	1
ENSG00000275443.1	RP11-759A24.3	0.0236935	4	3	0.1584	Ovary	0.8637	Uterus	2.99603	7.57251e-17	0.155103	0.171666	1.41047	1.07546	0.604417	3	1
ENSG00000261265.1	CTD-2515H24.4	0.023736	5	3	0.00506	Uterus	0.523649	Thyroid	3.26312	3.81944e-16	0.729299	-1.22866	2.80319	1.33289	1.69324	3	1
ENSG00000125743.10	SNRPD2	0.0237655	43	3	0.007521	Brain_Amygdala	0.974935	Cells_Cultured_fibroblasts	22.1447	9.33616e-16	5.53243	-2.67285	0.534349	-0.973848	1.36775	3	1
ENSG00000130313.6	PGLS	0.0238598	41	6	3.426e-06	Whole_Blood	0.983496	Cells_Cultured_fibroblasts	24.7305	1.00315e-15	0.877355	-4.64347	3.15776	1.4188	1.23795	6	1
ENSG00000235568.6	NFAM1	0.023919	7	6	0.0238	Skin_Sun_Exposed_Lower_leg	0.574	Artery_Aorta	3.51615	0.106814	0.212201	-0.780494	2.26034	0.998116	1.23923	6	1
ENSG00000165506.14	DNAAF2	0.0239461	36	2	0.007601	Artery_Aorta	0.6114	Stomach	26.6238	1.86789e-15	8.33957	-2.6693	0.647513	-0.851449	1.11167	2	1
ENSG00000176720.4	BOK	0.0239473	46	6	0.00795	Brain_Frontal_Cortex_BA9	0.8521	Artery_Aorta	23.8655	1.88868e-15	0.798475	-2.65419	2.32823	-1.22703	1.21286	6	1
ENSG00000083093.9	PALB2	0.023957	44	4	0.01273	Brain_Hippocampus	0.989634	Adrenal_Gland	28.1733	1.17455e-15	0.992171	-2.49123	1.79183	-1.20811	1.56297	4	1
ENSG00000205809.9	KLRC2	0.024015	28	4	0.008201	Spleen	0.9923	Testis	22.9271	1.35373e-15	0.853673	-1.59461	2.64368	1.92501	0.961611	4	1
ENSG00000214534.5	ZNF705E	0.0240725	32	3	0.00181076	Artery_Tibial	0.9044	Vagina	21.0317	6.40465e-16	3.70496	-0.265921	3.11963	2.06485	1.31853	3	1
ENSG00000258390.1	RP11-1070N10.4	0.0240864	2	2	0.1715	Testis	0.7459	Brain_Cerebellar_Hemisphere	1.79992	0.200075	0.200075	-1.3674	0.32405	-0.521675	1.19604	2	1
ENSG00000111834.12	RSPH4A	0.0241176	47	2	0.006214	Brain_Hypothalamus	0.99344	Brain_Caudate_basal_ganglia	41.4376	9.42339e-16	3.03567	-2.73627	1.89886	1.22637	1.01729	2	1
ENSG00000121152.9	NCAPH	0.024209	3	3	0.16	Cells_Cultured_fibroblasts	0.9141	Adipose_Subcutaneous	1.95517	0.130256	0.130256	-0.388022	1.40507	0.30306	0.964595	3	1
ENSG00000203872.6	C6orf163	0.0242217	49	3	0.0490822	Brain_Hypothalamus	0.9836	Artery_Aorta	35.2379	5.74411e-16	3.23528	-1.68308	1.96788	0.300435	1.10162	3	1
ENSG00000134313.15	KIDINS220	0.0242302	39	5	0.005012	Brain_Hippocampus	0.9213	Brain_Caudate_basal_ganglia	28.5095	1.39182e-15	0.990704	-2.80626	2.12796	-1.87137	1.398	5	1
ENSG00000025423.11	HSD17B6	0.0242569	35	2	0.00638	Adipose_Visceral_Omentum	0.9667	Esophagus_Gastroesophageal_Junction	28.4133	2.01163e-15	4.48241	-2.72758	2.72758	0.42915	2.41396	2	1
ENSG00000198369.9	SPRED2	0.0242799	15	3	0.06352	Brain_Anterior_cingulate_cortex_BA24	0.3791	Brain_Cerebellar_Hemisphere	12.8531	1.62149e-17	0.895371	-1.85553	1.85553	-0.957943	1.51282	3	1
ENSG00000283696.1	RP11-122G18.12	0.0242844	44	3	0.005957	Brain_Nucleus_accumbens_basal_ganglia	0.998472	Cells_EBV-transformed_lymphocytes	31.421	1.73012e-15	1.96386	-2.75014	2.75014	0.399513	0.756256	3	1
ENSG00000068697.6	LAPTM4A	0.0243224	41	5	0.00418122	Colon_Transverse	0.8847	Breast_Mammary_Tissue	18.6972	6.60623e-16	0.93631	-2.86416	2.64175	-0.763515	1.53616	5	1
ENSG00000152804.10	HHEX	0.0243322	47	2	0.00866839	Breast_Mammary_Tissue	0.201001	Cells_Cultured_fibroblasts	32.5479	5.97257e-16	13.2033	1.2787	2.62486	2.21222	0.294272	2	1
ENSG00000164241.13	C5orf63	0.0244227	49	3	0.00451195	Cells_EBV-transformed_lymphocytes	0.914923	Brain_Amygdala	38.5691	3.80123e-15	3.30873	-0.984686	2.83996	1.16958	0.847979	3	1
ENSG00000103091.14	WDR59	0.0244374	43	9	0.0101481	Heart_Left_Ventricle	0.9785	Brain_Caudate_basal_ganglia	14.4534	5.96906e-16	0.577282	-1.14604	2.57074	-0.134528	0.883714	9	1
ENSG00000137675.4	MMP27	0.0244575	23	5	0.00938519	Small_Intestine_Terminal_Ileum	0.932468	Esophagus_Gastroesophageal_Junction	15.5111	1.04484e-17	0.561687	-2.59769	2.51658	0.027598	1.10553	5	1
ENSG00000113318.9	MSH3	0.0244592	49	5	0.001459	Brain_Spinal_cord_cervical_c-1	0.941436	Brain_Cerebellar_Hemisphere	34.9003	3.37246e-15	1.25302	-0.942928	3.18272	1.25397	0.912021	5	1
ENSG00000143340.6	FAM163A	0.0244851	29	7	0.03087	Brain_Spinal_cord_cervical_c-1	0.7489	Adrenal_Gland	11.8482	4.68216e-16	0.942003	-2.15874	2.15874	-0.477283	1.37943	7	1
ENSG00000106588.10	PSMA2	0.0244895	47	4	0.00173906	Esophagus_Gastroesophageal_Junction	0.748667	Cells_EBV-transformed_lymphocytes	29.7039	6.09325e-16	1.11085	-1.86694	3.13152	1.49308	1.12067	4	1
ENSG00000278311.4	GGNBP2	0.0245307	47	2	0.00131011	Testis	0.248847	Brain_Putamen_basal_ganglia	43.4051	6.25901e-16	2.20863	-3.21376	-1.15315	-1.77004	0.40907	2	1
ENSG00000117533.14	VAMP4	0.0245451	49	3	0.00992788	Colon_Transverse	0.981259	Brain_Substantia_nigra	39.7904	2.4176e-15	1.64334	-2.57833	2.26697	-1.01343	1.29715	3	1
ENSG00000134490.13	TMEM241	0.0246006	49	4	0.00227763	Stomach	0.996495	Liver	28.7061	7.87516e-16	2.1044	-3.05142	1.27593	-1.79305	1.03587	4	1
ENSG00000061273.17	HDAC7	0.0246217	25	8	0.0247568	Pancreas	0.980943	Esophagus_Muscularis	10.7802	9.63891e-18	0.405644	-1.94239	2.24518	0.0629214	1.10523	8	1
ENSG00000272354.1	RP11-307L14.2	0.0246875	30	3	0.0233	Nerve_Tibial	0.52695	Artery_Coronary	15.4952	1.37075e-15	2.59429	-2.26848	1.94754	-0.374261	1.86107	3	1
ENSG00000162426.14	SLC45A1	0.0247264	27	5	0.0563284	Cells_Cultured_fibroblasts	0.787701	Skin_Sun_Exposed_Lower_leg	17.9735	4.22426e-16	0.661848	-1.89411	1.90849	-0.749357	0.776882	5	1
ENSG00000146425.10	DYNLT1	0.0247694	42	2	0.0112106	Vagina	0.999348	Lung	32.4631	3.18507e-15	6.41865	-2.53607	2.44766	-0.493161	1.51483	2	1
ENSG00000176909.11	MAMSTR	0.0247727	45	6	0.000870107	Skin_Not_Sun_Exposed_Suprapubic	0.979952	Vagina	22.8642	8.29986e-16	0.849528	-3.32947	1.78887	-0.696357	1.27511	6	1
ENSG00000235615.2	AJ239322.1	0.0247935	10	4	0.007651	Nerve_Tibial	0.8516	Testis	6.06625	5.4631e-17	0.505444	-2.6671	0.948058	-0.683173	1.44931	4	1
ENSG00000113319.12	RASGRF2	0.0248001	45	7	0.00471282	Skin_Not_Sun_Exposed_Suprapubic	0.9842	Brain_Caudate_basal_ganglia	22.2755	6.19589e-16	0.948982	-2.82603	2.38709	-0.00913864	1.37886	7	1
ENSG00000262097.1	LINC02185	0.0248033	43	3	0.00337153	Skin_Not_Sun_Exposed_Suprapubic	0.9527	Adipose_Visceral_Omentum	30.3354	5.56672e-16	1.72236	-2.93166	0.302593	-0.84643	1.16811	3	1
ENSG00000165671.19	NSD1	0.024823	39	4	0.021937	Adrenal_Gland	0.974782	Brain_Frontal_Cortex_BA9	27.6278	6.57864e-16	1.45457	-1.80446	2.29146	0.831323	1.44811	4	1
ENSG00000147655.10	RSPO2	0.0248482	33	6	0.00188734	Liver	0.93	Brain_Cerebellar_Hemisphere	14.8883	1.1283e-15	0.833298	-1.55772	3.10741	1.05424	1.19518	6	1
ENSG00000180758.11	GPR157	0.0248794	49	3	0.00388075	Prostate	0.830346	Pancreas	29.596	9.97046e-16	6.37048	-2.8877	2.20574	-1.13148	1.36597	3	1
ENSG00000183474.15	GTF2H2C	0.0249781	26	2	0.03231	Artery_Aorta	0.761955	Skin_Sun_Exposed_Lower_leg	17.7994	6.89101e-16	8.20057	-2.14055	1.55352	0.297434	1.69061	2	1
ENSG00000180509.11	KCNE1	0.0250582	26	3	0.00497989	Testis	0.833915	Adipose_Subcutaneous	19.5042	1.67873e-15	2.31423	-1.64524	2.80833	0.893555	1.35514	3	1
ENSG00000230971.1	AC005703.3	0.0250779	2	2	0.00725442	Testis	0.102905	Nerve_Tibial	1.7128	0.287205	0.287205	-2.68493	1.63093	-0.527002	3.05178	2	1
ENSG00000226409.2	RP11-735G4.1	0.0252151	22	3	0.009865	Heart_Left_Ventricle	0.792	Adipose_Visceral_Omentum	15.2333	1.62555e-17	1.04058	-1.11465	2.58053	0.534087	0.683817	3	1
ENSG00000251015.1	SLC25A30-AS1	0.0252491	33	4	0.06475	Brain_Cerebellar_Hemisphere	0.9676	Ovary	24.3714	5.20049e-16	0.866969	-1.84698	0.655416	-0.906973	1.05558	4	1
ENSG00000161031.12	PGLYRP2	0.0252751	3	3	0.0261338	Whole_Blood	0.6965	Spleen	1.18136	0.887788	0.887788	-2.22422	1.78977	-0.0148012	2.03739	3	1
ENSG00000175600.15	SUGCT	0.0253403	8	2	0.02723	Adrenal_Gland	0.9075	Testis	6.83727	5.57261e-20	0.999006	-2.2082	1.70938	0.525241	1.63234	2	1
ENSG00000161405.16	IKZF3	0.0253532	23	3	0.01527	Adipose_Subcutaneous	0.1993	Cells_EBV-transformed_lymphocytes	17.2168	2.2937e-17	1.1231	1.28355	2.42591	2.20467	0.334905	3	1
ENSG00000186766.7	FOXI2	0.0253596	17	5	0.04096	Adipose_Subcutaneous	0.903266	Colon_Transverse	8.96505	4.4537e-18	0.492416	-1.62342	2.04393	0.299406	1.36185	5	1
ENSG00000272861.1	RP11-332H14.1	0.0254211	39	4	0.00310579	Esophagus_Muscularis	0.789047	Brain_Cerebellum	24.5703	6.8384e-16	0.8979	-2.95707	-0.267549	-1.89417	0.940505	4	1
ENSG00000003137.8	CYP26B1	0.0255271	9	6	0.002989	Adipose_Subcutaneous	0.9684	Brain_Caudate_basal_ganglia	3.70883	7.24751e-18	0.152241	-2.96887	0.561143	-0.82779	1.2346	6	1
ENSG00000122012.13	SV2C	0.0255568	33	4	0.00297448	Brain_Substantia_nigra	0.23129	Skin_Sun_Exposed_Lower_leg	23.0789	5.49714e-16	0.984397	-1.78149	2.97036	2.06163	1.26758	4	1
ENSG00000196557.12	CACNA1H	0.0255953	30	10	0.0126213	Adrenal_Gland	0.975088	Skin_Sun_Exposed_Lower_leg	11.3664	4.89926e-16	0.415836	-2.49428	1.42554	0.161765	0.901881	10	1
ENSG00000163636.10	PSMD6	0.0256759	47	5	0.004381	Pancreas	0.897926	Esophagus_Mucosa	19.6438	7.72889e-16	0.704064	-2.66736	2.84934	0.942264	1.10646	5	1
ENSG00000104067.16	TJP1	0.0256815	43	2	0.04122	Adipose_Visceral_Omentum	0.746241	Heart_Left_Ventricle	37.2254	1.9932e-15	2.12631	-2.04131	2.04131	-1.59993	1.07077	2	1
ENSG00000100201.20	DDX17	0.0256936	39	3	0.000760397	Brain_Caudate_basal_ganglia	0.5824	Stomach	32.3898	4.47945e-16	1.57624	-3.36682	1.70358	-2.09529	1.15789	3	1
ENSG00000258659.6	TRIM34	0.0257019	17	6	0.0827	Spleen	0.9903	Brain_Putamen_basal_ganglia	11.5923	1.20948e-17	0.465264	-1.40406	1.73523	0.314853	0.935091	6	1
ENSG00000116539.12	ASH1L	0.0257437	4	2	0.4871	Adipose_Visceral_Omentum	0.6371	Breast_Mammary_Tissue	3.86202	4.04249e-18	0.13798	-0.694929	0.471757	-0.403257	0.583343	2	1
ENSG00000232903.2	LINC01166	0.0257667	42	7	0.0007956	Testis	0.931759	Nerve_Tibial	16.8696	6.21281e-16	0.699839	-3.35432	1.01865	-0.787817	1.34446	7	1
ENSG00000070371.15	CLTCL1	0.0257879	49	4	0.000335114	Thyroid	0.961685	Heart_Atrial_Appendage	34.6982	1.02788e-15	2.46279	-3.58653	2.5151	-1.23091	1.48626	4	1
ENSG00000116106.11	EPHA4	0.0258089	41	6	0.003919	Brain_Hippocampus	0.989274	Heart_Atrial_Appendage	30.1068	2.12482e-15	1.25466	-2.88461	2.88461	-1.98804	1.59296	6	1
ENSG00000112273.6	HDGFL1	0.0258242	4	2	0.00698	Brain_Cortex	0.8813	Pituitary	3.02278	0	0.977217	-2.6978	-0.149321	-2.06068	1.27424	2	1
ENSG00000273301.1	RP11-314B1.2	0.025854	24	6	0.01297	Artery_Tibial	0.818	Brain_Hypothalamus	18.2559	9.62994e-18	0.722439	-2.48459	0.49415	-0.172358	0.864757	6	1
ENSG00000162231.13	NXF1	0.0258625	39	2	0.04767	Stomach	0.700948	Uterus	33.3681	2.6026e-15	4.02051	-1.9803	1.9803	0.781942	1.72975	2	1
ENSG00000272763.1	RP11-357H14.17	0.0258749	8	3	0.1281	Cells_Cultured_fibroblasts	0.801625	Colon_Transverse	6.35595	4.24023e-19	0.328137	-1.52164	0.710813	-0.467631	0.60589	3	1
ENSG00000131652.13	THOC6	0.0259131	19	3	0.002945	Colon_Transverse	0.845214	Liver	17.2675	8.1161e-19	0.669574	-2.97342	0.81007	0.472758	0.936556	3	1
ENSG00000172717.15	FAM71D	0.0259775	17	3	0.05583	Spleen	0.5149	Skin_Not_Sun_Exposed_Suprapubic	12.8887	6.54735e-18	0.861403	-1.91236	0.808157	-0.620397	1.22011	3	1
ENSG00000173389.15	IQCF1	0.02598	2	1	0.02598	Brain_Cerebellum	0.02598	Brain_Nucleus_accumbens_basal_ganglia	2	0	2	2.22651	2.22651	2.22651	4.44089e-16	1	1
ENSG00000090615.14	GOLGA3	0.0260005	47	8	0.00796478	Esophagus_Muscularis	0.943813	Brain_Cortex	23.1822	2.25617e-15	1.09763	-0.841086	2.65356	1.32053	0.858545	8	1
ENSG00000223859.1	AC007403.3	0.026047	3	2	0.02192	Brain_Cerebellar_Hemisphere	0.140826	Pancreas	2.00063	4.18713e-05	0.999329	-1.47272	2.29175	1.03631	2.17289	2	1
ENSG00000131355.14	ADGRE3	0.0260579	10	3	0.004377	Brain_Substantia_nigra	0.4961	Artery_Aorta	5.26608	1.22231e-18	1.52755	-2.84963	2.84963	0.964523	1.77821	3	1
ENSG00000160326.13	SLC2A6	0.0260641	32	8	0.03426	Heart_Left_Ventricle	0.954	Esophagus_Mucosa	20.6473	9.27383e-16	0.837273	-1.85203	2.117	0.810306	1.38347	8	1
ENSG00000233960.1	RP11-153N17.1	0.02616	1	1	0.02616	Testis	0.02616	Testis	1	1	1	2.22383	2.22383	2.22383	NA	1	1
ENSG00000258979.1	RP11-433J8.2	0.0262361	3	2	0.008806	Brain_Caudate_basal_ganglia	0.397812	Brain_Nucleus_accumbens_basal_ganglia	2.4035	1.6307e-16	0.596497	0.845536	2.6195	2.02818	1.0242	2	1
ENSG00000234542.1	RP11-282I1.2	0.02624	1	1	0.02624	Testis	0.02624	Testis	1	1	1	-2.22264	-2.22264	-2.22264	NA	1	1
ENSG00000104936.17	DMPK	0.0262418	49	4	0.01022	Heart_Left_Ventricle	0.957381	Heart_Atrial_Appendage	30.5596	7.23577e-16	1.56082	-1.90287	2.5683	-0.543918	1.26449	4	1
ENSG00000184428.12	TOP1MT	0.0264585	39	4	0.0008043	Colon_Sigmoid	0.89128	Pancreas	21.4796	2.09433e-15	1.52498	-3.35131	1.14551	-1.38766	0.887066	4	1
ENSG00000155465.18	SLC7A7	0.0265001	28	10	0.034	Brain_Anterior_cingulate_cortex_BA24	0.883302	Skin_Sun_Exposed_Lower_leg	11.148	6.01732e-16	0.396727	-2.12007	1.30263	-0.739291	1.14904	10	1
ENSG00000258532.1	RP11-353P15.1	0.026503	2	2	0.1149	Testis	0.1826	Pancreas	1.41545	0.584547	0.584547	-1.33279	1.57655	0.121877	2.05721	2	1
ENSG00000164136.16	IL15	0.0265335	22	7	0.01691	Skin_Not_Sun_Exposed_Suprapubic	0.7577	Brain_Caudate_basal_ganglia	13.137	2.60152e-17	0.902007	-2.38866	1.97086	-0.438612	1.01342	7	1
ENSG00000171051.8	FPR1	0.0265824	40	2	0.0249636	Esophagus_Mucosa	0.5792	Spleen	32.4866	1.04615e-15	5.03914	-1.87082	2.24197	1.38774	1.27357	2	1
ENSG00000121335.11	PRB2	0.0266038	6	3	0.0511	Brain_Cortex	0.8911	Brain_Nucleus_accumbens_basal_ganglia	4.21426	5.89525e-17	0.285471	-0.215086	1.95064	0.289259	0.827552	3	1
ENSG00000186439.12	TRDN	0.0267142	40	5	0.01935	Skin_Sun_Exposed_Lower_leg	0.86371	Artery_Tibial	27.7665	5.10784e-16	1.07612	-1.79558	2.33872	-1.09394	1.05676	5	1
ENSG00000151023.16	ENKUR	0.0267167	32	4	0.00673983	Breast_Mammary_Tissue	0.998077	Artery_Tibial	17.1549	6.61215e-16	0.641279	-1.66974	2.70943	0.55557	1.07123	4	1
ENSG00000179774.8	ATOH7	0.0267222	43	4	0.01783	Pituitary	0.862	Lung	29.7108	2.90848e-15	1.31247	-2.36913	1.5325	-1.1514	0.884457	4	1
ENSG00000269877.3	CTD-3022G6.1	0.02683	2	1	0.02683	Testis	0.02683	Whole_Blood	2	3.14018e-16	2	2.21398	2.21398	2.21398	6.28037e-16	1	1
ENSG00000248727.5	LINC01948	0.0269535	32	3	0.00505839	Esophagus_Mucosa	0.632116	Whole_Blood	24.5351	1.13939e-15	1.56884	-2.80329	2.46977	-1.57735	1.65057	3	1
ENSG00000103375.10	AQP8	0.0269537	41	1	0.01119	Lung	0.304245	Pancreas	38.1802	8.95449e-16	38.1802	-1.2001	2.53671	2.06478	0.664867	1	1
ENSG00000147536.11	GINS4	0.0269928	37	6	0.03388	Stomach	0.975823	Ovary	22.7203	6.27102e-16	0.94894	-1.2913	2.1215	-0.00990994	0.844439	6	1
ENSG00000037749.11	MFAP3	0.0270767	19	4	0.04015	Brain_Hypothalamus	0.5553	Pituitary	14.6101	3.57369e-19	0.85822	-2.0522	1.33052	0.698483	1.12769	4	1
ENSG00000267058.1	RP11-15A1.3	0.0271069	45	1	0.0116233	Esophagus_Muscularis	0.0512164	Spleen	43.4099	9.58511e-16	43.4099	1.94966	2.52338	2.17112	0.156766	1	1
ENSG00000052126.14	PLEKHA5	0.0271099	13	8	0.007174	Skin_Sun_Exposed_Lower_leg	0.8659	Kidney_Cortex	4.62133	2.68548e-17	0.156942	-2.6431	2.68866	0.792105	1.55862	8	1
ENSG00000276984.1	LA16c-359F1.1	0.02711	1	1	0.02711	Pituitary	0.02711	Pituitary	1	1	1	-2.20993	-2.20993	-2.20993	NA	1	1
ENSG00000278816.1	RP5-1116H23.4	0.0271413	32	3	0.0026965	Skin_Sun_Exposed_Lower_leg	0.6196	Brain_Cerebellar_Hemisphere	22.8709	4.85749e-16	2.29398	0.496417	3.00037	1.79477	0.529749	3	1
ENSG00000259920.1	RP11-2E11.5	0.0271574	13	5	0.06298	Minor_Salivary_Gland	0.992306	Prostate	10.0924	8.69266e-18	0.385249	-0.714853	1.85933	0.257242	0.681936	5	1
ENSG00000270093.1	AP000473.8	0.0271762	40	3	0.007184	Skin_Sun_Exposed_Lower_leg	0.4422	Brain_Hypothalamus	34.7274	3.63844e-16	2.44222	-2.68819	0.768483	-1.94054	0.761285	3	1
ENSG00000273245.1	RP11-434P11.2	0.0272788	44	1	0.02474	Adipose_Subcutaneous	0.7712	Brain_Anterior_cingulate_cortex_BA24	42.7425	1.17222e-15	42.7425	0.290806	2.24544	2.15474	0.355185	1	1
ENSG00000137776.16	SLTM	0.0272929	49	3	0.0246392	Pancreas	0.814307	Brain_Amygdala	36.9125	7.88011e-16	1.24003	-2.24701	1.43531	-1.75594	0.555671	3	1
ENSG00000095319.14	NUP188	0.0273132	24	4	0.01751	Thyroid	0.9077	Brain_Hippocampus	15.5473	2.08863e-17	0.936221	-0.949041	2.37582	0.160395	0.971208	4	1
ENSG00000128595.16	CALU	0.027361	36	6	0.0134291	Colon_Transverse	0.9777	Lung	19.5519	4.71371e-16	0.785774	-2.47218	2.42472	0.768486	1.68648	6	1
ENSG00000157916.19	RER1	0.0274539	42	8	0.006399	Thyroid	0.9001	Adrenal_Gland	16.4514	6.78991e-16	0.777291	-2.7266	2.41791	-1.01806	1.13609	8	1
ENSG00000197448.13	GSTK1	0.0274776	35	3	0.005394	Brain_Frontal_Cortex_BA9	0.4821	Cells_Cultured_fibroblasts	28.1527	5.66901e-16	1.74716	-0.939839	2.78251	1.09539	0.710718	3	1
ENSG00000119638.12	NEK9	0.0275504	48	3	0.0215931	Prostate	0.702684	Skin_Sun_Exposed_Lower_leg	25.3602	1.09258e-15	0.991838	-2.29745	2.08335	-0.158461	1.61044	3	1
ENSG00000128908.15	INO80	0.0275856	7	3	0.02243	Brain_Hippocampus	0.9925	Adrenal_Gland	5.71125	9.241e-19	0.30554	-2.28301	1.09162	-0.650945	1.4274	3	1
ENSG00000170260.8	ZNF212	0.0275897	49	5	0.01261	Brain_Cerebellar_Hemisphere	0.887698	Esophagus_Muscularis	26.7912	5.43913e-16	1.29475	-2.05108	2.4946	-0.177837	1.44947	5	1
ENSG00000118508.4	RAB32	0.0276168	47	3	0.00372902	Liver	0.530377	Muscle_Skeletal	40.4449	8.32386e-16	1.72394	-2.90022	2.37778	1.14933	1.02423	3	1
ENSG00000163285.7	GABRG1	0.0276403	11	2	0.04411	Brain_Caudate_basal_ganglia	0.260935	Pituitary	9.74812	5.80954e-19	1.10177	-1.88997	2.01304	1.55497	1.17165	2	1
ENSG00000198844.10	ARHGEF15	0.0276858	13	6	0.01914	Adipose_Subcutaneous	0.7621	Skin_Sun_Exposed_Lower_leg	6.64243	8.68328e-18	0.329293	-2.34279	1.98369	-0.283042	1.21129	6	1
ENSG00000228566.1	RP11-170M17.1	0.0277559	2	2	0.0213264	Brain_Cerebellar_Hemisphere	0.246624	Brain_Nucleus_accumbens_basal_ganglia	1.08821	0.911786	0.911786	-1.15859	2.30216	0.571784	2.44712	2	1
ENSG00000230839.1	RP5-968J1.1	0.0277671	15	2	0.007393	Brain_Cortex	0.2973	Testis	14.3203	1.84339e-19	0.505611	-2.6786	1.04224	-2.03719	0.899913	2	1
ENSG00000152784.15	PRDM8	0.0277802	49	6	0.00288789	Pancreas	0.940979	Minor_Salivary_Gland	20.5125	1.62325e-15	0.943714	-2.07907	2.97943	-0.157184	1.15805	6	1
ENSG00000136870.10	ZNF189	0.0277916	48	6	0.00944881	Skin_Sun_Exposed_Lower_leg	0.922591	Brain_Cerebellum	27.1455	6.31635e-16	0.986125	-2.59537	0.505369	-1.31436	1.00986	6	1
ENSG00000125285.5	SOX21	0.0278087	12	4	0.0932492	Brain_Cerebellar_Hemisphere	0.6941	Brain_Frontal_Cortex_BA9	9.55295	3.65399e-18	0.462148	-0.664766	1.6785	0.277779	0.849443	4	1
ENSG00000258736.1	RP11-982M15.7	0.02781	5	1	0.02781	Brain_Caudate_basal_ganglia	0.02781	Brain_Anterior_cingulate_cortex_BA24	5	5.91582e-33	5	-2.19996	2.19996	-1.31997	1.9677	1	1
ENSG00000277363.4	SRCIN1	0.0278174	10	8	0.0480995	Skin_Not_Sun_Exposed_Suprapubic	0.9394	Brain_Putamen_basal_ganglia	3.30274	0.00708652	0.169046	-1.07494	1.97649	0.83512	1.2006	8	1
ENSG00000137575.11	SDCBP	0.0278204	37	1	0.02628	Adipose_Subcutaneous	0.1839	Liver	35.7383	1.491e-15	35.7383	-2.22205	2.22205	0.933626	1.99189	1	1
ENSG00000175198.15	PCCA	0.0278686	35	6	0.05031	Brain_Spinal_cord_cervical_c-1	0.906175	Artery_Aorta	15.4293	4.41406e-16	0.710073	-1.23268	1.95732	1.12526	0.971373	6	1
ENSG00000173726.10	TOMM20	0.0279093	46	4	0.0033665	Pancreas	0.842	Colon_Sigmoid	27.5018	2.53852e-15	1.18191	-2.93213	1.30152	-1.70021	1.10131	4	1
ENSG00000146676.8	PURB	0.027927	12	2	0.05245	Colon_Sigmoid	0.2125	Brain_Caudate_basal_ganglia	7.89219	2.10998e-32	4.10781	-1.93942	1.24672	-0.496412	1.55884	2	1
ENSG00000242866.9	STRC	0.0279495	31	1	0.009316	Small_Intestine_Terminal_Ileum	0.2437	Brain_Putamen_basal_ganglia	29.9737	8.39908e-16	29.9737	-2.60023	-1.16579	-2.15496	0.431676	1	1
ENSG00000106049.8	HIBADH	0.027952	48	6	0.000435637	Esophagus_Muscularis	0.832157	Pituitary	22.7373	2.16635e-15	2.43065	-3.5175	1.55007	-1.17125	1.22665	6	1
ENSG00000161911.11	TREML1	0.0281331	14	4	0.00308238	Nerve_Tibial	0.9068	Thyroid	9.18236	1.12601e-17	0.713906	-0.834499	2.9594	0.534282	1.28498	4	1
ENSG00000139874.5	SSTR1	0.0281631	41	4	0.01208	Artery_Aorta	0.7657	Artery_Tibial	24.5154	4.86261e-16	1.27501	-2.5098	2.04961	-0.172868	0.90552	4	1
ENSG00000175463.11	TBC1D10C	0.0282553	45	1	0.0190603	Brain_Nucleus_accumbens_basal_ganglia	0.04991	Nerve_Tibial	44.2506	1.83116e-15	44.2506	-2.17487	2.34435	1.78985	1.25316	1	1
ENSG00000007202.14	KIAA0100	0.02831	2	1	0.02831	Adipose_Subcutaneous	0.02831	Adipose_Subcutaneous	2	0	2	-2.19296	2.19296	0	3.10132	1	1
ENSG00000247626.4	MARS2	0.0283414	8	2	0.00926	Artery_Aorta	0.3282	Brain_Cerebellar_Hemisphere	6.36232	8.37236e-20	1.46828	-2.6023	2.6023	0.776209	1.9114	2	1
ENSG00000275542.1	RP11-455O6.9	0.0283452	36	4	0.0738458	Colon_Sigmoid	0.717761	Colon_Transverse	26.5603	1.31509e-15	1.52586	-1.64712	1.78757	0.00293603	0.976915	4	1
ENSG00000189058.8	APOD	0.0283645	42	7	0.002726	Small_Intestine_Terminal_Ileum	0.962977	Esophagus_Mucosa	20.5585	9.14917e-16	1.16227	-2.89057	2.99706	0.428622	0.990107	7	1
ENSG00000152128.13	TMEM163	0.0283793	41	3	0.00210415	Lung	0.715894	Brain_Frontal_Cortex_BA9	30.1762	2.53607e-16	1.52748	-3.07512	1.50432	-1.31753	0.833678	3	1
ENSG00000160867.14	FGFR4	0.0283806	47	4	0.187906	Esophagus_Muscularis	0.97319	Kidney_Cortex	36.3629	8.6902e-16	1.30308	-1.31077	1.3168	0.110313	0.63783	4	1
ENSG00000251259.1	AC004069.2	0.0283821	42	2	0.000709678	Artery_Tibial	0.717627	Heart_Left_Ventricle	36.6785	8.27402e-16	3.51653	-3.38581	0.858167	-1.99205	0.702537	2	1
ENSG00000182986.12	ZNF320	0.0284253	49	1	0.0100666	Artery_Tibial	0.0903561	Esophagus_Mucosa	46.6236	4.60963e-15	46.6236	1.69352	2.57353	2.14006	0.166998	1	1
ENSG00000108064.10	TFAM	0.0284861	49	3	0.000194	Brain_Substantia_nigra	0.908829	Breast_Mammary_Tissue	38.6	5.83789e-16	1.78133	-3.7267	1.45218	0.729688	0.910243	3	1
ENSG00000004779.9	NDUFAB1	0.028584	35	4	0.0234	Brain_Cerebellum	0.92324	Artery_Coronary	28.1756	2.10015e-15	1.2808	-2.26684	1.62859	-0.341711	0.953428	4	1
ENSG00000274818.1	RP1-292L20.3	0.0286383	47	4	0.00969285	Brain_Hippocampus	0.978755	Nerve_Tibial	28.18	6.38303e-16	1.58844	-2.54139	2.5866	0.994839	1.58716	4	1
ENSG00000078487.17	ZCWPW1	0.0286443	46	5	0.02252	Cells_Cultured_fibroblasts	0.9247	Brain_Nucleus_accumbens_basal_ganglia	35.2077	1.65258e-15	1.22647	-2.01409	2.28148	-0.0309621	0.974382	5	1
ENSG00000272908.1	RP11-121A8.1	0.0287657	33	5	0.07319	Brain_Anterior_cingulate_cortex_BA24	0.9573	Esophagus_Muscularis	18.4303	3.74965e-16	1.48166	-1.79164	1.22235	-0.0694108	0.953613	5	1
ENSG00000120235.4	IFNA6	0.0287887	2	2	0.007755	Brain_Frontal_Cortex_BA9	0.5194	Spleen	1.27079	0.729214	0.729214	-0.644271	2.66255	1.00914	2.33828	2	1
ENSG00000206557.5	TRIM71	0.0288069	12	4	0.006186	Brain_Nucleus_accumbens_basal_ganglia	0.5299	Lung	8.64058	3.54568e-18	0.905047	-2.73776	1.45996	-0.14364	1.54087	4	1
ENSG00000198961.9	PJA2	0.028814	48	4	0.0169493	Ovary	0.849688	Brain_Hippocampus	27.0931	1.02888e-15	3.7328	-2.38781	1.76598	-0.67045	1.27154	4	1
ENSG00000171574.17	ZNF584	0.0288904	45	2	0.00432	Vagina	0.71843	Brain_Nucleus_accumbens_basal_ganglia	37.5729	3.7048e-15	3.92857	-2.8538	1.07875	-1.74635	0.718311	2	1
ENSG00000141429.13	GALNT1	0.0289015	43	5	0.00873424	Colon_Transverse	0.83973	Colon_Sigmoid	30.431	2.39093e-15	1.44334	-2.57715	2.62228	-0.0350318	1.1	5	1
ENSG00000008130.15	NADK	0.0289482	44	7	0.0004556	Adrenal_Gland	0.977457	Esophagus_Gastroesophageal_Junction	18.7796	4.76445e-16	0.72426	-3.50559	3.50559	-0.467693	1.50197	7	1
ENSG00000130338.12	TULP4	0.0289966	39	6	0.05371	Pituitary	0.965441	Adipose_Subcutaneous	23.2248	9.44212e-16	0.786676	-1.92917	1.72387	0.0281943	0.792234	6	1
ENSG00000253745.1	RP11-350F16.1	0.02902	1	1	0.02902	Testis	0.02902	Testis	1	1	1	2.18321	2.18321	2.18321	NA	1	1
ENSG00000110080.18	ST3GAL4	0.0290313	44	8	0.003132	Heart_Left_Ventricle	0.947877	Esophagus_Mucosa	20.252	8.24542e-16	0.685357	-2.278	2.95448	-0.673424	1.13168	8	1
ENSG00000214946.14	TBC1D26	0.029039	29	6	0.002751	Esophagus_Gastroesophageal_Junction	0.960931	Brain_Putamen_basal_ganglia	18.5455	4.33907e-16	0.731144	-2.99427	1.00707	-1.23233	1.20189	6	1
ENSG00000180921.6	FAM83H	0.0290608	48	4	0.07485	Testis	0.858115	Pancreas	27.8655	8.31964e-16	0.974572	-0.250501	1.78138	0.851083	0.58202	4	1
ENSG00000259534.1	RP11-522B15.7	0.0290686	2	1	0.02234	Nerve_Tibial	0.03849	Testis	1.98996	0.0100435	1.98996	2.0696	2.28454	2.17707	0.151985	1	1
ENSG00000237521.2	OR7E24	0.0291	1	1	0.0291	Testis	0.0291	Testis	1	1	1	2.18213	2.18213	2.18213	NA	1	1
ENSG00000268945.1	CTD-2192J16.26	0.0291607	38	1	0.02098	Artery_Coronary	0.03611	Adipose_Visceral_Omentum	37.6702	1.19467e-15	37.6702	-2.30834	-2.09569	-2.17217	0.0934739	1	1
ENSG00000055813.5	CCDC85A	0.0291652	44	10	0.001959	Nerve_Tibial	0.962927	Brain_Frontal_Cortex_BA9	17.0489	5.73063e-16	0.585939	-2.19197	3.09638	0.564608	1.33179	10	1
ENSG00000198003.11	CCDC151	0.0291905	25	6	0.009779	Vagina	0.991	Brain_Cerebellum	14.6746	5.8849e-18	0.694355	-2.58355	1.4743	-0.73088	0.826401	6	1
ENSG00000172888.11	ZNF621	0.0291929	33	2	0.00547029	Muscle_Skeletal	0.4647	Colon_Sigmoid	18.0228	3.88799e-16	13.9943	-2.77795	1.57006	-1.57586	1.20654	2	1
ENSG00000139946.9	PELI2	0.0292106	29	5	0.00478629	Whole_Blood	0.7342	Cells_EBV-transformed_lymphocytes	20.0783	1.94164e-15	0.849726	-2.82108	2.54975	0.865994	1.40808	5	1
ENSG00000142347.16	MYO1F	0.029228	39	6	0.0416305	Cells_Cultured_fibroblasts	0.976583	Whole_Blood	27.3576	2.6733e-15	1.02033	-1.66122	2.0372	1.07876	0.989501	6	1
ENSG00000108379.9	WNT3	0.0292373	47	3	3.95647e-06	Cells_EBV-transformed_lymphocytes	0.2832	Liver	27.8234	2.65989e-15	2.02484	-4.61366	1.07316	-2.18406	0.799509	3	1
ENSG00000128918.14	ALDH1A2	0.0292404	3	3	0.05071	Artery_Aorta	0.143461	Whole_Blood	1.05867	0.937604	0.937604	-1.86039	1.95393	-0.456497	2.09692	3	1
ENSG00000235947.1	EGOT	0.02926	16	1	0.02926	Adipose_Subcutaneous	0.02926	Adipose_Visceral_Omentum	16	2.58615e-33	16	-2.17997	2.17997	1.90747	1.08998	1	1
ENSG00000109184.14	DCUN1D4	0.0292738	49	3	0.02264	Brain_Amygdala	1	Brain_Spinal_cord_cervical_c-1	39.3245	7.79729e-16	1.97698	-2.27946	0.886781	0.448649	0.7088	3	1
ENSG00000185899.1	TAS2R60	0.02929	1	1	0.02929	Skin_Sun_Exposed_Lower_leg	0.02929	Skin_Sun_Exposed_Lower_leg	1	1	1	2.17956	2.17956	2.17956	NA	1	1
ENSG00000198346.10	ZNF813	0.0293036	36	12	0.00746523	Muscle_Skeletal	0.974172	Artery_Tibial	11.2218	7.26099e-16	0.466841	-2.16719	2.67535	0.677366	1.492	12	1
ENSG00000181163.13	NPM1	0.0293558	46	3	0.00549432	Brain_Hippocampus	0.9541	Muscle_Skeletal	22.6211	4.83028e-16	2.56754	-2.0369	2.77653	0.977287	1.81703	3	1
ENSG00000274712.1	RP11-147L13.15	0.0293667	49	10	0.00367577	Colon_Sigmoid	0.983192	Adrenal_Gland	19.1277	1.68771e-15	0.66297	-2.75697	2.90472	0.0274667	1.19169	10	1
ENSG00000232243.1	RP11-408E5.5	0.0293929	1	1	0.0293929	Spleen	0.0293929	Spleen	1	1	1	2.17818	2.17818	2.17818	NA	1	1
ENSG00000278737.1	RP11-325L12.7	0.0294201	17	4	0.1506	Brain_Hippocampus	0.643	Artery_Aorta	8.5709	7.31318e-18	0.294472	-1.43742	1.27446	-0.0315331	1.13205	4	1
ENSG00000107201.9	DDX58	0.0294494	49	5	0.028262	Minor_Salivary_Gland	0.918716	Brain_Cerebellar_Hemisphere	23.3997	5.49508e-16	1.59955	-2.03531	2.19363	0.586672	1.23368	5	1
ENSG00000185262.8	UBALD2	0.0294947	33	4	0.01439	Muscle_Skeletal	0.9564	Spleen	21.4118	4.89334e-16	2.11468	-0.971298	2.44738	0.318068	0.939209	4	1
ENSG00000198198.15	SZT2	0.0295426	48	4	0.0241001	Artery_Tibial	0.986214	Brain_Cerebellar_Hemisphere	36.7573	5.85295e-16	1.36984	-2.25553	1.19175	-0.965437	1.07559	4	1
ENSG00000175170.14	FAM182B	0.0295793	48	5	0.0380059	Ovary	0.962863	Spleen	34.6513	4.77867e-16	1.19904	-1.5379	2.07479	-0.0092067	0.890968	5	1
ENSG00000145198.14	VWA5B2	0.0295826	46	4	0.01316	Artery_Tibial	0.9934	Lung	27.7383	4.71272e-16	0.933118	-2.42782	2.47941	0.726532	0.880468	4	1
ENSG00000119328.11	FAM206A	0.0296013	46	4	0.0139	Brain_Cerebellar_Hemisphere	0.989441	Adipose_Subcutaneous	26.8486	5.92884e-16	0.976979	-2.45984	2.45984	0.502398	1.37694	4	1
ENSG00000123353.9	ORMDL2	0.0296094	47	2	0.008198	Brain_Amygdala	0.8364	Brain_Frontal_Cortex_BA9	44.8891	1.74727e-15	1.9905	-2.6438	2.6438	2.39578	0.931634	2	1
ENSG00000108231.12	LGI1	0.0296334	23	8	0.00120642	Stomach	0.858944	Nerve_Tibial	9.64444	3.17246e-17	0.494063	-3.23736	1.47611	-0.839937	1.1439	8	1
ENSG00000255474.1	RP11-234B24.2	0.0296795	18	5	0.02763	Pituitary	0.838829	Heart_Atrial_Appendage	8.68139	1.03385e-17	0.532978	-2.2025	1.61413	-0.00660885	1.3188	5	1
ENSG00000272168.6	CASC15	0.0297215	43	9	0.01724	Lung	0.9856	Breast_Mammary_Tissue	22.9515	1.00053e-15	0.807216	-1.94621	2.38155	0.429103	0.704747	9	1
ENSG00000166224.16	SGPL1	0.0297406	43	3	0.00411479	Esophagus_Mucosa	0.148046	Skin_Sun_Exposed_Lower_leg	36.0076	1.69701e-15	2.00264	-2.26309	2.86922	1.87778	1.32881	3	1
ENSG00000275342.4	PRAG1	0.0297682	44	11	0.00725558	Liver	0.9638	Brain_Cerebellar_Hemisphere	15.54	3.05347e-16	0.54612	-1.81055	2.68488	0.503611	1.17212	11	1
ENSG00000226124.6	FTCDNL1	0.0297738	48	2	0.00620878	Brain_Cerebellar_Hemisphere	0.423248	Pituitary	44.0229	1.01522e-15	1.51726	-2.73655	-0.8008	-1.74127	0.468304	2	1
ENSG00000121879.3	PIK3CA	0.0297869	45	6	0.009375	Brain_Nucleus_accumbens_basal_ganglia	0.965479	Brain_Anterior_cingulate_cortex_BA24	16.5179	5.99469e-16	0.579635	-1.04657	2.59807	0.91335	1.07668	6	1
ENSG00000127507.17	ADGRE2	0.0297897	41	9	0.004036	Ovary	0.98196	Skin_Not_Sun_Exposed_Suprapubic	16.8987	1.62331e-15	0.670391	-2.44513	2.87533	-0.387764	1.19057	9	1
ENSG00000135446.16	CDK4	0.0298093	6	3	0.009639	Cells_EBV-transformed_lymphocytes	0.4603	Brain_Hypothalamus	3.21433	9.47563e-34	0.291608	0.738353	2.58852	1.94115	0.774174	3	1
ENSG00000026103.21	FAS	0.0298192	37	5	0.01254	Brain_Cortex	0.913159	Testis	21.5685	3.01206e-16	1.3394	-2.49657	1.24699	-0.39409	1.05382	5	1
ENSG00000197712.11	FAM114A1	0.0298472	43	5	0.0171445	Breast_Mammary_Tissue	0.988283	Adipose_Subcutaneous	24.808	2.37063e-15	1.11835	-2.3836	1.67731	-0.423124	1.16798	5	1
ENSG00000264699.1	LINC01912	0.0299256	1	1	0.0299256	Testis	0.0299256	Testis	1	1	1	-2.17107	-2.17107	-2.17107	NA	1	1
ENSG00000259869.1	AL022344.7	0.0299362	43	3	0.00896658	Thyroid	0.788761	Testis	33.9622	3.34201e-15	1.69298	0.267919	2.61333	1.86327	0.613692	3	1
ENSG00000166793.10	YPEL4	0.0299492	28	4	0.009229	Skin_Not_Sun_Exposed_Suprapubic	0.7577	Cells_EBV-transformed_lymphocytes	22.4689	2.01413e-15	0.802094	-1.70556	2.60345	1.57455	1.11995	4	1
ENSG00000102858.12	MGRN1	0.0299988	36	3	0.0570021	Kidney_Cortex	0.9735	Nerve_Tibial	26.0079	5.24591e-16	1.27549	-0.769769	1.90329	0.700447	0.731586	3	1
ENSG00000139624.12	CERS5	0.0300706	48	2	0.0033483	Testis	0.999918	Brain_Frontal_Cortex_BA9	35.0262	6.05297e-16	10.7761	-2.93381	2.15209	0.00232325	1.30897	2	1
ENSG00000251287.8	ALG1L2	0.0300919	28	5	0.02209	Brain_Putamen_basal_ganglia	0.9146	Minor_Salivary_Gland	16.1569	7.41864e-16	0.641786	-1.78517	2.28882	0.769654	1.11748	5	1
ENSG00000204538.3	PSORS1C2	0.0301089	39	7	0.0008136	Brain_Substantia_nigra	0.991012	Pituitary	23.6547	2.30525e-15	0.851023	-3.34813	2.23192	-0.318361	0.963942	7	1
ENSG00000104825.16	NFKBIB	0.0301435	42	3	0.00417	Minor_Salivary_Gland	0.838	Prostate	31.6469	4.72301e-16	2.5107	-1.22164	2.86501	-0.30691	1.15218	3	1
ENSG00000059588.9	TARBP1	0.0301836	49	6	0.00566457	Testis	0.989795	Kidney_Cortex	25.267	6.42166e-16	1.50614	-2.76659	2.14369	-0.277346	1.1086	6	1
ENSG00000185946.15	RNPC3	0.0301845	30	5	0.0381869	Pancreas	0.87648	Muscle_Skeletal	17.807	6.75868e-16	0.870082	-0.505653	2.07284	0.818353	0.762341	5	1
ENSG00000260760.1	PWRN3	0.0302172	9	2	0.00385026	Testis	0.1349	Brain_Caudate_basal_ganglia	7.89397	9.83918e-17	0.724005	1.49506	2.89018	2.14288	0.582245	2	1
ENSG00000016864.18	GLT8D1	0.0302276	49	2	0.00750858	Brain_Amygdala	0.973765	Esophagus_Mucosa	34.5492	9.85964e-16	13.2876	-2.65957	2.6734	-0.423682	1.69685	2	1
ENSG00000144579.7	CTDSP1	0.030284	27	7	0.02981	Brain_Anterior_cingulate_cortex_BA24	0.9961	Adipose_Subcutaneous	14.2961	1.1156e-15	0.55515	-2.17261	2.17261	0.0860038	1.35991	7	1
ENSG00000162598.13	C1orf87	0.0303264	4	3	0.06349	Testis	0.2397	Artery_Aorta	2.35689	2.78863e-18	0.58451	-1.85574	1.33523	-0.75787	1.42529	3	1
ENSG00000183778.17	B3GALT5	0.0303353	23	7	0.008312	Stomach	0.9473	Spleen	11.3233	3.61732e-18	0.418789	-2.22116	2.63913	0.0263908	1.08514	7	1
ENSG00000254002.1	RP11-213G6.2	0.0303383	3	2	0.0193496	Heart_Atrial_Appendage	0.0352802	Testis	2.27852	6.19765e-09	0.721484	2.10513	2.33873	2.26078	0.134799	2	1
ENSG00000143258.15	USP21	0.0303516	12	4	0.1259	Brain_Anterior_cingulate_cortex_BA24	0.9482	Artery_Coronary	9.18875	2.25028e-17	0.341662	-1.44735	1.53047	0.925145	1.12897	4	1
ENSG00000167895.14	TMC8	0.0304823	45	5	0.00883315	Artery_Coronary	0.998654	Esophagus_Gastroesophageal_Junction	24.2092	2.11291e-15	0.957912	-2.61845	0.867682	-0.842645	0.819745	5	1
ENSG00000255864.5	RP11-444D3.1	0.0305018	31	5	0.0137748	Ovary	0.9537	Brain_Cerebellum	15.9608	4.70845e-16	0.841849	-2.46308	1.47319	-1.31532	1.25138	5	1
ENSG00000237523.1	LINC00857	0.0305567	20	8	0.005189	Liver	0.968928	Artery_Tibial	7.96481	2.756e-18	0.272569	-2.79506	1.509	-0.230197	1.23861	8	1
ENSG00000255274.9	TMPRSS4-AS1	0.030583	34	2	0.008336	Brain_Hippocampus	0.3487	Minor_Salivary_Gland	30.8392	1.27273e-15	2.05098	-2.63815	1.06672	-2.10227	0.686421	2	1
ENSG00000175354.18	PTPN2	0.030608	26	6	0.006392	Artery_Tibial	0.962495	Brain_Cortex	11.9505	5.96198e-16	0.415884	-2.72696	0.819853	-0.451292	1.01667	6	1
ENSG00000179593.15	ALOX15B	0.0306391	21	6	0.06049	Cells_Cultured_fibroblasts	0.9612	Colon_Transverse	12.563	4.4999e-17	0.520974	-1.60999	1.87721	0.216108	0.8266	6	1
ENSG00000196091.13	MYBPC1	0.0306415	31	3	0.009209	Testis	0.532102	Brain_Frontal_Cortex_BA9	28.1857	5.09735e-16	0.980569	-1.74211	2.6042	1.31061	0.624742	3	1
ENSG00000126214.21	KLC1	0.0307059	44	3	0.0307146	Pituitary	0.989575	Cells_Cultured_fibroblasts	24.2786	9.82895e-16	0.995558	-2.16075	2.03406	-0.199991	1.41314	3	1
ENSG00000063176.15	SPHK2	0.0307293	48	3	0.0157069	Brain_Cortex	0.947	Whole_Blood	40.6353	1.38723e-15	2.19489	-2.41566	1.07561	-0.608033	0.761405	3	1
ENSG00000250673.2	RP11-6L6.2	0.0308371	45	2	0.06632	Whole_Blood	0.995417	Brain_Caudate_basal_ganglia	41.0705	4.0546e-15	2.26554	-1.83625	1.56589	-0.326565	0.736251	2	1
ENSG00000172380.5	GNG12	0.030949	44	4	0.01083	Brain_Hypothalamus	0.838696	Testis	18.4346	6.69388e-16	1.14835	-2.35792	2.54814	-0.555314	1.32464	4	1
ENSG00000248866.1	USP46-AS1	0.0309798	4	1	0.03142	Heart_Atrial_Appendage	0.03254	Nerve_Tibial	3.96627	6.42855e-20	3.96627	-2.15171	-2.13771	-2.14821	0.00699961	1	1
ENSG00000178184.15	PARD6G	0.03106	24	4	0.0001221	Muscle_Skeletal	0.977042	Stomach	14.6762	2.56957e-17	1.64896	-2.02644	3.84187	0.342328	1.41187	4	1
ENSG00000161956.12	SENP3	0.0310619	47	6	0.06042	Cells_Cultured_fibroblasts	0.955	Brain_Hypothalamus	30.1729	4.98098e-16	1.03165	-1.87772	1.38849	-0.458341	0.941994	6	1
ENSG00000241839.9	PLEKHO2	0.0310621	48	3	0.0298627	Stomach	0.996734	Whole_Blood	27.3462	8.70254e-16	4.06565	-1.7039	2.17191	0.690295	1.35405	3	1
ENSG00000228106.5	RP11-452F19.3	0.0310804	48	3	0.138349	Brain_Frontal_Cortex_BA9	0.941489	Artery_Coronary	36.9668	3.63326e-15	4.05884	-1.34539	1.48197	-0.401885	0.937894	3	1
ENSG00000005100.12	DHX33	0.0310813	41	6	0.02102	Brain_Cerebellum	0.9981	Skin_Not_Sun_Exposed_Suprapubic	17.0529	1.46056e-15	1.14808	-2.30763	2.04149	0.242205	1.43194	6	1
ENSG00000228570.7	NUTM2E	0.0310915	26	3	0.01259	Ovary	0.764916	Thyroid	21.4952	9.13603e-16	0.764866	0.299031	2.49516	0.988568	0.808387	3	1
ENSG00000276070.4	CCL4L2	0.0312248	18	6	0.00305664	Heart_Atrial_Appendage	0.9077	Lung	9.6289	6.03034e-18	0.336631	-2.96198	-0.11594	-2.03109	0.709083	6	1
ENSG00000180667.10	YOD1	0.0312646	29	3	0.01029	Adipose_Visceral_Omentum	0.3757	Skin_Not_Sun_Exposed_Suprapubic	26.1306	3.18989e-16	1.03948	-2.56593	2.56593	-0.93276	2.19605	3	1
ENSG00000187987.9	ZSCAN23	0.0313165	47	2	0.06973	Brain_Hippocampus	0.986269	Minor_Salivary_Gland	43.6029	1.93633e-15	2.36884	-1.05426	1.81366	0.251718	0.618259	2	1
ENSG00000167632.14	TRAPPC9	0.0313535	47	8	0.0287459	Thyroid	0.967817	Whole_Blood	15.3008	7.98517e-16	0.555093	-1.50273	2.18695	0.203487	0.908037	8	1
ENSG00000103021.9	CCDC113	0.0313592	35	6	0.03339	Brain_Caudate_basal_ganglia	0.989596	Artery_Tibial	20.7293	8.12939e-16	0.714698	-0.785853	2.12736	0.755537	1.0099	6	1
ENSG00000137200.12	CMTR1	0.0313603	26	6	0.003213	Brain_Cerebellum	0.9305	Muscle_Skeletal	15.8611	1.40915e-15	0.754606	-2.94659	1.42797	0.464378	1.2069	6	1
ENSG00000153012.11	LGI2	0.0313794	40	10	0.00327873	Heart_Atrial_Appendage	0.997147	Pituitary	14.5154	1.02466e-15	0.565771	-2.75691	2.94032	-0.62895	1.76028	10	1
ENSG00000177946.5	CENPBD1	0.0313946	48	2	0.006213	Brain_Frontal_Cortex_BA9	0.995404	Artery_Coronary	39.5116	1.59758e-15	5.51949	-2.73632	2.1967	-0.119894	0.98243	2	1
ENSG00000149679.11	CABLES2	0.0314822	49	3	0.00352155	Esophagus_Gastroesophageal_Junction	0.993354	Brain_Cerebellum	39.8178	3.92843e-15	1.61933	-2.91811	0.806421	-1.37361	0.918471	3	1
ENSG00000099875.14	MKNK2	0.0314998	33	6	0.0615191	Testis	0.973606	Esophagus_Mucosa	11.827	5.28593e-16	0.699336	-1.1562	1.86975	-0.208807	0.800084	6	1
ENSG00000259471.1	LINC01169	0.0315405	6	5	0.01134	Liver	0.392203	Lung	2.86778	0.0345036	0.401008	-2.53204	-0.855628	-1.78904	0.567894	5	1
ENSG00000120913.23	PDLIM2	0.0316683	45	6	0.05703	Brain_Hypothalamus	0.988591	Brain_Frontal_Cortex_BA9	25.5235	4.5927e-16	1.3147	-1.5836	1.90308	0.323253	0.957559	6	1
ENSG00000109684.14	CLNK	0.0317208	11	6	0.0641283	Brain_Cerebellum	0.979327	Brain_Cerebellar_Hemisphere	4.88358	1.65879e-17	0.20239	-1.85129	1.1858	-0.414663	1.06543	6	1
ENSG00000273056.1	RP11-77E14.2	0.0318254	18	5	0.003869	Heart_Left_Ventricle	0.728797	Skin_Sun_Exposed_Lower_leg	7.50545	1.33768e-17	0.660018	-1.13361	2.88865	0.836296	1.61067	5	1
ENSG00000112232.8	KHDRBS2	0.0318344	34	5	0.03758	Colon_Transverse	0.9762	Brain_Amygdala	18.8452	3.02137e-16	0.834428	-2.07941	1.95613	-0.178557	1.32261	5	1
ENSG00000176222.8	ZNF404	0.0318592	49	1	0.0134245	Brain_Cerebellar_Hemisphere	0.115518	Whole_Blood	46.7918	1.82714e-15	46.7918	1.57387	2.4723	2.09593	0.221815	1	1
ENSG00000112195.8	TREML2	0.0319222	21	3	0.130887	Heart_Atrial_Appendage	0.845546	Thyroid	13.4383	1.19288e-17	0.664977	-1.5086	1.51061	0.434399	0.773947	3	1
ENSG00000206047.2	DEFA1	0.03195	1	1	0.03195	Whole_Blood	0.03195	Whole_Blood	1	1	1	-2.14504	-2.14504	-2.14504	NA	1	1
ENSG00000283654.1	RP11-244E17.1	0.0319948	12	4	0.004424	Colon_Transverse	0.8208	Brain_Caudate_basal_ganglia	5.10083	8.37212e-17	0.34504	-2.84623	1.05417	0.116252	1.17066	4	1
ENSG00000196476.11	C20orf96	0.0320087	48	4	0.0375783	Brain_Hippocampus	0.9966	Breast_Mammary_Tissue	36.1639	3.55776e-15	1.62246	-1.40306	2.07942	0.167504	0.817663	4	1
ENSG00000177098.8	SCN4B	0.0321125	32	8	0.005236	Artery_Aorta	0.9929	Brain_Amygdala	16.9977	3.8289e-16	0.616843	-2.35606	2.79214	1.19592	1.54004	8	1
ENSG00000186470.13	BTN3A2	0.0321951	49	1	0.0125297	Brain_Putamen_basal_ganglia	0.170588	Brain_Cortex	47.023	1.29104e-15	47.023	-2.49686	-1.37032	-2.09932	0.213972	1	1
ENSG00000185420.18	SMYD3	0.0322061	43	9	0.000611195	Ovary	0.9184	Brain_Caudate_basal_ganglia	10.8638	4.29337e-16	0.398083	-2.07335	3.4266	0.721332	1.72069	9	1
ENSG00000184602.5	SNN	0.0323696	40	7	0.01393	Artery_Aorta	0.941	Brain_Amygdala	23.2218	2.17879e-15	0.844729	-2.34391	2.45906	-0.160037	1.25497	7	1
ENSG00000255246.1	RP11-179A16.2	0.03238	1	1	0.03238	Testis	0.03238	Testis	1	1	1	2.13969	2.13969	2.13969	NA	1	1
ENSG00000136783.9	NIPSNAP3A	0.0324384	47	4	0.000244	Kidney_Cortex	0.9469	Pancreas	31.1124	1.51649e-15	2.61886	-3.66848	2.90004	-0.495977	1.29572	4	1
ENSG00000143702.15	CEP170	0.0325167	43	2	0.00830072	Brain_Hypothalamus	0.2347	Brain_Cerebellum	37.1879	1.33602e-15	3.07685	-2.40596	2.63959	1.68618	1.48278	2	1
ENSG00000091986.15	CCDC80	0.0325477	40	4	0.001997	Adipose_Visceral_Omentum	0.627	Artery_Coronary	21.0853	1.72599e-15	1.20233	-0.523969	3.09068	1.1246	1.41259	4	1
ENSG00000224050.1	RP1-90G24.6	0.0325481	13	5	0.003511	Brain_Cortex	0.877129	Brain_Hippocampus	6.23285	1.36339e-18	0.451407	-2.91905	0.208678	-0.768186	1.18993	5	1
ENSG00000267289.1	CTD-2623N2.11	0.0325482	38	2	0.0489751	Cells_Cultured_fibroblasts	0.954719	Artery_Tibial	35.9094	1.88738e-15	1.82266	-0.0728016	1.96881	0.969492	0.548243	2	1
ENSG00000255833.1	TIFAB	0.0325787	20	3	0.007472	Artery_Coronary	0.6021	Brain_Spinal_cord_cervical_c-1	10.5122	5.90181e-18	1.11242	-2.67504	0.862346	-1.42923	1.43936	3	1
ENSG00000135503.12	ACVR1B	0.0326687	23	9	0.002416	Brain_Cortex	0.994711	Heart_Atrial_Appendage	11.6686	1.31725e-17	0.411764	-3.03367	3.03367	-0.714569	1.72824	9	1
ENSG00000167460.14	TPM4	0.0326832	27	8	0.01529	Esophagus_Mucosa	0.9646	Thyroid	11.9028	3.101e-16	0.574715	-1.85684	2.42544	0.115576	0.877311	8	1
ENSG00000249459.8	ZNF286B	0.0327443	21	3	0.02029	Brain_Amygdala	0.5123	Adrenal_Gland	17.7073	6.98312e-18	0.958209	-2.32094	1.19446	-0.301175	1.19383	3	1
ENSG00000169684.13	CHRNA5	0.032749	46	3	0.02307	Brain_Caudate_basal_ganglia	0.882817	Colon_Transverse	39.8715	6.41895e-16	2.2838	-1.61228	2.27227	0.93584	0.915029	3	1
ENSG00000164488.11	DACT2	0.0327524	36	8	0.007858	Brain_Putamen_basal_ganglia	0.964834	Brain_Frontal_Cortex_BA9	17.1959	1.56841e-15	0.59247	-2.39828	2.65811	-0.164721	0.736837	8	1
ENSG00000205445.3	KRTAP10-2	0.0328478	2	2	0.0339756	Testis	0.7802	Skin_Sun_Exposed_Lower_leg	1.49477	0.505226	0.505226	0.279058	2.12036	1.19971	1.302	2	1
ENSG00000148985.19	PGAP2	0.0328566	43	8	0.0226	Brain_Frontal_Cortex_BA9	0.995119	Esophagus_Mucosa	17.0177	2.39745e-16	0.691804	-2.28013	1.6487	0.695598	0.954218	8	1
ENSG00000111206.12	FOXM1	0.0329345	45	5	0.03884	Prostate	0.92315	Brain_Hippocampus	32.2922	5.03612e-16	1.09503	-2.06588	1.28485	0.350008	1.13911	5	1
ENSG00000203877.8	RIPPLY2	0.0329379	35	3	0.0199816	Brain_Cerebellum	0.553559	Brain_Frontal_Cortex_BA9	26.8459	9.52458e-16	3.17171	-1.72355	2.32669	-0.544343	1.25333	3	1
ENSG00000169436.16	COL22A1	0.0329612	39	3	0.00225819	Brain_Cerebellar_Hemisphere	0.896	Brain_Caudate_basal_ganglia	24.2985	6.77745e-16	2.2146	-2.95797	3.05399	-1.0225	1.67661	3	1
ENSG00000175106.16	TVP23C	0.0330223	38	4	0.0032883	Artery_Tibial	0.5391	Brain_Putamen_basal_ganglia	28.9293	2.81689e-15	1.09113	-2.05873	2.93942	1.88601	0.958622	4	1
ENSG00000128731.15	HERC2	0.03309	1	1	0.03309	Whole_Blood	0.03309	Whole_Blood	1	1	1	-2.13099	-2.13099	-2.13099	NA	1	1
ENSG00000253314.5	LINC00293	0.03316	1	1	0.03316	Testis	0.03316	Testis	1	1	1	-2.13014	-2.13014	-2.13014	NA	1	1
ENSG00000213062.4	RP1-206D15.6	0.0331858	45	5	0.01275	Brain_Nucleus_accumbens_basal_ganglia	0.981372	Adipose_Subcutaneous	26.7427	1.02596e-15	1.09576	-2.49068	0.732026	-1.1294	1.25152	5	1
ENSG00000166033.11	HTRA1	0.0332469	44	8	0.01154	Pituitary	0.995848	Nerve_Tibial	20.4136	1.06292e-15	0.916267	-2.52591	1.68936	0.180206	0.979016	8	1
ENSG00000229599.1	LINC00411	0.03325	1	1	0.03325	Testis	0.03325	Testis	1	1	1	-2.12905	-2.12905	-2.12905	NA	1	1
ENSG00000136197.12	C7orf25	0.0332515	49	3	0.0162908	Testis	0.813476	Vagina	41.6956	4.11163e-15	2.9094	-2.40233	1.76068	-1.00707	0.879887	3	1
ENSG00000165752.16	STK32C	0.0332996	46	11	0.00300141	Whole_Blood	0.950298	Testis	17.7298	1.71128e-15	0.66119	-2.96759	2.66212	0.576309	1.35069	11	1
ENSG00000121690.10	DEPDC7	0.0333579	47	7	0.00230481	Brain_Hippocampus	0.9485	Adipose_Visceral_Omentum	19.2714	7.7918e-16	1.05429	-1.76813	3.04786	0.431669	1.02632	7	1
ENSG00000234918.1	RP11-20F24.2	0.033372	2	2	0.01846	Breast_Mammary_Tissue	0.7656	Testis	1.32231	0.677694	0.677694	-2.35626	-0.298135	-1.3272	1.45531	2	1
ENSG00000152061.23	RABGAP1L	0.0334126	43	4	0.0278645	Brain_Putamen_basal_ganglia	0.9653	Artery_Coronary	25.6985	7.32989e-16	1.49606	-2.03881	2.19919	0.13115	1.28177	4	1
ENSG00000276045.2	ORAI1	0.0334908	49	4	0.0129969	Cells_Cultured_fibroblasts	0.933317	Esophagus_Gastroesophageal_Junction	29.4802	8.00625e-16	1.96724	-2.48386	2.33589	-0.228011	1.56968	4	1
ENSG00000230269.6	RP1-40E16.9	0.0335434	5	3	0.05728	Brain_Anterior_cingulate_cortex_BA24	0.7275	Brain_Frontal_Cortex_BA9	3.77329	7.40371e-17	0.294841	0.348453	1.90117	1.00425	0.819539	3	1
ENSG00000233200.1	RP11-324I22.2	0.0335973	17	3	0.082931	Ovary	0.901646	Brain_Spinal_cord_cervical_c-1	13.3234	6.84859e-18	0.46223	0.123582	1.73393	0.8679	0.53779	3	1
ENSG00000116237.15	ICMT	0.0336278	49	3	0.0643336	Brain_Cerebellar_Hemisphere	0.962553	Ovary	41.1134	4.05932e-15	1.48431	-0.821257	1.84986	0.826206	0.582751	3	1
ENSG00000172201.11	ID4	0.0336396	15	8	0.002786	Cells_Cultured_fibroblasts	0.806524	Esophagus_Mucosa	7.82816	1.94766e-17	0.396572	-1.25	2.99041	0.00149322	0.97262	8	1
ENSG00000283982.1	RP11-495L19.1	0.0336568	3	2	0.0141	Testis	0.02505	Brain_Cortex	2.53464	1.71281e-16	0.465357	-2.24063	2.45471	-0.675519	2.71085	2	1
ENSG00000197622.12	CDC42SE1	0.033684	45	6	0.0342068	Artery_Aorta	0.944865	Adipose_Subcutaneous	21.4994	1.90853e-15	0.87256	-2.11763	1.99448	-0.123918	1.54944	6	1
ENSG00000234640.1	RP11-264E18.1	0.03369	1	1	0.03369	Testis	0.03369	Testis	1	1	1	2.12376	2.12376	2.12376	NA	1	1
ENSG00000196159.11	FAT4	0.0337421	42	4	0.050126	Artery_Aorta	0.9208	Artery_Tibial	27.3694	8.41435e-16	1.4677	-0.912891	1.95889	0.251879	1.07013	4	1
ENSG00000258556.1	CTD-2568P8.1	0.0337719	1	1	0.0337719	Testis	0.0337719	Testis	1	1	1	2.12279	2.12279	2.12279	NA	1	1
ENSG00000139304.12	PTPRQ	0.0338598	33	4	0.160549	Artery_Aorta	0.904134	Brain_Cortex	25.1074	1.04817e-15	0.92066	-1.40323	1.3674	0.148874	0.758533	4	1
ENSG00000204393.7	RP11-410N8.4	0.0339	1	1	0.0339	Testis	0.0339	Testis	1	1	1	-2.12126	-2.12126	-2.12126	NA	1	1
ENSG00000187242.4	KRT12	0.0339679	9	3	0.0175026	Ovary	0.831	Esophagus_Mucosa	5.67123	4.86427e-17	0.778805	0.213419	2.37598	0.870499	0.803477	3	1
ENSG00000259789.1	RP11-1078H9.6	0.03398	1	1	0.03398	Testis	0.03398	Testis	1	1	1	-2.12031	-2.12031	-2.12031	NA	1	1
ENSG00000129159.7	KCNC1	0.0340036	10	4	0.02875	Small_Intestine_Terminal_Ileum	0.3282	Muscle_Skeletal	6.35913	6.17066e-17	0.377738	-1.33799	2.1869	-0.15008	1.47777	4	1
ENSG00000163348.3	PYGO2	0.0340056	15	4	0.04333	Cells_EBV-transformed_lymphocytes	0.6535	Artery_Tibial	10.5985	3.52062e-17	0.364843	-2.02051	-0.448905	-1.34171	0.696889	4	1
ENSG00000221909.2	FAM200A	0.0340556	39	1	0.02391	Brain_Anterior_cingulate_cortex_BA24	0.04422	Brain_Amygdala	39	1.50177e-15	39	-2.25857	2.25857	-1.57046	1.44544	1	1
ENSG00000108639.7	SYNGR2	0.0340597	47	4	0.000759543	Vagina	0.944478	Testis	23.6357	1.91118e-15	0.918643	-1.56407	3.36713	1.80427	1.16065	4	1
ENSG00000281991.1	TMEM265	0.03408	2	1	0.03408	Colon_Transverse	0.03408	Nerve_Tibial	2	0	2	-2.11912	2.11912	6.66134e-16	2.99689	1	1
ENSG00000260454.1	RP11-367F23.2	0.0341409	4	3	0.01385	Skin_Not_Sun_Exposed_Suprapubic	0.8978	Cells_Cultured_fibroblasts	2.22408	0.00544901	0.708391	-2.46113	0.168869	-1.04968	1.2723	3	1
ENSG00000204525.16	HLA-C	0.0341438	49	3	0.00291095	Spleen	0.975227	Brain_Cerebellar_Hemisphere	37.8756	3.71784e-15	1.88055	-0.261138	2.97699	1.38341	0.848208	3	1
ENSG00000257893.2	RP11-587P21.2	0.03422	1	1	0.03422	Testis	0.03422	Testis	1	1	1	2.11747	2.11747	2.11747	NA	1	1
ENSG00000172243.17	CLEC7A	0.0342619	48	4	0.003453	Brain_Amygdala	0.982412	Heart_Atrial_Appendage	30.5476	2.99568e-15	1.90912	-1.63095	2.92424	0.625102	1.15237	4	1
ENSG00000171346.15	KRT15	0.034331	22	4	0.0216814	Brain_Hypothalamus	0.881533	Skin_Not_Sun_Exposed_Suprapubic	18.6746	1.4284e-17	0.644639	-2.2959	0.930243	-0.117391	0.909231	4	1
ENSG00000158793.13	NIT1	0.0343641	49	2	0.00734989	Muscle_Skeletal	0.976211	Breast_Mammary_Tissue	40.7403	3.96248e-15	6.27619	-0.801673	2.68056	1.10593	0.868684	2	1
ENSG00000172572.6	PDE3A	0.0343666	24	6	0.02431	Heart_Atrial_Appendage	0.609366	Testis	17.4314	9.29228e-18	0.674206	-2.25219	2.03593	-0.827254	0.991208	6	1
ENSG00000124635.8	HIST1H2BJ	0.0344607	44	2	0.01733	Brain_Substantia_nigra	0.93773	Brain_Amygdala	36.5218	3.60206e-15	5.22121	-2.37963	1.02389	-1.89469	0.94207	2	1
ENSG00000117643.14	MAN1C1	0.034594	41	4	0.00903	Thyroid	0.7887	Skin_Not_Sun_Exposed_Suprapubic	29.0955	2.2557e-15	1.00773	-1.90693	2.61092	1.07485	1.32989	4	1
ENSG00000186075.12	ZPBP2	0.03463	4	1	0.03463	Cells_EBV-transformed_lymphocytes	0.03463	Small_Intestine_Terminal_Ileum	4	0	4	-2.11266	2.11266	1.05633	2.11266	1	1
ENSG00000163463.11	KRTCAP2	0.0346721	4	3	0.02054	Artery_Tibial	0.3203	Skin_Not_Sun_Exposed_Suprapubic	2.78921	0.00149016	0.304549	-1.71318	2.31633	0.978105	1.89934	3	1
ENSG00000162913.9	C1orf145	0.0346832	44	2	0.0006518	Stomach	0.2411	Brain_Anterior_cingulate_cortex_BA24	39.4016	8.03716e-16	2.95686	-1.17224	3.40909	2.38786	0.630776	2	1
ENSG00000050438.16	SLC4A8	0.0346948	42	8	0.0272213	Adipose_Subcutaneous	0.980867	Brain_Cerebellum	15.9631	1.09375e-15	0.635928	-2.20833	1.44543	-0.747135	0.832816	8	1
ENSG00000003756.16	RBM5	0.0347064	25	3	0.03764	Esophagus_Gastroesophageal_Junction	0.7174	Thyroid	21.7624	2.65965e-17	0.952934	-2.07875	0.621303	-1.61736	0.989397	3	1
ENSG00000175183.9	CSRP2	0.0347144	40	11	0.01465	Brain_Cerebellar_Hemisphere	0.951	Esophagus_Muscularis	10.9988	4.62706e-16	0.524242	-2.31414	2.44092	0.575855	1.25185	11	1
ENSG00000137038.7	TMEM261	0.034721	27	7	0.006614	Brain_Amygdala	0.975239	Adipose_Visceral_Omentum	10.3464	9.25713e-16	0.651794	-1.82441	2.71568	0.403833	1.23516	7	1
ENSG00000187068.2	C3orf70	0.0347854	48	6	0.03693	Adrenal_Gland	0.954996	Brain_Hippocampus	23.795	5.24007e-16	0.829108	-2.08654	2.00438	0.883778	0.975438	6	1
ENSG00000224957.5	LINC01266	0.0348026	40	5	0.111	Brain_Caudate_basal_ganglia	0.934263	Colon_Sigmoid	28.4939	4.81764e-16	1.13598	-0.791707	1.59371	0.736122	0.778952	5	1
ENSG00000101220.17	C20orf27	0.0348509	42	6	0.00243931	Brain_Putamen_basal_ganglia	0.889463	Lung	23.8703	4.34119e-16	0.812662	-3.03077	0.890304	-1.58431	1.14467	6	1
ENSG00000121853.3	GHSR	0.03486	1	1	0.03486	Pituitary	0.03486	Pituitary	1	1	1	-2.10998	-2.10998	-2.10998	NA	1	1
ENSG00000104112.8	SCG3	0.0348958	46	4	0.00896685	Breast_Mammary_Tissue	0.973531	Colon_Transverse	34.3464	8.10647e-16	1.63836	-2.61332	1.20062	-1.02751	1.00613	4	1
ENSG00000135094.10	SDS	0.0349204	45	1	0.02385	Brain_Cortex	0.978889	Nerve_Tibial	42.3759	8.43377e-16	42.3759	-0.568493	2.25954	1.99086	0.543333	1	1
ENSG00000150681.9	RGS18	0.0349468	44	2	0.03069	Brain_Putamen_basal_ganglia	0.7876	Brain_Spinal_cord_cervical_c-1	41.1025	1.16492e-15	2.49089	-2.15913	2.16107	0.407721	0.613143	2	1
ENSG00000101298.13	SNPH	0.03497	44	9	0.0006939	Prostate	0.9714	Artery_Tibial	18.1635	1.7495e-15	0.743847	-1.67671	3.39198	0.312546	0.825664	9	1
ENSG00000256222.2	MTRNR2L3	0.03497	4	1	0.03497	Brain_Nucleus_accumbens_basal_ganglia	0.03497	Brain_Nucleus_accumbens_basal_ganglia	4	2.45269e-17	4	-2.10871	-2.10871	-2.10871	0	1	1
ENSG00000184349.12	EFNA5	0.035051	31	7	0.0005571	Brain_Anterior_cingulate_cortex_BA24	0.9968	Kidney_Cortex	20.1926	6.24858e-16	0.681618	-0.395465	3.45168	0.658711	0.728379	7	1
ENSG00000235271.5	LINC01422	0.035068	38	6	0.02054	Brain_Putamen_basal_ganglia	0.8014	Pancreas	27.2564	2.66926e-15	0.974785	-1.18504	2.31633	0.709455	0.724069	6	1
ENSG00000124920.13	MYRF	0.0352081	21	3	0.00382622	Whole_Blood	0.4387	Heart_Atrial_Appendage	15.9592	2.76159e-17	1.09294	-1.54188	2.89214	1.86874	1.34967	3	1
ENSG00000189068.9	VSTM1	0.0352374	17	5	0.00146087	Liver	0.793401	Testis	11.3272	2.51067e-17	0.524143	-0.708395	3.18235	1.00422	1.0992	5	1
ENSG00000234880.1	LINC00163	0.0352773	18	11	0.006086	Spleen	0.875792	Cells_Cultured_fibroblasts	5.54163	1.6411e-18	0.203866	-2.74311	0.960507	-0.980216	1.02962	11	1
ENSG00000125388.19	GRK4	0.0352836	49	2	0.00400097	Pituitary	0.345454	Brain_Amygdala	45.931	6.65188e-16	1.85899	-1.52207	2.87809	1.8727	0.776492	2	1
ENSG00000130734.9	ATG4D	0.0353078	44	5	0.00110838	Heart_Left_Ventricle	0.8307	Esophagus_Mucosa	25.7179	8.41829e-16	0.88428	-2.73829	3.26146	1.01145	1.9724	5	1
ENSG00000138796.16	HADH	0.035343	47	2	0.00922259	Spleen	0.382758	Cells_Cultured_fibroblasts	41.5749	7.38027e-16	3.11798	-2.52927	2.60369	2.00904	1.3093	2	1
ENSG00000205078.5	SYCE1L	0.0353465	48	2	0.00235982	Heart_Atrial_Appendage	0.6229	Prostate	43.3601	1.32755e-15	1.70154	-3.04076	-0.491744	-2.40932	0.462369	2	1
ENSG00000160185.14	UBASH3A	0.0354051	32	4	0.03499	Colon_Sigmoid	0.875798	Colon_Transverse	25.1484	6.34754e-16	1.249	-1.2244	2.10847	-0.239154	0.905418	4	1
ENSG00000122965.10	RBM19	0.0355363	45	2	0.008816	Whole_Blood	0.999115	Pancreas	38.8433	6.72179e-16	3.20281	-2.61911	2.61911	-0.0524955	0.754167	2	1
ENSG00000138443.15	ABI2	0.0355798	13	3	0.00561173	Cells_Cultured_fibroblasts	0.2215	Esophagus_Muscularis	6.28445	2.69043e-33	0.923215	-2.57583	2.76965	1.48696	1.37071	3	1
ENSG00000228044.2	RP4-781K5.4	0.035582	9	5	0.003252	Brain_Substantia_nigra	0.714897	Cells_EBV-transformed_lymphocytes	4.15393	1.02619e-18	0.192068	-2.94286	1.83067	-1.08125	1.42118	5	1
ENSG00000144034.14	TPRKB	0.0356732	49	2	0.0004615	Kidney_Cortex	0.877702	Brain_Anterior_cingulate_cortex_BA24	43.5553	1.06822e-15	4.7605	-3.50216	2.57153	-1.0872	1.93707	2	1
ENSG00000166949.15	SMAD3	0.0356847	47	9	0.000116781	Pituitary	0.992189	Adipose_Subcutaneous	21.279	1.80742e-15	0.799518	-3.85279	1.70933	-0.375799	1.11026	9	1
ENSG00000108924.13	HLF	0.0357323	39	9	0.003868	Adrenal_Gland	0.8666	Colon_Sigmoid	22.2429	5.39832e-16	0.755578	-2.02578	2.88873	-0.0136631	0.91138	9	1
ENSG00000253641.5	LINCR-0001	0.0357581	47	5	0.00554991	Brain_Caudate_basal_ganglia	0.953925	Esophagus_Mucosa	25.5016	2.18496e-15	2.05288	-1.07965	2.77325	1.23339	1.01751	5	1
ENSG00000176732.6	PFN4	0.0357753	49	3	0.04142	Brain_Hippocampus	0.957787	Esophagus_Gastroesophageal_Junction	40.2578	2.64746e-15	1.69155	-2.0393	1.91706	-0.632467	0.826571	3	1
ENSG00000275465.5	RP11-569G13.3	0.0357812	20	1	0.02509	Brain_Frontal_Cortex_BA9	0.3509	Nerve_Tibial	19.6397	1.76292e-18	19.6397	-2.24001	2.24001	-0.66588	2.04943	1	1
ENSG00000143954.12	REG3G	0.0358432	24	4	0.0257078	Artery_Coronary	0.688069	Kidney_Cortex	11.692	9.79063e-18	1.27315	-1.996	2.2306	-0.315315	1.5803	4	1
ENSG00000154485.4	MMP21	0.0358474	23	5	0.0515365	Lung	0.92	Artery_Aorta	13.2531	8.92358e-18	0.606029	-1.94699	1.39396	-0.96892	0.961578	5	1
ENSG00000249751.3	ECSCR	0.036073	45	3	0.0177281	Skin_Sun_Exposed_Lower_leg	0.8647	Thyroid	28.5457	1.23958e-15	1.02042	-2.37125	0.170394	-1.8196	0.430695	3	1
ENSG00000204388.6	HSPA1B	0.0361019	43	6	0.001793	Brain_Spinal_cord_cervical_c-1	0.8849	Ovary	18.0521	4.88147e-16	0.862818	-3.12254	3.12254	-0.493078	1.29575	6	1
ENSG00000149742.9	SLC22A9	0.0361115	13	2	0.009827	Brain_Anterior_cingulate_cortex_BA24	0.811883	Brain_Hippocampus	10.3159	4.29884e-18	2.63523	-2.58186	-0.237998	-0.90185	0.966986	2	1
ENSG00000226355.1	RP11-65J3.2	0.036115	3	2	0.03645	Adipose_Visceral_Omentum	0.5895	Artery_Tibial	2.25629	1.2326e-32	0.743708	-0.539561	2.09187	0.337583	1.51926	2	1
ENSG00000101435.4	CST9L	0.03615	1	1	0.03615	Testis	0.03615	Testis	1	1	1	2.09524	2.09524	2.09524	NA	1	1
ENSG00000130176.7	CNN1	0.03632	48	4	0.0150488	Minor_Salivary_Gland	0.989375	Brain_Spinal_cord_cervical_c-1	20.2967	3.42641e-16	2.09095	-2.37579	2.4312	-0.32226	1.58241	4	1
ENSG00000061936.9	SFSWAP	0.0364073	16	4	0.1305	Colon_Transverse	0.8924	Adipose_Visceral_Omentum	11.6928	1.24663e-17	0.783539	-1.48933	1.51213	-0.254987	0.975648	4	1
ENSG00000047365.11	ARAP2	0.0364169	47	6	0.00653323	Testis	0.978585	Adrenal_Gland	27.1176	5.78194e-16	0.984542	-2.71974	2.31215	-1.04364	1.31167	6	1
ENSG00000232884.7	AF127936.3	0.0364237	12	5	0.008508	Thyroid	0.2885	Colon_Sigmoid	6.0471	1.29451e-17	0.452186	-1.96894	2.63122	0.409069	1.7557	5	1
ENSG00000129226.13	CD68	0.0364336	22	4	0.03952	Testis	0.8885	Small_Intestine_Terminal_Ileum	17.6154	1.55471e-17	0.622237	-2.05873	2.05873	1.27266	1.28485	4	1
ENSG00000248127.1	CTC-235G5.3	0.0364488	3	2	0.01071	Brain_Hypothalamus	0.1096	Nerve_Tibial	2.38357	9.86076e-32	0.616435	-1.59999	2.55202	-0.215989	2.39717	2	1
ENSG00000196187.11	TMEM63A	0.036472	40	8	0.00413479	Brain_Putamen_basal_ganglia	0.946811	Skin_Not_Sun_Exposed_Suprapubic	20.3136	1.97292e-15	0.740383	-2.15707	2.86769	0.192437	1.26437	8	1
ENSG00000179029.14	TMEM107	0.0364819	44	4	0.0134415	Stomach	0.978615	Artery_Aorta	19.8614	5.57636e-16	0.995911	-2.47185	2.08257	-0.0591396	1.55606	4	1
ENSG00000174989.12	FBXW8	0.0365262	47	4	0.005057	Colon_Sigmoid	0.99648	Cells_EBV-transformed_lymphocytes	34.3697	4.44187e-16	1.59649	-1.1765	2.80338	0.85268	0.823119	4	1
ENSG00000247157.6	LINC01252	0.0365571	48	2	0.0417227	Brain_Cortex	0.864607	Heart_Left_Ventricle	39.7874	3.92652e-15	2.64491	-1.07763	2.03628	0.758854	0.663498	2	1
ENSG00000251454.1	RP11-542G1.2	0.0366402	1	1	0.0366402	Pituitary	0.0366402	Pituitary	1	1	1	2.08975	2.08975	2.08975	NA	1	1
ENSG00000257955.1	RP1-228P16.5	0.03668	1	1	0.03668	Testis	0.03668	Testis	1	1	1	2.08931	2.08931	2.08931	NA	1	1
ENSG00000002016.17	RAD52	0.0367037	44	4	0.00366644	Muscle_Skeletal	0.8759	Brain_Amygdala	34.0552	2.5173e-15	1.37045	-2.90552	0.164077	-1.71338	0.841338	4	1
ENSG00000135709.12	KIAA0513	0.0367814	44	6	0.006314	Lung	0.9801	Brain_Hippocampus	23.3739	2.2316e-15	1.02593	-2.73101	0.761933	-0.844494	0.715563	6	1
ENSG00000174669.11	SLC29A2	0.0367933	45	2	0.01118	Brain_Anterior_cingulate_cortex_BA24	0.7117	Testis	38.1459	6.62749e-16	6.69153	-2.53702	-0.369574	-2.28867	0.577422	2	1
ENSG00000189060.5	H1F0	0.036825	17	2	0.008476	Esophagus_Mucosa	0.8139	Artery_Aorta	12.8889	1.68585e-17	3.70234	-2.6325	2.27878	0.369477	1.82235	2	1
ENSG00000107537.13	PHYH	0.0368535	38	8	0.00523849	Cells_Cultured_fibroblasts	0.9751	Ovary	19.4057	1.78266e-15	0.668611	-2.79199	2.63568	-1.34394	1.36922	8	1
ENSG00000184486.9	POU3F2	0.0368759	15	4	0.0764189	Brain_Substantia_nigra	0.366214	Nerve_Tibial	10.6062	3.30412e-17	0.511311	-1.70188	1.77185	1.10128	1.09115	4	1
ENSG00000162747.9	FCGR3B	0.0369139	22	7	0.04032	Adrenal_Gland	0.994924	Muscle_Skeletal	8.29682	1.47957e-17	0.317535	-2.05046	0.892173	-0.0386782	0.699337	7	1
ENSG00000257729.1	RP11-788H18.1	0.0369222	1	1	0.0369222	Testis	0.0369222	Testis	1	1	1	2.08662	2.08662	2.08662	NA	1	1
ENSG00000238083.7	LRRC37A2	0.0369365	7	5	0.002203	Esophagus_Gastroesophageal_Junction	0.615619	Muscle_Skeletal	3.99143	4.94379e-19	0.183158	-3.06141	1.47319	-0.613115	1.95448	5	1
ENSG00000130558.19	OLFM1	0.0369904	28	10	0.0437447	Muscle_Skeletal	0.716236	Brain_Cerebellum	14.2475	2.27008e-16	0.511569	-2.01653	1.77396	0.685222	0.876395	10	1
ENSG00000257890.1	RP11-114F10.2	0.0370363	14	2	0.0199088	Breast_Mammary_Tissue	0.718823	Artery_Coronary	12.2702	4.86076e-17	0.784486	-0.360033	2.32806	1.44784	0.738268	2	1
ENSG00000272797.1	RP11-368I23.3	0.037075	18	3	0.0178	Brain_Cerebellum	0.6583	Brain_Frontal_Cortex_BA9	14.4785	2.34294e-18	1.44127	-2.36975	1.25936	0.598167	1.04971	3	1
ENSG00000096696.13	DSP	0.037087	42	9	0.0007817	Brain_Nucleus_accumbens_basal_ganglia	0.934553	Artery_Aorta	13.5941	9.95705e-16	0.531611	-3.35919	1.71683	-0.409378	1.15771	9	1
ENSG00000118473.21	SGIP1	0.037089	38	6	0.00100914	Thyroid	0.597252	Ovary	20.0481	3.45869e-16	0.767306	-0.89514	3.28797	1.21043	1.14509	6	1
ENSG00000100116.16	GCAT	0.0371484	43	3	0.008441	Brain_Cortex	0.987711	Brain_Cerebellum	35.3394	1.66069e-15	1.43223	-2.6339	2.6339	-0.528904	1.68975	3	1
ENSG00000179886.5	TIGD5	0.0372264	31	8	0.01374	Adrenal_Gland	0.9765	Testis	11.8469	1.11086e-15	0.468161	-2.46399	2.46399	0.0716948	1.13749	8	1
ENSG00000153201.15	RANBP2	0.0372282	48	2	0.00176887	Vagina	0.493395	Skin_Sun_Exposed_Lower_leg	40.2195	2.8844e-15	4.99714	-3.12652	1.37822	-2.03272	0.678197	2	1
ENSG00000244128.5	LINC01322	0.0372331	10	4	0.004057	Brain_Caudate_basal_ganglia	0.9343	Colon_Transverse	7.03661	2.25856e-18	0.721395	-2.8737	0.0911165	-2.12799	1.24337	4	1
ENSG00000205581.10	HMGN1	0.0373131	45	6	0.019266	Adipose_Visceral_Omentum	0.9978	Esophagus_Muscularis	21.6058	9.29411e-16	1.61825	-2.34034	1.42485	-0.0394665	1.09513	6	1
ENSG00000153303.16	FRMD1	0.0373238	25	6	0.001885	Muscle_Skeletal	0.997414	Adipose_Visceral_Omentum	13.8198	5.35435e-17	0.564868	-2.2193	3.10778	0.0940071	1.06125	6	1
ENSG00000264520.1	RP4-777O23.2	0.0373484	27	4	0.007035	Adrenal_Gland	0.9728	Esophagus_Muscularis	15.3488	6.42995e-16	0.858342	-1.09984	2.69518	0.550858	1.57289	4	1
ENSG00000109674.3	NEIL3	0.0373647	11	6	0.0243851	Cells_Cultured_fibroblasts	0.753	Cells_EBV-transformed_lymphocytes	5.00778	1.53894e-18	0.240113	-2.25101	1.01396	-0.888354	1.13312	6	1
ENSG00000271752.1	RP11-269M20.3	0.0374181	14	2	0.0106975	Pituitary	0.037	Brain_Frontal_Cortex_BA9	10.8402	1.51743e-18	3.15977	-2.55243	-2.08576	-2.23725	0.177935	2	1
ENSG00000221571.3	RNU6ATAC35P	0.0374352	18	8	0.09006	Brain_Amygdala	0.861	Prostate	8.76567	4.68476e-18	0.335649	-0.470357	1.69508	0.497203	0.778166	8	1
ENSG00000153086.13	ACMSD	0.03752	1	1	0.03752	Brain_Spinal_cord_cervical_c-1	0.03752	Brain_Spinal_cord_cervical_c-1	1	1	1	2.08006	2.08006	2.08006	NA	1	1
ENSG00000107130.9	NCS1	0.0376006	41	8	0.004446	Liver	0.988522	Uterus	20.3918	1.55329e-15	0.768961	-2.84465	1.36836	-0.297255	0.819305	8	1
ENSG00000134757.4	DSG3	0.0376008	13	3	0.1031	Adipose_Subcutaneous	0.917175	Small_Intestine_Terminal_Ileum	11.3226	1.55404e-17	0.6298	-1.63001	1.63001	-0.342729	0.93117	3	1
ENSG00000159648.11	TEPP	0.0376378	39	2	0.000269721	Thyroid	0.553981	Skin_Sun_Exposed_Lower_leg	33.3081	5.32792e-16	4.0933	-3.64277	-0.591806	-2.04411	0.836666	2	1
ENSG00000225399.4	RP11-3B7.1	0.0376747	34	3	0.00842791	Pituitary	0.4376	Thyroid	27.5901	5.23145e-16	2.9167	-2.63443	1.5141	-2.0225	0.809243	3	1
ENSG00000260476.1	RP11-254F7.1	0.03772	2	1	0.03772	Adrenal_Gland	0.03772	Liver	2	1.34243e-14	2	2.07788	2.07788	2.07788	3.60634e-08	1	1
ENSG00000197555.9	SIPA1L1	0.0377309	31	7	0.0027	Adipose_Subcutaneous	0.8849	Brain_Cerebellar_Hemisphere	13.0205	1.17227e-15	0.55013	-2.99998	2.17996	-0.163081	1.07423	7	1
ENSG00000224307.1	RP11-344B5.2	0.0377636	33	1	0.02294	Esophagus_Mucosa	0.5191	Artery_Aorta	31.01	8.17372e-16	31.01	-2.27443	2.0755	-1.74995	1.02827	1	1
ENSG00000066827.15	ZFAT	0.0377816	25	12	0.00126994	Artery_Aorta	0.9624	Artery_Tibial	6.68775	6.30873e-18	0.308075	-1.67076	3.22269	0.787273	1.21402	12	1
ENSG00000274184.1	RP11-158H5.8	0.0378022	48	2	0.03127	Adrenal_Gland	0.9564	Stomach	44.4279	1.6549e-15	2.08474	-0.0792091	2.15362	0.368342	0.549683	2	1
ENSG00000204370.9	SDHD	0.0379182	37	2	0.02971	Heart_Atrial_Appendage	0.349342	Stomach	33.7994	1.70998e-15	2.97046	-2.17394	1.5573	1.23797	1.03252	2	1
ENSG00000140451.12	PIF1	0.038027	49	6	0.00304594	Muscle_Skeletal	0.860032	Whole_Blood	17.7128	5.84551e-16	0.856547	-2.96306	2.44343	-0.424339	1.73154	6	1
ENSG00000132004.12	FBXW9	0.0380449	49	3	0.010003	Brain_Hippocampus	0.9495	Heart_Atrial_Appendage	31.2	4.22785e-16	1.08009	0.0633347	2.57573	1.45956	0.833075	3	1
ENSG00000255931.1	RP11-286N22.10	0.0380722	12	3	0.00340578	Brain_Hippocampus	0.712179	Brain_Cerebellar_Hemisphere	9.36565	2.55165e-17	0.950163	-2.92852	0.368931	-2.24731	0.935464	3	1
ENSG00000134744.13	ZCCHC11	0.0381015	43	7	0.009167	Heart_Left_Ventricle	0.906885	Adipose_Visceral_Omentum	16.9652	5.73007e-16	0.970497	-2.60576	0.993636	0.1669	1.10513	7	1
ENSG00000188822.7	CNR2	0.0381191	6	5	0.01355	Spleen	0.9509	Colon_Transverse	2.64554	0.072679	0.130407	-2.29436	2.46898	0.477762	1.91498	5	1
ENSG00000177234.7	LINC01561	0.0381278	27	6	0.0248486	Esophagus_Gastroesophageal_Junction	0.939665	Skin_Not_Sun_Exposed_Suprapubic	14.8824	7.31385e-16	1.02899	-2.24375	1.31831	-0.395599	0.991903	6	1
ENSG00000238078.1	LINC01352	0.0382015	45	3	0.001912	Kidney_Cortex	0.885276	Adrenal_Gland	38.6006	3.95098e-16	1.5367	0.144285	3.10357	1.54437	0.75097	3	1
ENSG00000006432.15	MAP3K9	0.0382475	34	7	0.02099	Adrenal_Gland	0.7927	Spleen	20.0833	3.18599e-16	0.791756	-2.30816	2.1856	0.806589	1.24051	7	1
ENSG00000164077.13	MON1A	0.0382955	43	3	0.00274725	Uterus	0.565	Pituitary	35.1668	1.00212e-15	1.3812	-2.99469	2.6234	-1.49953	0.873708	3	1
ENSG00000120937.8	NPPB	0.0383447	21	1	0.03338	Artery_Aorta	0.856955	Esophagus_Muscularis	20.319	8.54216e-19	20.319	-2.12748	2.12748	-0.778686	1.94919	1	1
ENSG00000271192.1	RP4-555D20.3	0.0385134	7	3	0.04155	Brain_Cortex	0.9886	Cells_Cultured_fibroblasts	4.99057	1.75543e-20	0.30716	-0.507221	2.038	-0.0300707	0.93261	3	1
ENSG00000205212.3	CCDC144NL	0.0385406	33	3	0.03333	Pancreas	0.9775	Artery_Tibial	17.7711	5.40645e-16	2.07458	-1.83443	2.12809	0.760532	0.960365	3	1
ENSG00000179918.18	SEPHS2	0.038602	28	4	0.01064	Adipose_Subcutaneous	0.5413	Brain_Cerebellar_Hemisphere	18.6707	3.2326e-16	0.805552	-2.55431	1.89816	0.247671	1.54525	4	1
ENSG00000005249.12	PRKAR2B	0.0386749	46	3	0.0397946	Brain_Cerebellum	0.971368	Pancreas	35.6763	6.411e-16	1.28922	-2.05587	1.37285	-0.815832	0.919166	3	1
ENSG00000137364.4	TPMT	0.0387439	48	9	0.00632568	Adipose_Subcutaneous	0.970917	Brain_Cerebellar_Hemisphere	18.5427	1.74031e-15	0.806755	-2.7304	1.13273	-0.985957	1.16018	9	1
ENSG00000066405.12	CLDN18	0.0387744	47	8	0.007673	Skin_Not_Sun_Exposed_Suprapubic	0.8882	Artery_Tibial	22.6874	8.66876e-16	0.826854	-2.13018	2.66613	0.24929	1.27085	8	1
ENSG00000164438.5	TLX3	0.03878	1	1	0.03878	Brain_Spinal_cord_cervical_c-1	0.03878	Brain_Spinal_cord_cervical_c-1	1	1	1	-2.06651	-2.06651	-2.06651	NA	1	1
ENSG00000172830.12	SSH3	0.0387837	49	3	0.00746411	Small_Intestine_Terminal_Ileum	0.640254	Uterus	31.2601	1.52706e-15	1.90956	-2.6754	2.47242	0.935612	1.39494	3	1
ENSG00000105366.15	SIGLEC8	0.0388239	29	4	0.00243417	Brain_Anterior_cingulate_cortex_BA24	0.963237	Lung	23.2103	2.26578e-15	1.01701	-3.03141	1.39439	-2.0294	0.953676	4	1
ENSG00000260423.1	RP13-735L24.1	0.0388393	39	7	0.002499	Brain_Cerebellar_Hemisphere	0.970787	Colon_Transverse	20.6367	1.70441e-15	0.869102	-1.29477	3.02346	0.223197	0.867403	7	1
ENSG00000153404.14	PLEKHG4B	0.0389085	22	6	0.002735	Prostate	0.63084	Nerve_Tibial	15.4931	1.78507e-17	0.534625	-0.764662	2.99605	-0.0769198	0.91428	6	1
ENSG00000264880.1	RP11-805F19.1	0.0389483	3	2	0.01165	Brain_Hippocampus	0.02755	Brain_Nucleus_accumbens_basal_ganglia	2.90279	1.84721e-16	0.0972123	-2.52257	-2.20364	-2.41626	0.184138	2	1
ENSG00000233895.1	RP1-122P22.2	0.0389672	41	6	0.01129	Brain_Putamen_basal_ganglia	0.799913	Colon_Transverse	17.5168	1.68181e-15	1.0971	-2.53359	2.31359	-0.616142	1.4693	6	1
ENSG00000180712.3	RP11-290F5.2	0.0390631	30	5	0.0239947	Adrenal_Gland	0.6616	Pancreas	21.3059	1.80239e-15	0.932436	-2.05509	2.25721	-0.983506	1.59538	5	1
ENSG00000142444.6	TIMM29	0.0390922	23	3	0.00608605	Skin_Not_Sun_Exposed_Suprapubic	0.5938	Brain_Substantia_nigra	18.459	9.52327e-19	1.69426	-2.74311	-0.533337	-1.65231	0.859137	3	1
ENSG00000148834.12	GSTO1	0.0390923	47	4	0.00235756	Heart_Left_Ventricle	0.8283	Uterus	33.4011	6.05916e-16	1.30852	-1.09367	3.04105	1.56278	1.30146	4	1
ENSG00000282898.1	RP4-726F1.2	0.03911	1	1	0.03911	Testis	0.03911	Testis	1	1	1	2.06303	2.06303	2.06303	NA	1	1
ENSG00000053501.12	USE1	0.0391659	49	8	0.0213295	Brain_Frontal_Cortex_BA9	0.961058	Ovary	22.6092	5.4283e-16	0.886003	-1.56893	2.3021	0.630065	1.08072	8	1
ENSG00000237352.3	LINC01358	0.0392222	39	8	0.0122217	Muscle_Skeletal	0.977664	Pituitary	17.0101	6.19997e-16	0.598812	-2.35601	2.50568	-0.471475	1.13849	8	1
ENSG00000204104.11	TRAF3IP1	0.0392335	48	6	0.00278126	Prostate	0.965219	Cells_Cultured_fibroblasts	25.0884	1.36753e-15	0.938154	-1.99122	2.99093	0.579351	1.27061	6	1
ENSG00000183873.15	SCN5A	0.0392763	16	9	0.006709	Adrenal_Gland	0.976	Thyroid	4.02676	7.39412e-17	0.226959	-2.71095	1.48027	-0.355185	1.00054	9	1
ENSG00000256870.2	SLC5A8	0.0393081	15	7	0.1369	Kidney_Cortex	0.9141	Esophagus_Mucosa	8.08544	2.25555e-17	0.338663	-1.48743	1.22361	0.154749	1.07282	7	1
ENSG00000120334.15	CENPL	0.039362	15	3	0.002969	Colon_Transverse	0.8847	Stomach	11.4994	9.90792e-18	0.834705	-1.82184	2.97093	0.208376	0.917972	3	1
ENSG00000196890.4	HIST3H2BB	0.0393982	46	3	0.005078	Nerve_Tibial	0.832208	Adipose_Subcutaneous	33.8815	7.44059e-16	1.97858	-2.06673	2.80204	-0.283181	0.862048	3	1
ENSG00000204947.8	ZNF425	0.0395226	49	2	0.0397554	Brain_Anterior_cingulate_cortex_BA24	0.971758	Vagina	45.6516	8.17487e-16	2.87173	-2.05628	0.699243	-0.728557	0.605521	2	1
ENSG00000149506.11	ZP1	0.039525	43	3	0.03058	Brain_Nucleus_accumbens_basal_ganglia	0.882561	Heart_Atrial_Appendage	31.1535	9.36774e-16	2.00253	-2.1625	1.1584	-0.776184	0.806959	3	1
ENSG00000258346.1	RP11-148B3.2	0.03953	1	1	0.03953	Testis	0.03953	Testis	1	1	1	2.05863	2.05863	2.05863	NA	1	1
ENSG00000205693.3	MANSC4	0.0395327	22	4	0.00861144	Nerve_Tibial	0.9606	Esophagus_Muscularis	15.9137	3.42685e-17	0.685284	-2.27145	2.62711	0.96095	1.75275	4	1
ENSG00000143196.4	DPT	0.039554	47	6	0.027652	Pituitary	0.9758	Brain_Cerebellar_Hemisphere	23.5787	5.6639e-16	0.935551	-2.20219	1.98164	-0.263714	1.12384	6	1
ENSG00000187664.8	HAPLN4	0.039587	41	3	0.0127	Brain_Nucleus_accumbens_basal_ganglia	0.97769	Artery_Coronary	32.2149	6.66517e-16	1.91422	-2.49207	0.617811	-0.372447	0.635889	3	1
ENSG00000187080.8	OR2AK2	0.0396189	1	1	0.0396189	Testis	0.0396189	Testis	1	1	1	-2.0577	-2.0577	-2.0577	NA	1	1
ENSG00000242574.8	HLA-DMB	0.0397599	35	5	0.009342	Adipose_Visceral_Omentum	0.775	Brain_Spinal_cord_cervical_c-1	18.3624	4.0264e-16	0.943219	-2.59928	2.59928	-0.549765	1.51045	5	1
ENSG00000162761.14	LMX1A	0.0397646	22	5	0.0722522	Esophagus_Gastroesophageal_Junction	0.676164	Adipose_Subcutaneous	9.6178	5.33588e-18	0.966358	-1.19907	1.79753	0.259524	1.04765	5	1
ENSG00000139168.7	ZCRB1	0.039821	48	3	0.1218	Artery_Tibial	0.9692	Brain_Cortex	31.4176	8.20478e-16	1.72461	-1.54726	1.02624	0.150925	0.750689	3	1
ENSG00000164318.17	EGFLAM	0.0398493	15	7	0.001254	Thyroid	0.8776	Heart_Left_Ventricle	6.38682	8.61544e-18	0.464698	-3.2263	1.54478	0.12589	1.33856	7	1
ENSG00000086475.14	SEPHS1	0.0399236	48	2	0.0131486	Colon_Transverse	0.25769	Esophagus_Mucosa	44.7744	1.1747e-15	1.77854	1.13187	2.47972	1.98172	0.257646	2	1
ENSG00000243649.8	CFB	0.0399567	31	5	0.009568	Testis	0.723	Breast_Mammary_Tissue	18.9362	5.09429e-16	0.855748	-0.815775	2.59106	0.91062	0.761163	5	1
ENSG00000235743.1	RP11-439H9.1	0.0399643	1	1	0.0399643	Testis	0.0399643	Testis	1	1	1	-2.05412	-2.05412	-2.05412	NA	1	1
ENSG00000144712.11	CAND2	0.0399724	47	5	0.000866934	Nerve_Tibial	0.880918	Cells_Cultured_fibroblasts	23.7577	1.37105e-15	1.07079	-3.33049	2.47722	-1.20062	1.32152	5	1
ENSG00000179335.18	CLK3	0.0400222	47	3	0.0117789	Testis	0.6667	Colon_Sigmoid	33.1582	1.01702e-15	1.79394	-2.5187	1.7847	-1.55693	0.956702	3	1
ENSG00000227640.2	SOX21-AS1	0.0400533	12	3	0.100207	Testis	0.7054	Skin_Not_Sun_Exposed_Suprapubic	10.5495	1.36563e-17	0.424588	-0.664766	1.64385	-0.448488	0.664052	3	1
ENSG00000180739.13	S1PR5	0.0400942	49	6	0.0135027	Spleen	0.967118	Artery_Aorta	24.2607	1.5308e-15	0.827919	-2.47023	1.81101	0.197971	1.18148	6	1
ENSG00000173818.16	ENDOV	0.0400964	44	8	0.0006284	Thyroid	0.96909	Brain_Spinal_cord_cervical_c-1	19.8289	1.30214e-15	0.80071	-1.2911	3.41905	1.07079	1.58783	8	1
ENSG00000277352.1	KB-68A7.2	0.04018	1	1	0.04018	Liver	0.04018	Liver	1	1	1	2.05189	2.05189	2.05189	NA	1	1
ENSG00000149657.19	LSM14B	0.0402055	46	3	0.00467928	Heart_Left_Ventricle	0.953074	Esophagus_Muscularis	20.0669	5.91418e-16	7.66274	-2.82832	1.8706	-1.24763	1.33021	3	1
ENSG00000236720.1	LINC01741	0.04021	1	1	0.04021	Testis	0.04021	Testis	1	1	1	-2.05159	-2.05159	-2.05159	NA	1	1
ENSG00000248752.1	RP11-114J13.1	0.0402182	1	1	0.0402182	Testis	0.0402182	Testis	1	1	1	2.0515	2.0515	2.0515	NA	1	1
ENSG00000100154.14	TTC28	0.0402545	41	7	0.0532939	Testis	0.99	Adipose_Visceral_Omentum	17.3154	7.28959e-16	1.06959	-1.93253	1.82833	0.187073	0.848222	7	1
ENSG00000171700.13	RGS19	0.0402666	39	1	0.00338421	Ovary	0.1826	Brain_Nucleus_accumbens_basal_ganglia	36.4553	4.06946e-16	36.4553	1.33279	2.9305	1.9824	0.326477	1	1
ENSG00000275591.4	XKR5	0.04027	1	1	0.04027	Lung	0.04027	Lung	1	1	1	-2.05097	-2.05097	-2.05097	NA	1	1
ENSG00000226133.6	RP4-683M8.2	0.0402826	8	4	0.0174718	Heart_Atrial_Appendage	0.723416	Artery_Tibial	5.23317	0.00183003	0.288488	-0.353897	2.37663	1.30641	1.02379	4	1
ENSG00000106211.8	HSPB1	0.0403069	17	5	0.001533	Brain_Hippocampus	0.7547	Brain_Anterior_cingulate_cortex_BA24	9.58705	3.26362e-18	0.82147	-1.56578	3.16836	0.447613	1.29747	5	1
ENSG00000166822.12	TMEM170A	0.0403176	46	5	0.005866	Thyroid	0.747783	Brain_Nucleus_accumbens_basal_ganglia	24.8556	5.90761e-16	0.846384	-2.22057	2.75518	0.730357	1.23215	5	1
ENSG00000106052.13	TAX1BP1	0.0403557	37	5	0.00104472	Heart_Left_Ventricle	0.9807	Cells_Cultured_fibroblasts	22.9724	9.97826e-16	0.845453	-2.90334	3.2782	0.971172	1.30963	5	1
ENSG00000272864.1	RP11-17E13.2	0.0404134	48	2	0.0133694	Ovary	0.824697	Brain_Nucleus_accumbens_basal_ganglia	41.7661	5.35366e-16	2.77661	0.221508	2.47377	1.64591	0.5965	2	1
ENSG00000124172.9	ATP5E	0.0404512	45	4	0.00722989	Brain_Cerebellum	0.995095	Pancreas	27.8248	8.30411e-16	2.0444	-1.66147	2.68607	0.604888	1.07426	4	1
ENSG00000169427.6	KCNK9	0.04048	5	1	0.04048	Artery_Tibial	0.04048	Esophagus_Gastroesophageal_Junction	5	1.24544e-17	5	2.04882	2.04882	2.04882	3.84593e-16	1	1
ENSG00000197893.13	NRAP	0.0405244	38	4	0.00281048	Brain_Cerebellum	0.8601	Heart_Atrial_Appendage	29.6134	2.34971e-15	1.11253	-2.73337	2.98774	0.968519	2.31347	4	1
ENSG00000167785.8	ZNF558	0.0405449	48	4	0.0835205	Pancreas	0.820317	Testis	35.2415	5.66896e-16	1.96355	-1.73061	0.917351	-0.346033	0.773259	4	1
ENSG00000101162.3	TUBB1	0.0405903	43	6	0.0225119	Brain_Frontal_Cortex_BA9	0.8373	Breast_Mammary_Tissue	23.1087	7.97615e-16	0.839655	-2.28162	1.66147	-0.588842	1.75903	6	1
ENSG00000246363.2	RP11-13A1.1	0.0406046	26	5	0.00267621	Adipose_Subcutaneous	0.8877	Breast_Mammary_Tissue	20.1377	6.19593e-16	0.88201	-2.99762	3.00267	-1.29462	1.16487	5	1
ENSG00000141577.13	CEP131	0.040628	43	5	0.0373083	Stomach	0.9379	Adrenal_Gland	25.0584	3.85686e-16	1.13309	-2.08237	1.67167	-0.579027	1.02472	5	1
ENSG00000228672.3	PROB1	0.0406499	39	3	0.00354569	Esophagus_Mucosa	0.07495	Brain_Cortex	34.1009	8.51078e-16	1.4571	1.78077	2.91598	2.27733	0.244551	3	1
ENSG00000160208.12	RRP1B	0.0406643	35	1	0.01836	Stomach	0.2227	Esophagus_Mucosa	33.7122	1.4383e-15	33.7122	-2.02352	2.35828	1.47799	1.39046	1	1
ENSG00000162692.10	VCAM1	0.0406668	33	4	0.0237739	Skin_Not_Sun_Exposed_Suprapubic	0.6921	Heart_Atrial_Appendage	23.515	1.15944e-15	1.22681	-2.26076	1.88894	-1.73632	1.09455	4	1
ENSG00000239900.12	ADSL	0.0406701	29	3	0.0007186	Minor_Salivary_Gland	0.693606	Brain_Spinal_cord_cervical_c-1	20.69	8.64585e-16	1.19084	-3.38238	3.3364	-0.492087	2.48263	3	1
ENSG00000160183.13	TMPRSS3	0.0406747	22	12	0.003846	Adrenal_Gland	0.9873	Brain_Nucleus_accumbens_basal_ganglia	5.10554	7.26752e-17	0.223579	-2.51539	2.89052	0.567184	1.46933	12	1
ENSG00000041357.15	PSMA4	0.0406857	49	4	0.002538	Vagina	0.828297	Stomach	35.8413	8.4625e-16	1.26823	-3.01877	2.13342	-0.664131	0.977726	4	1
ENSG00000150394.13	CDH8	0.0407025	11	5	0.04563	Artery_Aorta	0.865452	Brain_Hippocampus	6.4611	1.47239e-17	0.563558	-1.9988	1.9988	0.936273	1.54526	5	1
ENSG00000274443.4	C8orf89	0.0407812	31	2	0.03676	Brain_Hippocampus	0.9479	Kidney_Cortex	24.3697	1.27193e-15	5.52815	-2.08842	0.775651	-0.815065	1.02489	2	1
ENSG00000182264.8	IZUMO1	0.0407904	43	3	0.0111624	Brain_Cerebellum	0.963507	Brain_Spinal_cord_cervical_c-1	32.4101	4.76243e-16	1.7431	-2.29593	2.53757	-0.396839	1.09499	3	1
ENSG00000183560.9	IZUMO1R	0.0408115	8	5	0.00327853	Nerve_Tibial	0.4992	Adrenal_Gland	4.68015	6.28515e-05	0.38804	-2.94034	1.08731	-1.02976	1.10676	5	1
ENSG00000100364.18	KIAA0930	0.0408891	45	7	0.00923155	Brain_Anterior_cingulate_cortex_BA24	0.989813	Colon_Transverse	20.856	1.94592e-15	0.880063	-2.09246	2.60336	0.047189	1.11827	7	1
ENSG00000231892.1	AC073316.2	0.0410037	2	2	0.03525	Artery_Tibial	0.73318	Testis	1.66053	0.339473	0.339473	-2.10547	0.340899	-0.882288	1.72985	2	1
ENSG00000250241.5	RP11-9G1.3	0.0410193	17	6	0.02266	Esophagus_Gastroesophageal_Junction	0.9517	Brain_Substantia_nigra	9.19775	6.16958e-18	0.490874	-1.45489	2.27912	0.384634	0.788848	6	1
ENSG00000163602.10	RYBP	0.0410448	45	5	0.02182	Spleen	0.8973	Artery_Tibial	32.4353	5.86676e-16	1.32073	-1.77961	2.29349	-0.886906	1.25714	5	1
ENSG00000140067.6	FAM181A	0.0411067	12	3	0.006914	Artery_Tibial	0.8563	Brain_Amygdala	8.11408	9.43415e-20	0.371958	-2.04963	2.70096	1.34306	1.76674	3	1
ENSG00000150627.15	WDR17	0.0411469	48	4	0.00877969	Artery_Tibial	0.9718	Cells_EBV-transformed_lymphocytes	35.3961	1.9901e-15	2.37058	-2.62052	0.799322	-0.687026	0.746144	4	1
ENSG00000165655.16	ZNF503	0.0411622	17	4	0.01997	Adipose_Visceral_Omentum	0.8891	Adrenal_Gland	11.1361	2.02091e-18	0.970877	-0.729003	2.32691	0.45483	0.778586	4	1
ENSG00000108576.9	SLC6A4	0.0411641	33	4	0.04018	Adipose_Subcutaneous	0.7069	Brain_Amygdala	20.2269	4.48567e-16	0.98314	-2.05189	0.844303	-0.447233	0.702163	4	1
ENSG00000132768.13	DPH2	0.0411714	15	4	0.000188	Artery_Aorta	0.394522	Minor_Salivary_Gland	12.4226	2.53057e-17	0.671661	0.851446	3.73462	2.14068	0.798434	4	1
ENSG00000140471.16	LINS1	0.0411822	47	6	0.0494508	Whole_Blood	0.929896	Thyroid	24.9324	1.54884e-15	0.862764	-1.96468	1.43111	-0.068574	0.730901	6	1
ENSG00000274373.1	RP13-714J12.1	0.0412342	14	6	0.0730908	Skin_Sun_Exposed_Lower_leg	0.7806	Prostate	7.16522	3.756e-17	0.386899	-1.79226	1.02641	0.0626185	0.929345	6	1
ENSG00000273669.1	RP11-405M12.4	0.0412475	34	2	0.2494	Small_Intestine_Terminal_Ileum	0.990158	Esophagus_Muscularis	30.6545	1.16627e-15	3.34551	-1.15181	1.15181	-0.169549	0.8199	2	1
ENSG00000095539.15	SEMA4G	0.041264	47	5	0.003465	Pancreas	0.9345	Brain_Cortex	23.1763	9.64269e-16	0.807942	-2.92316	1.89606	-0.60574	1.77086	5	1
ENSG00000091039.16	OSBPL8	0.0412739	46	5	0.0296302	Artery_Aorta	0.9066	Artery_Tibial	18.4205	6.72448e-16	1.68524	-1.20857	2.175	0.224614	0.995313	5	1
ENSG00000164104.11	HMGB2	0.0412903	48	1	0.02187	Brain_Hypothalamus	0.0742	Brain_Spinal_cord_cervical_c-1	47.727	1.96694e-15	47.727	-2.29262	2.29262	1.8649	0.860866	1	1
ENSG00000272468.1	RP1-86C11.7	0.0413896	21	4	0.00498751	Nerve_Tibial	0.6452	Adipose_Visceral_Omentum	8.73211	1.01908e-19	1.34069	-2.80784	2.0768	-0.051267	1.52358	4	1
ENSG00000134058.11	CDK7	0.0413902	46	3	0.00398184	Esophagus_Muscularis	0.981378	Prostate	27.4161	7.20643e-16	6.96503	-2.8796	1.09569	-0.746528	0.933964	3	1
ENSG00000095203.14	EPB41L4B	0.0414705	29	13	0.02825	Brain_Nucleus_accumbens_basal_ganglia	0.6735	Adrenal_Gland	10.3489	6.91775e-16	0.426756	-2.1938	1.59505	-0.345715	1.09796	13	1
ENSG00000111615.13	KRR1	0.0415106	48	2	0.0109822	Brain_Cerebellum	0.148771	Heart_Atrial_Appendage	46.223	9.00246e-16	1.66353	-2.54327	-1.44388	-2.15988	0.205957	2	1
ENSG00000270091.1	RP11-78O7.2	0.0416203	48	3	0.01746	Brain_Nucleus_accumbens_basal_ganglia	0.918	Esophagus_Mucosa	39.6441	6.66828e-16	2.88929	-2.37688	2.3396	-1.20694	0.722678	3	1
ENSG00000007312.12	CD79B	0.0416411	38	2	0.0289452	Lung	0.914562	Esophagus_Muscularis	26.4708	1.83647e-15	9.92862	-2.04841	2.18423	0.61469	1.23471	2	1
ENSG00000229011.1	LINC01038	0.04165	1	1	0.04165	Testis	0.04165	Testis	1	1	1	-2.037	-2.037	-2.037	NA	1	1
ENSG00000155438.11	NIFK	0.0416799	11	2	0.01178	Brain_Cerebellum	0.9206	Brain_Amygdala	7.00012	3.49431e-35	3.99988	-2.51867	0.099678	-1.60279	1.27229	2	1
ENSG00000159496.14	RGL4	0.041688	49	4	0.0213878	Breast_Mammary_Tissue	0.779605	Brain_Hippocampus	16.1345	7.65624e-16	5.68179	-2.26405	2.30107	0.572885	1.46793	4	1
ENSG00000138231.12	DBR1	0.0417038	47	2	0.0109517	Cells_EBV-transformed_lymphocytes	0.671304	Spleen	37.5738	7.21155e-16	9.42619	-2.54424	1.17649	-2.04311	0.948221	2	1
ENSG00000167842.15	MIS12	0.0417195	46	4	0.0080956	Muscle_Skeletal	0.994412	Testis	30.9247	3.03583e-15	2.045	-2.64806	2.42639	-1.71945	1.14846	4	1
ENSG00000077147.14	TM9SF3	0.0417382	46	4	0.0103218	Spleen	0.824518	Liver	32.9235	5.23776e-16	2.50264	0.221738	2.56486	1.3821	0.650496	4	1
ENSG00000167920.8	TMEM99	0.0417413	46	6	0.002055	Skin_Sun_Exposed_Lower_leg	0.868613	Brain_Caudate_basal_ganglia	27.2061	1.38333e-15	1.05078	-1.8457	3.08217	0.511268	1.37451	6	1
ENSG00000276772.1	CTD-2515H24.2	0.0417552	24	5	0.0127945	Thyroid	0.8523	Brain_Nucleus_accumbens_basal_ganglia	16.0204	1.08852e-19	0.564756	-2.48944	1.55017	0.280227	1.08307	5	1
ENSG00000116285.12	ERRFI1	0.0417794	30	3	0.04539	Artery_Tibial	0.6404	Cells_Cultured_fibroblasts	25.8516	6.49772e-16	1.07729	-2.00102	1.7557	-1.06524	1.29336	3	1
ENSG00000127423.10	AUNIP	0.0417894	14	2	0.0561949	Testis	0.73974	Brain_Cortex	10.4785	2.87505e-18	3.315	-1.90952	1.73286	-0.314042	1.32615	2	1
ENSG00000158717.10	RNF166	0.0418904	49	4	0.106126	Cells_EBV-transformed_lymphocytes	0.994833	Breast_Mammary_Tissue	38.3455	3.7709e-15	1.34348	-1.61585	1.20283	-0.414319	0.721021	4	1
ENSG00000185818.7	NAT8L	0.0420179	16	4	0.05884	Nerve_Tibial	0.6926	Muscle_Skeletal	8.29009	2.38649e-18	0.908355	-1.88939	1.79027	-0.56928	1.3106	4	1
ENSG00000132466.18	ANKRD17	0.0420738	30	3	0.003459	Heart_Left_Ventricle	0.7122	Brain_Cerebellum	27.0761	3.17774e-16	1.04989	0.368903	2.9237	1.09556	0.371774	3	1
ENSG00000085978.21	ATG16L1	0.0421318	27	8	0.01055	Artery_Aorta	0.977	Brain_Cerebellum	15.3633	1.47735e-15	0.676795	-1.37253	2.55726	0.269085	1.03739	8	1
ENSG00000268458.1	CTC-471J1.9	0.0421397	3	3	0.2366	Brain_Cerebellar_Hemisphere	0.7559	Brain_Cerebellum	2.7284	0.0923674	0.0923674	-1.18353	0.310869	-0.54308	0.769736	3	1
ENSG00000184292.6	TACSTD2	0.0421497	48	4	0.00192217	Brain_Spinal_cord_cervical_c-1	0.742852	Thyroid	30.7566	1.19501e-15	1.74934	-2.67177	3.102	-0.130853	1.6725	4	1
ENSG00000159917.15	ZNF235	0.0421862	46	3	0.00654776	Liver	0.8151	Brain_Putamen_basal_ganglia	29.7918	1.27343e-15	1.18049	-2.21442	2.71901	1.48284	1.13319	3	1
ENSG00000092067.5	CEBPE	0.0422198	10	3	0.004088	Adrenal_Gland	0.685577	Muscle_Skeletal	7.09738	2.5882e-17	0.958359	-2.87129	2.87129	-1.37927	2.04185	3	1
ENSG00000157870.14	FAM213B	0.0422365	49	3	0.27269	Esophagus_Muscularis	0.964859	Skin_Not_Sun_Exposed_Suprapubic	42.0724	1.42865e-15	1.80461	-1.09689	0.76882	-0.179395	0.624836	3	1
ENSG00000170571.11	EMB	0.0422439	48	3	0.0196346	Kidney_Cortex	0.984673	Brain_Hippocampus	35.0792	3.42845e-15	2.81442	-2.33326	2.25593	0.282868	1.03503	3	1
ENSG00000172661.17	WASHC2C	0.042263	45	3	0.007312	Brain_Amygdala	0.2334	Brain_Frontal_Cortex_BA9	36.1758	3.52727e-15	1.97229	1.19165	2.68229	2.17518	0.40714	3	1
ENSG00000111046.3	MYF6	0.0423341	18	3	0.01172	Brain_Hypothalamus	0.596584	Brain_Nucleus_accumbens_basal_ganglia	14.4669	4.7776e-19	0.534578	-2.47735	2.52046	-0.149636	1.23774	3	1
ENSG00000254093.8	PINX1	0.0423576	44	4	0.006072	Brain_Cerebellum	0.9905	Brain_Caudate_basal_ganglia	29.9375	2.18018e-15	1.31129	-2.67178	2.74387	0.157104	1.33437	4	1
ENSG00000163406.10	SLC15A2	0.0423594	42	5	0.001906	Heart_Atrial_Appendage	0.7789	Heart_Left_Ventricle	20.635	9.62526e-16	0.745334	-1.57136	3.1045	1.17047	1.2183	5	1
ENSG00000163491.16	NEK10	0.0424041	42	4	0.0003049	Esophagus_Muscularis	0.98575	Spleen	29.7816	9.651e-16	1.06161	-3.6111	3.22126	0.0615882	1.30275	4	1
ENSG00000249685.1	RP11-360F5.3	0.0424284	49	2	0.01631	Artery_Aorta	0.887498	Brain_Cerebellum	45.493	1.00793e-15	2.33425	-2.4019	0.696699	-1.05012	0.515128	2	1
ENSG00000188186.10	LAMTOR4	0.0424361	47	4	0.00217872	Skin_Sun_Exposed_Lower_leg	0.990726	Adrenal_Gland	25.7935	2.25138e-15	1.0649	-3.06472	0.0116233	-1.50675	0.767929	4	1
ENSG00000152034.10	MCHR2	0.0424842	8	5	0.0440767	Brain_Caudate_basal_ganglia	0.9301	Brain_Hypothalamus	4.04744	1.47006e-17	0.207368	-1.10053	2.01336	0.626163	0.884868	5	1
ENSG00000055163.19	CYFIP2	0.0424859	46	5	0.0231772	Esophagus_Gastroesophageal_Junction	0.983071	Brain_Cerebellar_Hemisphere	26.2997	8.99722e-16	1.33166	-2.2705	1.23015	-0.600805	0.724123	5	1
ENSG00000139998.14	RAB15	0.0425455	46	7	0.009264	Artery_Coronary	0.994081	Pancreas	24.5719	2.39415e-15	0.977773	-2.60215	1.57738	-0.404746	1.00095	7	1
ENSG00000006468.13	ETV1	0.0425544	34	7	0.00366	Artery_Coronary	0.567628	Pancreas	21.2411	1.64356e-15	0.775037	-1.39843	2.90607	1.46653	1.29132	7	1
ENSG00000167535.7	CACNB3	0.0425816	48	4	0.02201	Brain_Hypothalamus	0.88504	Pituitary	29.4478	4.86787e-16	2.11787	-2.2902	1.87408	0.30661	1.30087	4	1
ENSG00000258819.1	RP11-7F17.3	0.0426011	46	2	0.02406	Brain_Hippocampus	0.696141	Nerve_Tibial	40.8236	1.20298e-15	3.37846	-2.25617	2.21792	0.291303	0.817369	2	1
ENSG00000165072.9	MAMDC2	0.0426661	46	4	0.00123694	Lung	0.861	Brain_Frontal_Cortex_BA9	26.2618	8.08994e-16	1.38761	-1.28412	3.23022	0.658335	1.18447	4	1
ENSG00000121671.11	CRY2	0.0427151	32	3	0.00225785	Cells_Cultured_fibroblasts	0.4098	Muscle_Skeletal	28.6504	1.11149e-15	1.1041	-3.05404	2.3599	-1.0383	2.0791	3	1
ENSG00000165895.17	ARHGAP42	0.0427694	47	6	0.00777577	Brain_Hippocampus	0.992628	Cells_Cultured_fibroblasts	20.8204	7.51012e-16	1.34435	-1.26488	2.66165	0.843161	1.0181	6	1
ENSG00000181991.15	MRPS11	0.0427797	2	2	0.0145014	Brain_Cerebellum	0.5868	Esophagus_Mucosa	1.0117	0.988296	0.988296	-2.4446	0.543479	-0.950559	2.11289	2	1
ENSG00000275216.1	RP11-54H7.4	0.0427966	9	5	0.02015	Lung	0.762	Esophagus_Mucosa	4.82175	2.25392e-17	0.295462	-0.645196	2.32354	0.973564	1.0799	5	1
ENSG00000253368.3	TRNP1	0.0428076	45	4	0.00180473	Thyroid	0.936425	Uterus	32.2025	6.15371e-16	1.27276	-3.12062	2.57941	-1.74519	1.53393	4	1
ENSG00000112773.15	FAM46A	0.0428093	17	5	0.0488478	Brain_Cerebellar_Hemisphere	0.995961	Testis	7.67875	6.27304e-18	0.868056	-1.96992	1.93151	-0.224023	1.63824	5	1
ENSG00000253369.1	RP11-1081M5.1	0.0428133	15	6	0.0294799	Esophagus_Muscularis	0.922	Esophagus_Gastroesophageal_Junction	9.8091	7.08265e-16	0.327236	-2.17701	0.46942	-1.38985	0.733323	6	1
ENSG00000187391.19	MAGI2	0.0428185	10	7	0.02609	Thyroid	0.9626	Cells_Cultured_fibroblasts	3.37297	6.11619e-17	0.423926	-0.448489	2.22487	0.332637	0.78884	7	1
ENSG00000116584.17	ARHGEF2	0.0428301	28	2	0.008418	Brain_Cerebellum	0.965799	Pancreas	25.0322	8.65335e-16	1.97341	-1.89208	2.63483	0.0383913	0.699736	2	1
ENSG00000146151.12	HMGCLL1	0.0428331	33	5	0.1242	Artery_Coronary	0.9945	Brain_Caudate_basal_ganglia	25.2885	5.4695e-16	0.866845	-1.53738	0.986009	-0.913615	0.830059	5	1
ENSG00000213516.9	RBMXL1	0.0429008	45	3	0.2505	Liver	0.8916	Brain_Frontal_Cortex_BA9	34.9469	6.64248e-16	1.34533	-1.05275	1.14914	0.413418	0.569767	3	1
ENSG00000110047.17	EHD1	0.0429035	49	3	0.0109982	Brain_Frontal_Cortex_BA9	0.997407	Heart_Atrial_Appendage	37.966	4.00168e-16	2.20406	-2.54275	2.40823	-0.0133561	0.654277	3	1
ENSG00000129673.9	AANAT	0.0429837	34	3	0.2067	Adipose_Visceral_Omentum	0.9591	Adrenal_Gland	29.5597	3.0803e-16	0.990955	-0.299446	1.26269	0.79474	0.571067	3	1
ENSG00000205106.4	DKFZp779M0652	0.0429867	47	4	0.01967	Brain_Amygdala	0.999486	Colon_Transverse	37.0244	3.63235e-15	1.36358	-2.33258	1.04354	-0.743679	0.859184	4	1
ENSG00000153165.18	RGPD3	0.0430622	27	3	0.01001	Brain_Frontal_Cortex_BA9	0.929804	Brain_Putamen_basal_ganglia	17.735	4.32344e-16	0.981274	-1.22644	2.57548	-0.0385944	1.05201	3	1
ENSG00000080823.22	MOK	0.0431259	20	5	0.001599	Thyroid	0.984668	Adipose_Subcutaneous	12.407	7.53351e-18	0.524745	-3.15609	0.854176	-1.56806	0.966492	5	1
ENSG00000282885.1	RP11-596C23.6	0.043217	22	1	0.0190845	Small_Intestine_Terminal_Ileum	0.1774	Artery_Aorta	21.5422	2.02918e-17	21.5422	-2.34388	-1.3488	-2.00067	0.288724	1	1
ENSG00000100075.9	SLC25A1	0.0432327	47	2	0.0225914	Muscle_Skeletal	0.505302	Breast_Mammary_Tissue	39.2123	1.13397e-15	5.35684	-1.98065	2.28027	1.1879	0.922373	2	1
ENSG00000137814.10	HAUS2	0.0432341	23	3	0.00491539	Muscle_Skeletal	0.9875	Brain_Putamen_basal_ganglia	10.1751	5.32904e-19	4.36442	-2.81253	1.97834	-1.15473	1.2204	3	1
ENSG00000138594.13	TMOD3	0.0432506	48	2	0.0119349	Uterus	0.941471	Small_Intestine_Terminal_Ileum	28.4914	1.11745e-15	18.1707	-2.46732	2.51406	0.373385	1.67403	2	1
ENSG00000229140.8	CCDC26	0.0432888	1	1	0.0432888	Spleen	0.0432888	Spleen	1	1	1	2.02091	2.02091	2.02091	NA	1	1
ENSG00000167195.7	GOLGA6C	0.043312	1	1	0.043312	Testis	0.043312	Testis	1	1	1	2.02069	2.02069	2.02069	NA	1	1
ENSG00000227902.2	AC062032.1	0.0433435	1	1	0.0433435	Testis	0.0433435	Testis	1	1	1	-2.02039	-2.02039	-2.02039	NA	1	1
ENSG00000132694.18	ARHGEF11	0.0433915	43	4	0.01055	Brain_Substantia_nigra	0.799969	Esophagus_Gastroesophageal_Junction	27.0212	5.34903e-16	1.11497	-2.55726	2.18362	-1.10019	1.74844	4	1
ENSG00000100226.15	GTPBP1	0.0434131	49	4	0.00369752	Brain_Frontal_Cortex_BA9	0.97849	Brain_Cerebellar_Hemisphere	31.2815	7.75994e-16	1.24848	-2.90288	2.64975	-0.114071	1.18196	4	1
ENSG00000226741.1	CTA-929C8.6	0.0434181	1	1	0.0434181	Testis	0.0434181	Testis	1	1	1	2.01967	2.01967	2.01967	NA	1	1
ENSG00000141433.12	ADCYAP1	0.0434329	35	14	0.008414	Brain_Frontal_Cortex_BA9	0.9808	Muscle_Skeletal	7.41654	5.12027e-16	0.330958	-2.63499	2.63499	0.17788	1.09027	14	1
ENSG00000176749.8	CDK5R1	0.0434533	39	4	0.00107948	Liver	0.9301	Breast_Mammary_Tissue	22.1069	1.8616e-15	0.914089	-1.57742	3.26895	1.45368	1.24308	4	1
ENSG00000131620.17	ANO1	0.0434646	32	10	0.00504169	Artery_Coronary	0.9759	Skin_Sun_Exposed_Lower_leg	15.2464	1.1135e-15	0.576615	-1.07584	2.80436	0.7011	1.15082	10	1
ENSG00000270557.1	RP11-546J1.1	0.04351	4	3	0.1466	Pituitary	0.4769	Liver	2.07998	1.09259e-16	0.466721	-1.16288	1.45165	-0.283457	1.17616	3	1
ENSG00000156639.11	ZFAND3	0.0435668	46	6	0.00891271	Esophagus_Mucosa	0.959682	Nerve_Tibial	22.5247	6.56424e-16	0.930539	-2.61538	1.82203	-0.105416	1.31807	6	1
ENSG00000231107.1	LINC01508	0.0436291	16	3	0.0255573	Pituitary	0.988285	Lung	10.9441	1.37117e-17	0.391387	0.0146832	2.23287	1.43245	0.725774	3	1
ENSG00000139163.15	ETNK1	0.0436941	41	4	0.00468113	Brain_Nucleus_accumbens_basal_ganglia	0.838181	Breast_Mammary_Tissue	28.6104	8.28437e-16	0.996366	-2.82819	1.3334	-0.376942	1.44738	4	1
ENSG00000196666.4	FAM180B	0.0437772	45	4	0.0334	Artery_Tibial	0.805685	Brain_Hypothalamus	16.3452	6.78898e-16	1.12698	-2.12724	1.67588	-0.339241	1.27173	4	1
ENSG00000221949.5	LINC01465	0.0437864	36	4	0.002353	Minor_Salivary_Gland	0.8906	Brain_Hypothalamus	22.5087	7.21306e-16	0.991424	-0.682378	3.04163	0.26927	0.583971	4	1
ENSG00000228789.6	HCG22	0.0438212	40	4	0.00220465	Thyroid	0.999815	Colon_Transverse	31.3118	3.075e-15	1.06065	-1.12233	3.06118	0.386793	1.04922	4	1
ENSG00000089127.12	OAS1	0.04406	41	2	5.675e-07	Pancreas	0.909351	Spleen	35.0922	7.70323e-16	3.91735	-5.00196	1.74578	-1.8165	1.13199	2	1
ENSG00000248408.1	RP11-452C8.1	0.0441139	16	5	0.02042	Prostate	0.946065	Adipose_Subcutaneous	9.97988	2.73774e-17	0.522957	-2.31854	2.31854	0.148393	1.07342	5	1
ENSG00000225978.3	HAR1A	0.0441503	47	6	0.0122956	Brain_Substantia_nigra	0.974445	Cells_EBV-transformed_lymphocytes	26.959	2.374e-15	0.998552	-1.98756	2.50354	0.320953	1.0858	6	1
ENSG00000206187.3	RP11-1084I9.1	0.0441612	8	4	0.00745892	Brain_Putamen_basal_ganglia	0.2592	Pituitary	3.51349	1.56814e-16	0.895907	-2.67563	1.34756	-1.59147	1.34672	4	1
ENSG00000221890.3	NPTXR	0.0441628	37	4	0.0742232	Liver	0.8262	Lung	22.9346	1.21031e-15	1.39274	-1.78523	1.52004	-0.328711	1.12119	4	1
ENSG00000084234.16	APLP2	0.0441876	27	3	0.00978022	Esophagus_Gastroesophageal_Junction	0.976689	Brain_Caudate_basal_ganglia	15.3361	6.97101e-16	3.7191	-1.82833	2.5835	0.431908	1.48957	3	1
ENSG00000104671.7	DCTN6	0.0441954	47	3	0.00939499	Nerve_Tibial	0.898675	Esophagus_Mucosa	38.3857	1.77374e-15	1.67718	-2.59734	2.21132	-1.25571	1.65225	3	1
ENSG00000151789.10	ZNF385D	0.044196	7	7	0.00264	Spleen	0.9209	Cells_Cultured_fibroblasts	1.74479	0.438876	0.438876	-3.00682	1.45315	-0.385492	1.50627	7	1
ENSG00000167306.19	MYO5B	0.0442077	43	7	0.0147698	Artery_Tibial	0.8879	Brain_Putamen_basal_ganglia	21.7064	1.56202e-15	0.750421	-2.43798	1.74217	-0.278759	1.11366	7	1
ENSG00000182379.9	NXPH4	0.0442248	31	3	0.0291	Artery_Tibial	0.670609	Brain_Cerebellum	27.3694	4.07095e-16	0.981031	-1.05244	2.18213	-0.384379	0.866562	3	1
ENSG00000166676.14	TVP23A	0.0442374	40	5	0.0014229	Artery_Tibial	0.979769	Vagina	20.861	7.17789e-16	0.993207	-3.18996	0.520497	-0.0369734	0.621161	5	1
ENSG00000236098.1	RP11-148B18.4	0.0442428	3	2	0.0177	Cells_Cultured_fibroblasts	0.5874	Spleen	2.01925	7.17574e-19	0.980752	-2.37183	-0.542608	-1.15235	1.0561	2	1
ENSG00000117407.16	ARTN	0.044308	45	2	0.001399	Brain_Spinal_cord_cervical_c-1	0.778844	Adipose_Subcutaneous	38.514	4.62069e-16	4.18795	-0.280826	3.19486	2.26107	0.759533	2	1
ENSG00000183476.12	SH2D7	0.0443177	33	5	0.06662	Brain_Amygdala	0.97033	Brain_Nucleus_accumbens_basal_ganglia	18.3938	7.68211e-16	1.48806	-1.39971	1.83423	0.583639	1.0225	5	1
ENSG00000090372.14	STRN4	0.0443467	42	3	0.04621	Adrenal_Gland	0.992156	Skin_Sun_Exposed_Lower_leg	33.7524	5.85241e-16	2.26952	-1.05165	1.99347	0.42264	0.924352	3	1
ENSG00000276600.4	RAB7B	0.044365	5	2	0.02399	Brain_Putamen_basal_ganglia	0.1494	Brain_Amygdala	3.97575	2.01923e-17	0.999979	-2.25729	-1.44165	-1.9209	0.296235	2	1
ENSG00000136451.8	VEZF1	0.0443851	30	8	0.01205	Kidney_Cortex	0.9793	Adrenal_Gland	15.4114	1.11403e-15	0.675767	-1.58918	2.51068	0.386493	0.848515	8	1
ENSG00000110848.8	CD69	0.0444385	12	3	0.013521	Testis	0.3737	Adrenal_Gland	10.6021	1.7629e-17	0.470138	-2.46974	1.01585	-0.56594	1.00911	3	1
ENSG00000132024.17	CC2D1A	0.0444534	22	2	0.187118	Nerve_Tibial	0.7257	Lung	19.8669	1.60638e-17	1.78888	-1.31915	1.21701	0.0755596	1.17049	2	1
ENSG00000087206.16	UIMC1	0.0444987	48	4	0.0186364	Brain_Cerebellum	0.979093	Artery_Aorta	29.5074	1.09336e-15	1.94189	-2.35273	2.00381	-1.10223	1.00496	4	1
ENSG00000183049.12	CAMK1D	0.0445216	34	12	0.001892	Brain_Caudate_basal_ganglia	0.800168	Nerve_Tibial	10.6344	7.97466e-16	0.462636	-2.69963	3.10668	0.192887	1.7909	12	1
ENSG00000168264.10	IRF2BP2	0.0445298	4	3	0.05179	Brain_Cerebellar_Hemisphere	0.9722	Brain_Putamen_basal_ganglia	2.51917	2.09732e-17	0.165621	-1.03087	1.94488	0.706007	1.48719	3	1
ENSG00000187553.8	CYP26C1	0.0445544	19	3	0.2799	Brain_Anterior_cingulate_cortex_BA24	0.75956	Brain_Frontal_Cortex_BA9	15.9315	2.31742e-17	0.836863	-1.08054	0.556601	-0.346971	0.584825	3	1
ENSG00000060982.14	BCAT1	0.0445763	25	13	0.01551	Brain_Caudate_basal_ganglia	0.9244	Stomach	8.39915	2.5917e-17	0.286422	-2.42025	0.958124	-0.437879	0.959672	13	1
ENSG00000253280.1	RP11-618M23.4	0.0446517	1	1	0.0446517	Testis	0.0446517	Testis	1	1	1	2.00792	2.00792	2.00792	NA	1	1
ENSG00000259149.1	RP11-313C4.1	0.04468	1	1	0.04468	Testis	0.04468	Testis	1	1	1	-2.00765	-2.00765	-2.00765	NA	1	1
ENSG00000281548.1	LINC00895	0.0446877	4	1	0.03675	Adipose_Subcutaneous	0.09139	Breast_Mammary_Tissue	3.93073	1.06386e-18	3.93073	-2.08853	2.08853	0.94416	2.03059	1	1
ENSG00000170231.15	FABP6	0.0447501	26	4	0.1119	Brain_Amygdala	0.875833	Brain_Anterior_cingulate_cortex_BA24	21.6031	1.41602e-15	0.883574	-1.58971	1.58971	-0.23835	1.37421	4	1
ENSG00000162407.8	PLPP3	0.0447624	24	6	0.0008293	Brain_Cerebellum	0.9003	Adipose_Visceral_Omentum	15.0338	4.11182e-17	0.785321	-3.34283	1.85065	-0.336136	1.15073	6	1
ENSG00000249094.2	RP1-7G5.6	0.044772	2	2	0.01413	Skin_Not_Sun_Exposed_Suprapubic	0.6791	Testis	1.00928	0.99072	0.99072	-2.45394	-0.413692	-1.43382	1.44267	2	1
ENSG00000007968.6	E2F2	0.0448035	15	5	0.005232	Artery_Coronary	0.958861	Minor_Salivary_Gland	8.18479	1.63192e-17	0.478377	-2.79239	1.86952	-0.431226	1.1205	5	1
ENSG00000157500.10	APPL1	0.0449084	29	6	0.026213	Artery_Tibial	0.9296	Esophagus_Mucosa	11.516	3.76781e-16	0.633583	-1.45597	2.22304	0.535861	1.14512	6	1
ENSG00000103222.18	ABCC1	0.0449243	37	8	0.00307518	Brain_Cerebellum	0.9978	Adipose_Subcutaneous	21.1584	1.50222e-15	0.710576	-2.96012	2.33558	-1.15625	1.17746	8	1
ENSG00000116473.14	RAP1A	0.0449859	26	7	0.005789	Lung	0.9861	Artery_Aorta	15.6558	2.05124e-16	0.717693	-2.7595	0.788507	-1.04298	1.15183	7	1
ENSG00000074527.11	NTN4	0.0450599	22	12	0.02366	Skin_Sun_Exposed_Lower_leg	0.886391	Artery_Tibial	7.00736	1.54141e-18	0.23393	-2.26261	0.93091	-0.75494	0.837387	12	1
ENSG00000087494.15	PTHLH	0.0450704	11	10	0.005041	Artery_Aorta	0.9473	Lung	2.44415	6.85841e-17	0.211737	-0.766696	2.8044	0.906969	1.0805	10	1
ENSG00000114771.13	AADAC	0.0451376	22	6	0.09182	Artery_Coronary	0.9927	Thyroid	12.6284	2.72025e-18	0.51382	-0.876963	1.68587	0.298401	0.656324	6	1
ENSG00000196781.14	TLE1	0.0452414	34	9	0.0006572	Pancreas	0.958	Spleen	17.9961	4.54846e-16	0.662618	-1.0846	3.40684	0.46939	0.939499	9	1
ENSG00000234148.2	LINC01961	0.04528	1	1	0.04528	Testis	0.04528	Testis	1	1	1	-2.00204	-2.00204	-2.00204	NA	1	1
ENSG00000241316.6	SUCLG2-AS1	0.0452918	48	2	0.01137	Ovary	0.8917	Liver	44.122	9.78807e-16	3.49123	-2.53112	-0.136153	-2.21513	0.582676	2	1
ENSG00000181754.6	AMIGO1	0.0453525	49	2	0.201162	Colon_Sigmoid	0.93912	Testis	45.2367	2.46369e-15	1.69553	-1.22997	1.27825	0.0610482	0.557461	2	1
ENSG00000205745.2	AC083864.4	0.04552	1	1	0.04552	Testis	0.04552	Testis	1	1	1	-1.99982	-1.99982	-1.99982	NA	1	1
ENSG00000151881.14	TMEM267	0.0455679	45	5	0.003504	Heart_Left_Ventricle	0.60567	Kidney_Cortex	20.9163	4.24127e-16	1.01909	-2.91967	2.49907	-0.514046	1.18522	5	1
ENSG00000261568.1	RP11-524C21.2	0.0455824	19	6	0.038514	Brain_Caudate_basal_ganglia	0.8801	Artery_Coronary	7.42026	4.92613e-18	0.77965	-2.06934	1.49085	-0.337292	1.36242	6	1
ENSG00000125462.16	C1orf61	0.0456024	3	2	0.07673	Colon_Sigmoid	0.206612	Brain_Hippocampus	2.10636	7.85046e-17	0.893644	-1.76998	1.26294	-0.75901	1.75106	2	1
ENSG00000165502.6	RPL36AL	0.0456391	49	2	0.03292	Cells_Cultured_fibroblasts	0.9359	Small_Intestine_Terminal_Ileum	46.9928	8.19403e-16	1.9329	-2.13306	0.250501	-0.380577	0.4965	2	1
ENSG00000259905.5	PWRN1	0.045669	33	5	0.0140477	Pancreas	0.8598	Brain_Spinal_cord_cervical_c-1	18.157	1.60299e-15	0.914353	-1.9727	2.45604	1.06476	0.835706	5	1
ENSG00000064995.16	TAF11	0.0456925	46	4	0.03734	Brain_Cerebellum	0.969513	Prostate	24.795	5.00583e-16	0.958121	-2.04719	2.08203	-0.551933	1.04122	4	1
ENSG00000117834.12	SLC5A9	0.0456967	47	5	0.00725	Brain_Hypothalamus	0.913435	Skin_Not_Sun_Exposed_Suprapubic	30.3743	2.87641e-15	1.1148	-2.68514	2.21529	-0.919973	1.1518	5	1
ENSG00000113851.14	CRBN	0.0458004	43	7	0.01401	Spleen	0.991694	Brain_Spinal_cord_cervical_c-1	22.986	2.14172e-15	0.807297	-2.45701	1.4425	-0.566531	1.11475	7	1
ENSG00000103449.11	SALL1	0.0458421	34	5	0.00259272	Testis	0.3566	Brain_Caudate_basal_ganglia	21.8611	1.93743e-15	0.846951	-2.64162	3.01231	-1.69476	0.951845	5	1
ENSG00000259457.1	RP11-279F6.2	0.0459	1	1	0.0459	Prostate	0.0459	Prostate	1	1	1	-1.99631	-1.99631	-1.99631	NA	1	1
ENSG00000145990.10	GFOD1	0.0459173	35	5	0.03006	Brain_Substantia_nigra	0.967	Lung	16.0108	3.40787e-16	0.847286	-2.1693	2.1693	0.562137	1.02014	5	1
ENSG00000100528.11	CNIH1	0.0459546	47	2	0.0101208	Adipose_Visceral_Omentum	0.165759	Ovary	44.0421	1.45196e-15	1.51144	-2.57167	-1.38596	-2.20292	0.256076	2	1
ENSG00000166503.8	RP11-382A20.3	0.0460311	27	4	0.01164	Brain_Hippocampus	0.982404	Adipose_Subcutaneous	12.9485	2.75027e-16	1.22109	-2.52287	1.05156	-1.08717	1.03321	4	1
ENSG00000138050.14	THUMPD2	0.0460843	17	2	0.00827526	Adipose_Visceral_Omentum	0.443	Skin_Sun_Exposed_Lower_leg	10.4152	8.555e-18	6.04621	-2.64063	2.09411	-1.12859	1.60033	2	1
ENSG00000007314.12	SCN4A	0.0461476	37	3	0.05124	Artery_Aorta	0.8253	Brain_Cerebellar_Hemisphere	23.6508	6.4929e-16	1.42112	-1.29546	1.94946	0.361577	1.0131	3	1
ENSG00000134970.13	TMED7	0.0461537	18	3	0.005238	Brain_Anterior_cingulate_cortex_BA24	0.3175	Esophagus_Gastroesophageal_Junction	14.2201	1.91751e-17	0.659171	-1.57006	2.79202	0.931786	0.925667	3	1
ENSG00000176853.15	FAM91A1	0.046176	27	5	0.07575	Heart_Left_Ventricle	0.7345	Vagina	16.7384	1.46046e-15	0.654212	-0.339146	1.7759	0.953555	0.793596	5	1
ENSG00000150628.6	SPATA4	0.0462508	30	4	0.016125	Vagina	0.997519	Cells_Cultured_fibroblasts	20.3927	1.90851e-15	0.816215	-2.40607	2.29838	-1.23441	1.46599	4	1
ENSG00000255774.1	AP000439.3	0.04636	1	1	0.04636	Esophagus_Mucosa	0.04636	Esophagus_Mucosa	1	1	1	1.9921	1.9921	1.9921	NA	1	1
ENSG00000092020.10	PPP2R3C	0.0463714	49	4	0.0144203	Brain_Amygdala	0.962672	Minor_Salivary_Gland	32.951	9.02764e-16	2.14005	-2.44662	1.72972	-0.61608	0.964665	4	1
ENSG00000186160.4	CYP4Z1	0.0463722	14	4	0.000423238	Artery_Tibial	0.9505	Lung	7.35864	2.42571e-17	0.868264	-0.225616	3.52515	1.75354	1.26095	4	1
ENSG00000249306.5	LINC01411	0.0464481	14	7	0.000977335	Heart_Atrial_Appendage	0.8787	Testis	6.79049	4.90384e-18	0.34977	-3.29697	3.18292	-1.24396	2.05391	7	1
ENSG00000215906.8	LACTBL1	0.0464723	1	1	0.0464723	Testis	0.0464723	Testis	1	1	1	-1.99108	-1.99108	-1.99108	NA	1	1
ENSG00000147647.12	DPYS	0.0465703	32	6	0.1626	Brain_Frontal_Cortex_BA9	0.966374	Prostate	16.0604	1.47437e-15	0.726012	-0.901774	1.39638	0.215548	0.764486	6	1
ENSG00000176358.15	TAC4	0.0465944	23	2	0.01551	Pituitary	0.909868	Colon_Sigmoid	20.7346	2.42993e-17	0.997112	-2.42025	-0.113205	-0.502263	0.424683	2	1
ENSG00000272506.1	RP4-535B20.4	0.046624	4	3	0.007997	Brain_Cerebellar_Hemisphere	0.8742	Brain_Anterior_cingulate_cortex_BA24	2.40054	1.63003e-16	0.636992	0.158326	2.6522	1.83344	1.17589	3	1
ENSG00000059378.12	PARP12	0.0466676	46	7	0.0166699	Uterus	0.891284	Brain_Caudate_basal_ganglia	20.3696	4.90546e-16	0.938125	-1.48848	2.39391	0.231888	1.09982	7	1
ENSG00000141985.9	SH3GL1	0.046716	46	5	0.00312843	Skin_Sun_Exposed_Lower_leg	0.9442	Thyroid	18.7962	6.99086e-16	2.11503	-1.54969	2.95483	0.697362	1.30617	5	1
ENSG00000161082.12	CELF5	0.0468214	18	5	0.0203383	Esophagus_Gastroesophageal_Junction	0.9652	Pancreas	10.4778	3.45641e-20	0.737096	-1.03815	2.32005	-0.442035	0.876121	5	1
ENSG00000228340.5	MIR646HG	0.046847	41	5	0.00622462	Thyroid	0.951807	Colon_Sigmoid	26.9831	6.93409e-16	1.10443	-2.17768	2.73571	1.31663	1.15463	5	1
ENSG00000146540.14	C7orf50	0.0468937	48	8	0.023135	Adipose_Visceral_Omentum	0.965792	Testis	19.3823	1.68354e-15	0.898763	-1.8756	2.2712	0.282626	0.945373	8	1
ENSG00000205622.9	AF064858.6	0.0469058	18	7	0.00333	Spleen	0.9704	Adipose_Subcutaneous	7.77804	3.54206e-17	0.296434	-2.93551	2.93551	-0.409644	1.49868	7	1
ENSG00000255284.1	AP006621.5	0.0469136	31	6	0.001232	Artery_Aorta	0.992897	Nerve_Tibial	18.5349	1.80211e-15	0.670334	0.00890251	3.23137	2.0413	0.841611	6	1
ENSG00000236028.1	RP11-323C15.2	0.0469321	3	2	0.08601	Nerve_Tibial	0.6082	Prostate	2.43706	2.30714e-17	0.562936	-0.512645	1.71683	0.230514	1.28719	2	1
ENSG00000254300.1	LINC01111	0.0469827	3	2	0.0134384	Cells_Cultured_fibroblasts	0.5634	Testis	2.1229	7.85046e-17	0.877105	-2.47193	0.577799	-0.823978	1.5397	2	1
ENSG00000231672.6	DIRC3	0.0470092	46	6	0.02717	Cells_EBV-transformed_lymphocytes	0.885771	Artery_Tibial	24.3012	7.35963e-16	1.02948	-1.91557	2.20907	1.03835	0.966266	6	1
ENSG00000236543.2	RP11-98L5.5	0.0470563	2	2	0.0324965	Skin_Sun_Exposed_Lower_leg	0.393181	Skin_Not_Sun_Exposed_Suprapubic	1.76983	0.230169	0.230169	-2.13825	-0.853863	-1.49606	0.908199	2	1
ENSG00000119681.11	LTBP2	0.047122	47	3	0.00981561	Cells_Cultured_fibroblasts	0.944263	Skin_Not_Sun_Exposed_Suprapubic	33.3778	1.82625e-15	2.5073	-1.63118	2.58226	0.749005	0.735528	3	1
ENSG00000104856.13	RELB	0.04713	1	1	0.04713	Brain_Cerebellar_Hemisphere	0.04713	Brain_Cerebellar_Hemisphere	1	1	1	1.98513	1.98513	1.98513	NA	1	1
ENSG00000088832.16	FKBP1A	0.0472183	42	7	0.000718383	Artery_Coronary	0.9215	Ovary	24.1808	2.33796e-15	0.947577	-3.38247	1.2708	-1.98563	1.34347	7	1
ENSG00000183111.11	ARHGEF37	0.0472295	35	7	0.122129	Nerve_Tibial	0.974916	Artery_Aorta	15.1898	4.38074e-16	0.508732	-1.54354	1.5459	0.0689177	0.73676	7	1
ENSG00000135047.14	CTSL	0.047241	43	6	0.045007	Pancreas	0.9246	Esophagus_Mucosa	20.4428	8.407e-16	0.99509	-1.35099	2.00459	-0.371257	0.830605	6	1
ENSG00000006116.3	CACNG3	0.04727	1	1	0.04727	Testis	0.04727	Testis	1	1	1	-1.98387	-1.98387	-1.98387	NA	1	1
ENSG00000183921.7	SDR42E2	0.0472824	36	4	0.06004	Colon_Transverse	0.4656	Adrenal_Gland	22.4358	6.05231e-16	0.981105	-1.8805	1.84258	0.15835	0.986576	4	1
ENSG00000093009.9	CDC45	0.0473085	48	4	0.00269782	Vagina	0.731	Brain_Caudate_basal_ganglia	23.0908	7.91751e-16	3.18482	-3.00022	0.630603	-1.07783	1.2202	4	1
ENSG00000275700.4	AATF	0.0473152	47	4	0.06572	Adipose_Subcutaneous	0.968924	Esophagus_Muscularis	30.5328	1.11106e-15	1.71239	-1.84033	1.43746	-0.695296	0.97631	4	1
ENSG00000116918.13	TSNAX	0.0474514	34	1	0.04735	Adipose_Visceral_Omentum	0.9683	Muscle_Skeletal	32.7639	9.40122e-16	32.7639	-1.98316	0.0397405	-1.91611	0.348377	1	1
ENSG00000224034.1	RP11-445P17.8	0.0474737	11	4	0.00553	Artery_Coronary	0.927894	Adipose_Subcutaneous	6.8574	6.27029e-17	0.578709	-0.726258	2.77442	0.59705	0.994117	4	1
ENSG00000184524.5	CEND1	0.047492	39	4	0.00152579	Cells_EBV-transformed_lymphocytes	0.7255	Liver	28.0482	4.85176e-16	1.22321	-2.44488	3.16973	1.96596	0.899346	4	1
ENSG00000154144.12	TBRG1	0.047528	47	2	0.0915	Brain_Cerebellum	0.8846	Adipose_Visceral_Omentum	39.1592	1.53177e-15	5.56522	-1.37189	1.68754	0.448544	0.869395	2	1
ENSG00000051341.13	POLQ	0.0475355	24	3	0.03326	Adipose_Visceral_Omentum	0.8713	Ovary	20.8221	3.58098e-17	0.928152	-2.12893	2.12893	0.281849	1.81956	3	1
ENSG00000139044.10	B4GALNT3	0.0475548	38	12	0.004429	Brain_Putamen_basal_ganglia	0.989462	Heart_Atrial_Appendage	9.94914	3.13885e-16	0.443482	-2.84587	2.75393	-0.587225	1.29561	12	1
ENSG00000112706.11	IMPG1	0.0475964	14	6	0.005252	Brain_Cerebellar_Hemisphere	0.9294	Pancreas	4.32194	7.8011e-32	0.659575	-1.01375	2.79116	0.897143	1.06066	6	1
ENSG00000104442.9	ARMC1	0.0476184	44	4	0.00710749	Pancreas	0.983339	Kidney_Cortex	34.9248	5.28247e-16	1.4657	-1.34307	2.69177	1.5336	0.94689	4	1
ENSG00000070886.11	EPHA8	0.0476837	22	8	0.00832141	Brain_Cerebellum	0.802257	Skin_Not_Sun_Exposed_Suprapubic	6.54352	3.38547e-17	0.314897	-2.63874	1.4799	-0.061117	1.24493	8	1
ENSG00000259721.1	RP11-758N13.1	0.0477661	24	3	0.02495	Prostate	0.5898	Brain_Spinal_cord_cervical_c-1	20.6481	6.99765e-19	0.989261	-1.77209	2.24218	0.340489	1.58509	3	1
ENSG00000104427.11	ZC2HC1A	0.0478422	49	3	0.0064079	Testis	0.892746	Liver	31.0481	9.93902e-16	2.47118	-0.459883	2.72614	0.617156	0.788078	3	1
ENSG00000104518.10	GSDMD	0.047872	46	4	0.00151664	Brain_Caudate_basal_ganglia	0.947	Pancreas	30.4427	2.98739e-15	2.51611	-1.07416	3.17148	1.71146	1.02064	4	1
ENSG00000266412.5	NCOA4	0.047884	43	6	0.006621	Artery_Aorta	0.954888	Brain_Spinal_cord_cervical_c-1	28.7443	1.64323e-15	0.963386	-2.71533	2.32785	-0.124298	0.697634	6	1
ENSG00000234396.3	RP11-181G12.4	0.0479338	4	3	0.0175766	Skin_Sun_Exposed_Lower_leg	0.1675	Spleen	2.35158	2.39045e-16	0.628444	-2.37442	1.38028	-1.22122	1.74609	3	1
ENSG00000169857.7	AVEN	0.0479509	49	4	0.000702777	Brain_Substantia_nigra	0.939	Minor_Salivary_Gland	38.3589	3.78349e-15	1.40286	-2.07081	3.38849	2.23008	1.11592	4	1
ENSG00000272370.1	RP11-307L14.1	0.0479692	39	1	0.03321	Adipose_Visceral_Omentum	0.464273	Brain_Cerebellum	38.2351	1.16138e-15	38.2351	0.73183	2.12954	1.95111	0.302867	1	1
ENSG00000243062.5	RP11-12M5.1	0.048	1	1	0.048	Testis	0.048	Testis	1	1	1	1.97737	1.97737	1.97737	NA	1	1
ENSG00000145284.11	SCD5	0.0480045	38	7	0.01379	Brain_Nucleus_accumbens_basal_ganglia	0.973448	Esophagus_Mucosa	19.8664	4.5979e-16	0.759589	-1.81405	2.46269	0.392831	0.980614	7	1
ENSG00000118194.18	TNNT2	0.0481083	29	4	0.02241	Esophagus_Mucosa	0.999	Artery_Coronary	24.0737	1.94639e-15	1.07155	-2.28335	1.7949	-0.103337	0.820803	4	1
ENSG00000203772.7	SPRN	0.0481739	32	7	0.02282	Colon_Transverse	0.9548	Pituitary	19.1641	3.15221e-16	0.899788	-2.27643	1.54444	0.432338	1.0937	7	1
ENSG00000175449.13	RFESD	0.0482838	39	4	0.04378	Thyroid	0.9663	Artery_Tibial	27.8839	6.01679e-16	1.26081	-2.01619	2.01619	-0.298472	1.40667	4	1
ENSG00000283567.1	CTD-2537I9.19	0.04832	1	1	0.04832	Colon_Sigmoid	0.04832	Colon_Sigmoid	1	1	1	-1.97454	-1.97454	-1.97454	NA	1	1
ENSG00000182628.12	SKA2	0.0484558	47	4	0.00294611	Breast_Mammary_Tissue	0.9874	Thyroid	30.5018	2.72113e-15	1.27053	-1.91483	2.97331	0.121619	0.923164	4	1
ENSG00000213413.2	PVRIG	0.0485134	37	4	0.0367954	Brain_Frontal_Cortex_BA9	0.955322	Colon_Sigmoid	24.75	9.30008e-16	1.91184	-1.29934	2.08803	0.125082	1.02829	4	1
ENSG00000234840.1	LINC01239	0.0485519	38	6	0.00813034	Muscle_Skeletal	0.9362	Brain_Cerebellum	24.4995	2.39326e-15	0.993021	-2.64661	0.741277	-0.526862	0.995446	6	1
ENSG00000011478.11	QPCTL	0.048561	44	4	0.007521	Artery_Coronary	0.998419	Adipose_Visceral_Omentum	29.0488	1.87629e-15	0.977714	-2.67285	2.67285	0.899454	1.97152	4	1
ENSG00000171680.21	PLEKHG5	0.0486058	38	7	0.044182	Nerve_Tibial	0.849022	Whole_Blood	22.1048	1.03886e-15	0.742078	-1.96082	2.01236	-0.487279	1.46353	7	1
ENSG00000229720.1	RP3-495K2.2	0.0486125	4	3	0.0352021	Artery_Aorta	0.7691	Colon_Transverse	2.03481	0	0.89939	-2.10603	0.293552	-0.777936	1.25486	3	1
ENSG00000170464.9	DNAJC18	0.0486645	49	2	0.01462	Testis	0.0871	Esophagus_Gastroesophageal_Junction	46.4623	9.58109e-16	2.16113	-2.44166	-1.7109	-2.07101	0.265438	2	1
ENSG00000261696.1	RP11-354P17.15	0.04872	2	1	0.04872	Brain_Amygdala	0.04872	Brain_Substantia_nigra	2	3.14018e-16	2	1.97103	1.97103	1.97103	3.14018e-16	1	1
ENSG00000146350.13	TBC1D32	0.0487445	34	3	0.01176	Brain_Substantia_nigra	0.98793	Nerve_Tibial	18.3687	1.78107e-15	1.3353	-2.51927	1.34694	-0.582363	0.684188	3	1
ENSG00000228526.6	MIR34AHG	0.0488667	7	5	0.004684	Ovary	0.9955	Esophagus_Mucosa	3.13947	8.78216e-19	0.699289	-2.828	0.961701	-0.0713164	1.34775	5	1
ENSG00000067836.12	ROGDI	0.048868	39	3	0.00620242	Artery_Coronary	0.479	Colon_Sigmoid	29.4432	1.23764e-15	1.65905	-2.69295	2.73688	-0.284284	2.08486	3	1
ENSG00000113595.14	TRIM23	0.048946	42	3	0.06503	Brain_Spinal_cord_cervical_c-1	0.9931	Lung	37.0564	8.28882e-16	1.45692	-1.84505	1.42693	0.319123	0.597765	3	1
ENSG00000101200.5	AVP	0.0489573	16	3	0.03291	Adipose_Subcutaneous	0.310848	Adrenal_Gland	14.0104	3.035e-18	0.834081	-2.13318	2.13318	-1.48914	1.4479	3	1
ENSG00000181240.13	SLC25A41	0.0490241	49	1	0.0166192	Ovary	0.4998	Brain_Substantia_nigra	45.9355	6.27749e-16	45.9355	-2.39503	2.35929	-1.13698	1.56236	1	1
ENSG00000164609.9	SLU7	0.0490475	40	2	0.00696241	Artery_Tibial	0.5153	Testis	34.1624	1.41946e-15	3.53116	0.650607	2.69864	1.69821	0.429723	2	1
ENSG00000124508.16	BTN2A2	0.0491555	49	5	0.0219666	Artery_Aorta	0.82893	Pituitary	26.9399	2.48998e-15	1.32563	-2.2153	2.29094	0.530024	1.29553	5	1
ENSG00000163913.11	IFT122	0.049191	47	2	0.1817	Spleen	0.8496	Brain_Substantia_nigra	44.2039	6.40431e-16	1.58376	-1.30999	1.33554	0.219744	0.466353	2	1
ENSG00000105248.15	CCDC94	0.0492506	46	3	0.0881727	Brain_Putamen_basal_ganglia	0.798275	Esophagus_Gastroesophageal_Junction	40.7881	9.4373e-16	1.7379	-1.70512	1.32251	-1.11146	0.821548	3	1
ENSG00000167173.18	C15orf39	0.0492508	7	4	0.08604	Adrenal_Gland	0.3481	Stomach	3.68708	2.02925e-17	0.75054	-1.71667	1.71667	-1.069	1.25833	4	1
ENSG00000224342.1	AC007879.1	0.04927	1	1	0.04927	Testis	0.04927	Testis	1	1	1	-1.96625	-1.96625	-1.96625	NA	1	1
ENSG00000198959.11	TGM2	0.0493004	38	5	0.001549	Brain_Caudate_basal_ganglia	0.979817	Spleen	23.0751	6.28615e-16	0.824485	-3.16534	1.01564	-1.79131	1.74929	5	1
ENSG00000178343.4	SHISA3	0.0493437	37	8	0.05188	Artery_Aorta	0.9938	Testis	18.6409	5.69481e-16	0.640086	-1.94413	1.94413	-0.045643	0.993395	8	1
ENSG00000261382.1	RP11-461L18.1	0.0493748	1	1	0.0493748	Testis	0.0493748	Testis	1	1	1	-1.96534	-1.96534	-1.96534	NA	1	1
ENSG00000170381.12	SEMA3E	0.0493813	40	6	0.0027875	Ovary	0.996674	Esophagus_Gastroesophageal_Junction	18.7936	5.74414e-16	0.932802	-2.5256	2.99025	0.622983	1.2781	6	1
ENSG00000197889.9	MEIG1	0.0494065	33	6	0.00512287	Ovary	0.968638	Esophagus_Mucosa	12.3269	5.44539e-16	0.608349	-2.7992	0.709039	-0.552816	1.25577	6	1
ENSG00000157017.15	GHRL	0.0494674	47	6	0.04078	Brain_Frontal_Cortex_BA9	0.9901	Brain_Amygdala	29.8298	5.04741e-16	1.00304	-1.15278	2.04576	0.018278	0.810015	6	1
ENSG00000169696.15	ASPSCR1	0.0495096	49	7	0.000123101	Stomach	0.978201	Adipose_Visceral_Omentum	19.6286	5.95632e-16	0.666466	-1.84525	3.83987	-0.596988	1.14057	7	1
ENSG00000134851.12	TMEM165	0.0495114	49	5	0.00685924	Cells_EBV-transformed_lymphocytes	0.989609	Liver	27.4854	2.51704e-15	0.975424	-2.48929	2.7036	-0.956219	1.40942	5	1
ENSG00000185177.12	ZNF479	0.04964	1	1	0.04964	Testis	0.04964	Testis	1	1	1	1.96305	1.96305	1.96305	NA	1	1
ENSG00000052795.12	FNIP2	0.0496594	47	2	0.03133	Brain_Hippocampus	0.988274	Artery_Tibial	38.0296	6.75769e-16	8.66772	-2.15286	1.58003	-0.933747	1.09701	2	1
ENSG00000114902.13	SPCS1	0.0496892	15	3	0.02343	Brain_Nucleus_accumbens_basal_ganglia	0.8473	Artery_Tibial	12.8579	2.24743e-17	0.883669	-2.26635	-0.192565	-1.92035	0.60896	3	1
ENSG00000262619.1	LINC00621	0.0497056	12	6	0.006843	Brain_Putamen_basal_ganglia	0.5087	Cells_EBV-transformed_lymphocytes	7.48923	7.93964e-18	0.530818	-2.70439	0.660863	-1.50233	0.798715	6	1
ENSG00000214087.8	ARL16	0.0497302	49	1	0.025848	Brain_Spinal_cord_cervical_c-1	0.142703	Testis	47.0384	1.93864e-15	47.0384	1.4658	2.22849	1.92307	0.136579	1	1
ENSG00000162236.11	STX5	0.0497826	46	1	0.0392323	Colon_Transverse	0.803423	Brain_Cerebellum	45.0075	1.42216e-15	45.0075	0.248919	2.06174	1.92898	0.323263	1	1
ENSG00000116990.10	MYCL	0.0498016	15	6	0.0042965	Skin_Not_Sun_Exposed_Suprapubic	0.8693	Brain_Putamen_basal_ganglia	6.39288	2.02908e-18	0.246618	-2.85553	2.83061	0.219266	1.73897	6	1
ENSG00000260808.1	CTD-2007L18.5	0.0498817	35	2	0.002672	Whole_Blood	0.987234	Esophagus_Muscularis	26.3787	5.31878e-16	7.14041	-3.00315	2.17835	-0.818781	1.08819	2	1
ENSG00000133703.11	KRAS	0.0499313	14	7	0.1054	Skin_Sun_Exposed_Lower_leg	0.8158	Brain_Caudate_basal_ganglia	6.2651	1.00924e-17	0.451804	-1.29072	1.61922	-0.158062	1.13326	7	1
ENSG00000138448.11	ITGAV	0.0500497	45	6	0.106513	Lung	0.874443	Pancreas	17.4376	4.9018e-16	0.89259	-0.925704	1.61407	0.469641	0.888162	6	1
ENSG00000198873.11	GRK5	0.0501475	38	6	0.00279	Brain_Nucleus_accumbens_basal_ganglia	0.9754	Whole_Blood	18.6954	3.24894e-16	0.809336	-2.98998	0.395736	-0.254919	0.707275	6	1
ENSG00000125207.7	PIWIL1	0.0502495	9	3	0.136087	Pituitary	0.715564	Adrenal_Gland	6.19883	0.00451566	0.816558	-1.49052	1.36932	-0.348649	1.02229	3	1
ENSG00000204619.7	PPP1R11	0.0502609	42	8	0.0108958	Nerve_Tibial	0.978409	Thyroid	11.189	3.58379e-16	0.727945	-2.54602	1.84067	-0.540925	1.16044	8	1
ENSG00000124074.11	ENKD1	0.0502654	48	3	0.00487315	Brain_Cortex	0.317951	Brain_Cerebellum	36.0006	2.19984e-15	2.20741	0.998677	2.8153	2.07073	0.463449	3	1
ENSG00000205609.12	EIF3CL	0.0502755	5	5	0.02569	Muscle_Skeletal	0.5419	Brain_Hypothalamus	2.04512	0.258438	0.258438	-1.59104	2.23087	0.405777	1.56973	5	1
ENSG00000181656.6	GPR88	0.050284	33	2	0.05672	Brain_Cortex	0.8486	Breast_Mammary_Tissue	30.0708	2.94991e-15	2.30117	-1.90546	1.90546	-0.735508	1.54195	2	1
ENSG00000181634.7	TNFSF15	0.0503091	28	3	0.0116349	Esophagus_Muscularis	0.949674	Nerve_Tibial	19.3121	1.70475e-15	1.95497	-2.52303	0.937097	-1.06873	0.969784	3	1
ENSG00000171617.13	ENC1	0.0503292	31	7	0.003512	Kidney_Cortex	0.7834	Brain_Cortex	19.7075	3.77938e-16	0.80038	-1.64977	2.91896	-0.353857	0.901583	7	1
ENSG00000124496.12	TRERF1	0.0503331	5	5	0.01448	Lung	0.6467	Esophagus_Gastroesophageal_Junction	1.65564	0.363542	0.363542	-2.44513	1.71312	-0.546704	1.63392	5	1
ENSG00000136696.10	IL36B	0.0503331	4	2	0.01496	Minor_Salivary_Gland	0.9456	Esophagus_Mucosa	2.89037	0.0451305	0.998624	-0.322426	2.43335	0.486946	1.3026	2	1
ENSG00000130768.14	SMPDL3B	0.050385	41	3	0.02663	Pituitary	0.8693	Brain_Spinal_cord_cervical_c-1	33.92	1.32566e-15	1.50752	-2.2169	1.83159	0.466735	0.909235	3	1
ENSG00000196267.12	ZNF836	0.0504423	31	7	0.04342	Ovary	0.9808	Heart_Left_Ventricle	20.0042	4.1983e-16	0.741258	-2.01965	1.44475	0.370991	0.822888	7	1
ENSG00000104814.12	MAP4K1	0.0504626	35	2	0.01593	Skin_Not_Sun_Exposed_Suprapubic	0.8763	Adipose_Visceral_Omentum	32.0117	7.14767e-16	2.06108	-2.41052	0.155661	-0.0170115	0.617329	2	1
ENSG00000125755.18	SYMPK	0.0504962	39	7	0.02037	Heart_Left_Ventricle	0.997201	Esophagus_Mucosa	13.214	8.26849e-16	1.36861	-1.26408	2.31946	0.805219	0.997785	7	1
ENSG00000155621.14	C9orf85	0.0505811	45	5	0.00158147	Breast_Mammary_Tissue	0.4871	Brain_Putamen_basal_ganglia	26.9988	1.23144e-15	0.926409	0.694929	3.1593	2.29638	0.691838	5	1
ENSG00000183729.3	NPBWR1	0.0505999	5	4	0.0255252	Skin_Not_Sun_Exposed_Suprapubic	0.6639	Liver	2.79052	3.06756e-17	0.246316	-0.552217	2.23336	0.856449	1.08688	4	1
ENSG00000095787.21	WAC	0.0506465	47	2	0.0238118	Spleen	0.985238	Brain_Hippocampus	40.2933	1.02322e-15	5.41156	-1.34808	2.26015	-0.107527	0.886483	2	1
ENSG00000188786.9	MTF1	0.0507199	42	4	0.00934284	Skin_Sun_Exposed_Lower_leg	0.807505	Cells_Cultured_fibroblasts	21.1784	1.55231e-15	2.42279	-1.98074	2.59925	0.198415	1.17532	4	1
ENSG00000149177.12	PTPRJ	0.0507251	33	3	0.1169	Esophagus_Muscularis	0.922803	Brain_Cortex	27.2501	3.67809e-16	1.57334	-1.53534	1.56792	-0.0829623	0.80854	3	1
ENSG00000196405.12	EVL	0.0507848	31	8	0.0427556	Skin_Sun_Exposed_Lower_leg	0.9374	Nerve_Tibial	14.5929	9.90388e-16	0.527905	-2.02609	1.62482	-0.0418733	1.30821	8	1
ENSG00000197629.5	MPEG1	0.0508074	48	3	0.000302815	Adipose_Subcutaneous	0.962508	Brain_Substantia_nigra	31.973	2.90312e-15	3.15256	-1.96125	3.61288	0.641073	1.38413	3	1
ENSG00000076826.9	CAMSAP3	0.0508091	47	3	0.0124361	Spleen	0.96976	Testis	37.7812	8.91522e-16	1.91046	-2.49952	2.06261	-1.3181	1.08071	3	1
ENSG00000231815.1	AC007179.1	0.050903	1	1	0.050903	Testis	0.050903	Testis	1	1	1	-1.9523	-1.9523	-1.9523	NA	1	1
ENSG00000166342.18	NETO1	0.0509165	9	5	0.02641	Nerve_Tibial	0.2867	Cells_Cultured_fibroblasts	3.46748	5.19404e-18	0.712754	-1.82276	2.22013	-0.864085	1.46783	5	1
ENSG00000108375.12	RNF43	0.0509538	28	2	0.01489	Brain_Frontal_Cortex_BA9	0.6617	Lung	19.4425	1.5687e-15	7.77053	-0.450569	2.43504	1.69108	1.0757	2	1
ENSG00000213967.10	ZNF726	0.050961	47	4	0.00628593	Colon_Transverse	0.588622	Esophagus_Mucosa	28.105	8.24156e-16	2.22438	-1.36828	2.73248	1.5844	0.806376	4	1
ENSG00000180875.4	GREM2	0.0510445	14	10	0.09186	Colon_Sigmoid	0.9927	Artery_Tibial	4.75954	0.0218508	0.349498	-1.68567	1.65502	0.10009	1.18667	10	1
ENSG00000090104.11	RGS1	0.0510629	47	2	0.00676981	Artery_Aorta	0.868242	Breast_Mammary_Tissue	34.9807	1.1732e-15	10.0755	-2.51126	2.70796	1.73393	1.22689	2	1
ENSG00000271383.6	NBPF19	0.0510804	7	2	0.2225	Ovary	0.8012	Whole_Blood	6.4024	5.99402e-17	0.526035	-1.21991	0.974315	0.45442	0.813086	2	1
ENSG00000179981.9	TSHZ1	0.0511087	32	6	0.01372	Liver	0.7632	Colon_Sigmoid	19.9241	4.76993e-16	0.80084	-2.46451	0.625108	-0.308361	0.79538	6	1
ENSG00000105538.9	RASIP1	0.0512836	33	2	0.005366	Esophagus_Muscularis	0.518	Brain_Cerebellum	27.6561	1.26174e-15	3.86901	-2.7842	1.73622	-1.81097	0.968432	2	1
ENSG00000271009.2	RP11-346C20.3	0.0513474	24	4	0.02524	Heart_Atrial_Appendage	0.991037	Adipose_Subcutaneous	14.0946	2.47074e-17	0.961967	-2.23771	1.52164	0.118971	0.987639	4	1
ENSG00000124875.9	CXCL6	0.0513996	37	3	0.008362	Uterus	0.786622	Esophagus_Mucosa	22.3132	4.30845e-16	0.965474	-2.63709	2.54175	-1.62873	1.21001	3	1
ENSG00000228742.9	RP5-884M6.1	0.0515853	2	2	0.01886	Testis	0.05295	Lung	1.60604	0.393957	0.393957	-1.93533	2.34829	0.206479	3.02897	2	1
ENSG00000105894.11	PTN	0.0516005	22	7	0.0682984	Brain_Spinal_cord_cervical_c-1	0.6589	Brain_Cerebellar_Hemisphere	9.72082	4.14242e-18	0.453208	-1.82303	1.27559	-0.107908	1.02198	7	1
ENSG00000215114.8	UBXN2B	0.0516099	48	3	0.000593234	Liver	0.675398	Kidney_Cortex	41.5934	6.72556e-16	1.89374	-3.43469	0.822135	-2.2437	0.652054	3	1
ENSG00000157782.9	CABP1	0.0516201	14	6	0.1611	Esophagus_Mucosa	0.936065	Colon_Transverse	9.30732	1.58272e-17	0.39199	-1.40138	0.855815	-0.80144	0.812988	6	1
ENSG00000115896.15	PLCL1	0.0516379	49	4	0.00675985	Brain_Caudate_basal_ganglia	0.991281	Liver	23.2895	5.42971e-16	0.877908	-2.70845	2.56219	-0.633177	1.38806	4	1
ENSG00000243694.2	LINC02027	0.05165	1	1	0.05165	Liver	0.05165	Liver	1	1	1	1.94604	1.94604	1.94604	NA	1	1
ENSG00000127318.10	IL22	0.0516796	2	2	0.02611	Brain_Cerebellum	0.826633	Brain_Cerebellar_Hemisphere	1.48657	0.51343	0.51343	-2.22457	-0.219022	-1.2218	1.41814	2	1
ENSG00000271447.5	MMP28	0.0517316	19	5	0.02386	Brain_Frontal_Cortex_BA9	0.96551	Artery_Tibial	8.16226	2.68024e-17	0.857655	-2.25938	0.893667	-0.344789	0.84557	5	1
ENSG00000150990.7	DHX37	0.0517347	22	9	0.01831	Artery_Tibial	0.980496	Heart_Atrial_Appendage	10.7778	5.32119e-17	0.509458	-1.94512	2.35929	0.0850451	0.938061	9	1
ENSG00000278231.1	RP5-906C1.1	0.0517372	8	2	0.02896	Artery_Coronary	0.327	Esophagus_Gastroesophageal_Junction	6.8621	4.02594e-17	0.994265	-2.18403	0.980174	-1.74062	1.10751	2	1
ENSG00000145908.12	ZNF300	0.0518056	48	4	0.01495	Skin_Not_Sun_Exposed_Suprapubic	0.889225	Testis	29.6937	2.25928e-15	4.35101	-2.19595	2.43359	-0.50663	1.05901	4	1
ENSG00000144559.10	TAMM41	0.0518089	49	3	0.00118564	Skin_Not_Sun_Exposed_Suprapubic	0.782432	Kidney_Cortex	38.3147	2.93717e-15	1.3062	-0.916318	3.24231	1.4863	0.731953	3	1
ENSG00000249945.1	RP11-598D14.1	0.05186	1	1	0.05186	Testis	0.05186	Testis	1	1	1	-1.94429	-1.94429	-1.94429	NA	1	1
ENSG00000118600.11	TMEM5	0.0518649	45	2	0.00986621	Artery_Aorta	0.835774	Cells_EBV-transformed_lymphocytes	30.4845	6.94126e-16	12.4557	-2.58048	0.793188	-1.3017	1.01755	2	1
ENSG00000161905.12	ALOX15	0.0518773	32	5	0.01596	Nerve_Tibial	0.890665	Spleen	21.0221	4.74752e-16	0.860753	-2.40983	1.6576	0.196421	0.820949	5	1
ENSG00000253767.2	PCDHGA8	0.0519641	13	5	0.01931	Artery_Tibial	0.8317	Esophagus_Mucosa	4.47167	2.09793e-17	0.389849	-2.33949	2.33949	0.440061	1.38836	5	1
ENSG00000197253.13	TPSB2	0.0519647	31	6	0.03414	Artery_Aorta	0.9542	Brain_Cortex	20.6721	1.26282e-15	0.922456	-2.11841	1.44985	0.107664	0.909544	6	1
ENSG00000196155.12	PLEKHG4	0.0519765	34	1	0.05325	Brain_Hippocampus	0.0916668	Brain_Cerebellum	32.8914	2.58086e-15	32.8914	-1.93289	1.93289	1.11593	1.57692	1	1
ENSG00000162896.5	PIGR	0.0519855	40	2	0.0172151	Cells_EBV-transformed_lymphocytes	0.3933	Brain_Anterior_cingulate_cortex_BA24	34.8211	8.91848e-16	5.17888	-2.38208	2.31024	-0.315269	1.65929	2	1
ENSG00000081721.11	DUSP12	0.0519993	45	4	0.02567	Brain_Frontal_Cortex_BA9	0.892757	Ovary	24.3972	7.24402e-16	0.994098	-2.23117	2.23117	0.375792	1.69402	4	1
ENSG00000100242.15	SUN2	0.0521263	24	9	0.03419	Skin_Not_Sun_Exposed_Suprapubic	0.7982	Artery_Tibial	9.77604	4.26789e-17	0.344598	-2.07249	2.11782	-0.193678	1.2737	9	1
ENSG00000157315.4	TMED6	0.0521613	47	4	0.00396854	Adrenal_Gland	0.75129	Colon_Sigmoid	28.419	1.03424e-15	2.29604	-1.04575	2.88065	1.48051	1.30249	4	1
ENSG00000242190.1	RP11-142L1.1	0.0521647	1	1	0.0521647	Testis	0.0521647	Testis	1	1	1	1.94177	1.94177	1.94177	NA	1	1
ENSG00000229699.1	RP1-140J1.1	0.0521901	4	2	0.03079	Skin_Sun_Exposed_Lower_leg	0.3785	Testis	3.01646	3.79945e-34	0.983536	-2.15978	0.880663	0.120554	1.52022	2	1
ENSG00000196427.13	NBPF4	0.0521913	2	2	0.02374	Testis	0.2819	Breast_Mammary_Tissue	1.74041	0.259589	0.259589	-2.26131	-1.07606	-1.66869	0.838098	2	1
ENSG00000114120.11	SLC25A36	0.0522032	15	5	0.06339	Brain_Anterior_cingulate_cortex_BA24	0.9797	Brain_Frontal_Cortex_BA9	10.8934	2.08897e-17	0.48269	-1.85645	1.34912	-0.677777	0.855403	5	1
ENSG00000276030.1	CTD-2027I19.3	0.0522885	10	5	0.03187	Small_Intestine_Terminal_Ileum	0.7252	Colon_Sigmoid	4.08707	2.97866e-18	0.194616	-2.14604	2.14604	0.259992	1.42774	5	1
ENSG00000129657.14	SEC14L1	0.0523105	24	7	0.02327	Liver	0.861354	Whole_Blood	13.6225	8.17817e-18	0.512251	-2.26897	1.93014	0.545989	1.10892	7	1
ENSG00000263033.2	RP11-396B14.2	0.0523105	43	7	0.0364276	Esophagus_Muscularis	0.9676	Muscle_Skeletal	19.6602	1.51946e-15	0.953617	-1.16558	2.09212	0.546575	1.03426	7	1
ENSG00000130165.10	ELOF1	0.0524074	47	3	0.0243743	Artery_Aorta	0.963709	Brain_Cerebellar_Hemisphere	36.8788	7.01692e-16	2.3877	-2.25118	0.914413	-0.563308	0.841155	3	1
ENSG00000084693.15	AGBL5	0.05242	1	1	0.05242	Cells_Cultured_fibroblasts	0.05242	Cells_Cultured_fibroblasts	1	1	1	-1.93967	-1.93967	-1.93967	NA	1	1
ENSG00000224918.1	AY269186.2	0.05244	1	1	0.05244	Testis	0.05244	Testis	1	1	1	1.9395	1.9395	1.9395	NA	1	1
ENSG00000171867.16	PRNP	0.0525228	44	6	0.0410156	Esophagus_Mucosa	0.992248	Adipose_Subcutaneous	27.5673	4.7109e-16	1.17743	-2.04337	1.19292	-0.552974	0.802829	6	1
ENSG00000132773.11	TOE1	0.052614	4	2	0.02531	Brain_Nucleus_accumbens_basal_ganglia	0.181	Muscle_Skeletal	3.06388	6.56859e-48	0.936119	-2.23664	1.49391	0.483158	1.81469	2	1
ENSG00000115525.17	ST3GAL5	0.0526341	48	4	0.01332	Brain_Anterior_cingulate_cortex_BA24	0.947924	Small_Intestine_Terminal_Ileum	32.1384	3.1423e-15	1.1414	-2.4751	2.4751	-0.698544	1.31043	4	1
ENSG00000100614.17	PPM1A	0.0526413	44	2	0.0087406	Brain_Putamen_basal_ganglia	0.750949	Colon_Sigmoid	36.7961	6.64887e-16	3.8024	-2.62204	2.18847	-1.77875	1.22594	2	1
ENSG00000132874.14	SLC14A2	0.0527861	22	7	0.00233463	Cells_Cultured_fibroblasts	0.8374	Artery_Tibial	12.3134	1.06876e-17	0.582461	-1.05331	3.04399	0.193442	0.97792	7	1
ENSG00000131379.9	C3orf20	0.0528467	29	4	0.08619	Uterus	0.896394	Prostate	22.839	4.40108e-16	0.810033	-1.08596	1.71585	-0.0631558	0.796903	4	1
ENSG00000034677.12	RNF19A	0.0528549	35	4	0.0108332	Nerve_Tibial	0.984954	Colon_Sigmoid	21.6834	1.06458e-15	1.00847	-2.3022	2.54803	-0.0698694	0.995483	4	1
ENSG00000168658.18	VWA3B	0.0528558	17	4	0.05056	Brain_Cerebellar_Hemisphere	0.9046	Brain_Caudate_basal_ganglia	10.4301	1.55771e-17	0.552817	-1.9552	1.36287	-0.587016	1.16401	4	1
ENSG00000196600.12	SLC22A25	0.0529659	4	2	0.4577	Adipose_Visceral_Omentum	0.5771	Brain_Frontal_Cortex_BA9	3.71183	9.07067e-17	0.28817	-0.742639	0.742639	-2.77556e-17	0.75827	2	1
ENSG00000164604.12	GPR85	0.0529751	35	6	0.0595376	Uterus	0.942	Brain_Hypothalamus	19.1553	4.02836e-16	0.712617	-1.8842	1.5985	0.651941	0.912513	6	1
ENSG00000115310.17	RTN4	0.052984	38	9	0.00487582	Prostate	0.967166	Heart_Atrial_Appendage	13.6349	5.64282e-16	0.60194	-2.57358	2.81513	0.884094	1.12006	9	1
ENSG00000108061.11	SHOC2	0.0529854	49	5	0.0328679	Uterus	0.985549	Cells_Cultured_fibroblasts	24.2622	7.0496e-16	1.8425	-1.5923	2.13369	0.0475088	0.852863	5	1
ENSG00000115919.14	KYNU	0.0529884	42	3	0.00251856	Testis	0.9483	Skin_Sun_Exposed_Lower_leg	23.0751	7.69858e-16	1.55184	-3.0211	2.17391	-0.77004	1.423	3	1
ENSG00000038210.12	PI4K2B	0.0529908	47	6	0.01669	Cells_EBV-transformed_lymphocytes	0.9503	Adrenal_Gland	19.4808	4.65672e-16	0.929471	-1.58507	2.39347	1.29537	0.857677	6	1
ENSG00000179195.15	ZNF664	0.0530233	43	6	0.04351	Adrenal_Gland	0.9645	Brain_Cerebellum	23.8868	1.68393e-15	0.804932	-1.84691	2.01878	0.071508	0.743395	6	1
ENSG00000106333.12	PCOLCE	0.0530391	44	3	0.00722061	Esophagus_Muscularis	0.557777	Brain_Caudate_basal_ganglia	34.3036	1.9915e-15	2.48119	-0.618829	2.68649	1.33041	0.749985	3	1
ENSG00000139780.7	METTL21C	0.0531028	9	4	0.087144	Muscle_Skeletal	0.7953	Lung	6.79495	0.00204947	0.307572	-1.71066	1.45553	0.42722	0.949244	4	1
ENSG00000273079.5	GRIN2B	0.0531619	9	4	0.011	Brain_Spinal_cord_cervical_c-1	0.976549	Nerve_Tibial	5.76723	2.9737e-19	0.278148	-2.5427	2.5427	0.251298	2.05805	4	1
ENSG00000257048.1	RP11-476M19.2	0.0531708	2	1	0.0366857	Pancreas	0.07887	Kidney_Cortex	1.97881	0.0211854	1.97881	-2.08925	-1.75728	-1.92326	0.234734	1	1
ENSG00000260573.2	RP11-21B23.3	0.05327	1	1	0.05327	Testis	0.05327	Testis	1	1	1	1.93273	1.93273	1.93273	NA	1	1
ENSG00000215595.1	C20orf202	0.0532877	41	7	0.01153	Brain_Caudate_basal_ganglia	0.985	Brain_Hypothalamus	24.0257	6.55305e-16	0.999592	-2.50557	2.52621	-0.767014	0.80575	7	1
ENSG00000259153.1	RP6-65G23.3	0.0533052	17	5	0.0227059	Skin_Not_Sun_Exposed_Suprapubic	0.8077	Breast_Mammary_Tissue	9.04704	1.88253e-17	0.798215	-2.27835	1.84361	-0.857665	1.31838	5	1
ENSG00000178662.15	CSRNP3	0.0533657	32	4	0.00245679	Heart_Left_Ventricle	0.895073	Adipose_Subcutaneous	24.7039	2.26239e-15	0.986835	-2.98976	3.02861	-0.719062	2.4702	4	1
ENSG00000278484.1	RP11-95I16.6	0.05342	1	1	0.05342	Skin_Not_Sun_Exposed_Suprapubic	0.05342	Skin_Not_Sun_Exposed_Suprapubic	1	1	1	-1.93151	-1.93151	-1.93151	NA	1	1
ENSG00000179136.6	LINC00670	0.0534433	23	3	0.01185	Adipose_Visceral_Omentum	0.716047	Adipose_Subcutaneous	17.1188	1.66782e-17	0.977287	-2.51658	2.51658	0.673389	2.14319	3	1
ENSG00000164062.12	APEH	0.0534437	41	4	0.03023	Uterus	0.949803	Esophagus_Mucosa	28.0333	7.39902e-16	2.55284	-2.16706	2.16706	0.109444	1.03646	4	1
ENSG00000255406.1	RP11-713P17.5	0.0534507	2	2	0.1003	Brain_Hypothalamus	0.1534	Testis	1.19232	0.807678	0.807678	-1.42762	1.6434	0.107888	2.17154	2	1
ENSG00000105401.8	CDC37	0.0534684	27	2	0.0119	Pituitary	0.679955	Brain_Hippocampus	21.98	8.87974e-16	4.17176	0.412525	2.5151	1.19826	0.677505	2	1
ENSG00000177575.12	CD163	0.0534741	46	4	0.0023548	Brain_Cerebellar_Hemisphere	0.985378	Heart_Left_Ventricle	26.517	5.07708e-16	1.00137	-2.24513	3.0414	0.917742	1.27563	4	1
ENSG00000070501.11	POLB	0.053481	42	2	0.01532	Cells_EBV-transformed_lymphocytes	0.09931	Artery_Coronary	34.2024	4.66876e-16	7.41361	-2.42472	2.42472	0.371844	2.09994	2	1
ENSG00000162757.4	C1orf74	0.0535012	44	3	0.0173462	Artery_Tibial	0.929164	Artery_Coronary	28.2049	1.03401e-15	2.08951	-2.37929	2.26013	0.276514	1.31319	3	1
ENSG00000215529.12	EFCAB8	0.0535051	31	4	0.0112223	Uterus	0.869617	Adipose_Visceral_Omentum	19.1986	1.41209e-15	2.04646	-2.5357	2.36878	0.557559	1.23828	4	1
ENSG00000169230.9	PRELID1	0.0535429	44	3	0.125136	Whole_Blood	0.98	Colon_Sigmoid	34.8492	9.04359e-16	1.55802	-1.15637	1.53357	0.552979	0.749525	3	1
ENSG00000267506.5	RP11-13K12.1	0.0535761	40	8	0.0170546	Heart_Atrial_Appendage	0.9806	Artery_Coronary	18.0761	7.22054e-16	0.72754	-1.53861	2.38553	0.0780472	1.04988	8	1
ENSG00000250564.1	RP11-215P8.4	0.0535808	2	2	0.01572	Brain_Putamen_basal_ganglia	0.462	Liver	1.3581	0.641899	0.641899	-2.41535	0.735558	-0.839897	2.22803	2	1
ENSG00000122025.14	FLT3	0.053593	41	6	0.00621774	Stomach	0.995754	Brain_Hypothalamus	17.7672	4.5631e-16	0.764098	-2.59063	2.73607	0.624457	1.34787	6	1
ENSG00000204913.5	LRRC3C	0.0536627	1	1	0.0536627	Testis	0.0536627	Testis	1	1	1	1.92955	1.92955	1.92955	NA	1	1
ENSG00000130590.13	SAMD10	0.0536947	49	3	0.0147353	Kidney_Cortex	0.9159	Artery_Tibial	24.572	7.51777e-16	0.878332	-0.729028	2.43882	0.101938	0.641078	3	1
ENSG00000169688.10	MT1B	0.0537	1	1	0.0537	Cells_Cultured_fibroblasts	0.0537	Cells_Cultured_fibroblasts	1	1	1	-1.92925	-1.92925	-1.92925	NA	1	1
ENSG00000234460.1	XXyac-YM21GA2.4	0.0537138	4	3	0.00768796	Testis	0.7288	Colon_Transverse	2.84558	4.21331e-16	0.154368	-2.66548	0.346722	-1.61078	1.33563	3	1
ENSG00000261472.1	RP11-467I17.1	0.053896	9	3	0.04473	Adipose_Visceral_Omentum	0.8511	Artery_Coronary	7.734	3.32929e-18	0.274436	-0.187715	2.00718	1.60974	0.814408	3	1
ENSG00000158006.13	PAFAH2	0.0539051	40	3	0.00278368	Brain_Nucleus_accumbens_basal_ganglia	0.887565	Brain_Cerebellum	31.6844	9.98368e-16	2.2139	-0.776422	2.99067	0.912406	0.881782	3	1
ENSG00000128849.10	CGNL1	0.0539503	41	9	0.00770435	Thyroid	0.96059	Brain_Nucleus_accumbens_basal_ganglia	18.502	4.87959e-16	0.783245	-2.66476	1.46719	-0.489881	0.95716	9	1
ENSG00000227681.5	RP11-307P5.1	0.05398	1	1	0.05398	Testis	0.05398	Testis	1	1	1	-1.927	-1.927	-1.927	NA	1	1
ENSG00000228716.6	DHFR	0.0540088	48	4	0.00161037	Liver	0.905356	Brain_Frontal_Cortex_BA9	32.7088	5.93462e-16	1.39248	-1.8256	3.15402	-0.102506	1.35657	4	1
ENSG00000136709.11	WDR33	0.0540307	43	5	0.04176	Brain_Cerebellum	0.914	Artery_Aorta	27.3298	4.42762e-16	1.44182	-2.0359	2.0359	0.902146	0.91599	5	1
ENSG00000141562.17	NARF	0.0540677	47	1	0.00792343	Stomach	0.25055	Vagina	45.351	4.48185e-15	45.351	1.14901	2.65532	1.8911	0.447737	1	1
ENSG00000134258.16	VTCN1	0.0542259	16	5	0.0165531	Artery_Aorta	0.7161	Muscle_Skeletal	10.9967	4.94645e-17	0.522107	-2.39649	2.38714	0.402156	0.888902	5	1
ENSG00000206527.9	HACD2	0.0542299	48	5	0.00482572	Uterus	0.9114	Brain_Cerebellar_Hemisphere	25.4493	4.92863e-16	0.857118	-2.81844	0.902484	-1.3224	1.01828	5	1
ENSG00000073605.18	GSDMB	0.0542699	47	3	0.00303956	Colon_Transverse	0.640951	Muscle_Skeletal	34.3245	1.9108e-15	2.95973	-2.96371	2.05703	-1.26632	1.0624	3	1
ENSG00000113658.16	SMAD5	0.0542856	48	4	0.07649	Artery_Tibial	0.862	Heart_Atrial_Appendage	34.3994	9.95736e-16	1.51833	-1.03209	1.77143	-0.0931776	0.943418	4	1
ENSG00000068650.18	ATP11A	0.054333	42	8	0.008579	Brain_Frontal_Cortex_BA9	0.951921	Heart_Atrial_Appendage	18.7382	1.00895e-15	0.820039	-2.62839	2.6253	-0.568785	1.48908	8	1
ENSG00000260555.1	RP11-728K20.2	0.0543549	5	2	0.02153	Thyroid	0.291	Breast_Mammary_Tissue	4.02689	1.04416e-20	0.973111	-2.29856	-1.05593	-1.30446	0.55572	2	1
ENSG00000268316.1	AC006272.2	0.0543613	8	6	0.02528	Lung	0.8281	Spleen	3.2221	5.61883e-17	0.109075	-0.522966	2.2371	0.381476	1.00585	6	1
ENSG00000272862.1	RP11-814H16.2	0.05442	5	1	0.05442	Brain_Nucleus_accumbens_basal_ganglia	0.05442	Brain_Hippocampus	5	5.67118e-33	5	1.92348	1.92348	1.92348	4.44089e-16	1	1
ENSG00000165424.6	ZCCHC24	0.0544273	19	11	0.00204	Nerve_Tibial	0.924995	Whole_Blood	6.40684	1.97293e-17	0.249511	-0.427658	3.08435	0.883117	0.838398	11	1
ENSG00000119616.11	FCF1	0.0544454	44	3	0.03966	Brain_Hippocampus	0.9142	Adipose_Visceral_Omentum	36.8498	8.98322e-16	2.40079	-2.05727	1.3674	-0.636517	1.19265	3	1
ENSG00000151883.17	PARP8	0.0544689	46	3	0.004549	Whole_Blood	0.973804	Vagina	32.0749	3.15673e-15	3.15046	-2.83735	2.36541	0.0216517	1.34505	3	1
ENSG00000279712.1	CTA-280A3.2	0.0544821	3	3	0.0495236	Skin_Not_Sun_Exposed_Suprapubic	0.792964	Testis	1.81793	0.35913	0.35913	-1.96406	1.02268	-0.226305	1.5522	3	1
ENSG00000187045.16	TMPRSS6	0.0545161	37	4	0.00277732	Skin_Not_Sun_Exposed_Suprapubic	0.7233	Adrenal_Gland	29.3103	4.17717e-16	1.08772	-2.99137	1.6879	-0.243326	1.70979	4	1
ENSG00000260805.2	RP11-61J19.5	0.0546336	44	4	0.01864	Esophagus_Mucosa	0.977892	Heart_Atrial_Appendage	29.0468	2.8304e-15	2.35865	-2.35265	0.477087	-1.29138	0.649315	4	1
ENSG00000233532.5	LINC00460	0.0546377	7	2	0.0922913	Brain_Cortex	0.1234	Brain_Caudate_basal_ganglia	6.02413	1.17421e-17	0.973241	-1.68343	-1.54066	-1.56606	0.0533779	2	1
ENSG00000271849.1	CTC-332L22.1	0.0548019	41	4	0.00611682	Thyroid	0.7274	Skin_Not_Sun_Exposed_Suprapubic	30.9112	6.28524e-16	1.14394	-2.74145	0.843051	-1.78208	0.893688	4	1
ENSG00000167634.12	NLRP7	0.0548826	2	2	0.1572	Spleen	0.6307	Testis	1.91038	0.0896207	0.0896207	0.480742	1.41455	0.947647	0.660303	2	1
ENSG00000154162.14	CDH12	0.0549126	9	7	0.001744	Brain_Anterior_cingulate_cortex_BA24	0.8378	Adipose_Subcutaneous	3.08889	6.14525e-18	0.240805	-3.13068	1.18479	-1.0095	1.67097	7	1
ENSG00000249145.1	RP11-774O3.2	0.0549169	2	2	0.02437	Heart_Atrial_Appendage	0.278669	Heart_Left_Ventricle	1.10218	0.897817	0.897817	1.08331	2.25125	1.66728	0.825852	2	1
ENSG00000075336.11	TIMM21	0.0549174	44	5	0.00379629	Thyroid	0.961905	Brain_Anterior_cingulate_cortex_BA24	28.2519	2.05379e-15	1.13707	-1.25992	2.89461	1.61042	1.12566	5	1
ENSG00000118217.5	ATF6	0.0549922	48	4	0.0015843	Liver	0.977998	Brain_Hippocampus	32.6908	7.66118e-16	2.92157	-2.54247	3.15878	1.38823	0.96927	4	1
ENSG00000109511.11	ANXA10	0.0550075	6	4	0.125	Esophagus_Gastroesophageal_Junction	0.679667	Pancreas	2.99563	1.10039e-17	0.415015	-0.537024	1.53412	0.493443	1.07807	4	1
ENSG00000168890.13	TMEM150A	0.0550631	18	2	0.05507	Liver	0.9559	Heart_Atrial_Appendage	15.7529	2.47889e-17	1.63835	-0.495	1.91832	0.844707	1.00809	2	1
ENSG00000066230.10	SLC9A3	0.0550707	47	3	0.000846071	Brain_Frontal_Cortex_BA9	0.598	Small_Intestine_Terminal_Ileum	38.1573	3.7571e-15	1.70534	-3.33727	0.527279	-2.39484	0.774203	3	1
ENSG00000166478.9	ZNF143	0.0550714	46	2	0.02916	Artery_Coronary	0.960127	Brain_Amygdala	37.3441	2.19113e-15	7.81387	-2.18132	1.01336	-1.36386	1.03644	2	1
ENSG00000130813.17	C19orf66	0.0550949	11	8	0.0162925	Cells_Cultured_fibroblasts	0.5882	Adrenal_Gland	3.18251	1.03506e-16	0.174235	-2.4023	2.29682	0.0221183	1.37194	8	1
ENSG00000171757.15	LRRC34	0.0551059	46	3	0.1346	Brain_Cerebellum	0.946836	Esophagus_Muscularis	31.1003	1.06664e-15	2.47694	-1.49621	1.13399	0.228441	0.669434	3	1
ENSG00000237560.5	LINC01497	0.0551233	21	4	0.00857459	Brain_Anterior_cingulate_cortex_BA24	0.854359	Pituitary	14.4198	2.89468e-17	0.675296	-0.301713	2.62857	1.07225	1.01671	4	1
ENSG00000004777.18	ARHGAP33	0.0552721	47	4	0.02442	Brain_Caudate_basal_ganglia	0.997095	Brain_Cerebellum	37.6397	5.31469e-16	1.47206	-1.36804	2.25046	-0.095147	0.816326	4	1
ENSG00000140153.17	WDR20	0.0553539	14	3	0.009054	Colon_Transverse	0.7279	Adipose_Visceral_Omentum	9.95489	1.12071e-17	0.797517	-2.61001	2.4604	-1.2558	1.50379	3	1
ENSG00000247844.1	CCAT1	0.0553844	1	1	0.0553844	Kidney_Cortex	0.0553844	Kidney_Cortex	1	1	1	-1.91585	-1.91585	-1.91585	NA	1	1
ENSG00000128346.10	C22orf23	0.0554176	13	3	0.008738	Brain_Anterior_cingulate_cortex_BA24	0.3283	Uterus	10.4763	1.66305e-18	0.662635	-2.62214	2.62214	0.537958	1.90351	3	1
ENSG00000163961.4	RNF168	0.0554839	47	5	0.006382	Brain_Cerebellum	0.978941	Cells_Cultured_fibroblasts	23.2954	1.17827e-15	1.496	-1.5047	2.72748	0.862562	1.06915	5	1
ENSG00000173064.12	HECTD4	0.0555829	49	5	0.02635	Adrenal_Gland	0.971093	Esophagus_Muscularis	30.8735	1.27044e-15	1.05808	-2.22101	0.433609	-0.834708	0.758515	5	1
ENSG00000054967.12	RELT	0.0555982	33	2	0.02289	Cells_Cultured_fibroblasts	0.814148	Spleen	26.9705	2.64325e-15	3.48546	-2.25299	2.27527	1.4308	0.897257	2	1
ENSG00000165669.13	FAM204A	0.0556414	29	5	0.09296	Artery_Aorta	0.9521	Artery_Coronary	16.6391	3.48334e-16	0.956854	-1.67999	1.67999	-0.169511	0.86031	5	1
ENSG00000139618.14	BRCA2	0.0557036	43	5	0.005739	Brain_Spinal_cord_cervical_c-1	0.995899	Small_Intestine_Terminal_Ileum	24.6913	4.41577e-16	0.884374	-2.2676	2.76233	0.367959	1.28559	5	1
ENSG00000069431.11	ABCC9	0.0557258	42	4	0.00267115	Brain_Cortex	0.930293	Colon_Sigmoid	25.2998	9.9127e-16	1.16567	-3.00325	2.90815	-0.420176	1.25638	4	1
ENSG00000259847.1	LINC02126	0.0558394	7	3	0.1062	Breast_Mammary_Tissue	0.456075	Adipose_Subcutaneous	3.9649	3.90547e-33	0.140628	-1.47467	1.61551	0.535427	1.17469	3	1
ENSG00000196099.4	OR6M1	0.05585	1	1	0.05585	Pancreas	0.05585	Pancreas	1	1	1	1.9122	1.9122	1.9122	NA	1	1
ENSG00000182077.10	PTCHD3	0.055914	12	4	0.01516	Colon_Sigmoid	0.538899	Thyroid	9.3516	4.21123e-17	0.384919	-2.42853	1.13566	-1.234	1.12791	4	1
ENSG00000223751.1	AC116609.2	0.0559906	2	2	0.02666	Nerve_Tibial	0.7361	Ovary	1.51029	0.489707	0.489707	-2.21646	-0.337022	-1.27674	1.32896	2	1
ENSG00000156535.13	CD109	0.0560169	44	9	0.0425719	Spleen	0.966191	Ovary	16.1383	5.91312e-16	0.636207	-1.97464	2.02789	-0.54479	1.11355	9	1
ENSG00000170584.10	NUDCD2	0.0560361	40	3	0.0003591	Brain_Anterior_cingulate_cortex_BA24	0.4671	Adipose_Visceral_Omentum	34.2092	5.15847e-16	2.23763	-3.56845	-0.727206	-2.52416	0.7729	3	1
ENSG00000181026.14	AEN	0.0560679	49	4	0.00246879	Whole_Blood	0.9799	Brain_Hypothalamus	28.425	5.53387e-16	1.35632	-0.953375	3.02714	1.76914	1.00171	4	1
ENSG00000159377.10	PSMB4	0.0561219	39	1	0.05482	Brain_Amygdala	0.05752	Adipose_Visceral_Omentum	39	1.667e-15	39	-1.9203	-1.89934	-1.91009	0.0106144	1	1
ENSG00000140280.13	LYSMD2	0.0561221	40	2	0.01854	Brain_Amygdala	0.2751	Brain_Putamen_basal_ganglia	34.4504	5.36408e-16	5.23618	-2.35465	2.35465	1.21559	1.71793	2	1
ENSG00000206052.10	DOK6	0.0561257	14	10	0.01205	Ovary	0.8377	Cells_Cultured_fibroblasts	3.57705	3.02428e-17	0.137411	-1.31503	2.51068	0.23503	0.952441	10	1
ENSG00000180817.11	PPA1	0.0561345	48	5	0.0610533	Esophagus_Mucosa	0.996486	Cells_Cultured_fibroblasts	33.2495	3.64888e-16	1.40821	-1.87311	1.35093	-0.115653	0.757666	5	1
ENSG00000226281.2	RP1-80N2.2	0.0561482	10	5	0.02884	Whole_Blood	0.7496	Heart_Atrial_Appendage	7.15007	1.4899e-18	0.423987	-2.18567	0.727498	-0.786163	0.891478	5	1
ENSG00000188817.7	SNTN	0.05618	1	1	0.05618	Stomach	0.05618	Stomach	1	1	1	-1.90964	-1.90964	-1.90964	NA	1	1
ENSG00000106336.12	FBXO24	0.0562237	29	5	0.008241	Brain_Nucleus_accumbens_basal_ganglia	0.9839	Brain_Substantia_nigra	18.1494	7.45872e-16	0.681187	-1.93698	2.64203	0.220233	1.16591	5	1
ENSG00000164900.4	GBX1	0.0562717	4	2	0.149886	Heart_Atrial_Appendage	0.2842	Heart_Left_Ventricle	3.09406	6.86509e-06	0.844666	1.07093	1.43993	1.34601	0.183395	2	1
ENSG00000149050.9	ZNF214	0.0562725	39	3	0.000440909	Skin_Not_Sun_Exposed_Suprapubic	0.800143	Colon_Sigmoid	22.6838	9.31633e-16	5.37638	-1.29361	3.5143	1.38479	0.933606	3	1
ENSG00000243179.1	AC110769.3	0.0563544	1	1	0.0563544	Testis	0.0563544	Testis	1	1	1	1.90829	1.90829	1.90829	NA	1	1
ENSG00000185499.16	MUC1	0.0564222	42	3	0.004325	Artery_Coronary	0.987723	Colon_Transverse	20.9355	9.23122e-16	5.54116	-1.45706	2.85343	0.396718	1.1196	3	1
ENSG00000153140.8	CETN3	0.0564412	48	4	0.0228507	Esophagus_Muscularis	0.988975	Spleen	30.9065	4.82276e-16	1.07493	-2.27592	2.21866	-0.359063	1.13589	4	1
ENSG00000175334.7	BANF1	0.0564879	49	3	0.0235072	Liver	0.9982	Brain_Cortex	40.7734	9.12279e-16	2.53022	-1.27005	2.26509	1.00814	0.886835	3	1
ENSG00000266908.1	RP5-1022P6.7	0.0564941	1	1	0.0564941	Testis	0.0564941	Testis	1	1	1	1.9072	1.9072	1.9072	NA	1	1
ENSG00000166278.14	C2	0.0565065	18	8	0.00025981	Brain_Hippocampus	0.9792	Adipose_Visceral_Omentum	7.96255	3.13225e-30	0.388188	-1.00874	3.65239	0.56865	1.05855	8	1
ENSG00000254367.5	RP11-211C9.1	0.0565719	2	2	0.0252413	Spleen	0.652646	Testis	1.17654	0.823457	0.823457	-2.23769	0.450089	-0.8938	1.90055	2	1
ENSG00000115107.19	STEAP3	0.0566018	49	9	0.00368881	Stomach	0.996694	Heart_Atrial_Appendage	24.3113	2.32517e-15	0.844135	-1.29043	2.90362	1.21797	1.24558	9	1
ENSG00000159792.9	PSKH1	0.0566171	31	2	0.03197	Brain_Cortex	0.2324	Brain_Caudate_basal_ganglia	29.8925	9.75116e-16	1.10749	-2.14479	2.14479	-0.484306	2.02185	2	1
ENSG00000072849.10	DERL2	0.0566223	44	4	0.014803	Brain_Cerebellum	0.98	Brain_Frontal_Cortex_BA9	18.715	5.35245e-16	2.06822	-2.08224	2.43716	0.856749	1.35549	4	1
ENSG00000020922.12	MRE11	0.0566601	49	3	0.0652	Vagina	0.789691	Artery_Tibial	41.5594	5.93718e-16	2.9726	-1.53902	1.84388	1.06625	0.756532	3	1
ENSG00000175764.14	TTLL11	0.056682	38	3	0.100108	Prostate	0.971486	Muscle_Skeletal	29.4923	1.12421e-15	1.31673	-1.51733	1.64433	0.631304	0.785452	3	1
ENSG00000172725.13	CORO1B	0.0566934	46	2	0.0409839	Cells_EBV-transformed_lymphocytes	0.556465	Esophagus_Gastroesophageal_Junction	35.597	1.37279e-15	9.03756	-2.04369	1.89234	0.888011	1.43433	2	1
ENSG00000228618.1	AC012462.3	0.0566998	1	1	0.0566998	Testis	0.0566998	Testis	1	1	1	1.90562	1.90562	1.90562	NA	1	1
ENSG00000188015.9	S100A3	0.0567493	49	3	0.00495339	Brain_Cerebellum	0.789004	Vagina	34.346	7.73819e-16	1.72701	-2.81005	1.68241	-1.0992	0.71572	3	1
ENSG00000179695.1	OR6C2	0.05676	1	1	0.05676	Testis	0.05676	Testis	1	1	1	1.90515	1.90515	1.90515	NA	1	1
ENSG00000125149.11	C16orf70	0.0567883	48	4	0.02082	Skin_Sun_Exposed_Lower_leg	0.877364	Brain_Cerebellar_Hemisphere	33.1754	9.12154e-16	1.99894	-1.71147	2.31123	-0.742527	1.02868	4	1
ENSG00000244122.2	UGT1A7	0.0569522	6	1	0.0569146	Small_Intestine_Terminal_Ileum	0.0570859	Liver	5.99994	4.25553e-22	5.99994	-1.90397	1.90385	-0.634436	1.96615	1	1
ENSG00000256582.1	RP11-75L1.1	0.0570167	6	2	0.03056	Whole_Blood	0.1163	Lung	5.74767	6.83746e-19	0.196157	1.5705	2.16276	1.75762	0.290556	2	1
ENSG00000146278.10	PNRC1	0.0570291	29	3	0.01388	Stomach	0.765	Prostate	23.7505	7.71469e-16	0.973216	0.298921	2.46035	1.12374	0.364275	3	1
ENSG00000101327.8	PDYN	0.0570408	3	2	0.108023	Brain_Putamen_basal_ganglia	0.1294	Brain_Hippocampus	2.00452	0.037837	0.957643	-1.51647	1.60714	0.556174	1.79502	2	1
ENSG00000105974.11	CAV1	0.0570448	44	8	0.006762	Brain_Cerebellar_Hemisphere	0.922173	Lung	17.1453	1.51266e-15	0.595126	-2.70834	1.27249	-0.698292	1.19957	8	1
ENSG00000224017.1	LINC01449	0.057209	2	2	0.06538	Vagina	0.1227	Adrenal_Gland	1.00991	0.990094	0.990094	-1.84265	-1.54354	-1.6931	0.211504	2	1
ENSG00000164327.12	RICTOR	0.0572169	25	4	0.02693	Skin_Sun_Exposed_Lower_leg	0.8345	Prostate	14.4431	1.09011e-17	0.967452	-2.21253	2.20935	0.436265	1.69591	4	1
ENSG00000132330.16	SCLY	0.0572266	48	4	0.00553954	Uterus	0.603969	Adrenal_Gland	35.538	7.21125e-16	2.37667	-1.81607	2.77386	1.7244	0.709657	4	1
ENSG00000138459.8	SLC35A5	0.0572959	49	2	0.150121	Esophagus_Mucosa	0.968276	Colon_Transverse	45.0871	1.45761e-15	2.90701	-1.43911	0.534349	-0.727173	0.57747	2	1
ENSG00000198162.12	MAN1A2	0.0573548	48	7	0.00728742	Skin_Sun_Exposed_Lower_leg	0.948368	Brain_Anterior_cingulate_cortex_BA24	22.3201	1.99214e-15	0.826798	-1.2922	2.68342	0.86712	0.762671	7	1
ENSG00000171425.9	ZNF581	0.0574109	32	2	0.03538	Nerve_Tibial	0.985671	Skin_Sun_Exposed_Lower_leg	28.7373	4.71073e-16	1.06463	-1.09733	2.10398	0.111393	0.523282	2	1
ENSG00000117586.10	TNFSF4	0.0575019	19	7	0.02684	Adrenal_Gland	0.8626	Artery_Aorta	6.91418	3.88319e-18	0.301865	-2.09109	2.21384	0.172194	1.56433	7	1
ENSG00000173825.6	TIGD3	0.057527	45	2	0.01942	Adipose_Visceral_Omentum	0.711975	Small_Intestine_Terminal_Ileum	40.8002	1.41265e-15	2.12424	0.369205	2.33737	0.845222	0.403798	2	1
ENSG00000205358.3	MT1H	0.0575839	21	3	0.05361	Skin_Sun_Exposed_Lower_leg	0.9155	Skin_Not_Sun_Exposed_Suprapubic	14.1021	1.39998e-17	2.60441	-1.92997	1.92997	-0.878583	1.53677	3	1
ENSG00000164989.16	CCDC171	0.0576033	47	4	0.000131954	Artery_Coronary	0.777984	Muscle_Skeletal	30.8523	2.91587e-15	1.21415	-1.38335	3.82278	0.503798	1.44325	4	1
ENSG00000255364.1	SMILR	0.0576596	15	5	0.0298508	Brain_Spinal_cord_cervical_c-1	0.6767	Heart_Atrial_Appendage	9.21242	1.98993e-18	0.376931	-1.46331	2.17206	-0.537716	1.35349	5	1
ENSG00000187569.2	DPPA3	0.05774	1	1	0.05774	Testis	0.05774	Testis	1	1	1	-1.89767	-1.89767	-1.89767	NA	1	1
ENSG00000146276.11	GABRR1	0.0578564	11	2	0.0451	Nerve_Tibial	0.910073	Artery_Coronary	6.69689	3.82707e-18	3.95461	-2.00372	2.00372	0.0452303	1.5505	2	1
ENSG00000081087.14	OSTM1	0.0578595	23	7	0.04063	Artery_Aorta	0.9785	Thyroid	14.7724	1.11216e-17	0.621177	-2.04729	0.532615	-0.94778	0.741152	7	1
ENSG00000170608.2	FOXA3	0.0579285	16	3	0.02037	Vagina	0.9943	Colon_Transverse	11.6706	3.74187e-17	1.04196	-2.31946	0.00714395	-1.75232	0.769562	3	1
ENSG00000178685.13	PARP10	0.057994	44	3	0.0429552	Brain_Anterior_cingulate_cortex_BA24	0.966151	Small_Intestine_Terminal_Ileum	33.0408	1.62915e-15	3.01057	-2.02415	1.0483	-1.18403	0.777586	3	1
ENSG00000273162.1	RP11-108L7.15	0.0580392	16	4	0.05097	Brain_Substantia_nigra	0.816648	Adipose_Subcutaneous	10.4686	1.96286e-17	0.512725	-1.18567	1.95173	0.0785758	1.10294	4	1
ENSG00000115159.15	GPD2	0.0580645	27	3	0.00547867	Colon_Sigmoid	0.716607	Esophagus_Mucosa	16.3385	4.5459e-16	4.49636	-2.77745	1.18277	-1.26785	1.70269	3	1
ENSG00000255814.1	RP11-357K6.2	0.05807	1	1	0.05807	Testis	0.05807	Testis	1	1	1	-1.89517	-1.89517	-1.89517	NA	1	1
ENSG00000158874.11	APOA2	0.0580725	20	2	0.02126	Brain_Frontal_Cortex_BA9	0.182221	Artery_Aorta	19.0103	5.37805e-18	0.989687	-2.30333	2.30333	-1.93274	1.04007	2	1
ENSG00000182512.4	GLRX5	0.0580896	48	6	0.0118506	Pancreas	0.951077	Esophagus_Muscularis	27.9265	2.66575e-15	0.953575	-1.18986	2.51656	0.486573	0.977682	6	1
ENSG00000101076.16	HNF4A	0.0581015	3	1	0.03351	Brain_Anterior_cingulate_cortex_BA24	0.07928	Brain_Cortex	2.96904	0.00462222	2.96904	-2.12592	-1.75488	-1.88496	0.208898	1	1
ENSG00000008382.15	MPND	0.0582307	36	6	0.0195339	Stomach	0.870182	Heart_Left_Ventricle	14.6028	9.98899e-16	0.964626	-2.33518	1.15449	-0.605393	1.00438	6	1
ENSG00000064651.13	SLC12A2	0.0582983	16	6	0.0151	Esophagus_Gastroesophageal_Junction	0.8488	Artery_Aorta	7.2661	2.39106e-17	0.503308	-1.29159	2.42997	-0.343551	1.02705	6	1
ENSG00000184898.6	RBM43	0.0583089	47	4	0.0293662	Adipose_Visceral_Omentum	0.971615	Prostate	33.3981	1.03376e-15	2.27573	-0.30668	2.17853	0.955179	0.756777	4	1
ENSG00000054282.15	SDCCAG8	0.0583305	49	3	0.00381584	Brain_Nucleus_accumbens_basal_ganglia	0.9708	Small_Intestine_Terminal_Ileum	40.5057	9.49855e-16	1.67543	-0.626633	2.893	2.06803	0.693006	3	1
ENSG00000186583.11	SPATC1	0.0584003	48	2	0.06405	Nerve_Tibial	0.870263	Testis	37.5992	8.89538e-16	8.83699	-1.85183	1.80297	-0.683272	1.13106	2	1
ENSG00000063177.12	RPL18	0.0584081	16	5	0.01262	Brain_Caudate_basal_ganglia	0.8725	Adrenal_Gland	9.89097	6.4444e-17	0.510969	-2.49432	1.94838	0.328247	1.25596	5	1
ENSG00000183508.4	FAM46C	0.0584205	44	4	0.00340095	Brain_Nucleus_accumbens_basal_ganglia	0.9013	Cells_Cultured_fibroblasts	32.9542	3.90974e-16	1.24146	-2.92896	2.90781	-0.68962	2.30659	4	1
ENSG00000170092.14	SPDYE5	0.0584452	5	4	0.06471	Esophagus_Gastroesophageal_Junction	0.6419	Nerve_Tibial	2.09326	7.36733e-17	0.447756	-1.84726	1.84457	-0.148434	1.63908	4	1
ENSG00000215712.10	TMEM242	0.0585052	38	4	0.0172084	Pituitary	0.9663	Heart_Left_Ventricle	25.1091	1.05308e-15	1.6655	-2.38222	2.00512	-0.911284	1.32427	4	1
ENSG00000256971.1	LINC00508	0.05852	1	1	0.05852	Testis	0.05852	Testis	1	1	1	1.89178	1.89178	1.89178	NA	1	1
ENSG00000186895.2	FGF3	0.05853	1	1	0.05853	Brain_Cerebellar_Hemisphere	0.05853	Brain_Cerebellar_Hemisphere	1	1	1	-1.89171	-1.89171	-1.89171	NA	1	1
ENSG00000185924.6	RTN4RL1	0.0585757	34	10	0.02085	Brain_Hypothalamus	0.998065	Cells_Cultured_fibroblasts	12.3699	5.95384e-16	0.616928	-2.31069	1.74251	0.175721	0.860981	10	1
ENSG00000230628.1	RP4-781K5.6	0.0586017	8	3	0.002656	Cells_EBV-transformed_lymphocytes	0.7645	Skin_Not_Sun_Exposed_Suprapubic	5.21154	0.00985763	0.60755	-0.299577	3.00498	1.73223	1.20648	3	1
ENSG00000126091.19	ST3GAL3	0.0586245	42	3	0.00496208	Skin_Sun_Exposed_Lower_leg	0.882182	Liver	28.9418	4.26707e-16	1.52219	-2.80949	2.64934	-0.783345	1.51573	3	1
ENSG00000125409.12	TEKT3	0.058765	46	5	0.0376219	Brain_Caudate_basal_ganglia	0.877865	Colon_Transverse	21.4298	3.7138e-16	2.89103	-2.07895	1.70205	-0.285052	1.21672	5	1
ENSG00000132000.11	PODNL1	0.0588208	38	6	0.0873	Colon_Transverse	0.917279	Heart_Atrial_Appendage	18.5275	9.78888e-16	0.626502	-1.70982	1.70982	0.0286065	0.720255	6	1
ENSG00000127366.5	TAS2R5	0.0588839	49	3	0.013	Brain_Anterior_cingulate_cortex_BA24	0.992197	Adipose_Visceral_Omentum	32.8213	6.71603e-16	2.03345	-1.27007	2.48377	-0.0805008	0.803186	3	1
ENSG00000204261.8	PSMB8-AS1	0.0588997	43	5	0.00643373	Skin_Not_Sun_Exposed_Suprapubic	0.9014	Brain_Putamen_basal_ganglia	28.0032	1.04549e-15	1.0838	-2.72482	0.864968	-0.01749	0.912691	5	1
ENSG00000156804.7	FBXO32	0.0589722	35	8	0.000700187	Kidney_Cortex	0.7989	Skin_Sun_Exposed_Lower_leg	15.0118	6.25906e-16	0.573312	-3.38951	1.54519	-1.01798	1.40492	8	1
ENSG00000251493.4	FOXD1	0.0589745	37	4	0.03177	Adipose_Subcutaneous	0.807524	Cells_Cultured_fibroblasts	29.8627	1.283e-15	1.00202	-2.14729	0.586141	-0.215547	0.891655	4	1
ENSG00000172867.3	KRT2	0.0590627	17	4	0.01629	Brain_Frontal_Cortex_BA9	0.956272	Skin_Not_Sun_Exposed_Suprapubic	10.7739	7.46929e-19	0.926273	-2.40235	2.40235	1.10595	1.73907	4	1
ENSG00000121895.7	TMEM156	0.0591071	46	5	0.0148	Ovary	0.988348	Artery_Coronary	23.6308	8.36269e-16	1.02661	-2.43724	2.43724	-0.231188	1.32833	5	1
ENSG00000260947.1	RP11-384P7.7	0.0591751	46	2	0.0109531	Esophagus_Muscularis	0.9908	Adipose_Visceral_Omentum	41.3156	4.06182e-15	1.98638	-2.54419	0.0115307	-2.13516	0.491097	2	1
ENSG00000103942.12	HOMER2	0.0592197	49	6	0.01272	Cells_Cultured_fibroblasts	0.93446	Muscle_Skeletal	30.3871	2.53451e-15	1.41087	-2.49151	1.70845	-0.733142	1.05165	6	1
ENSG00000102904.14	TSNAXIP1	0.0593062	49	1	0.0539635	Liver	0.839331	Whole_Blood	46.8336	1.54596e-15	46.8336	-1.90354	1.92713	1.75046	0.589254	1	1
ENSG00000004864.13	SLC25A13	0.0593109	13	4	0.1193	Cells_EBV-transformed_lymphocytes	0.9084	Stomach	10.6989	9.68752e-18	0.472079	0.115057	1.55772	1.33284	0.382264	4	1
ENSG00000170537.12	TMC7	0.0594006	45	2	0.000464125	Testis	0.921499	Artery_Aorta	30.261	5.37736e-16	13.6573	-2.31575	3.50065	0.117566	1.97182	2	1
ENSG00000179476.7	C14orf28	0.0594051	8	1	0.05674	Artery_Aorta	0.06803	Artery_Tibial	8	1.76315e-32	8	-1.90531	-1.82481	-1.88518	0.0372644	1	1
ENSG00000161654.9	LSM12	0.0594275	47	6	0.0306983	Pituitary	0.92884	Thyroid	20.4855	9.15948e-16	0.77468	-1.43988	2.16096	0.138306	1.21428	6	1
ENSG00000172057.9	ORMDL3	0.0594597	40	4	0.0004865	Skin_Not_Sun_Exposed_Suprapubic	0.8134	Brain_Hypothalamus	24.5833	2.3429e-15	1.07864	-3.48808	2.70717	-1.33254	1.35853	4	1
ENSG00000166263.13	STXBP4	0.0594789	49	4	0.000814691	Brain_Spinal_cord_cervical_c-1	0.891494	Testis	29.5245	5.53065e-16	2.23329	-0.136414	3.34775	1.81106	0.659597	4	1
ENSG00000172819.16	RARG	0.0594795	3	2	0.04173	Brain_Hypothalamus	0.4989	Cells_Cultured_fibroblasts	2.12977	0.00625608	0.863974	-0.676222	2.0362	1.10608	1.54401	2	1
ENSG00000163689.19	C3orf67	0.05949	45	2	0.05087	Brain_Hippocampus	0.97969	Esophagus_Muscularis	39.6274	9.80661e-16	5.36483	-0.102859	1.95257	1.39417	0.705345	2	1
ENSG00000272057.1	CTB-40H15.4	0.0595487	12	5	0.1556	Brain_Putamen_basal_ganglia	0.92	Breast_Mammary_Tissue	8.50087	1.18737e-18	0.487081	-1.42003	1.2694	-0.455366	1.01912	5	1
ENSG00000203740.3	METTL11B	0.0596112	5	3	0.0422511	Heart_Left_Ventricle	0.2838	Heart_Atrial_Appendage	3.61415	8.20475e-19	0.171958	-1.07182	2.03104	1.24184	1.2991	3	1
ENSG00000169813.16	HNRNPF	0.0596364	48	4	0.081299	Breast_Mammary_Tissue	0.970674	Brain_Substantia_nigra	24.7579	6.72736e-16	1.2212	-1.74319	1.7432	0.492248	0.875511	4	1
ENSG00000249647.2	C5orf66-AS2	0.0596712	1	1	0.0596712	Testis	0.0596712	Testis	1	1	1	1.88322	1.88322	1.88322	NA	1	1
ENSG00000131378.13	RFTN1	0.0597001	46	7	0.0856205	Brain_Substantia_nigra	0.998956	Small_Intestine_Terminal_Ileum	25.437	7.58483e-16	0.862236	-1.03127	1.71897	0.290648	0.689166	7	1
ENSG00000123268.8	ATF1	0.0597163	47	3	0.0141363	Whole_Blood	0.986067	Adipose_Subcutaneous	31.0254	7.03441e-16	2.33911	-2.45378	2.42401	0.371256	1.33884	3	1
ENSG00000189233.11	NUGGC	0.0597235	19	2	0.07913	Colon_Sigmoid	0.1366	Whole_Blood	17.7226	3.5541e-17	0.99952	-1.75576	1.75576	-1.03676	1.43142	2	1
ENSG00000114904.12	NEK4	0.0597331	44	1	0.01105	Brain_Frontal_Cortex_BA9	0.4256	Minor_Salivary_Gland	42.2667	8.37308e-16	42.2667	-2.54111	2.54111	1.64365	0.97763	1	1
ENSG00000189229.10	AC069277.2	0.0597595	2	1	0.01754	Thyroid	0.1768	Testis	1.9585	0.041497	1.9585	-2.37519	-1.35067	-1.86293	0.724441	1	1
ENSG00000062524.15	LTK	0.0597835	44	4	0.010336	Breast_Mammary_Tissue	0.936955	Brain_Hypothalamus	22.5527	4.87909e-16	1.27104	-2.42901	2.56438	0.257253	1.4742	4	1
ENSG00000163701.18	IL17RE	0.059812	46	6	0.0590308	Esophagus_Mucosa	0.932569	Brain_Hypothalamus	20.2381	1.11443e-15	1.35157	-1.84129	1.88796	0.0120919	1.03057	6	1
ENSG00000272894.5	RP5-1159O4.1	0.0598152	49	3	0.00955582	Brain_Cerebellar_Hemisphere	0.819821	Cells_Cultured_fibroblasts	36.6782	6.96882e-16	2.75349	-2.5915	-0.227775	-1.38722	0.765807	3	1
ENSG00000143552.9	NUP210L	0.0598678	29	1	0.0589714	Artery_Coronary	0.06023	Brain_Cerebellum	28.997	7.44782e-16	28.997	-1.87911	1.88841	1.75208	0.698384	1	1
ENSG00000080298.15	RFX3	0.059868	47	4	0.00490611	Testis	0.877832	Adipose_Visceral_Omentum	35.8006	1.38295e-15	2.01181	-0.153718	2.81313	2.12955	0.713624	4	1
ENSG00000175773.12	RP11-121M22.1	0.0598683	46	3	0.02237	Adipose_Visceral_Omentum	0.989982	Thyroid	31.0552	5.43905e-16	5.15213	-2.28403	0.599859	-1.10332	0.686739	3	1
ENSG00000109466.13	KLHL2	0.0598711	44	5	0.0112875	Spleen	0.957	Brain_Cerebellum	27.8619	2.61579e-15	1.06758	-2.53367	2.08975	-0.21145	1.12092	5	1
ENSG00000187173.3	LCE2A	0.05991	4	1	0.05991	Skin_Not_Sun_Exposed_Suprapubic	0.05991	Cells_Cultured_fibroblasts	4	0	4	-1.88146	-1.88146	-1.88146	2.56395e-16	1	1
ENSG00000105289.14	TJP3	0.0599711	25	7	0.018921	Artery_Coronary	0.8875	Lung	16.7557	1.18176e-17	0.588091	-2.13693	2.34708	-0.0107763	1.63146	7	1
ENSG00000198373.12	WWP2	0.0599755	30	4	0.04491	Cells_EBV-transformed_lymphocytes	0.973744	Artery_Aorta	18.1671	3.24452e-16	1.38056	-1.16412	2.0055	0.132161	1.17712	4	1
ENSG00000205323.8	SARNP	0.0599939	47	3	0.00690041	Artery_Aorta	0.889988	Nerve_Tibial	41.1974	1.5481e-15	1.67134	-2.70161	2.6438	-0.626436	2.42445	3	1
ENSG00000180957.17	PITPNB	0.0600352	45	7	0.00127595	Heart_Left_Ventricle	0.941059	Whole_Blood	22.0501	7.46259e-16	0.779432	-1.12238	3.22134	1.36457	1.22412	7	1
ENSG00000204361.8	NXPE2	0.0601083	20	4	0.00417244	Testis	0.8241	Small_Intestine_Terminal_Ileum	16.4526	1.68301e-17	0.553635	-2.86482	0.629839	0.225923	0.938026	4	1
ENSG00000166250.11	CLMP	0.0602327	36	4	0.01655	Liver	0.764078	Whole_Blood	23.7297	1.49768e-15	1.92079	-2.39656	1.75716	0.00513646	1.32201	4	1
ENSG00000175376.8	EIF1AD	0.0602382	49	3	0.0112571	Artery_Tibial	0.973329	Brain_Anterior_cingulate_cortex_BA24	38.0998	7.64028e-16	2.02049	-2.53461	2.13422	-1.24567	1.17232	3	1
ENSG00000242252.1	BGLAP	0.0602467	43	4	0.0666643	Nerve_Tibial	0.971904	Heart_Left_Ventricle	29.4789	1.59036e-15	1.46546	-0.841978	1.83393	0.221037	0.650832	4	1
ENSG00000169905.12	TOR1AIP2	0.0602824	33	3	0.08173	Brain_Anterior_cingulate_cortex_BA24	0.9893	Breast_Mammary_Tissue	29.4253	2.89443e-15	1.50354	-1.74074	1.74074	0.115843	0.590216	3	1
ENSG00000111640.14	GAPDH	0.0603513	40	3	0.02857	Adipose_Subcutaneous	0.881034	Cells_Cultured_fibroblasts	33.3177	5.52522e-16	1.77419	-2.18937	2.06288	-1.09307	1.31728	3	1
ENSG00000197134.11	ZNF257	0.0603925	48	3	0.00607881	Cells_EBV-transformed_lymphocytes	0.866452	Kidney_Cortex	36.8079	3.627e-15	4.16953	-2.7435	2.52197	-1.50029	0.868273	3	1
ENSG00000248103.1	CTC-338M12.9	0.0604421	30	4	0.00211944	Artery_Coronary	0.643945	Heart_Atrial_Appendage	16.8874	7.44933e-16	0.690465	-0.846991	3.07296	1.4987	1.29984	4	1
ENSG00000113594.9	LIFR	0.0604593	42	7	0.0175765	Thyroid	0.987692	Skin_Not_Sun_Exposed_Suprapubic	21.2813	1.03066e-15	0.765423	-1.76206	2.37442	0.251164	0.74249	7	1
ENSG00000148444.15	COMMD3	0.06047	47	1	0.06047	Brain_Cerebellum	0.06047	Heart_Left_Ventricle	47	1.75134e-15	47	-1.87735	1.87735	1.79746	0.54768	1	1
ENSG00000165733.7	BMS1	0.060499	49	6	0.000252999	Cells_Cultured_fibroblasts	0.972633	Pancreas	26.8685	8.54539e-16	1.61455	-3.6592	2.02663	-0.564946	1.3008	6	1
ENSG00000166589.12	CDH16	0.0605145	6	4	0.3368	Skin_Sun_Exposed_Lower_leg	0.8344	Esophagus_Mucosa	3.78363	3.53274e-16	0.186635	-0.915746	0.960507	0.430841	0.708743	4	1
ENSG00000248771.5	LINC01207	0.0605247	8	2	0.296901	Lung	0.6796	Breast_Mammary_Tissue	7.44337	2.22786e-18	0.556531	-1.0431	0.413009	-0.0525029	0.670631	2	1
ENSG00000111713.2	GYS2	0.0605822	42	5	0.01012	Pituitary	0.934003	Brain_Cerebellar_Hemisphere	21.5004	3.58277e-16	0.755787	-2.5717	0.958928	-0.376493	1.05329	5	1
ENSG00000278385.1	RP11-89H19.2	0.0606075	19	5	0.03193	Brain_Cerebellum	0.6378	Esophagus_Mucosa	10.0266	7.02891e-18	0.342092	-2.14529	2.14529	0.937033	1.26127	5	1
ENSG00000249396.1	LINC02212	0.06061	2	1	0.06061	Testis	0.06061	Testis	2	0	2	-1.87633	-1.87633	-1.87633	0	1	1
ENSG00000132938.19	MTUS2	0.0606101	7	5	0.04782	Testis	0.9981	Ovary	3.36321	0.0013725	0.497409	-0.553823	1.97896	0.543725	0.950616	5	1
ENSG00000259448.2	RP11-16E12.1	0.060633	38	7	0.00918	Cells_Cultured_fibroblasts	0.991036	Artery_Tibial	14.9129	5.5727e-16	0.903607	-0.101102	2.60528	0.802524	0.758843	7	1
ENSG00000248539.1	LINC02117	0.0606724	1	1	0.0606724	Testis	0.0606724	Testis	1	1	1	1.87588	1.87588	1.87588	NA	1	1
ENSG00000237879.1	LINC00398	0.06068	34	5	0.0253048	Whole_Blood	0.9163	Brain_Cerebellum	18.5047	1.27544e-15	0.811944	-1.66093	2.23672	-1.03144	0.87008	5	1
ENSG00000018408.14	WWTR1	0.0607073	15	7	0.00518767	Heart_Atrial_Appendage	0.726	Nerve_Tibial	5.16997	2.46936e-18	0.411021	-2.0967	2.79514	1.0881	1.40401	7	1
ENSG00000140836.14	ZFHX3	0.0607226	41	6	0.0240701	Artery_Coronary	0.619293	Whole_Blood	26.0171	1.2215e-15	0.981608	-2.25601	1.54174	0.722682	1.29628	6	1
ENSG00000173421.16	CCDC36	0.0607681	41	2	0.0152677	Lung	0.9154	Whole_Blood	37.0469	1.67395e-15	2.33201	-2.42597	0.10623	-1.89662	0.479191	2	1
ENSG00000266904.5	LINC00663	0.0607818	49	3	0.0640911	Cells_EBV-transformed_lymphocytes	0.893005	Brain_Substantia_nigra	40.18	7.15564e-16	1.37721	-1.85155	0.605967	-0.875972	0.594196	3	1
ENSG00000198818.9	SFT2D1	0.060803	46	2	0.02731	Nerve_Tibial	0.518203	Whole_Blood	42.23	7.9071e-16	2.82867	-0.741154	2.20706	1.54678	0.601064	2	1
ENSG00000180785.8	OR51E1	0.0608066	38	6	0.0187661	Heart_Atrial_Appendage	0.941527	Uterus	21.5578	1.03335e-15	0.789381	-1.30234	2.35014	0.81903	0.728795	6	1
ENSG00000197386.10	HTT	0.0608561	39	6	0.00853909	Colon_Sigmoid	0.754985	Muscle_Skeletal	14.97	6.53111e-16	1.18882	-2.62998	1.98369	-0.567403	1.57323	6	1
ENSG00000102978.12	POLR2C	0.0609337	49	6	0.001666	Adrenal_Gland	0.895354	Artery_Coronary	30.8536	7.65415e-16	1.61291	-2.53117	3.1441	1.78003	1.44628	6	1
ENSG00000197782.14	ZNF780A	0.0609454	49	2	0.00872353	Kidney_Cortex	0.6266	Brain_Caudate_basal_ganglia	43.3739	1.25357e-15	4.93718	-2.6227	-0.486518	-1.87198	0.515467	2	1
ENSG00000163154.5	TNFAIP8L2	0.0609512	41	3	0.008019	Spleen	0.962733	Pituitary	34.3431	1.26463e-15	1.21878	-1.00785	2.65127	-0.387829	1.15275	3	1
ENSG00000144228.8	SPOPL	0.0609764	40	1	0.0551432	Thyroid	0.153321	Brain_Cerebellum	38.3089	1.73988e-15	38.3089	-1.87423	1.91775	0.259046	1.84004	1	1
ENSG00000260257.2	RP5-1085F17.3	0.0609856	49	5	0.000960112	Pancreas	0.820998	Brain_Hippocampus	25.1458	2.4346e-15	2.38851	-0.333443	3.30196	1.90041	0.844988	5	1
ENSG00000110697.12	PITPNM1	0.0609892	11	5	0.01303	Esophagus_Muscularis	0.931125	Muscle_Skeletal	5.57324	7.13699e-17	0.303166	-2.48295	1.21491	-0.437217	1.54574	5	1
ENSG00000151623.14	NR3C2	0.0610042	44	4	0.03053	Adipose_Visceral_Omentum	0.932245	Ovary	28.2322	7.55341e-16	1.18931	-2.16315	2.16315	-1.3059	1.21947	4	1
ENSG00000261210.7	CLEC19A	0.0610252	9	7	0.03418	Brain_Spinal_cord_cervical_c-1	0.964	Brain_Hippocampus	4.49936	2.16718e-16	0.164448	-0.959911	2.11794	0.741109	1.02065	7	1
ENSG00000269439.5	CTD-3131K8.2	0.0610332	34	8	0.02597	Brain_Hippocampus	0.9711	Cells_EBV-transformed_lymphocytes	19.2598	5.02275e-16	0.809984	-2.10778	2.22666	-1.0496	1.27231	8	1
ENSG00000073754.5	CD5L	0.0610354	5	2	0.06236	Skin_Not_Sun_Exposed_Suprapubic	0.3343	Lung	3.92333	6.1205e-18	1.00115	-1.62342	1.86373	-0.794403	1.513	2	1
ENSG00000179133.12	C10orf67	0.0610413	24	2	0.0108759	Ovary	0.433	Pituitary	20.2469	6.88601e-18	2.78764	-2.54666	0.784068	-1.87152	0.642287	2	1
ENSG00000139726.10	DENR	0.0610889	17	5	0.004577	Cells_Cultured_fibroblasts	0.918295	Artery_Tibial	10.3403	1.61051e-17	0.482389	-2.83539	0.426011	-0.251024	0.797073	5	1
ENSG00000155714.13	PDZD9	0.0611009	40	2	0.0175339	Brain_Caudate_basal_ganglia	0.5005	Artery_Aorta	21.0822	5.33492e-16	18.3684	-0.673703	2.37532	1.07793	1.21141	2	1
ENSG00000135686.12	KLHL36	0.0611076	47	2	0.1271	Colon_Sigmoid	0.9873	Vagina	42.2413	4.16679e-15	1.83763	-1.52564	0.869635	-0.839405	0.612848	2	1
ENSG00000186354.10	C9orf47	0.0611116	27	4	0.0523965	Colon_Sigmoid	0.812505	Artery_Tibial	19.662	9.54915e-16	1.42048	-1.45273	1.93986	0.469848	1.12041	4	1
ENSG00000272243.5	RP11-554D15.3	0.06113	2	1	0.06113	Cells_Cultured_fibroblasts	0.06113	Cells_Cultured_fibroblasts	2	0	2	1.87255	1.87255	1.87255	0	1	1
ENSG00000104953.19	TLE6	0.0611325	45	4	0.002149	Adipose_Visceral_Omentum	0.88822	Brain_Frontal_Cortex_BA9	35.7109	6.1388e-16	1.87773	-3.06883	1.44383	-1.26696	0.975168	4	1
ENSG00000107669.17	ATE1	0.0611388	49	4	0.00142505	Skin_Sun_Exposed_Lower_leg	0.972367	Nerve_Tibial	28.4151	8.28511e-16	2.94115	-3.18953	2.96387	-0.527201	1.25718	4	1
ENSG00000100359.20	SGSM3	0.0611448	12	4	0.000807	Esophagus_Mucosa	0.7542	Nerve_Tibial	5.53426	1.13764e-17	0.836073	-2.70405	3.35038	0.225598	1.99924	4	1
ENSG00000079841.18	RIMS1	0.0611715	18	10	0.01891	Brain_Nucleus_accumbens_basal_ganglia	0.9909	Colon_Transverse	4.63844	2.78153e-17	0.350372	-2.3473	1.30322	-0.2335	1.1169	10	1
ENSG00000116663.10	FBXO6	0.0612218	46	6	0.0249942	Thyroid	0.996495	Esophagus_Mucosa	28.5115	2.5911e-15	0.958558	-2.17808	2.24149	-0.585729	1.14614	6	1
ENSG00000171811.13	CFAP46	0.0613266	39	9	0.009856	Skin_Sun_Exposed_Lower_leg	0.983887	Brain_Amygdala	17.1561	5.8499e-16	0.739788	-2.58084	2.02671	0.294239	1.01902	9	1
ENSG00000182310.13	SPACA6	0.061331	42	6	0.00621181	Adipose_Visceral_Omentum	0.9481	Artery_Aorta	21.9083	6.37549e-16	0.919197	-0.0650929	2.73639	1.47836	1.10574	6	1
ENSG00000142046.14	TMEM91	0.0613545	43	3	0.0120394	Colon_Transverse	0.6888	Brain_Nucleus_accumbens_basal_ganglia	34.9799	9.91543e-16	1.90098	-2.51099	1.41387	-1.7113	0.834033	3	1
ENSG00000162892.15	IL24	0.0613575	11	4	0.03678	Cells_Cultured_fibroblasts	0.6817	Heart_Atrial_Appendage	5.94484	9.10459e-19	0.27571	-2.0882	-0.410144	-1.23517	0.641501	4	1
ENSG00000103184.11	SEC14L5	0.061396	33	11	0.01215	Minor_Salivary_Gland	0.960219	Skin_Not_Sun_Exposed_Suprapubic	11.6919	4.21427e-16	0.43557	-2.50776	2.50776	-0.0472931	1.44233	11	1
ENSG00000168612.4	ZSWIM1	0.0614984	47	4	0.0128645	Heart_Left_Ventricle	0.944798	Esophagus_Gastroesophageal_Junction	19.3775	1.67612e-15	1.13384	-2.21274	2.4875	0.604606	1.33719	4	1
ENSG00000047315.15	POLR2B	0.0616488	34	5	0.0162	Esophagus_Mucosa	0.9513	Whole_Blood	18.7626	1.42676e-15	0.967217	-2.40438	1.96972	-0.591844	1.31397	5	1
ENSG00000184293.7	CLECL1	0.0616607	43	3	0.00735467	Cells_EBV-transformed_lymphocytes	0.6649	Breast_Mammary_Tissue	35.4503	6.11078e-16	1.88448	-2.47887	2.68034	-1.44079	1.05124	3	1
ENSG00000250529.1	LINC02121	0.06167	1	1	0.06167	Kidney_Cortex	0.06167	Kidney_Cortex	1	1	1	1.86866	1.86866	1.86866	NA	1	1
ENSG00000158014.14	SLC30A2	0.0617712	26	2	0.005231	Artery_Coronary	0.976943	Skin_Sun_Exposed_Lower_leg	20.5104	7.00203e-16	4.32266	-2.79245	2.79245	-0.855248	1.63782	2	1
ENSG00000127666.9	TICAM1	0.0619444	42	6	0.00917324	Spleen	0.931049	Cells_Cultured_fibroblasts	26.9577	7.76042e-16	1.05079	-1.53779	2.60553	1.69471	1.02485	6	1
ENSG00000171310.10	CHST11	0.0619644	41	12	0.02998	Adrenal_Gland	0.9633	Adipose_Subcutaneous	14.0499	6.05333e-16	0.645271	-1.1271	2.17035	0.37661	1.27518	12	1
ENSG00000079308.16	TNS1	0.0620575	8	8	0.0257739	Esophagus_Muscularis	0.5702	Brain_Putamen_basal_ganglia	1.72565	0.451514	0.451514	-0.922247	2.2296	0.872984	1.36487	8	1
ENSG00000261738.6	MIR3976HG	0.06208	2	1	0.06208	Brain_Cortex	0.06208	Brain_Frontal_Cortex_BA9	2	7.85046e-17	2	1.86572	1.86572	1.86572	3.14018e-16	1	1
ENSG00000164070.11	HSPA4L	0.062096	26	3	0.0414288	Skin_Sun_Exposed_Lower_leg	0.8705	Pancreas	14.8463	3.53678e-16	1.52933	-1.81431	2.03921	0.5781	1.29277	3	1
ENSG00000137492.7	THAP12	0.0621606	41	3	0.0070964	Artery_Tibial	0.723324	Nerve_Tibial	34.0606	7.36901e-16	2.72917	-0.414101	2.69229	0.142327	0.824128	3	1
ENSG00000044459.14	CNTLN	0.0621626	41	6	0.00273024	Brain_Substantia_nigra	0.9851	Colon_Sigmoid	21.9161	2.03033e-15	0.976172	-2.99658	2.81203	-0.963486	1.37692	6	1
ENSG00000145012.13	LPP	0.0622344	31	2	0.02326	Heart_Left_Ventricle	0.983928	Muscle_Skeletal	27.7774	4.91454e-16	1.00229	-2.26914	1.43786	1.08195	0.864025	2	1
ENSG00000115252.18	PDE1A	0.0622623	18	8	0.04099	Nerve_Tibial	0.9431	Esophagus_Muscularis	7.42544	5.16484e-17	0.271174	-1.55435	2.04363	-0.0689212	1.02773	8	1
ENSG00000228216.1	RP11-367F23.1	0.0623238	13	2	0.0529	Brain_Cerebellar_Hemisphere	0.3754	Artery_Aorta	12.2884	2.94279e-17	0.675489	0.886404	1.93574	1.26312	0.48813	2	1
ENSG00000164674.15	SYTL3	0.0623334	40	4	0.00789731	Testis	0.919231	Muscle_Skeletal	29.6921	1.84051e-15	1.12592	-2.4983	2.65643	0.587178	1.1075	4	1
ENSG00000235021.1	RP11-439E19.7	0.0623595	16	3	0.125092	Colon_Transverse	0.8907	Brain_Anterior_cingulate_cortex_BA24	14.0082	4.12903e-17	0.483343	-1.53375	0.59806	-0.959736	0.576483	3	1
ENSG00000133116.7	KL	0.0624536	39	6	0.00411277	Pituitary	0.9899	Whole_Blood	16.4483	8.23056e-16	0.973387	-2.86938	0.0126588	-1.80803	0.656633	6	1
ENSG00000130208.9	APOC1	0.0624994	26	8	0.0276371	Cells_Cultured_fibroblasts	0.8841	Lung	10.4416	5.7496e-16	0.595779	-1.85785	2.2024	-0.278742	1.22411	8	1
ENSG00000182185.18	RAD51B	0.0625064	33	3	0.0410374	Esophagus_Mucosa	0.3034	Heart_Atrial_Appendage	18.8016	8.27833e-16	0.925566	-1.76034	2.04315	0.671926	1.57099	3	1
ENSG00000258602.1	LINC01629	0.0625481	17	3	0.0103499	Uterus	0.9613	Spleen	14.1758	2.81055e-17	0.947463	0.0485223	2.56392	2.16575	0.780723	3	1
ENSG00000111850.10	SMIM8	0.0625532	49	2	0.0213481	Whole_Blood	0.978455	Testis	43.2417	7.77153e-16	3.22524	-2.30177	0.562597	-1.15971	0.510388	2	1
ENSG00000092345.13	DAZL	0.062559	2	2	0.02014	Colon_Sigmoid	0.4872	Testis	1.13748	0.862523	0.862523	-2.32373	-0.694769	-1.50925	1.15185	2	1
ENSG00000178826.10	TMEM139	0.0626251	11	3	0.01312	Breast_Mammary_Tissue	0.4135	Whole_Blood	9.28278	9.06487e-18	0.481234	-0.81775	2.4805	-0.162745	1.18291	3	1
ENSG00000038382.18	TRIO	0.0626475	14	7	0.004712	Brain_Substantia_nigra	0.89	Ovary	7.41974	7.70011e-18	0.351797	-2.82609	1.61736	-0.426146	1.46447	7	1
ENSG00000100024.14	UPB1	0.0626556	47	4	0.01033	Brain_Spinal_cord_cervical_c-1	0.974651	Thyroid	34.649	5.02421e-16	1.70582	-0.969893	2.56458	0.110057	1.12605	4	1
ENSG00000197471.11	SPN	0.0626702	33	2	0.2292	Brain_Caudate_basal_ganglia	0.906193	Artery_Aorta	30.9715	6.32066e-16	1.15196	-1.20242	1.05637	0.783733	0.496826	2	1
ENSG00000164329.13	PAPD4	0.062678	29	5	0.1275	Breast_Mammary_Tissue	0.867329	Whole_Blood	22.4084	7.81274e-16	0.780731	-1.52403	1.20216	-0.603806	0.688874	5	1
ENSG00000237567.1	RP3-359N14.2	0.06268	1	1	0.06268	Testis	0.06268	Testis	1	1	1	1.86145	1.86145	1.86145	NA	1	1
ENSG00000164011.17	ZNF691	0.0627505	49	1	0.0558	Minor_Salivary_Gland	0.45749	Adipose_Visceral_Omentum	47.4834	1.6462e-15	47.4834	0.742987	1.91259	1.8236	0.246284	1	1
ENSG00000178127.12	NDUFV2	0.0627516	44	4	0.00404159	Stomach	0.7882	Adipose_Subcutaneous	23.5015	5.70977e-16	0.974005	-2.8749	1.02761	-1.91109	0.783468	4	1
ENSG00000141551.14	CSNK1D	0.0628062	8	6	0.00503716	Nerve_Tibial	0.8603	Esophagus_Mucosa	2.96245	3.90556e-17	0.211171	-0.175992	2.80465	1.50526	0.998759	6	1
ENSG00000204866.8	IGFL2	0.0628329	31	3	0.0116675	Esophagus_Muscularis	0.9336	Minor_Salivary_Gland	23.5065	4.34044e-16	1.55887	-2.31263	2.52204	1.70036	1.19807	3	1
ENSG00000101367.8	MAPRE1	0.062899	42	5	0.003924	Vagina	0.874477	Lung	18.1489	6.34547e-16	0.723779	-2.50951	2.88421	-0.780846	1.45492	5	1
ENSG00000267397.1	RP11-873E20.1	0.0629524	46	4	0.00989843	Heart_Atrial_Appendage	0.9123	Kidney_Cortex	26.7671	8.99815e-16	2.75142	-1.01459	2.57936	1.26689	1.44628	4	1
ENSG00000243819.4	RN7SL832P	0.0629561	47	5	0.00401522	Esophagus_Mucosa	0.998125	Testis	24.341	2.18931e-15	1.07539	-2.87696	2.05396	-0.782353	1.28341	5	1
ENSG00000136932.13	TRMO	0.0630047	46	2	0.08924	Brain_Cortex	0.732211	Nerve_Tibial	42.6685	1.28564e-15	2.62784	-1.69942	0.806942	-1.12316	0.585394	2	1
ENSG00000259974.2	LINC00261	0.0630116	7	3	0.1769	Prostate	0.9369	Thyroid	5.85548	1.02923e-16	0.296991	-1.35036	0.26735	-0.937661	0.711884	3	1
ENSG00000164815.10	ORC5	0.0631058	29	3	0.009245	Heart_Left_Ventricle	0.98492	Esophagus_Gastroesophageal_Junction	19.8574	8.48226e-16	0.973711	-2.60286	0.648595	-0.397672	0.582397	3	1
ENSG00000143793.12	C1orf35	0.0631145	11	3	0.007129	Colon_Transverse	0.5325	Cells_Cultured_fibroblasts	7.04897	3.0624e-33	0.912632	-2.69076	2.69076	-0.747677	1.40147	3	1
ENSG00000251533.2	LINC00605	0.0632603	20	5	0.04704	Minor_Salivary_Gland	0.9695	Esophagus_Muscularis	16.3917	1.46707e-17	0.559377	-1.03109	1.98594	-0.206274	0.965841	5	1
ENSG00000186480.12	INSIG1	0.0632879	16	6	0.01449	Ovary	0.953153	Whole_Blood	9.7275	2.07544e-17	0.729641	-2.44488	1.7023	0.460876	1.03624	6	1
ENSG00000264151.5	RP11-739N10.1	0.06363	1	1	0.06363	Testis	0.06363	Testis	1	1	1	1.85476	1.85476	1.85476	NA	1	1
ENSG00000249167.1	SEMA6A-AS2	0.0636377	5	2	0.0212399	Brain_Nucleus_accumbens_basal_ganglia	0.5669	Brain_Spinal_cord_cervical_c-1	4.00384	4.41184e-20	0.996159	-2.30369	-0.572623	-0.918837	0.774158	2	1
ENSG00000158246.7	FAM46B	0.06367	1	1	0.06367	Heart_Left_Ventricle	0.06367	Heart_Left_Ventricle	1	1	1	-1.85448	-1.85448	-1.85448	NA	1	1
ENSG00000128872.9	TMOD2	0.0637931	46	2	0.0176327	Skin_Not_Sun_Exposed_Suprapubic	0.928504	Adrenal_Gland	39.6752	6.81231e-16	5.00559	-2.37324	2.35465	-1.13027	1.42449	2	1
ENSG00000107643.15	MAPK8	0.0637935	39	4	0.00176532	Brain_Hippocampus	0.8789	Cells_EBV-transformed_lymphocytes	25.29	6.72633e-16	1.37941	-3.12711	-0.152364	-1.77901	0.791499	4	1
ENSG00000104783.11	KCNN4	0.063808	37	7	0.008892	Pituitary	0.997591	Adipose_Visceral_Omentum	19.5982	1.33707e-15	0.920241	-1.37978	2.61618	0.530079	1.102	7	1
ENSG00000132423.11	COQ3	0.0638287	49	3	0.0107369	Brain_Cerebellum	0.9503	Kidney_Cortex	35.9194	7.14407e-16	1.9668	-2.55115	0.728186	-0.956168	1.07853	3	1
ENSG00000189134.3	NKAPL	0.0638466	46	5	0.009099	Colon_Sigmoid	0.842469	Colon_Transverse	19.3688	4.73257e-16	0.813182	-2.60831	1.38986	-0.362116	1.57411	5	1
ENSG00000164603.11	BMT2	0.0638748	31	3	0.03833	Breast_Mammary_Tissue	0.8431	Colon_Transverse	17.1484	1.05163e-15	5.38453	-1.80766	2.07131	0.652289	1.59993	3	1
ENSG00000110536.13	PTPMT1	0.0638914	49	3	0.0260057	Brain_Anterior_cingulate_cortex_BA24	0.921209	Skin_Sun_Exposed_Lower_leg	38.436	8.82982e-16	3.85805	-1.39073	2.22613	1.54312	0.916636	3	1
ENSG00000138613.13	APH1B	0.0639702	48	3	0.03726	Cells_EBV-transformed_lymphocytes	0.9066	Esophagus_Mucosa	38.7825	3.12518e-15	2.29755	-1.51766	2.0829	0.694058	0.734462	3	1
ENSG00000066557.5	LRRC40	0.0639893	20	2	0.0117	Cells_Cultured_fibroblasts	0.1802	Skin_Sun_Exposed_Lower_leg	11.2711	3.29702e-17	8.64895	-2.52107	-1.34014	-1.69455	0.328166	2	1
ENSG00000054392.12	HHAT	0.0640251	39	8	0.05154	Skin_Not_Sun_Exposed_Suprapubic	0.815534	Skin_Sun_Exposed_Lower_leg	16.6721	1.51298e-15	0.64693	-1.89744	1.94696	-0.323694	1.33271	8	1
ENSG00000139546.10	TARBP2	0.0640862	42	2	0.1774	Adipose_Subcutaneous	0.9997	Lung	33.9723	8.79977e-16	7.03156	-1.3488	1.34384	-0.537292	1.03151	2	1
ENSG00000253633.1	KB-1980E6.3	0.0640953	16	5	0.0247362	Testis	0.95846	Brain_Hippocampus	9.09369	2.99991e-19	0.666907	-1.9505	2.2455	0.0969851	1.06937	5	1
ENSG00000266826.2	CTD-2200P10.1	0.0641622	1	1	0.0641622	Testis	0.0641622	Testis	1	1	1	1.85105	1.85105	1.85105	NA	1	1
ENSG00000165078.12	CPA6	0.0641692	18	4	0.01393	Testis	0.957731	Pituitary	12.2771	9.81898e-19	0.770242	-1.18087	2.45906	-0.0216192	0.693231	4	1
ENSG00000171847.10	FAM90A1	0.0641789	5	4	0.02272	Cells_Cultured_fibroblasts	0.7202	Ovary	2.01413	0.0334235	0.951607	-1.86004	2.27811	-0.129664	1.57091	4	1
ENSG00000174844.14	DNAH12	0.0642111	26	4	0.01146	Adrenal_Gland	0.962506	Brain_Hypothalamus	16.2469	4.21194e-16	0.638486	-2.52835	1.83849	0.460623	1.07196	4	1
ENSG00000211452.10	DIO1	0.0643765	29	3	0.03054	Thyroid	0.8514	Colon_Transverse	26.0753	1.77095e-15	0.930306	-2.16302	0.744266	-0.819609	0.550236	3	1
ENSG00000006607.13	FARP2	0.0644104	49	4	0.1266	Liver	0.993111	Artery_Aorta	37.9792	4.17204e-16	1.29103	-1.39316	1.52765	-0.238872	0.803326	4	1
ENSG00000157911.9	PEX10	0.0644834	45	4	0.0305187	Cells_Cultured_fibroblasts	0.917039	Ovary	34.7226	1.03719e-15	1.25248	-2.16329	-0.104164	-1.09824	0.517419	4	1
ENSG00000231114.1	AC078842.4	0.06451	1	1	0.06451	Testis	0.06451	Testis	1	1	1	1.84864	1.84864	1.84864	NA	1	1
ENSG00000166750.9	SLFN5	0.0645106	49	2	0.0193389	Brain_Amygdala	0.624259	Brain_Cerebellum	44.9859	4.44408e-15	2.45834	-2.33893	-0.489823	-1.86883	0.436146	2	1
ENSG00000254066.1	LINC01938	0.0645321	1	1	0.0645321	Testis	0.0645321	Testis	1	1	1	1.84849	1.84849	1.84849	NA	1	1
ENSG00000187730.8	GABRD	0.0645857	34	4	0.03473	Esophagus_Gastroesophageal_Junction	0.885156	Spleen	22.0077	6.11353e-16	0.935811	-1.01438	2.11149	-0.0877707	1.07623	4	1
ENSG00000111432.4	FZD10	0.0646142	11	9	0.05545	Heart_Atrial_Appendage	0.9853	Thyroid	3.1556	4.09705e-17	0.125329	-1.60825	1.91533	0.539802	1.20468	9	1
ENSG00000152977.9	ZIC1	0.0646922	28	3	0.01088	Muscle_Skeletal	0.861	Brain_Caudate_basal_ganglia	21.0722	1.03258e-15	2.39595	-2.54653	2.53103	-0.154375	0.806905	3	1
ENSG00000124613.8	ZNF391	0.0647675	48	2	0.02493	Liver	0.984403	Minor_Salivary_Gland	43.5941	4.30494e-15	2.22048	-2.24249	0.797432	-0.444217	0.520935	2	1
ENSG00000186326.3	RGS9BP	0.0648368	41	6	0.00385261	Skin_Sun_Exposed_Lower_leg	0.944972	Testis	22.5011	1.12134e-15	0.928339	-2.88906	2.88998	0.930644	1.64532	6	1
ENSG00000094916.15	CBX5	0.0648824	40	3	0.00968736	Artery_Aorta	0.705085	Cells_Cultured_fibroblasts	30.7486	8.1089e-16	1.62954	-2.58679	2.32823	-0.791602	1.94285	3	1
ENSG00000111885.6	MAN1A1	0.0648882	48	6	0.0113479	Vagina	0.999161	Brain_Putamen_basal_ganglia	18.3261	8.87129e-16	0.849156	-2.5318	2.52499	-0.3829	1.4344	6	1
ENSG00000170776.21	AKAP13	0.0649455	37	7	0.09167	Skin_Not_Sun_Exposed_Suprapubic	0.999974	Breast_Mammary_Tissue	18.8968	1.79393e-15	0.807869	-1.68665	1.04979	-0.0143683	0.659251	7	1
ENSG00000161203.13	AP2M1	0.0649869	33	5	0.009343	Spleen	0.980565	Muscle_Skeletal	19.9782	8.0979e-16	0.711074	-2.59924	1.30733	0.198007	0.798901	5	1
ENSG00000170190.15	SLC16A5	0.0649885	29	5	0.003532	Cells_Cultured_fibroblasts	0.8465	Adipose_Subcutaneous	13.7074	7.87139e-16	0.61169	-0.986928	2.91719	0.404516	0.736083	5	1
ENSG00000272514.5	CFAP206	0.0650007	42	3	0.00339322	Cells_Cultured_fibroblasts	0.8584	Brain_Amygdala	23.3758	5.02863e-16	2.71627	-2.92967	0.863432	-1.56111	0.990581	3	1
ENSG00000145194.17	ECE2	0.0650074	39	4	0.0737498	Cells_EBV-transformed_lymphocytes	0.993283	Pituitary	21.8811	9.44118e-16	1.00537	-1.78816	1.55458	-0.132441	0.895937	4	1
ENSG00000271869.1	RP11-51J9.5	0.0650899	43	2	0.01877	Artery_Tibial	0.741	Ovary	40.3045	9.97719e-16	1.53404	-0.330529	2.35007	2.21984	0.458284	2	1
ENSG00000188234.13	AGAP4	0.0651211	25	1	0.04684	Small_Intestine_Terminal_Ileum	0.1215	Skin_Not_Sun_Exposed_Suprapubic	24.3343	3.44928e-19	24.3343	1.54851	1.98774	1.82255	0.120114	1	1
ENSG00000016082.14	ISL1	0.0651305	14	3	0.03132	Minor_Salivary_Gland	0.80719	Skin_Sun_Exposed_Lower_leg	8.1717	1.46828e-33	0.889225	-2.15298	2.15298	-1.10077	1.33366	3	1
ENSG00000142224.15	IL19	0.065144	2	2	0.0247939	Testis	0.2316	Pituitary	1.25219	0.747806	0.747806	-2.2446	1.19625	-0.524175	2.43305	2	1
ENSG00000151353.14	TMEM18	0.0651624	49	3	0.006282	Brain_Cortex	0.9863	Cells_EBV-transformed_lymphocytes	31.6534	4.38635e-16	3.94436	-0.33806	2.73269	0.681305	0.738273	3	1
ENSG00000235453.8	TOPORS-AS1	0.0651884	47	5	0.00406085	Adipose_Visceral_Omentum	0.564345	Testis	26.7758	1.29794e-15	1.27435	-2.8734	1.45093	-1.41515	1.03273	5	1
ENSG00000250584.2	LINC01511	0.0652596	8	3	0.03634	Brain_Nucleus_accumbens_basal_ganglia	0.651986	Brain_Anterior_cingulate_cortex_BA24	4.65146	1.21029e-17	1.09623	-1.79422	2.0931	0.202116	1.40033	3	1
ENSG00000143891.16	GALM	0.0653016	42	4	0.004369	Lung	0.928523	Pancreas	31.2795	5.706e-16	1.13646	-2.85021	1.45706	-0.427096	0.991915	4	1
ENSG00000196821.9	C6orf106	0.0653699	47	4	0.00307747	Breast_Mammary_Tissue	0.9152	Esophagus_Mucosa	32.1282	1.01667e-15	2.13624	-1.11535	2.95989	1.91352	1.44698	4	1
ENSG00000009724.16	MASP2	0.0653759	36	3	0.05267	Artery_Coronary	0.494038	Brain_Putamen_basal_ganglia	27.9176	1.29197e-15	3.00832	-1.93762	1.4814	0.185769	1.13395	3	1
ENSG00000004455.16	AK2	0.0653954	31	2	0.06664	Artery_Aorta	0.6862	Adrenal_Gland	28.2245	6.9798e-16	1.3855	-1.00011	1.83409	0.620636	0.534979	2	1
ENSG00000173391.8	OLR1	0.065442	45	5	0.001536	Brain_Putamen_basal_ganglia	0.9988	Esophagus_Muscularis	25.9944	5.76709e-16	0.887106	-1.22251	3.16779	0.233248	0.740052	5	1
ENSG00000130368.5	MAS1	0.0655141	2	2	0.02772	Nerve_Tibial	0.276	Artery_Tibial	1.1451	0.854903	0.854903	1.08935	2.20123	1.64529	0.786216	2	1
ENSG00000229537.5	LINC01739	0.0655637	4	1	0.05774	Brain_Frontal_Cortex_BA9	0.08411	Brain_Amygdala	3.99653	1.58776e-16	3.99653	1.72732	1.89767	1.84061	0.0767498	1	1
ENSG00000171988.18	JMJD1C	0.0656597	25	3	0.03957	Adrenal_Gland	0.938515	Artery_Aorta	17.5275	6.847e-18	2.09116	-2.05821	1.48124	0.129478	1.11134	3	1
ENSG00000182050.13	MGAT4C	0.0657586	19	6	0.00460385	Artery_Tibial	0.8649	Artery_Aorta	10.1143	6.70525e-19	0.53647	-2.83352	1.34322	-0.171172	1.0428	6	1
ENSG00000108448.20	TRIM16L	0.0657946	45	4	0.04056	Prostate	0.968683	Esophagus_Muscularis	30.4877	4.07809e-16	2.08894	-2.048	2.03773	-0.994059	1.11911	4	1
ENSG00000172159.15	FRMD3	0.0658282	36	8	0.0423073	Brain_Caudate_basal_ganglia	0.91315	Spleen	18.7789	1.49263e-15	0.631842	-1.62821	2.03049	0.932808	1.11403	8	1
ENSG00000115935.17	WIPF1	0.0658445	45	7	0.009615	Artery_Tibial	0.8799	Kidney_Cortex	23.1179	7.68e-16	0.870934	-2.58938	2.22116	-0.607531	1.53892	7	1
ENSG00000279072.1	RP13-580B18.4	0.06585	1	1	0.06585	Testis	0.06585	Testis	1	1	1	1.83944	1.83944	1.83944	NA	1	1
ENSG00000255298.2	OR8G5	0.0658947	2	2	0.0249791	Testis	0.4615	Colon_Transverse	1.04169	0.958308	0.958308	-2.24173	-0.736379	-1.48905	1.06444	2	1
ENSG00000150977.10	RILPL2	0.0660112	49	4	0.0187513	Spleen	0.921893	Esophagus_Mucosa	25.2485	9.12434e-16	2.01167	-2.35044	2.3478	0.610966	1.22535	4	1
ENSG00000169035.11	KLK7	0.066051	41	7	0.00405598	Brain_Putamen_basal_ganglia	0.99799	Testis	20.5012	4.63229e-16	0.802279	-2.87378	1.97547	0.326165	1.15833	7	1
ENSG00000010610.9	CD4	0.066059	43	5	0.06268	Colon_Sigmoid	0.9978	Brain_Cortex	22.9352	5.02851e-16	1.10887	-1.86145	1.86145	-0.424878	0.947866	5	1
ENSG00000249096.6	RP11-290F5.1	0.0660614	47	5	0.005555	Skin_Not_Sun_Exposed_Suprapubic	0.988119	Thyroid	28.3008	2.63824e-15	1.28902	-2.77295	1.10606	-0.199894	1.01818	5	1
ENSG00000232837.1	LINC01700	0.0660724	16	10	0.01053	Small_Intestine_Terminal_Ileum	0.8994	Artery_Coronary	4.88119	1.61672e-17	0.275845	-2.55792	1.89441	0.202406	1.14087	10	1
ENSG00000255150.2	EID3	0.0661044	48	4	0.0289741	Brain_Cerebellar_Hemisphere	0.9809	Nerve_Tibial	26.1863	9.62021e-16	1.24011	-2.18384	1.85593	0.060962	0.708937	4	1
ENSG00000117410.13	ATP6V0B	0.0661896	45	5	0.00495748	Spleen	0.764651	Stomach	20.5901	8.4718e-16	1.19952	-1.94589	2.80978	-0.0530775	1.69786	5	1
ENSG00000088899.14	LZTS3	0.0662139	47	8	0.005445	Brain_Anterior_cingulate_cortex_BA24	0.992114	Cells_EBV-transformed_lymphocytes	20.3361	4.85367e-16	0.917712	-2.08345	2.77946	0.87201	1.16953	8	1
ENSG00000235142.7	RP1-60O19.1	0.0662171	6	2	0.02738	Thyroid	0.41653	Pancreas	5.1996	2.28143e-16	0.620206	0.812455	2.20606	1.53767	0.580134	2	1
ENSG00000160678.11	S100A1	0.066237	46	2	0.0043	Artery_Tibial	0.6155	Brain_Frontal_Cortex_BA9	41.8312	1.94945e-15	3.11541	-2.85527	1.10504	-1.09492	1.26238	2	1
ENSG00000163629.12	PTPN13	0.0662395	41	3	0.0795856	Cells_EBV-transformed_lymphocytes	0.8917	Brain_Caudate_basal_ganglia	28.9785	4.55252e-16	1.13678	-1.7531	1.37252	-0.394281	0.91667	3	1
ENSG00000164483.16	SAMD3	0.0662488	22	5	0.07108	Skin_Not_Sun_Exposed_Suprapubic	0.8479	Kidney_Cortex	11.9793	3.2798e-17	0.563889	-1.80497	1.80497	-0.240503	1.15111	5	1
ENSG00000142233.11	NTN5	0.0663019	47	5	0.0021182	Brain_Cerebellar_Hemisphere	0.954284	Esophagus_Gastroesophageal_Junction	29.1386	2.79454e-15	1.11123	-3.07314	0.384646	-1.72163	1.0445	5	1
ENSG00000255565.1	RP11-6B19.1	0.066336	1	1	0.066336	Testis	0.066336	Testis	1	1	1	1.83615	1.83615	1.83615	NA	1	1
ENSG00000129484.13	PARP2	0.0664904	47	3	0.005668	Ovary	0.995137	Brain_Hippocampus	39.962	3.9372e-15	1.695	-2.76639	0.00609526	-1.85113	0.701675	3	1
ENSG00000229066.1	AC096649.3	0.06654	1	1	0.06654	Testis	0.06654	Testis	1	1	1	1.83477	1.83477	1.83477	NA	1	1
ENSG00000136040.8	PLXNC1	0.0665504	15	9	0.04857	Brain_Cerebellum	0.8891	Brain_Nucleus_accumbens_basal_ganglia	6.72146	3.12117e-17	0.411848	-1.97235	1.95971	0.29376	0.978092	9	1
ENSG00000159348.12	CYB5R1	0.0665744	40	5	0.1394	Cells_EBV-transformed_lymphocytes	0.978938	Vagina	19.1477	6.93864e-16	0.989163	-1.47803	1.40354	0.505947	0.87386	5	1
ENSG00000169860.6	P2RY1	0.0666758	43	5	0.02272	Nerve_Tibial	0.8949	Esophagus_Mucosa	25.0846	1.15844e-15	0.881327	-2.25307	2.27811	-0.131402	1.40718	5	1
ENSG00000255366.1	RP11-1134I14.8	0.0666815	33	2	0.01654	Adrenal_Gland	0.9993	Pancreas	30.2011	1.08315e-15	1.65357	-2.24258	2.39678	0.711681	1.91346	2	1
ENSG00000176658.16	MYO1D	0.0667292	42	4	0.003458	Artery_Aorta	0.915202	Pancreas	27.6799	1.19783e-15	1.97966	-1.03875	2.92379	0.20217	0.777347	4	1
ENSG00000152749.7	GPR180	0.066737	48	2	0.1026	Liver	0.992655	Brain_Hippocampus	45.2193	6.33884e-16	2.19279	-1.63238	0.896951	0.0601535	0.51982	2	1
ENSG00000229195.1	AC009495.4	0.0667547	6	2	0.0215574	Pituitary	0.3592	Skin_Sun_Exposed_Lower_leg	5.03519	1.97846e-17	0.874476	0.916891	2.29808	1.41939	0.64766	2	1
ENSG00000185046.18	ANKS1B	0.0667947	11	5	0.0517	Esophagus_Mucosa	0.961	Spleen	5.22431	2.66547e-17	0.402471	-1.73884	1.94562	0.231542	1.16339	5	1
ENSG00000147509.13	RGS20	0.0667955	5	4	0.04107	Cells_Cultured_fibroblasts	0.9043	Esophagus_Mucosa	2.98845	1.54074e-33	0.164514	-1.37124	2.04282	-0.0915925	1.27821	4	1
ENSG00000168569.7	TMEM223	0.0668037	49	4	0.00237131	Artery_Aorta	0.477181	Artery_Tibial	40.491	1.52836e-15	1.83382	-3.0393	-0.710845	-2.4848	0.39634	4	1
ENSG00000130511.15	SSBP4	0.0668842	47	3	0.00509022	Whole_Blood	0.947072	Spleen	35.0307	7.96374e-16	3.17344	-2.80127	1.22838	-1.67733	1.33607	3	1
ENSG00000180638.17	SLC47A2	0.0668968	30	3	0.03489	Brain_Cerebellar_Hemisphere	0.9589	Adrenal_Gland	23.1012	1.95429e-15	1.22207	-2.10963	1.11069	-0.177965	0.572465	3	1
ENSG00000244578.1	LINC01391	0.0669446	4	2	0.06344	Adrenal_Gland	0.2107	Pituitary	3.00912	1.76415e-31	0.990883	-1.25164	1.8561	1.07916	1.55387	2	1
ENSG00000132522.15	GPS2	0.0669832	42	4	0.00517808	Spleen	0.7437	Brain_Amygdala	29.4831	2.86966e-15	1.10635	-2.79574	2.07626	0.769881	0.798126	4	1
ENSG00000179603.17	GRM8	0.0669856	21	5	0.00800586	Brain_Frontal_Cortex_BA9	0.9133	Stomach	14.243	1.74352e-18	0.999211	-1.95774	2.65182	1.45709	1.33461	5	1
ENSG00000103044.10	HAS3	0.067063	15	5	0.0358	Adipose_Visceral_Omentum	0.8246	Uterus	9.01566	3.71627e-19	0.38547	-1.03734	2.09919	0.521537	1.21855	5	1
ENSG00000187048.12	CYP4A11	0.0670651	30	3	0.06654	Brain_Cerebellar_Hemisphere	0.7614	Brain_Anterior_cingulate_cortex_BA24	23.4021	3.49519e-16	1.7972	-1.83477	1.35946	-0.487896	0.804671	3	1
ENSG00000230537.1	RP11-305L7.1	0.0671112	11	7	0.03256	Thyroid	0.9515	Breast_Mammary_Tissue	4.12736	1.60657e-18	0.247019	-2.13747	1.14189	-0.0552584	0.880005	7	1
ENSG00000134291.11	TMEM106C	0.0671438	49	5	0.014256	Brain_Cerebellum	0.978461	Minor_Salivary_Gland	27.476	5.61253e-16	1.28931	-2.45075	2.36831	-0.56546	1.10423	5	1
ENSG00000173273.15	TNKS	0.0671569	27	5	0.02572	Brain_Caudate_basal_ganglia	0.8667	Brain_Cerebellum	20.7334	1.00576e-15	0.858617	-2.23041	1.98211	-0.256069	1.22199	5	1
ENSG00000251250.1	RP11-404K5.4	0.06719	1	1	0.06719	Testis	0.06719	Testis	1	1	1	-1.8304	-1.8304	-1.8304	NA	1	1
ENSG00000257230.1	RP11-272B17.2	0.0672107	1	1	0.0672107	Esophagus_Mucosa	0.0672107	Esophagus_Mucosa	1	1	1	1.83026	1.83026	1.83026	NA	1	1
ENSG00000011198.7	ABHD5	0.0672994	48	3	0.006907	Lung	0.9192	Brain_Substantia_nigra	38.7554	6.31128e-16	1.8595	-2.7013	0.101441	-1.64789	0.75567	3	1
ENSG00000181827.14	RFX7	0.0673339	40	3	0.000913677	Artery_Tibial	0.8005	Brain_Caudate_basal_ganglia	26.6729	4.69626e-16	1.95128	-1.29651	3.31584	1.55327	0.959813	3	1
ENSG00000254266.5	PKIA-AS1	0.067356	15	2	0.0370297	Skin_Sun_Exposed_Lower_leg	0.2657	Brain_Spinal_cord_cervical_c-1	14.0715	2.17446e-17	0.627786	-1.56964	2.08544	1.12871	1.06352	2	1
ENSG00000274605.1	RP11-12G12.7	0.0674339	25	6	0.0077219	Pancreas	0.934	Skin_Sun_Exposed_Lower_leg	12.0104	9.85134e-18	0.764314	-2.66399	1.57568	-0.478467	1.35139	6	1
ENSG00000137968.16	SLC44A5	0.067471	45	8	0.0470998	Pituitary	0.958185	Colon_Transverse	18.9831	4.24437e-16	0.716977	-1.9854	1.65583	0.0831639	0.90257	8	1
ENSG00000283083.1	RP11-61G19.2	0.06748	1	1	0.06748	Pituitary	0.06748	Pituitary	1	1	1	1.82846	1.82846	1.82846	NA	1	1
ENSG00000170983.3	LINC00208	0.0675143	1	1	0.0675143	Testis	0.0675143	Testis	1	1	1	-1.82823	-1.82823	-1.82823	NA	1	1
ENSG00000253305.2	PCDHGB6	0.0675374	42	4	0.00465546	Esophagus_Gastroesophageal_Junction	0.743859	Artery_Aorta	26.4788	2.52337e-15	1.84763	-2.82995	1.20663	-1.71165	1.28917	4	1
ENSG00000172239.13	PAIP1	0.0675404	31	1	0.007318	Adipose_Subcutaneous	0.1236	Adipose_Visceral_Omentum	30.2428	1.23462e-15	30.2428	-2.68202	2.68202	-0.0212468	1.86786	1	1
ENSG00000142973.13	CYP4B1	0.0675862	32	3	0.002228	Breast_Mammary_Tissue	0.9521	Minor_Salivary_Gland	26.4441	5.99768e-16	1.03358	-0.0898581	3.05803	2.33713	0.783631	3	1
ENSG00000058804.11	NDC1	0.0676087	13	3	0.2886	Cells_EBV-transformed_lymphocytes	0.9592	Nerve_Tibial	11.3474	5.67787e-18	0.429591	-1.0612	0.742466	-0.698863	0.571349	3	1
ENSG00000014216.15	CAPN1	0.0676315	47	6	0.00799775	Esophagus_Mucosa	0.9503	Prostate	31.4515	3.07616e-15	1.08826	-2.65216	0.808333	0.0163076	0.62333	6	1
ENSG00000204264.8	PSMB8	0.0676533	37	6	0.0758	Brain_Cerebellum	0.8876	Brain_Cortex	22.3564	5.78245e-16	0.872558	-1.39638	1.77559	-0.0179424	0.971899	6	1
ENSG00000196208.13	GREB1	0.0676555	21	9	0.04666	Brain_Anterior_cingulate_cortex_BA24	0.930707	Brain_Putamen_basal_ganglia	9.27386	2.29222e-17	0.345671	-1.98937	1.57611	-0.0206445	1.25457	9	1
ENSG00000274248.1	AJ011932.1	0.0676726	34	4	0.007785	Kidney_Cortex	0.8949	Vagina	22.6227	7.00794e-16	2.15213	-0.98936	2.66125	1.26204	0.997764	4	1
ENSG00000273923.1	CTD-2536I1.3	0.0676902	27	6	0.0101794	Adrenal_Gland	0.5046	Esophagus_Muscularis	13.173	3.6052e-16	0.570646	-2.56967	2.26864	-1.22502	0.857323	6	1
ENSG00000131236.16	CAP1	0.0676956	47	2	0.0171099	Esophagus_Muscularis	0.890848	Heart_Left_Ventricle	37.1234	6.50223e-16	9.50834	-2.38434	2.36971	0.436382	1.19266	2	1
ENSG00000189007.15	ADAT2	0.0677563	43	3	0.0237	Breast_Mammary_Tissue	0.990577	Pancreas	36.1626	3.56107e-15	1.78721	-1.1805	2.26196	-0.326607	0.765531	3	1
ENSG00000267534.2	S1PR2	0.0678558	32	3	0.001633	Brain_Cerebellum	0.9474	Artery_Coronary	24.3504	2.90344e-16	1.0219	-3.14995	0.462743	-0.298423	0.641236	3	1
ENSG00000151360.9	ALLC	0.0678672	32	6	0.04546	Ovary	0.9723	Testis	18.9528	1.75306e-15	0.654029	-1.07897	2.00037	0.474993	0.821301	6	1
ENSG00000176971.3	FIBIN	0.0678833	19	4	0.02004	Breast_Mammary_Tissue	0.486	Liver	15.0639	9.44344e-19	0.752431	-1.39472	2.3256	0.510433	0.987179	4	1
ENSG00000088305.18	DNMT3B	0.0679242	45	4	0.0174158	Testis	0.957371	Artery_Aorta	34.9573	5.3519e-16	1.29706	-2.1183	2.37781	0.700766	0.904448	4	1
ENSG00000040275.16	SPDL1	0.0679339	49	2	0.00466866	Esophagus_Gastroesophageal_Junction	0.128573	Brain_Putamen_basal_ganglia	41.3581	1.39138e-15	5.91309	-1.60225	2.82905	2.06142	0.608722	2	1
[truncated: 20,211 more rows]
