# Supplementary material for: Integrative genomic analyses identify susceptibility genes underlying COVID-19 hospitalization
Source: Nat Commun. 2021 Jul 27;12:4569. doi: 10.1038/s41467-021-24824-z (PMC8316582; doi:10.1038/s41467-021-24824-z)
Supplement: Supplementary file 6 — Supplementary Data 4 [file 41467_2021_24824_MOESM6_ESM.xlsx]

## Sheet: Sheet2
Supplementary Data 4: Allelic imbalance results for genes using leading GWAS variants (or closest proxy) within 1Mb region.
Gene	SNP	Tissue	P-value
IL10RB	rs13050728	Brain_Cerebellar_Hemisphere	0.000120795
ABO	rs920065566	Muscle_Skeletal	0.000296442
IL10RB	rs13050728	Brain_Cerebellum	0.000450043
OAS3	rs2269899	Cells_EBV-transformed_lymphocytes	0.00217124
IL10RB	rs13050728	Brain_Cortex	0.00440301
IL10RB	rs13050728	Brain_Hypothalamus	0.00536295
LZTFL1	rs35081325	Adipose_Subcutaneous	0.0061211
IL10RB	rs13050728	Brain_Caudate_basal_ganglia	0.00664764
IL10RB	rs13050728	Brain_Putamen_basal_ganglia	0.00793244
CXCR6	rs35081325	Artery_Tibial	0.0102096
CXCR6	rs35081325	Heart_Atrial_Appendage	0.0188777
CCRL2	rs35081325	Pituitary	0.0216205
CCR2	rs35081325	Small_Intestine_Terminal_Ileum	0.0241406
CXCR6	rs35081325	Muscle_Skeletal	0.0280978
OAS3	rs2269899	Brain_Frontal_Cortex_BA9	0.0281055
IL10RB	rs13050728	Brain_Anterior_cingulate_cortex_BA24	0.0355824
IL10RB	rs13050728	Muscle_Skeletal	0.0440718
FYCO1	rs35081325	Brain_Hypothalamus	0.0525204
IL10RB	rs13050728	Brain_Frontal_Cortex_BA9	0.0583049
CCR2	rs35081325	Cells_EBV-transformed_lymphocytes	0.0681049
IL10RB	rs13050728	Brain_Hippocampus	0.069951
CCR5	rs35081325	Lung	0.0939561
IL10RB	rs13050728	Brain_Spinal_cord_cervical_c-1	0.0949255
CCRL2	rs35081325	Brain_Cerebellar_Hemisphere	0.10565
SLC6A20	rs35081325	Nerve_Tibial	0.114766
DPP9	rs8102140	Cells_Cultured_fibroblasts	0.119208
OAS3	rs2269899	Uterus	0.119475
OAS1	rs2269899	Pancreas	0.124658
CCR9	rs35081325	Whole_Blood	0.13825
SLC6A20	rs35081325	Breast_Mammary_Tissue	0.159028
OAS3	rs2269899	Esophagus_Gastroesophageal_Junction	0.165001
DPP9	rs8102140	Skin_Sun_Exposed_Lower_leg	0.204784
CCR2	rs35081325	Kidney_Cortex	0.222348
IL10RB	rs13050728	Esophagus_Gastroesophageal_Junction	0.255546
OAS3	rs2269899	Pancreas	0.267561
FYCO1	rs35081325	Cells_EBV-transformed_lymphocytes	0.277768
CXCR6	rs35081325	Lung	0.292612
CCR2	rs35081325	Minor_Salivary_Gland	0.309865
CCR3	rs35081325	Colon_Transverse	0.332503
ABO	rs920065566	Lung	0.349521
FOXP4	rs12175265	Lung	0.351124
IL10RB	rs13050728	Heart_Atrial_Appendage	0.411064
DPP9	rs8102140	Adipose_Visceral_Omentum	0.420931
OAS3	rs2269899	Brain_Spinal_cord_cervical_c-1	0.428898
FYCO1	rs35081325	Brain_Spinal_cord_cervical_c-1	0.438154
CXCR6	rs35081325	Breast_Mammary_Tissue	0.44163
IL10RB	rs13050728	Artery_Aorta	0.467965
IL10RB	rs13050728	Esophagus_Muscularis	0.469934
LINC02009	rs35081325	Stomach	0.473671
LINC02009	rs35081325	Uterus	0.484509
CCRL2	rs35081325	Prostate	0.5
LINC02009	rs35081325	Vagina	0.5
CCRL2	rs35081325	Skin_Not_Sun_Exposed_Suprapubic	0.534989
CXCR6	rs35081325	Nerve_Tibial	0.56342
CXCR6	rs35081325	Uterus	0.567782
IL10RB	rs13050728	Brain_Substantia_nigra	0.575915
CCR2	rs35081325	Ovary	0.656774
IL10RB	rs13050728	Pituitary	0.676671
CCR2	rs35081325	Nerve_Tibial	0.691578
IL10RB	rs13050728	Esophagus_Mucosa	0.697735
OAS3	rs2269899	Brain_Substantia_nigra	0.712231
CCRL2	rs35081325	Stomach	0.7153
FYCO1	rs35081325	Brain_Hippocampus	0.724356
CCR2	rs35081325	Breast_Mammary_Tissue	0.731007
CCR2	rs35081325	Testis	0.736522
CCRL2	rs35081325	Artery_Aorta	0.76291
OAS3	rs2269899	Vagina	0.778529
CCR3	rs35081325	Thyroid	0.78167
CXCR6	rs35081325	Adipose_Visceral_Omentum	0.800249
OAS3	rs2269899	Prostate	0.81343
LINC02009	rs35081325	Prostate	0.832645
CCR2	rs35081325	Brain_Spinal_cord_cervical_c-1	0.833539
IL10RB	rs13050728	Breast_Mammary_Tissue	0.853795
LZTFL1	rs35081325	Thyroid	0.855996
LINC02009	rs35081325	Colon_Sigmoid	0.856453
CXCR6	rs35081325	Skin_Sun_Exposed_Lower_leg	0.860537
FYCO1	rs35081325	Kidney_Cortex	0.895081
LINC02009	rs35081325	Brain_Amygdala	0.901619
CCR2	rs35081325	Artery_Aorta	0.916836
FYCO1	rs35081325	Brain_Substantia_nigra	0.916882
LINC02009	rs35081325	Brain_Putamen_basal_ganglia	0.920583
CXCR6	rs35081325	Artery_Aorta	0.924885
SLC6A20	rs35081325	Muscle_Skeletal	0.940384
LZTFL1	rs35081325	Brain_Spinal_cord_cervical_c-1	0.956472
IFNAR2	rs13050728	Small_Intestine_Terminal_Ileum	0.960251
CCR9	rs35081325	Skin_Not_Sun_Exposed_Suprapubic	0.961288
IFNAR2	rs13050728	Brain_Hypothalamus	0.976675
CCR2	rs35081325	Brain_Hypothalamus	0.97725
IFNAR2	rs13050728	Cells_EBV-transformed_lymphocytes	0.981135
IFNAR2	rs13050728	Brain_Frontal_Cortex_BA9	0.986138
CCR2	rs35081325	Stomach	0.991613
XYLT1	rs62032190	Minor_Salivary_Gland	0.991806
IFNAR2	rs13050728	Vagina	0.99697
IFNAR2	rs13050728	Skin_Sun_Exposed_Lower_leg	0.997272
IFNAR2	rs13050728	Pancreas	0.998878
IFNAR2	rs13050728	Stomach	0.99937
IFNAR2	rs13050728	Ovary	0.999543
IFNAR2	rs13050728	Spleen	0.999809
IFNAR2	rs13050728	Muscle_Skeletal	0.999876
IFNAR2	rs13050728	Minor_Salivary_Gland	0.999953
IFNAR2	rs13050728	Brain_Amygdala	0.999972
IFNAR2	rs13050728	Esophagus_Mucosa	0.999989
IFNAR2	rs13050728	Prostate	1
PGLS	rs8102140	Whole_Blood	1
IFNAR2	rs13050728	Cells_Cultured_fibroblasts	1
CCR1	rs35081325	Brain_Nucleus_accumbens_basal_ganglia	1
CCR1	rs35081325	Brain_Spinal_cord_cervical_c-1	1
CCR1	rs35081325	Brain_Substantia_nigra	1
CCR1	rs35081325	Cells_Cultured_fibroblasts	1
CCR1	rs35081325	Cells_EBV-transformed_lymphocytes	1
CCR1	rs35081325	Colon_Sigmoid	1
CCR1	rs35081325	Esophagus_Gastroesophageal_Junction	1
CCR1	rs35081325	Esophagus_Mucosa	1
CCR1	rs35081325	Esophagus_Muscularis	1
CCR1	rs35081325	Muscle_Skeletal	1
CCR1	rs35081325	Nerve_Tibial	1
CCR1	rs35081325	Skin_Not_Sun_Exposed_Suprapubic	1
CCR1	rs35081325	Skin_Sun_Exposed_Lower_leg	1
CCR2	rs35081325	Brain_Caudate_basal_ganglia	1
CCR2	rs35081325	Brain_Hippocampus	1
CCR2	rs35081325	Brain_Substantia_nigra	1
LINC02009	rs35081325	Testis	1
WNT3	rs916888	Cells_EBV-transformed_lymphocytes	1
