# Supplementary material for: Integrative genomic analyses identify susceptibility genes underlying COVID-19 hospitalization
Source: Nat Commun. 2021 Jul 27;12:4569. doi: 10.1038/s41467-021-24824-z (PMC8316582; doi:10.1038/s41467-021-24824-z)
Supplement: Supplementary file 7 — Supplementary Data 5 [file 41467_2021_24824_MOESM7_ESM.xlsx]

## Sheet: Sheet1
Supplementary Data 5 : Significant results for the spTWAS from multi-tissue approach using S-MetaXcan.
gene_name	zscore	effect_size	pvalue	var_g	n_snps_used	n_snps_in_cov	n_snps_in_model	best_gwas_p	largest_weight	tissue	bonferroni	hgnc_symbol		LEGEND
intron_3_45826332_45827356	16.02	836.993	9.26809e-58	7.08045e-08	1	1	1	9.26809e-58	0.000703698	Adipose_Subcutaneous	3.69648e-53	LZTFL1
intron_21_33230216_33241840	-6.63048	-0.805096	3.346e-11	0.0158042	1	1	1	3.346e-11	0.188425	Adipose_Subcutaneous	1.33452e-06	IFNAR2		gene_name: gene name as listed by the Transcriptome Model, typically HUGO for a gene. It can also be an intron's id.
intron_21_33230216_33241886	6.53386	0.808214	6.40944e-11	0.0151847	2	2	2	3.346e-11	0.182742	Adipose_Subcutaneous	2.55634e-06	IFNAR2		zscore: S-PrediXcan's association result for the gene, typically HUGO for a gene.
intron_21_33245074_33246718	6.25043	0.269181	4.09337e-10	0.12352	2	2	2	4.297e-10	0.540863	Adipose_Subcutaneous	1.6326e-05	IFNAR2		effect_size: S-PrediXcan's association effect size for the gene. Can only be computed when beta from the GWAS is used.
intron_3_45919065_45919413	-6.20111	-0.120368	5.60673e-10	0.56249	2	2	2	3.37898e-35	1.13351	Adipose_Subcutaneous	2.23619e-05	FYCO1		pvalue: P-value of the aforementioned statistic.
intron_21_33246482_33246718	-5.90771	-0.286117	3.469e-09	0.091618	1	1	1	3.469e-09	0.466278	Adipose_Subcutaneous	0.000138358	IFNAR2		n_snps_used: number of snps from GWAS that got used in S-PrediXcan analysis
intron_9_133251152_133275162	-5.69524	-0.279415	1.232e-08	0.125785	1	1	1	1.232e-08	0.518762	Adipose_Subcutaneous	0.00049137	ABO		n_snps_in_cov: number of snps in the covariance matrix
intron_21_33252830_33268394	5.6185	0.352104	1.92617e-08	0.0707345	2	2	2	5.748e-06	0.297699	Adipose_Subcutaneous	0.000768233	IFNAR2		n_snps_in_model: number of snps in the model
intron_21_33252830_33268394	5.6185	0.352104	1.92617e-08	0.0707345	2	2	2	5.748e-06	0.297699	Adipose_Subcutaneous	0.000768233	IL10RB		var_g: variance of the gene expression, calculated as W' * G * W (where W is the vector of SNP weights in a gene's model, W' is its transpose, and G is the covariance matrix)
intron_9_133233609_133275162	-5.53183	-0.238897	3.16904e-08	0.161747	2	2	2	1.232e-08	0.548416	Adipose_Subcutaneous	0.00126394	ABO		best_gwas_p: the highest p-value from GWAS snps used in this model
intron_12_112917700_112919487	5.15035	0.0843492	2.6e-07	0.693388	1	1	1	2.6e-07	1.32817	Adipose_Subcutaneous	0.0103698	OAS1		largest_weight: the largest (absolute value) weight in this model
intron_12_112917700_112918597	5.15035	0.100476	2.6e-07	0.488672	1	1	1	2.6e-07	1.115	Adipose_Subcutaneous	0.0103698	OAS1		bonferroni: Multiple testing corrected p-value using Bonferroni threshold
intron_12_112917700_112919389	-5.15035	-0.0643193	2.6e-07	1.19249	1	1	1	2.6e-07	1.74178	Adipose_Subcutaneous	0.0103698	OAS1		hgnc_symbol: Gene name using HGNC symbol using the annotation provided by the GTEx's leafcutter
intron_21_33268517_33276596	4.98622	0.303593	6.15722e-07	0.0826497	3	3	3	2.065e-05	0.291014	Adipose_Subcutaneous	0.0245574	IFNAR2		tissue: name of the tissue for the corresponding gene
intron_21_33268517_33276596	4.98622	0.303593	6.15722e-07	0.0826497	3	3	3	2.065e-05	0.291014	Adipose_Subcutaneous	0.0245574	IL10RB
intron_3_45826332_45827356	16.02	579.843	9.26809e-58	1.65403e-07	1	1	1	9.26809e-58	0.00101577	Adipose_Visceral_Omentum	3.58443e-53	LZTFL1
intron_21_33230216_33241840	-6.60654	-0.82249	3.934e-11	0.0151959	1	1	1	3.934e-11	0.183674	Adipose_Visceral_Omentum	1.52148e-06	IFNAR2
intron_21_33230216_33241886	6.60654	0.844446	3.934e-11	0.0144159	1	1	1	3.934e-11	0.178898	Adipose_Visceral_Omentum	1.52148e-06	IFNAR2
intron_21_33246482_33246718	-6.25587	-0.273799	3.953e-10	0.120498	1	1	1	3.953e-10	0.532324	Adipose_Visceral_Omentum	1.52882e-05	IFNAR2
intron_21_33245074_33246718	6.24284	0.257851	4.297e-10	0.135307	1	1	1	4.297e-10	0.564086	Adipose_Visceral_Omentum	1.66186e-05	IFNAR2
intron_3_45919065_45919413	-5.89318	-0.12956	3.78826e-09	0.444957	2	2	2	3.37898e-35	1.04884	Adipose_Visceral_Omentum	0.000146511	LZTFL1
intron_3_45919065_45919413	-5.89318	-0.12956	3.78826e-09	0.444957	2	2	2	3.37898e-35	1.04884	Adipose_Visceral_Omentum	0.000146511	FYCO1
intron_9_133233609_133275162	-5.82469	-0.317024	5.72182e-09	0.0955283	2	2	2	1.232e-08	0.474313	Adipose_Visceral_Omentum	0.000221292	ABO
intron_12_112968174_112969608	-5.31768	-133.304	1.051e-07	3.21096e-07	1	1	1	1.051e-07	0.000936355	Adipose_Visceral_Omentum	0.00406474	OAS3
intron_12_112917700_112919487	5.15035	0.0950326	2.6e-07	0.539967	1	1	1	2.6e-07	1.17886	Adipose_Visceral_Omentum	0.0100555	OAS1
intron_12_112917700_112918597	5.15035	0.0913142	2.6e-07	0.584838	1	1	1	2.6e-07	1.22686	Adipose_Visceral_Omentum	0.0100555	OAS1
intron_12_112917700_112919389	-5.15035	-0.0652409	2.6e-07	1.1457	1	1	1	2.6e-07	1.71717	Adipose_Visceral_Omentum	0.0100555	OAS1
intron_12_112941852_112944476	-5.05005	-27.0289	4.417e-07	6.88552e-06	1	1	1	4.417e-07	0.0041315	Adipose_Visceral_Omentum	0.0170828	OAS3
intron_21_33252830_33262793	-6.29724	-1.10872	3.03e-10	0.00709425	1	1	1	3.03e-10	0.132486	Adrenal_Gland	1.02335e-05	IFNAR2
intron_21_33252830_33262793	-6.29724	-1.10872	3.03e-10	0.00709425	1	1	1	3.03e-10	0.132486	Adrenal_Gland	1.02335e-05	IL10RB
intron_3_45919065_45919413	-6.18038	-0.132481	6.3949e-10	0.478725	2	2	2	2.57699e-35	1.01542	Adrenal_Gland	2.15981e-05	FYCO1
intron_9_133257542_133258097	5.4717	0.168141	4.45735e-08	0.343081	2	3	3	7.334e-08	0.87203	Adrenal_Gland	0.00150543	ABO
intron_12_112917700_112919487	5.32964	0.0998135	9.841e-08	0.596321	1	1	1	9.841e-08	1.22689	Adrenal_Gland	0.0033237	OAS1
intron_9_133251152_133255594	-5.20003	-1.11764	1.99258e-07	0.00694341	3	3	3	1.232e-08	0.0841723	Adrenal_Gland	0.00672973	ABO
intron_12_112917700_112918597	5.15035	0.0776226	2.6e-07	0.825205	1	1	1	2.6e-07	1.44326	Adrenal_Gland	0.00878124	OAS1
intron_3_45826332_45827356	16.02	268.707	9.26809e-58	7.48439e-07	1	1	1	9.26809e-58	0.00219194	Artery_Aorta	3.46321e-53	LZTFL1
intron_3_45964454_45965033	-12.079	-184.06	1.36299e-33	7.82066e-07	1	1	1	1.36299e-33	0.00206862	Artery_Aorta	5.0931e-29	FYCO1
intron_21_33230216_33241840	-6.63048	-0.752941	3.346e-11	0.0181365	1	1	1	3.346e-11	0.201477	Artery_Aorta	1.2503e-06	IFNAR2
intron_21_33230216_33241886	6.50454	0.804313	7.79333e-11	0.0152357	2	2	2	3.346e-11	0.182155	Artery_Aorta	2.91213e-06	IFNAR2
intron_21_33245074_33246718	6.25587	0.375973	3.953e-10	0.0621948	1	1	1	3.953e-10	0.387661	Artery_Aorta	1.47712e-05	IFNAR2
intron_21_33246482_33246718	-5.90771	-0.377539	3.469e-09	0.0515872	1	1	1	3.469e-09	0.353367	Artery_Aorta	0.000129626	IFNAR2
intron_3_45919065_45919413	-5.84853	-0.104659	4.95936e-09	0.625979	2	2	2	2.57699e-35	1.22461	Artery_Aorta	0.000185316	FYCO1
intron_12_112968174_112969608	5.31768	929.838	1.051e-07	6.30211e-09	1	1	1	1.051e-07	0.000134238	Artery_Aorta	0.00392727	OAS3
intron_12_112917700_112919487	5.15035	0.10194	2.6e-07	0.47582	1	1	1	2.6e-07	1.09898	Artery_Aorta	0.00971542	OAS1
intron_12_112917700_112919389	-5.15035	-0.0733605	2.6e-07	0.918769	1	1	1	2.6e-07	1.52712	Artery_Aorta	0.00971542	OAS1
intron_3_45826332_45827356	16.02	317.182	9.26809e-58	6.24424e-07	1	1	1	9.26809e-58	0.00185695	Artery_Coronary	3.45449e-53	LZTFL1
intron_3_45962392_45965033	-12.0886	-123.5	1.213e-33	1.86752e-06	1	1	1	1.213e-33	0.00309149	Artery_Coronary	4.52121e-29	FYCO1
intron_21_33230216_33241840	-6.63048	-0.703955	3.346e-11	0.0217081	1	1	1	3.346e-11	0.215497	Artery_Coronary	1.24715e-06	IFNAR2
intron_21_33245074_33246718	6.52232	0.372159	6.923e-11	0.0745281	1	1	1	6.923e-11	0.399292	Artery_Coronary	2.58041e-06	IFNAR2
intron_21_33246482_33246718	-5.90771	-0.280651	3.469e-09	0.0991137	1	1	1	3.469e-09	0.47536	Artery_Coronary	0.0001293	IFNAR2
intron_3_45919065_45919413	-5.71463	-0.103892	1.09942e-08	0.606025	2	2	2	3.41401e-35	1.23928	Artery_Coronary	0.000409788	FYCO1
intron_12_112917700_112918597	5.15035	0.0815214	2.6e-07	0.691532	1	1	1	2.6e-07	1.37424	Artery_Coronary	0.00969098	OAS1
intron_12_112917700_112919389	-5.15035	-0.0652588	2.6e-07	1.07914	1	1	1	2.6e-07	1.7167	Artery_Coronary	0.00969098	OAS1
intron_12_112917700_112919487	5.15035	0.0993432	2.6e-07	0.465672	1	1	1	2.6e-07	1.12771	Artery_Coronary	0.00969098	OAS1
intron_3_45826332_45827356	-16.02	-4646.89	9.26809e-58	2.02675e-09	1	1	1	9.26809e-58	0.000126749	Artery_Tibial	3.50417e-53	LZTFL1
intron_3_45962392_45965033	-12.0886	-965.665	1.213e-33	2.84545e-08	1	1	1	1.213e-33	0.000395375	Artery_Tibial	4.58623e-29	FYCO1
intron_21_33230216_33241840	-6.60654	-0.764446	3.934e-11	0.018814	1	1	1	3.934e-11	0.19762	Artery_Tibial	1.48741e-06	IFNAR2
intron_21_33230216_33241886	6.49819	0.803918	8.12931e-11	0.0159866	2	2	2	3.346e-11	0.181937	Artery_Tibial	3.07361e-06	IFNAR2
intron_21_33245074_33246718	6.25587	0.358102	3.953e-10	0.0751329	1	1	1	3.953e-10	0.407007	Artery_Tibial	1.49459e-05	IFNAR2
intron_21_33246482_33246718	-5.90771	-0.38396	3.469e-09	0.0546914	1	1	1	3.469e-09	0.347458	Artery_Tibial	0.000131159	IFNAR2
intron_3_45919065_45919413	-5.902	-0.102929	3.59132e-09	0.662358	2	2	2	3.37898e-35	1.28589	Artery_Tibial	0.000135784	FYCO1
intron_3_45921840_45923656	5.3439	0.090765	9.09693e-08	0.701283	2	2	2	6.71803e-35	1.35331	Artery_Tibial	0.00343946	FYCO1
intron_12_112917700_112919389	-5.15035	-0.0769135	2.6e-07	0.799949	1	1	1	2.6e-07	1.45657	Artery_Tibial	0.00983034	OAS1
intron_12_112917700_112919487	5.15035	0.137909	2.6e-07	0.248818	1	1	1	2.6e-07	0.812347	Artery_Tibial	0.00983034	OAS1
intron_21_33230216_33241886	6.59597	1.08113	4.22475e-11	0.0081019	2	2	2	3.346e-11	0.139279	Brain_Amygdala	9.35993e-07	IFNAR2
intron_21_33246482_33246718	-6.25587	-0.503724	3.953e-10	0.0360948	1	1	1	3.953e-10	0.289345	Brain_Amygdala	8.75788e-06	IFNAR2
intron_12_112917700_112918597	5.15035	0.100571	2.6e-07	0.544166	1	1	1	2.6e-07	1.11394	Brain_Amygdala	0.0057603	OAS1
intron_12_112917700_112919389	-5.15035	-0.075842	2.6e-07	0.956885	1	1	1	2.6e-07	1.47715	Brain_Amygdala	0.0057603	OAS1
intron_3_45826332_45827356	16.02	282.281	9.26809e-58	7.26809e-07	1	1	1	9.26809e-58	0.00208654	Brain_Anterior_cingulate_cortex_BA24	2.45512e-53	LZTFL1
intron_21_33230216_33241840	-6.63048	-0.821222	3.346e-11	0.0165353	1	1	1	3.346e-11	0.184725	Brain_Anterior_cingulate_cortex_BA24	8.86354e-07	IFNAR2
intron_12_112917700_112919389	-5.15035	-0.079699	2.6e-07	0.799094	1	1	1	2.6e-07	1.40566	Brain_Anterior_cingulate_cortex_BA24	0.0068874	OAS1
intron_3_45826332_45827356	16.02	243.884	9.26809e-58	1.06685e-06	1	1	1	9.26809e-58	0.00241504	Brain_Caudate_basal_ganglia	2.74317e-53	LZTFL1
intron_21_33230216_33241886	6.63048	1.01352	3.346e-11	0.0104954	1	1	1	3.346e-11	0.149676	Brain_Caudate_basal_ganglia	9.90348e-07	IFNAR2
intron_21_33230216_33241840	-6.60654	-0.833251	3.934e-11	0.0157177	1	1	1	3.934e-11	0.181302	Brain_Caudate_basal_ganglia	1.16439e-06	IFNAR2
intron_21_33246482_33246718	-5.90771	-0.46473	3.469e-09	0.0353346	1	1	1	3.469e-09	0.28707	Brain_Caudate_basal_ganglia	0.000102675	IFNAR2
intron_12_112917700_112919389	-5.15035	-0.0733442	2.6e-07	0.95722	1	1	1	2.6e-07	1.52746	Brain_Caudate_basal_ganglia	0.00769548	OAS1
intron_3_45826332_45827356	16.02	199.928	9.26809e-58	1.50249e-06	1	1	1	9.26809e-58	0.00294601	Brain_Cerebellar_Hemisphere	3.39203e-53	LZTFL1
intron_21_33230216_33241886	6.60654	0.910892	3.934e-11	0.0125759	1	1	1	3.934e-11	0.165848	Brain_Cerebellar_Hemisphere	1.43981e-06	IFNAR2
intron_21_33252830_33262561	6.29724	544.726	3.03e-10	3.0218e-08	1	1	1	3.03e-10	0.000269658	Brain_Cerebellar_Hemisphere	1.10895e-05	IFNAR2
intron_21_33252830_33262561	6.29724	544.726	3.03e-10	3.0218e-08	1	1	1	3.03e-10	0.000269658	Brain_Cerebellar_Hemisphere	1.10895e-05	IL10RB
intron_21_33246482_33246718	-5.90771	-0.443302	3.469e-09	0.0386503	1	1	1	3.469e-09	0.300946	Brain_Cerebellar_Hemisphere	0.000126962	IFNAR2
intron_21_33252830_33260597	-5.70335	-0.196401	1.17478e-08	0.220591	2	2	2	5.748e-06	0.585014	Brain_Cerebellar_Hemisphere	0.000429957	IFNAR2
intron_21_33252830_33260597	-5.70335	-0.196401	1.17478e-08	0.220591	2	2	2	5.748e-06	0.585014	Brain_Cerebellar_Hemisphere	0.000429957	IL10RB
intron_3_45826332_45827356	16.02	357.727	9.26809e-58	5.17797e-07	1	1	1	9.26809e-58	0.00164648	Brain_Cerebellum	3.48786e-53	LZTFL1
intron_21_33246482_33246718	-6.54087	-0.467995	6.116e-11	0.0462621	1	1	1	6.116e-11	0.318636	Brain_Cerebellum	2.30163e-06	IFNAR2
intron_21_33245074_33246718	6.52232	0.42033	6.923e-11	0.0580485	1	1	1	6.923e-11	0.353532	Brain_Cerebellum	2.60533e-06	IFNAR2
intron_21_33252830_33262561	-6.29724	-5.51744	3.03e-10	0.000286022	1	1	1	3.03e-10	0.0266228	Brain_Cerebellum	1.14028e-05	IFNAR2
intron_21_33252830_33262561	-6.29724	-5.51744	3.03e-10	0.000286022	1	1	1	3.03e-10	0.0266228	Brain_Cerebellum	1.14028e-05	IL10RB
intron_21_33252830_33260597	-5.52826	-0.215854	3.23427e-08	0.204942	2	2	2	5.748e-06	0.548366	Brain_Cerebellum	0.00121715	IFNAR2
intron_21_33252830_33260597	-5.52826	-0.215854	3.23427e-08	0.204942	2	2	2	5.748e-06	0.548366	Brain_Cerebellum	0.00121715	IL10RB
intron_12_112917700_112919389	-5.15035	-0.0939195	2.6e-07	0.542126	1	1	1	2.6e-07	1.19283	Brain_Cerebellum	0.00978458	OAS1
intron_3_45826332_45827356	16.02	201.662	9.26809e-58	1.45529e-06	1	1	1	9.26809e-58	0.00292069	Brain_Cortex	2.98785e-53	LZTFL1
intron_21_33252830_33260597	-6.30406	-0.705915	2.89951e-10	0.0195455	2	2	2	3.03e-10	0.207542	Brain_Cortex	9.34743e-06	IFNAR2
intron_21_33252830_33260597	-6.30406	-0.705915	2.89951e-10	0.0195455	2	2	2	3.03e-10	0.207542	Brain_Cortex	9.34743e-06	IL10RB
intron_21_33252830_33262793	-6.29724	-1.00814	3.03e-10	0.00952684	1	1	1	3.03e-10	0.145705	Brain_Cortex	9.76811e-06	IFNAR2
intron_21_33252830_33262793	-6.29724	-1.00814	3.03e-10	0.00952684	1	1	1	3.03e-10	0.145705	Brain_Cortex	9.76811e-06	IL10RB
intron_21_33245074_33246718	6.24284	0.388329	4.297e-10	0.064328	1	1	1	4.297e-10	0.374553	Brain_Cortex	1.38527e-05	IFNAR2
intron_21_33246482_33246718	-5.90771	-0.49897	3.469e-09	0.0326893	1	1	1	3.469e-09	0.267371	Brain_Cortex	0.000111834	IFNAR2
intron_12_112917700_112919389	-5.15035	-0.0775767	2.6e-07	0.870108	1	1	1	2.6e-07	1.44412	Brain_Cortex	0.00838188	OAS1
intron_3_45826332_45827356	16.02	186.93	9.26809e-58	1.55007e-06	1	1	1	9.26809e-58	0.00315086	Brain_Frontal_Cortex_BA9	2.71777e-53	LZTFL1
intron_21_33230216_33241840	-6.63048	-0.802222	3.346e-11	0.0159346	1	1	1	3.346e-11	0.1891	Brain_Frontal_Cortex_BA9	9.8118e-07	IFNAR2
intron_21_33245074_33246718	6.52232	0.481281	6.923e-11	0.0424815	1	1	1	6.923e-11	0.308759	Brain_Frontal_Cortex_BA9	2.0301e-06	IFNAR2
intron_21_33252830_33260597	-6.29724	-0.661351	3.03e-10	0.0199161	1	1	1	3.03e-10	0.222106	Brain_Frontal_Cortex_BA9	8.88517e-06	IFNAR2
intron_21_33252830_33260597	-6.29724	-0.661351	3.03e-10	0.0199161	1	1	1	3.03e-10	0.222106	Brain_Frontal_Cortex_BA9	8.88517e-06	IL10RB
intron_21_33246482_33246718	-5.90771	-0.620484	3.469e-09	0.0186374	1	1	1	3.469e-09	0.21501	Brain_Frontal_Cortex_BA9	0.000101725	IFNAR2
intron_12_112917700_112919389	-5.15035	-0.075837	2.6e-07	0.905979	1	1	1	2.6e-07	1.47725	Brain_Frontal_Cortex_BA9	0.00762424	OAS1
intron_3_45826332_45827356	16.02	205.054	9.26809e-58	1.55043e-06	1	1	1	9.26809e-58	0.00287237	Brain_Hippocampus	2.3262e-53	LZTFL1
intron_21_33230216_33241840	-6.60654	-0.936662	3.934e-11	0.0117565	1	1	1	3.934e-11	0.161286	Brain_Hippocampus	9.87396e-07	IFNAR2
intron_21_33246482_33246718	-5.90771	-0.44472	3.469e-09	0.0367416	1	1	1	3.469e-09	0.299986	Brain_Hippocampus	8.70684e-05	IFNAR2
intron_12_112917700_112919389	-5.15035	-0.0731448	2.6e-07	0.98925	1	1	1	2.6e-07	1.53162	Brain_Hippocampus	0.00652574	OAS1
intron_3_45826332_45827356	16.02	102.031	9.26809e-58	5.50568e-06	1	1	1	9.26809e-58	0.00577265	Brain_Hypothalamus	2.58079e-53	LZTFL1
intron_21_33246482_33246718	-6.25587	-0.55286	3.953e-10	0.0287975	1	1	1	3.953e-10	0.263629	Brain_Hypothalamus	1.10075e-05	IFNAR2
intron_12_112917700_112919389	-5.15035	-0.0681351	2.6e-07	1.11181	1	1	1	2.6e-07	1.64423	Brain_Hypothalamus	0.00723996	OAS1
intron_12_112917700_112918597	5.15035	0.0816028	2.6e-07	0.77511	1	1	1	2.6e-07	1.37287	Brain_Hypothalamus	0.00723996	OAS1
intron_3_45826332_45827356	16.02	162.342	9.26809e-58	2.40148e-06	1	1	1	9.26809e-58	0.00362807	Brain_Nucleus_accumbens_basal_ganglia	2.7845e-53	LZTFL1
intron_21_33245074_33246718	6.24284	0.351078	4.297e-10	0.0729659	1	1	1	4.297e-10	0.414296	Brain_Nucleus_accumbens_basal_ganglia	1.29099e-05	IFNAR2
intron_12_112917700_112919389	-5.15035	-0.0681866	2.6e-07	1.08441	1	1	1	2.6e-07	1.64299	Brain_Nucleus_accumbens_basal_ganglia	0.00781144	OAS1
intron_3_45826332_45827356	16.02	165.572	9.26809e-58	2.35068e-06	1	1	1	9.26809e-58	0.00355731	Brain_Putamen_basal_ganglia	2.43018e-53	LZTFL1
intron_21_33230216_33241840	-6.63048	-0.880824	3.346e-11	0.0143945	1	1	1	3.346e-11	0.172225	Brain_Putamen_basal_ganglia	8.77354e-07	IFNAR2
intron_21_33252830_33260597	-6.29724	-1.0184	3.03e-10	0.00872923	1	1	1	3.03e-10	0.144236	Brain_Putamen_basal_ganglia	7.94496e-06	IFNAR2
intron_21_33252830_33260597	-6.29724	-1.0184	3.03e-10	0.00872923	1	1	1	3.03e-10	0.144236	Brain_Putamen_basal_ganglia	7.94496e-06	IL10RB
intron_21_33246482_33246718	-6.25587	-0.400801	3.953e-10	0.0571239	1	1	1	3.953e-10	0.363647	Brain_Putamen_basal_ganglia	1.03652e-05	IFNAR2
intron_21_33245074_33246718	6.24284	0.317525	4.297e-10	0.0906421	1	1	1	4.297e-10	0.458074	Brain_Putamen_basal_ganglia	1.12672e-05	IFNAR2
intron_12_112917700_112918597	5.15035	0.101641	2.6e-07	0.501287	1	1	1	2.6e-07	1.10221	Brain_Putamen_basal_ganglia	0.00681746	OAS1
intron_12_112917700_112919389	-5.15035	-0.0791171	2.6e-07	0.827339	1	1	1	2.6e-07	1.416	Brain_Putamen_basal_ganglia	0.00681746	OAS1
intron_3_45826332_45827356	-16.02	-309.417	9.26809e-58	5.01373e-07	1	1	1	9.26809e-58	0.00190354	Brain_Spinal_cord_cervical_c-1	2.44937e-53	LZTFL1
intron_21_33230216_33241886	6.55718	0.998491	5.48337e-11	0.0110106	2	2	2	3.934e-11	0.149764	Brain_Spinal_cord_cervical_c-1	1.44914e-06	IFNAR2
intron_21_33245074_33246718	6.25587	0.3563	3.953e-10	0.0656831	1	1	1	3.953e-10	0.409066	Brain_Spinal_cord_cervical_c-1	1.0447e-05	IFNAR2
intron_21_33246482_33246718	-5.90771	-0.322778	3.469e-09	0.0670298	1	1	1	3.469e-09	0.413318	Brain_Spinal_cord_cervical_c-1	9.16787e-05	IFNAR2
intron_12_112917700_112918597	5.15035	0.0830562	2.6e-07	0.654202	1	1	1	2.6e-07	1.34885	Brain_Spinal_cord_cervical_c-1	0.00687128	OAS1
intron_12_112917700_112919389	-5.15035	-0.0657265	2.6e-07	1.04466	1	1	1	2.6e-07	1.70449	Brain_Spinal_cord_cervical_c-1	0.00687128	OAS1
intron_3_45826332_45827356	-16.02	-435.33	9.26809e-58	3.21546e-07	1	1	1	9.26809e-58	0.00135297	Brain_Substantia_nigra	1.98495e-53	LZTFL1
intron_21_33245074_33246718	6.65568	0.513645	2.82e-11	0.044251	1	1	1	2.82e-11	0.296625	Brain_Substantia_nigra	6.0396e-07	IFNAR2
intron_21_33230216_33241840	-6.63048	-0.956967	3.346e-11	0.0126382	1	1	1	3.346e-11	0.158522	Brain_Substantia_nigra	7.16612e-07	IFNAR2
intron_21_33230216_33241886	6.57865	1.16833	4.74731e-11	0.00835302	2	2	2	3.346e-11	0.128418	Brain_Substantia_nigra	1.01673e-06	IFNAR2
intron_21_33246482_33246718	-6.25587	-0.467524	3.953e-10	0.0418593	1	1	1	3.953e-10	0.311749	Brain_Substantia_nigra	8.46615e-06	IFNAR2
intron_12_112917700_112919389	-5.15035	-0.0723702	2.6e-07	1.0205	1	1	1	2.6e-07	1.54801	Brain_Substantia_nigra	0.00556842	OAS1
intron_12_112917700_112918597	5.15035	0.0889846	2.6e-07	0.675001	1	1	1	2.6e-07	1.25898	Brain_Substantia_nigra	0.00556842	OAS1
intron_3_45826332_45827356	-16.02	-1086.22	9.26809e-58	5.59539e-08	1	1	1	9.26809e-58	0.00054224	Breast_Mammary_Tissue	3.81827e-53	LZTFL1
intron_21_33230216_33241840	-6.60654	-0.88788	3.934e-11	0.0131621	1	1	1	3.934e-11	0.170147	Breast_Mammary_Tissue	1.62073e-06	IFNAR2
intron_21_33230216_33241886	6.51749	0.850917	7.14953e-11	0.0139008	2	2	2	3.934e-11	0.173145	Breast_Mammary_Tissue	2.94546e-06	IFNAR2
intron_21_33245074_33246718	6.25587	0.250212	3.953e-10	0.148458	1	1	1	3.953e-10	0.582506	Breast_Mammary_Tissue	1.62856e-05	IFNAR2
intron_21_33246482_33246718	-5.90771	-0.25473	3.469e-09	0.119807	1	1	1	3.469e-09	0.523732	Breast_Mammary_Tissue	0.000142916	IFNAR2
intron_9_133233609_133275162	-5.69524	-0.269221	1.232e-08	0.130515	1	1	1	1.232e-08	0.538405	Breast_Mammary_Tissue	0.000507559	ABO
intron_12_112917700_112918597	5.15035	0.109849	2.6e-07	0.413506	1	1	1	2.6e-07	1.01985	Breast_Mammary_Tissue	0.0107115	OAS1
intron_12_112917700_112919487	5.15035	0.0977921	2.6e-07	0.521758	1	1	1	2.6e-07	1.14559	Breast_Mammary_Tissue	0.0107115	OAS1
intron_12_112917700_112919389	-5.15035	-0.065746	2.6e-07	1.15435	1	1	1	2.6e-07	1.70398	Breast_Mammary_Tissue	0.0107115	OAS1
intron_21_33260727_33262793	-5.01985	-0.536416	5.17112e-07	0.0241209	2	2	2	6.13301e-06	0.234541	Breast_Mammary_Tissue	0.021304	IFNAR2
intron_21_33260727_33262793	-5.01985	-0.536416	5.17112e-07	0.0241209	2	2	2	6.13301e-06	0.234541	Breast_Mammary_Tissue	0.021304	IL10RB
intron_21_33266175_33268394	4.90174	0.636798	9.49904e-07	0.0141875	2	2	2	2.065e-05	0.184378	Breast_Mammary_Tissue	0.0391342	IL10RB
intron_3_45964454_45965033	-12.079	-359.003	1.36299e-33	2.12389e-07	1	1	1	1.36299e-33	0.00106058	Cells_Cultured_fibroblasts	4.66689e-29	FYCO1
intron_3_45919065_45919413	-7.09866	-0.219117	1.25972e-12	0.222698	2	2	2	2.57699e-35	0.698391	Cells_Cultured_fibroblasts	4.31329e-08	FYCO1
intron_21_33230216_33241886	6.63048	0.728627	3.346e-11	0.0196698	1	1	1	3.346e-11	0.2082	Cells_Cultured_fibroblasts	1.14567e-06	IFNAR2
intron_21_33230216_33241840	-6.60654	-0.819425	3.934e-11	0.015978	1	1	1	3.934e-11	0.184361	Cells_Cultured_fibroblasts	1.347e-06	IFNAR2
intron_21_33246482_33246718	-5.90771	-0.29846	3.469e-09	0.0870327	1	1	1	3.469e-09	0.446995	Cells_Cultured_fibroblasts	0.000118779	IFNAR2
intron_21_33245074_33246718	5.90771	0.235511	3.469e-09	0.139775	1	1	1	3.469e-09	0.56647	Cells_Cultured_fibroblasts	0.000118779	IFNAR2
intron_12_112968174_112969608	-5.31768	-11.9851	1.051e-07	3.86021e-05	1	1	1	1.051e-07	0.0104146	Cells_Cultured_fibroblasts	0.00359862	OAS3
intron_12_112944651_112946743	5.06829	4.52634	4.014e-07	0.00024907	1	1	1	4.014e-07	0.0253582	Cells_Cultured_fibroblasts	0.0137439	OAS3
intron_12_112941852_112944476	-5.05005	-14.9126	4.417e-07	2.26346e-05	1	1	1	4.417e-07	0.0074883	Cells_Cultured_fibroblasts	0.0151238	OAS3
intron_12_112938707_112941570	-5.03712	-1.52831	4.72599e-07	0.00222706	1	1	1	4.72599e-07	0.0742784	Cells_Cultured_fibroblasts	0.0161818	OAS3
intron_3_45923765_45931071	-4.83928	-1.37954	1.3031e-06	0.00276733	2	2	2	0.002385	0.0812187	Cells_Cultured_fibroblasts	0.0446183	FYCO1
intron_3_45826332_45827356	-16.02	-1779.45	9.26809e-58	2.19705e-08	1	1	1	9.26809e-58	0.000330996	Cells_EBV-transformed_lymphocytes	3.15893e-53	LZTFL1
intron_3_45962392_45965033	-12.0886	-486.837	1.213e-33	1.36752e-07	1	1	1	1.213e-33	0.000784247	Cells_EBV-transformed_lymphocytes	4.13438e-29	FYCO1
intron_21_33230216_33241840	-6.63048	-0.866167	3.346e-11	0.0149637	1	1	1	3.346e-11	0.175139	Cells_EBV-transformed_lymphocytes	1.14045e-06	IFNAR2
intron_21_33230216_33241886	6.63048	0.642687	3.346e-11	0.0271795	1	1	1	3.346e-11	0.23604	Cells_EBV-transformed_lymphocytes	1.14045e-06	IFNAR2
intron_21_33230216_33244951	-6.60654	-10.0268	3.934e-11	0.000114291	1	1	1	3.934e-11	0.0150667	Cells_EBV-transformed_lymphocytes	1.34087e-06	IFNAR2
intron_21_33252830_33260597	6.29724	0.507675	3.03e-10	0.0388554	1	2	2	3.03e-10	0.289339	Cells_EBV-transformed_lymphocytes	1.03274e-05	IFNAR2
intron_21_33246482_33246718	-6.25587	-0.193817	3.953e-10	0.261928	1	1	1	3.953e-10	0.751997	Cells_EBV-transformed_lymphocytes	1.34734e-05	IFNAR2
intron_21_33245074_33246718	6.24284	0.212077	4.297e-10	0.217867	1	1	1	4.297e-10	0.685837	Cells_EBV-transformed_lymphocytes	1.46459e-05	IFNAR2
intron_21_33245074_33246254	-6.24284	-0.327344	4.297e-10	0.0914466	1	1	1	4.297e-10	0.444334	Cells_EBV-transformed_lymphocytes	1.46459e-05	IFNAR2
intron_12_112968174_112969608	-5.31768	-128.013	1.051e-07	4.02803e-07	1	1	1	1.051e-07	0.000975059	Cells_EBV-transformed_lymphocytes	0.00358222	OAS3
intron_12_112917700_112919487	5.15035	0.0779772	2.6e-07	0.86407	1	1	1	2.6e-07	1.4367	Cells_EBV-transformed_lymphocytes	0.00886184	OAS1
intron_12_112917700_112919389	-5.15035	-0.069208	2.6e-07	1.09691	1	1	1	2.6e-07	1.61874	Cells_EBV-transformed_lymphocytes	0.00886184	OAS1
intron_3_45826332_45827356	16.02	40.3534	9.26809e-58	2.78287e-05	1	1	1	9.26809e-58	0.0145958	Colon_Sigmoid	3.54486e-53	LZTFL1
intron_21_33245074_33246718	6.52232	0.451737	6.923e-11	0.0503946	1	1	1	6.923e-11	0.328953	Colon_Sigmoid	2.64791e-06	IFNAR2
intron_21_33230216_33241886	6.47506	0.838078	9.47759e-11	0.0145224	2	2	2	3.934e-11	0.17402	Colon_Sigmoid	3.62499e-06	IFNAR2
intron_21_33246482_33246718	-5.90771	-0.356527	3.469e-09	0.0595917	1	1	1	3.469e-09	0.374193	Colon_Sigmoid	0.000132682	IFNAR2
intron_3_45919065_45919413	-5.61673	-0.102104	1.94607e-08	0.582846	2	2	2	3.41401e-35	1.17345	Colon_Sigmoid	0.000744331	FYCO1
intron_12_112917700_112919487	5.15035	0.113333	2.6e-07	0.386755	1	1	1	2.6e-07	0.988507	Colon_Sigmoid	0.00994448	OAS1
intron_12_112917700_112918597	5.15035	0.0866105	2.6e-07	0.662224	1	1	1	2.6e-07	1.29349	Colon_Sigmoid	0.00994448	OAS1
intron_12_112917700_112919389	-5.15035	-0.070462	2.6e-07	1.00054	1	1	1	2.6e-07	1.58993	Colon_Sigmoid	0.00994448	OAS1
intron_3_45826332_45827356	16.02	78.965	9.26809e-58	6.9009e-06	1	1	1	9.26809e-58	0.00745887	Colon_Transverse	3.52039e-53	LZTFL1
intron_21_33252830_33262561	-6.29724	-1.34934	3.03e-10	0.00479038	1	1	1	3.03e-10	0.108861	Colon_Transverse	1.15091e-05	IFNAR2
intron_21_33245074_33246718	6.24284	0.293322	4.297e-10	0.102212	1	1	1	4.297e-10	0.495871	Colon_Transverse	1.63217e-05	IFNAR2
intron_21_33246482_33246718	-5.90771	-0.284095	3.469e-09	0.0914956	1	1	1	3.469e-09	0.469596	Colon_Transverse	0.000131766	IFNAR2
intron_9_133257542_133257699	-5.69524	-2.05797	1.232e-08	0.00226425	1	1	1	1.232e-08	0.0704335	Colon_Transverse	0.000467962	ABO
intron_3_45919065_45919413	-5.58924	-0.115145	2.28063e-08	0.473203	2	2	2	3.41401e-35	1.07711	Colon_Transverse	0.000866274	FYCO1
intron_12_112968174_112969608	-5.31768	-60.7875	1.051e-07	1.44105e-06	1	1	1	1.051e-07	0.00205338	Colon_Transverse	0.00399211	OAS3
intron_12_112917700_112919389	-5.15035	-0.0623162	2.6e-07	1.19806	1	1	1	2.6e-07	1.79777	Colon_Transverse	0.00987584	OAS1
intron_12_112917700_112919487	5.15035	0.0876815	2.6e-07	0.605152	1	1	1	2.6e-07	1.27769	Colon_Transverse	0.00987584	OAS1
intron_12_112917700_112918597	5.15035	0.0745112	2.6e-07	0.837986	1	1	1	2.6e-07	1.50353	Colon_Transverse	0.00987584	OAS1
intron_3_45826332_45827356	15.9333	37.055	3.72094e-57	3.27555e-05	2	2	2	9.26809e-58	0.0158517	Esophagus_Gastroesophageal_Junction	1.4048e-52	LZTFL1
intron_21_33230216_33241840	-6.63048	-0.718461	3.346e-11	0.0210138	1	1	1	3.346e-11	0.211146	Esophagus_Gastroesophageal_Junction	1.26325e-06	IFNAR2
intron_21_33246482_33246718	-6.25587	-0.375027	3.953e-10	0.0665818	1	1	1	3.953e-10	0.388638	Esophagus_Gastroesophageal_Junction	1.49242e-05	IFNAR2
intron_21_33245074_33246718	6.24284	0.340766	4.297e-10	0.0803116	1	1	1	4.297e-10	0.426832	Esophagus_Gastroesophageal_Junction	1.62229e-05	IFNAR2
intron_3_45919065_45919413	-5.5205	-0.100948	3.38034e-08	0.554766	2	2	2	2.57699e-35	1.182	Esophagus_Gastroesophageal_Junction	0.00127622	FYCO1
intron_12_112968174_112969608	-5.31768	-129.244	1.051e-07	3.63356e-07	1	1	1	1.051e-07	0.000965771	Esophagus_Gastroesophageal_Junction	0.00396794	OAS3
intron_12_112917700_112918597	5.15035	0.0825392	2.6e-07	0.734357	1	1	1	2.6e-07	1.3573	Esophagus_Gastroesophageal_Junction	0.00981604	OAS1
intron_12_112917700_112919487	5.15035	0.0986594	2.6e-07	0.513985	1	1	1	2.6e-07	1.13552	Esophagus_Gastroesophageal_Junction	0.00981604	OAS1
intron_12_112917700_112919389	-5.15035	-0.0671415	2.6e-07	1.1098	1	1	1	2.6e-07	1.66857	Esophagus_Gastroesophageal_Junction	0.00981604	OAS1
intron_3_45826332_45827356	16.02	454.546	9.26809e-58	2.81544e-07	1	1	1	9.26809e-58	0.00129578	Esophagus_Mucosa	3.18349e-53	LZTFL1
intron_3_45919065_45919413	-6.31574	-0.144968	2.68864e-10	0.436497	2	2	2	3.41401e-35	0.962237	Esophagus_Mucosa	9.23522e-06	FYCO1
intron_21_33246482_33246718	-6.25587	-0.441803	3.953e-10	0.0464602	1	1	1	3.953e-10	0.329898	Esophagus_Mucosa	1.35782e-05	IFNAR2
intron_21_33245074_33246718	6.25587	0.31988	3.953e-10	0.0886265	1	1	1	3.953e-10	0.45564	Esophagus_Mucosa	1.35782e-05	IFNAR2
intron_9_133233609_133275162	-5.69524	-0.399421	1.232e-08	0.0601174	1	1	1	1.232e-08	0.3629	Esophagus_Mucosa	0.000423179	ABO
intron_9_133257542_133258097	5.26831	0.210163	1.37685e-07	0.186027	3	5	5	1.232e-08	0.629719	Esophagus_Mucosa	0.00472935	ABO
intron_9_133259866_133261318	5.24658	0.135277	1.54953e-07	0.400471	2	2	2	2.396e-08	0.771136	Esophagus_Mucosa	0.00532247	ABO
intron_12_112917700_112918597	5.15035	0.0780114	2.6e-07	0.851944	1	1	1	2.6e-07	1.43607	Esophagus_Mucosa	0.00893074	OAS1
intron_12_112917700_112919389	-5.15035	-0.0644007	2.6e-07	1.2501	1	1	1	2.6e-07	1.73958	Esophagus_Mucosa	0.00893074	OAS1
intron_12_112917700_112919487	5.15035	0.0819063	2.6e-07	0.772846	1	1	1	2.6e-07	1.36778	Esophagus_Mucosa	0.00893074	OAS1
intron_3_45827459_45828439	-16.044	-4.09882	6.30108e-58	0.00318388	1	1	1	6.30108e-58	0.143778	Esophagus_Muscularis	2.34961e-53	LZTFL1
intron_3_45826332_45827356	16.02	9.32519	9.26809e-58	0.000614429	1	1	1	9.26809e-58	0.0631612	Esophagus_Muscularis	3.45598e-53	LZTFL1
intron_21_33230216_33241840	-6.60654	-0.662723	3.934e-11	0.0243906	1	1	1	3.934e-11	0.227953	Esophagus_Muscularis	1.46695e-06	IFNAR2
intron_21_33245074_33246718	6.24284	0.323155	4.297e-10	0.0889127	1	1	1	4.297e-10	0.450093	Esophagus_Muscularis	1.60231e-05	IFNAR2
intron_21_33246482_33246718	-5.90771	-0.331809	3.469e-09	0.0708307	1	1	1	3.469e-09	0.402068	Esophagus_Muscularis	0.000129355	IFNAR2
intron_3_45919065_45919413	-5.83917	-0.110147	5.24614e-09	0.578039	2	2	2	3.37898e-35	1.18944	Esophagus_Muscularis	0.000195623	FYCO1
intron_3_45921840_45923656	5.43198	0.0994334	5.57314e-08	0.61595	2	2	2	6.71803e-35	1.24799	Esophagus_Muscularis	0.00207817	FYCO1
intron_12_112968174_112969608	-5.31768	-373.427	1.051e-07	4.02093e-08	1	1	1	1.051e-07	0.000334256	Esophagus_Muscularis	0.00391907	OAS3
intron_12_112917700_112918597	5.15035	0.0823448	2.6e-07	0.697789	1	1	1	2.6e-07	1.3605	Esophagus_Muscularis	0.00969514	OAS1
intron_12_112917700_112919487	5.15035	0.0944072	2.6e-07	0.530868	1	1	1	2.6e-07	1.18667	Esophagus_Muscularis	0.00969514	OAS1
intron_12_112917700_112919389	-5.15035	-0.0642645	2.6e-07	1.14566	1	1	1	2.6e-07	1.74326	Esophagus_Muscularis	0.00969514	OAS1
intron_12_112941852_112944476	-5.05005	-31.9949	4.417e-07	4.77911e-06	1	1	1	4.417e-07	0.00349024	Esophagus_Muscularis	0.0164706	OAS3
intron_3_45826332_45827356	16.02	325.69	9.26809e-58	5.75629e-07	1	1	1	9.26809e-58	0.00180844	Heart_Atrial_Appendage	3.11565e-53	LZTFL1
intron_21_33230216_33241886	6.63048	1.00399	3.346e-11	0.0110423	1	1	1	3.346e-11	0.151098	Heart_Atrial_Appendage	1.12482e-06	IFNAR2
intron_21_33230216_33241840	-6.60654	-0.910844	3.934e-11	0.0134473	1	1	1	3.934e-11	0.165857	Heart_Atrial_Appendage	1.32249e-06	IFNAR2
intron_21_33245074_33246718	6.52232	0.565237	6.923e-11	0.0337864	1	1	1	6.923e-11	0.262899	Heart_Atrial_Appendage	2.3273e-06	IFNAR2
intron_21_33246482_33246718	-5.90771	-0.504662	3.469e-09	0.0313739	1	1	1	3.469e-09	0.264355	Heart_Atrial_Appendage	0.000116617	IFNAR2
intron_3_45919065_45919413	-5.31711	-0.10752	1.0543e-07	0.472363	2	2	2	3.37898e-35	1.17443	Heart_Atrial_Appendage	0.00354424	LZTFL1
intron_3_45919065_45919413	-5.31711	-0.10752	1.0543e-07	0.472363	2	2	2	3.37898e-35	1.17443	Heart_Atrial_Appendage	0.00354424	FYCO1
intron_12_112917700_112919389	-5.15035	-0.0724526	2.6e-07	0.986215	1	1	1	2.6e-07	1.54625	Heart_Atrial_Appendage	0.00874042	OAS1
intron_12_112941852_112944476	-5.05005	-41.4829	4.417e-07	3.06077e-06	1	1	1	4.417e-07	0.00269195	Heart_Atrial_Appendage	0.0148486	OAS3
intron_3_45826332_45827356	16.02	336.106	9.26809e-58	4.80846e-07	1	1	1	9.26809e-58	0.00175239	Heart_Left_Ventricle	2.51054e-53	LZTFL1
intron_21_33246482_33246718	-6.54087	-0.602461	6.116e-11	0.0273343	1	1	1	6.116e-11	0.247518	Heart_Left_Ventricle	1.6567e-06	IFNAR2
intron_21_33252830_33260597	-6.29724	-1.0762	3.03e-10	0.00766103	1	2	2	3.03e-10	0.13649	Heart_Left_Ventricle	8.20766e-06	IFNAR2
intron_21_33252830_33260597	-6.29724	-1.0762	3.03e-10	0.00766103	1	2	2	3.03e-10	0.13649	Heart_Left_Ventricle	8.20766e-06	IL10RB
intron_19_10492262_10499395	-5.39722	-16.3188	6.76801e-08	2.62497e-05	1	1	1	6.76801e-08	0.0252702	Heart_Left_Ventricle	0.00183332	KEAP1
intron_12_112917700_112919389	-5.15035	-0.0711842	2.6e-07	1.03752	1	1	1	2.6e-07	1.57381	Heart_Left_Ventricle	0.00704288	OAS1
intron_12_112917700_112918597	5.15035	0.0870864	2.6e-07	0.693207	1	1	1	2.6e-07	1.28642	Heart_Left_Ventricle	0.00704288	OAS1
intron_21_33252830_33260597	-6.29724	-0.598789	3.03e-10	0.0295103	1	1	1	3.03e-10	0.245312	Kidney_Cortex	6.65782e-06	IFNAR2
intron_21_33252830_33260597	-6.29724	-0.598789	3.03e-10	0.0295103	1	1	1	3.03e-10	0.245312	Kidney_Cortex	6.65782e-06	IL10RB
intron_21_33246482_33246718	-5.90771	-0.279302	3.469e-09	0.111006	1	1	1	3.469e-09	0.477655	Kidney_Cortex	7.62243e-05	IFNAR2
intron_12_112917700_112918597	5.32384	0.104831	1.016e-07	0.575737	1	1	1	1.016e-07	1.16788	Kidney_Cortex	0.00223246	OAS1
intron_12_112917700_112919487	5.15035	0.115716	2.6e-07	0.395653	1	1	1	2.6e-07	0.968148	Kidney_Cortex	0.00571298	OAS1
intron_3_45826332_45827356	16.02	61.1246	9.26809e-58	1.65773e-05	1	1	1	9.26809e-58	0.00963589	Liver	2.26873e-53	LZTFL1
intron_21_33246482_33246718	-6.25587	-0.358715	3.953e-10	0.0757536	1	1	1	3.953e-10	0.406312	Liver	9.67655e-06	IFNAR2
intron_21_33245074_33246718	6.24284	0.297025	4.297e-10	0.110034	1	1	1	4.297e-10	0.48969	Liver	1.05186e-05	IFNAR2
intron_12_112917700_112919389	-5.15035	-0.0628459	2.6e-07	1.13206	1	1	1	2.6e-07	1.78261	Liver	0.00636454	OAS1
intron_12_112917700_112919487	5.15035	0.0745247	2.6e-07	0.80505	1	1	1	2.6e-07	1.50326	Liver	0.00636454	OAS1
intron_12_112917700_112918597	5.15035	0.102905	2.6e-07	0.422227	1	1	1	2.6e-07	1.08867	Liver	0.00636454	OAS1
intron_3_45826332_45827356	16.02	339.127	9.26809e-58	4.34809e-07	1	1	1	9.26809e-58	0.00173678	Lung	3.82021e-53	LZTFL1
intron_21_33230216_33244951	-6.60654	-1.15253	3.934e-11	0.00772359	1	1	1	3.934e-11	0.131077	Lung	1.62156e-06	IFNAR2
intron_21_33230216_33241886	6.53328	0.802287	6.4345e-11	0.0154393	2	2	2	3.346e-11	0.184026	Lung	2.65224e-06	IFNAR2
intron_21_33245074_33246254	-6.52232	-126874	6.923e-11	6.16674e-13	1	1	1	6.923e-11	1.17124e-06	Lung	2.85359e-06	IFNAR2
intron_21_33245074_33246718	6.24284	0.371645	4.297e-10	0.0650688	1	1	1	4.297e-10	0.391368	Lung	1.77118e-05	IFNAR2
intron_21_33246482_33246718	-5.90771	-0.318747	3.469e-09	0.0744194	1	1	1	3.469e-09	0.418544	Lung	0.000142989	IFNAR2
intron_3_45919065_45919413	-5.43535	-0.0878433	5.46903e-08	0.856073	3	3	3	3.37898e-35	1.12014	Lung	0.00225428	FYCO1
intron_12_112917700_112919389	-5.15035	-0.0663642	2.6e-07	1.18993	1	1	1	2.6e-07	1.68811	Lung	0.0107169	OAS1
intron_12_112917700_112918597	5.15035	0.089507	2.6e-07	0.654149	1	1	1	2.6e-07	1.25163	Lung	0.0107169	OAS1
intron_12_112917700_112919487	5.15035	0.0909219	2.6e-07	0.633949	1	1	1	2.6e-07	1.23216	Lung	0.0107169	OAS1
intron_3_45826332_45827356	16.02	52.5117	9.26809e-58	1.19537e-05	1	1	1	9.26809e-58	0.0112163	Minor_Salivary_Gland	3.19675e-53	LZTFL1
intron_3_45962392_45965033	12.0886	160.817	1.213e-33	8.22587e-07	1	1	1	1.213e-33	0.00237413	Minor_Salivary_Gland	4.18387e-29	FYCO1
intron_3_45964454_45965033	-12.079	-145.09	1.36299e-33	1.00503e-06	1	1	1	1.36299e-33	0.00262423	Minor_Salivary_Gland	4.70124e-29	FYCO1
intron_21_33245074_33246718	6.52232	0.382785	6.923e-11	0.0733404	1	1	1	6.923e-11	0.388208	Minor_Salivary_Gland	2.38788e-06	IFNAR2
intron_21_33246482_33246718	-6.40624	-0.224009	1.49151e-10	0.185997	2	2	2	6.116e-11	0.401228	Minor_Salivary_Gland	5.14451e-06	IFNAR2
intron_21_33252830_33260597	-6.29724	-1.101	3.03e-10	0.00723612	1	2	2	3.03e-10	0.133415	Minor_Salivary_Gland	1.04511e-05	IFNAR2
intron_21_33252830_33260597	-6.29724	-1.101	3.03e-10	0.00723612	1	2	2	3.03e-10	0.133415	Minor_Salivary_Gland	1.04511e-05	IL10RB
intron_12_112968174_112969608	5.31768	147.541	1.051e-07	3.0269e-07	1	1	1	1.051e-07	0.000846003	Minor_Salivary_Gland	0.0036251	OAS3
intron_12_112917700_112919389	-5.15035	-0.0720959	2.6e-07	1.03917	1	1	1	2.6e-07	1.5539	Minor_Salivary_Gland	0.00896792	OAS1
intron_12_112917700_112919487	5.15035	0.107331	2.6e-07	0.468879	1	1	1	2.6e-07	1.04378	Minor_Salivary_Gland	0.00896792	OAS1
intron_12_112917700_112918597	5.15035	0.0879003	2.6e-07	0.699082	1	1	1	2.6e-07	1.27451	Minor_Salivary_Gland	0.00896792	OAS1
intron_3_45826332_45827356	16.02	184.188	9.26809e-58	1.36861e-06	1	1	1	9.26809e-58	0.00319776	Muscle_Skeletal	2.74586e-53	LZTFL1
intron_3_45958619_45959393	12.1678	13.5537	4.61102e-34	0.000163024	1	1	1	4.61102e-34	0.0288129	Muscle_Skeletal	1.36611e-29	FYCO1
intron_21_33245074_33246718	6.24284	0.475896	4.297e-10	0.039539	1	1	1	4.297e-10	0.305634	Muscle_Skeletal	1.27307e-05	IFNAR2
intron_3_45919065_45919413	-5.77489	-0.127165	7.70046e-09	0.429854	3	3	3	3.37898e-35	0.933397	Muscle_Skeletal	0.000228141	FYCO1
intron_3_45826332_45827356	16.02	346.901	9.26809e-58	4.67128e-07	1	1	1	9.26809e-58	0.00169786	Nerve_Tibial	3.91586e-53	LZTFL1
intron_3_45964454_45965033	-12.079	-485.584	1.36299e-33	1.21127e-07	1	1	1	1.36299e-33	0.000784108	Nerve_Tibial	5.75878e-29	FYCO1
intron_21_33230216_33241840	-6.63048	-0.857243	3.346e-11	0.0148336	1	1	1	3.346e-11	0.176963	Nerve_Tibial	1.41372e-06	IFNAR2
intron_21_33230216_33241886	6.63048	0.806829	3.346e-11	0.0167453	1	1	1	3.346e-11	0.18802	Nerve_Tibial	1.41372e-06	IFNAR2
intron_21_33246482_33246718	-6.35091	-0.141229	2.14041e-10	0.479979	2	2	2	6.116e-11	0.545402	Nerve_Tibial	9.04343e-06	IFNAR2
intron_21_33245074_33246718	6.25587	0.278374	3.953e-10	0.123102	1	1	1	3.953e-10	0.523577	Nerve_Tibial	1.67018e-05	IFNAR2
intron_21_33266175_33268394	5.77959	0.33711	7.48812e-09	0.0841159	2	2	2	1.796e-06	0.320171	Nerve_Tibial	0.000316381	IFNAR2
intron_21_33266175_33268394	5.77959	0.33711	7.48812e-09	0.0841159	2	2	2	1.796e-06	0.320171	Nerve_Tibial	0.000316381	IL10RB
intron_9_133259866_133261318	5.58067	0.414323	2.396e-08	0.0486363	1	1	1	2.396e-08	0.326991	Nerve_Tibial	0.00101233	ABO
intron_21_33268517_33276596	5.46189	0.260431	4.71092e-08	0.108929	2	2	2	6.13301e-06	0.37929	Nerve_Tibial	0.00199041	IFNAR2
intron_21_33268517_33276596	5.46189	0.260431	4.71092e-08	0.108929	2	2	2	6.13301e-06	0.37929	Nerve_Tibial	0.00199041	IL10RB
intron_9_133251152_133251353	-5.42857	-0.290295	5.68068e-08	0.100729	2	2	2	1.232e-08	0.403084	Nerve_Tibial	0.00240014	ABO
intron_9_133233609_133275162	-5.42275	-0.203749	5.86887e-08	0.210215	2	2	2	1.232e-08	0.662038	Nerve_Tibial	0.00247966	ABO
intron_21_33276753_33279752	5.17874	0.228938	2.23393e-07	0.185011	3	3	3	1.983e-05	0.353482	Nerve_Tibial	0.00943856	IFNAR2
intron_21_33276753_33279752	5.17874	0.228938	2.23393e-07	0.185011	3	3	3	1.983e-05	0.353482	Nerve_Tibial	0.00943856	IL10RB
intron_12_112917700_112919389	-5.15035	-0.0692989	2.6e-07	1.10887	1	1	1	2.6e-07	1.61662	Nerve_Tibial	0.0109853	OAS1
intron_12_112917700_112919487	5.15035	0.0902703	2.6e-07	0.653497	1	1	1	2.6e-07	1.24105	Nerve_Tibial	0.0109853	OAS1
intron_12_112917700_112918597	5.15035	0.0984185	2.6e-07	0.549768	1	1	1	2.6e-07	1.1383	Nerve_Tibial	0.0109853	OAS1
intron_3_45826332_45827356	-16.02	-163.71	9.26809e-58	1.3775e-06	1	1	1	9.26809e-58	0.00359775	Ovary	3.45885e-53	LZTFL1
intron_21_33246482_33246718	-6.25587	-0.452873	3.953e-10	0.0429955	1	1	1	3.953e-10	0.321834	Ovary	1.47526e-05	IFNAR2
intron_21_33245074_33246718	6.24284	0.366621	4.297e-10	0.0653358	1	1	1	4.297e-10	0.396731	Ovary	1.60364e-05	IFNAR2
intron_9_133233609_133275162	-5.77439	-0.268678	7.72335e-09	0.152637	2	2	2	1.232e-08	0.550041	Ovary	0.000288236	LCN1P1
intron_9_133233609_133275162	-5.77439	-0.268678	7.72335e-09	0.152637	2	2	2	1.232e-08	0.550041	Ovary	0.000288236	ABO
intron_12_112917700_112919389	-5.32964	-0.0786111	9.841e-08	0.944198	1	1	1	9.841e-08	1.5578	Ovary	0.00367266	OAS1
intron_12_112917700_112919487	5.15035	0.139304	2.6e-07	0.251642	1	1	1	2.6e-07	0.804212	Ovary	0.0097032	OAS1
intron_12_112917700_112918597	5.15035	0.0780706	2.6e-07	0.801191	1	1	1	2.6e-07	1.43498	Ovary	0.0097032	OAS1
intron_9_133251152_133275162	-5.13209	-0.151442	2.86545e-07	0.371651	2	2	2	1.232e-08	0.659485	Ovary	0.0106939	LCN1P1
intron_9_133251152_133275162	-5.13209	-0.151442	2.86545e-07	0.371651	2	2	2	1.232e-08	0.659485	Ovary	0.0106939	ABO
intron_3_45826332_45827356	16.02	295.067	9.26809e-58	4.53429e-07	1	1	1	9.26809e-58	0.00199612	Pancreas	2.61972e-53	LZTFL1
intron_3_45964454_45965033	-12.079	-655.83	1.36299e-33	6.11562e-08	1	1	1	1.36299e-33	0.000580562	Pancreas	3.85264e-29	FYCO1
intron_3_45919065_45919413	-6.42572	-0.182835	1.31244e-10	0.243467	2	2	2	3.41401e-35	0.747502	Pancreas	3.70975e-06	FYCO1
intron_21_33252830_33262793	-6.29724	-1.07728	3.03e-10	0.00750121	1	1	1	3.03e-10	0.136353	Pancreas	8.56459e-06	IFNAR2
intron_21_33252830_33262793	-6.29724	-1.07728	3.03e-10	0.00750121	1	1	1	3.03e-10	0.136353	Pancreas	8.56459e-06	IL10RB
intron_9_133259866_133261318	5.80107	0.188499	6.58938e-09	0.246509	2	2	2	2.396e-08	0.472434	Pancreas	0.000186255	ABO
intron_3_45826332_45827356	16.02	369.87	9.26809e-58	4.26831e-07	1	1	1	9.26809e-58	0.00159242	Pituitary	3.62521e-53	LZTFL1
intron_21_33230216_33241886	6.54711	1.00861	5.86623e-11	0.0113734	2	2	2	3.934e-11	0.14768	Pituitary	2.29458e-06	IFNAR2
intron_21_33245074_33246718	6.25587	0.370319	3.953e-10	0.0774816	1	1	1	3.953e-10	0.393579	Pituitary	1.54622e-05	IFNAR2
intron_12_112968174_112969608	5.31768	94.8305	1.051e-07	5.89837e-07	1	1	1	1.051e-07	0.00131624	Pituitary	0.00411098	OAS3
intron_12_112917700_112919389	-5.15035	-0.0659437	2.6e-07	1.04427	1	1	1	2.6e-07	1.69887	Pituitary	0.0101699	OAS1
intron_12_112917700_112918597	5.15035	0.0730825	2.6e-07	0.850225	1	1	1	2.6e-07	1.53292	Pituitary	0.0101699	OAS1
intron_3_45826332_45827356	16.02	250.952	9.26809e-58	7.20603e-07	1	1	1	9.26809e-58	0.00234702	Prostate	3.562e-53	LZTFL1
intron_21_33230216_33241886	6.60654	0.951326	3.934e-11	0.0118749	1	1	1	3.934e-11	0.158799	Prostate	1.51196e-06	IFNAR2
intron_21_33245074_33246718	6.52232	0.361579	6.923e-11	0.0795355	1	1	1	6.923e-11	0.410975	Prostate	2.66072e-06	IFNAR2
intron_21_33246482_33246718	-5.90771	-0.336637	3.469e-09	0.0694167	1	1	1	3.469e-09	0.396302	Prostate	0.000133324	IFNAR2
intron_3_45919065_45919413	-5.21759	-0.100012	1.81271e-07	0.53197	2	2	2	3.41401e-35	1.25631	Prostate	0.00696678	FYCO1
intron_12_112917700_112918597	5.15035	0.0756776	2.6e-07	0.804882	1	1	1	2.6e-07	1.48036	Prostate	0.00999258	OAS1
intron_12_112917700_112919389	-5.15035	-0.0640301	2.6e-07	1.12434	1	1	1	2.6e-07	1.74965	Prostate	0.00999258	OAS1
intron_9_133251152_133275162	-5.1394	-0.169173	2.75621e-07	0.246583	2	2	2	1.232e-08	0.660249	Prostate	0.0105929	ABO
intron_3_45826332_45827356	16.02	402.272	9.26809e-58	3.39444e-07	1	1	1	9.26809e-58	0.00146416	Skin_Not_Sun_Exposed_Suprapubic	3.61641e-53	LZTFL1
intron_3_45962392_45965033	12.0886	1223.5	1.213e-33	2.08858e-08	1	1	1	1.213e-33	0.000312056	Skin_Not_Sun_Exposed_Suprapubic	4.73312e-29	FYCO1
intron_3_45919065_45919413	-6.71394	-0.157484	1.89442e-11	0.412901	2	2	2	3.41401e-35	0.983176	Skin_Not_Sun_Exposed_Suprapubic	7.39201e-07	LZTFL1
intron_3_45919065_45919413	-6.71394	-0.157484	1.89442e-11	0.412901	2	2	2	3.41401e-35	0.983176	Skin_Not_Sun_Exposed_Suprapubic	7.39201e-07	FYCO1
intron_21_33245074_33246718	6.65568	0.390783	2.82e-11	0.0729444	1	1	1	2.82e-11	0.389884	Skin_Not_Sun_Exposed_Suprapubic	1.10036e-06	IFNAR2
intron_21_33230216_33241840	-6.63048	-1.02174	3.346e-11	0.0104304	1	1	1	3.346e-11	0.148472	Skin_Not_Sun_Exposed_Suprapubic	1.30561e-06	IFNAR2
intron_21_33230216_33241886	6.63048	1.02647	3.346e-11	0.0103345	1	1	1	3.346e-11	0.147788	Skin_Not_Sun_Exposed_Suprapubic	1.30561e-06	IFNAR2
intron_21_33252830_33260597	-6.29724	-20.0549	3.03e-10	2.3832e-05	1	1	1	3.03e-10	0.00732439	Skin_Not_Sun_Exposed_Suprapubic	1.18231e-05	IFNAR2
intron_21_33252830_33262793	-6.29724	-1.0362	3.03e-10	0.00892728	1	1	1	3.03e-10	0.141759	Skin_Not_Sun_Exposed_Suprapubic	1.18231e-05	IFNAR2
intron_21_33246482_33246718	-6.25587	-0.424697	3.953e-10	0.0527502	1	1	1	3.953e-10	0.343186	Skin_Not_Sun_Exposed_Suprapubic	1.54246e-05	IFNAR2
intron_12_112917700_112919389	-5.15035	-0.0680355	2.6e-07	1.06864	1	1	1	2.6e-07	1.64664	Skin_Not_Sun_Exposed_Suprapubic	0.0101452	OAS1
intron_12_112917700_112919487	5.15035	0.106691	2.6e-07	0.434559	1	1	1	2.6e-07	1.05005	Skin_Not_Sun_Exposed_Suprapubic	0.0101452	OAS1
intron_12_112917700_112918597	5.15035	0.115209	2.6e-07	0.372674	1	1	1	2.6e-07	0.972407	Skin_Not_Sun_Exposed_Suprapubic	0.0101452	OAS1
intron_12_112916738_112917547	5.15035	0.0955662	2.6e-07	0.541617	1	1	1	2.6e-07	1.17228	Skin_Not_Sun_Exposed_Suprapubic	0.0101452	OAS1
intron_3_46021978_46027417	-10.8546	-496.237	1.89701e-27	8.55711e-08	1	1	1	1.89701e-27	0.000633649	Skin_Sun_Exposed_Lower_leg	7.46301e-23	XCR1
intron_3_46076926_46085794	6.64848	0.422522	2.96136e-11	0.050953	2	2	2	1.024e-21	0.340864	Skin_Sun_Exposed_Lower_leg	1.16503e-06	XCR1
intron_3_46074715_46085794	6.64188	0.842177	3.097e-11	0.0127994	1	1	1	3.097e-11	0.170914	Skin_Sun_Exposed_Lower_leg	1.21839e-06	XCR1
intron_3_45919065_45919413	-6.61984	-0.136336	3.59599e-11	0.511561	2	2	2	2.57699e-35	1.06509	Skin_Sun_Exposed_Lower_leg	1.4147e-06	LZTFL1
intron_3_45919065_45919413	-6.61984	-0.136336	3.59599e-11	0.511561	2	2	2	2.57699e-35	1.06509	Skin_Sun_Exposed_Lower_leg	1.4147e-06	FYCO1
intron_21_33245074_33246718	6.24284	0.35279	4.297e-10	0.0708041	1	1	1	4.297e-10	0.412285	Skin_Sun_Exposed_Lower_leg	1.69048e-05	IFNAR2
intron_21_33246482_33246718	-5.90771	-0.411013	3.469e-09	0.04385	1	1	1	3.469e-09	0.324589	Skin_Sun_Exposed_Lower_leg	0.000136474	IFNAR2
intron_12_112917700_112919389	-5.15035	-0.0677188	2.6e-07	1.093	1	1	1	2.6e-07	1.65434	Skin_Sun_Exposed_Lower_leg	0.0102287	OAS1
intron_12_112917700_112919487	5.15035	0.10534	2.6e-07	0.451704	1	1	1	2.6e-07	1.06351	Skin_Sun_Exposed_Lower_leg	0.0102287	OAS1
intron_12_112917700_112918597	5.15035	0.109764	2.6e-07	0.416023	1	1	1	2.6e-07	1.02064	Skin_Sun_Exposed_Lower_leg	0.0102287	OAS1
intron_12_112916738_112917547	5.1492	0.10994	2.616e-07	0.414457	2	2	2	2.6e-07	1.01863	Skin_Sun_Exposed_Lower_leg	0.0102916	OAS1
intron_3_45826332_45827356	16.02	543.361	9.26809e-58	2.0512e-07	1	1	1	9.26809e-58	0.00108398	Small_Intestine_Terminal_Ileum	3.34254e-53	LZTFL1
intron_3_45962392_45965033	12.0886	2223.64	1.213e-33	5.51387e-09	1	1	1	1.213e-33	0.0001717	Small_Intestine_Terminal_Ileum	4.37468e-29	FYCO1
intron_3_45964454_45965033	-12.079	-486.46	1.36299e-33	1.12095e-07	1	1	1	1.36299e-33	0.000782695	Small_Intestine_Terminal_Ileum	4.91563e-29	FYCO1
intron_21_33252830_33262793	-6.29724	-0.995622	3.03e-10	0.00874864	1	1	1	3.03e-10	0.147536	Small_Intestine_Terminal_Ileum	1.09277e-05	IFNAR2
intron_21_33252830_33262793	-6.29724	-0.995622	3.03e-10	0.00874864	1	1	1	3.03e-10	0.147536	Small_Intestine_Terminal_Ileum	1.09277e-05	IL10RB
intron_21_33252830_33262561	-6.29724	-0.70307	3.03e-10	0.0175442	1	1	1	3.03e-10	0.208927	Small_Intestine_Terminal_Ileum	1.09277e-05	IFNAR2
intron_21_33252830_33262561	-6.29724	-0.70307	3.03e-10	0.0175442	1	1	1	3.03e-10	0.208927	Small_Intestine_Terminal_Ileum	1.09277e-05	IL10RB
intron_21_33245074_33246718	6.25587	0.237384	3.953e-10	0.151516	1	1	1	3.953e-10	0.613983	Small_Intestine_Terminal_Ileum	1.42565e-05	IFNAR2
intron_21_33246482_33246718	-5.90771	-0.246794	3.469e-09	0.11745	1	1	1	3.469e-09	0.540572	Small_Intestine_Terminal_Ileum	0.000125109	IFNAR2
intron_9_133257542_133257699	-5.69524	-2.1656	1.232e-08	0.00155643	1	1	1	1.232e-08	0.0669329	Small_Intestine_Terminal_Ileum	0.00044432	ABO
intron_12_112917700_112919389	-5.15035	-0.0677346	2.6e-07	1.07621	1	1	1	2.6e-07	1.65396	Small_Intestine_Terminal_Ileum	0.0093769	OAS1
intron_12_112916738_112917547	5.15035	0.0933093	2.6e-07	0.567113	1	1	1	2.6e-07	1.20063	Small_Intestine_Terminal_Ileum	0.0093769	OAS1
intron_12_112917700_112918597	5.15035	0.0848417	2.6e-07	0.685962	1	1	1	2.6e-07	1.32046	Small_Intestine_Terminal_Ileum	0.0093769	OAS1
intron_12_112917700_112919487	5.15035	0.103092	2.6e-07	0.464587	1	1	1	2.6e-07	1.0867	Small_Intestine_Terminal_Ileum	0.0093769	OAS1
intron_9_133257542_133258097	5.04808	0.348323	4.46274e-07	0.0466267	2	3	3	1.232e-08	0.372863	Small_Intestine_Terminal_Ileum	0.0160949	ABO
intron_3_45826332_45827356	16.02	247.122	9.26809e-58	7.43457e-07	1	1	1	9.26809e-58	0.0023834	Spleen	3.40361e-53	LZTFL1
intron_21_33230216_33241840	-6.63048	-0.875483	3.346e-11	0.0126856	1	1	1	3.346e-11	0.173276	Spleen	1.22878e-06	IFNAR2
intron_21_33230216_33241886	6.60654	0.727323	3.934e-11	0.0185367	1	1	1	3.934e-11	0.207707	Spleen	1.44472e-06	IFNAR2
intron_21_33252830_33268394	6.29724	0.468292	3.03e-10	0.0371611	1	1	1	3.03e-10	0.313672	Spleen	1.11274e-05	IFNAR2
intron_21_33252830_33268394	6.29724	0.468292	3.03e-10	0.0371611	1	1	1	3.03e-10	0.313672	Spleen	1.11274e-05	IL10RB
intron_21_33245074_33246254	-6.25587	-629416	3.953e-10	2.07978e-14	1	1	1	3.953e-10	2.31564e-07	Spleen	1.4517e-05	IFNAR2
intron_21_33246482_33246718	-6.25587	-0.23587	3.953e-10	0.148098	1	1	1	3.953e-10	0.617926	Spleen	1.4517e-05	IFNAR2
intron_21_33245074_33246718	6.25023	0.222053	4.0984e-10	0.167389	2	2	2	3.953e-10	0.653444	Spleen	1.5051e-05	IFNAR2
intron_19_10492262_10499395	-5.39722	-0.684049	6.76801e-08	0.0286985	1	1	1	6.76801e-08	0.602852	Spleen	0.00248548	KEAP1
intron_12_112917700_112919389	-5.32964	-0.0689849	9.841e-08	1.18347	1	1	1	9.841e-08	1.77517	Spleen	0.00361401	OAS1
intron_12_112917700_112919487	5.32384	0.0938552	1.016e-07	0.63905	1	1	1	1.016e-07	1.30446	Spleen	0.00373116	OAS1
intron_12_112917700_112918597	5.15035	0.0681611	2.6e-07	1.01455	1	1	1	2.6e-07	1.64361	Spleen	0.00954824	OAS1
intron_3_45826332_45827356	16.02	286.099	9.26809e-58	4.74299e-07	1	1	1	9.26809e-58	0.0020587	Stomach	3.09313e-53	LZTFL1
intron_21_33230216_33241840	-6.63048	-1.03309	3.346e-11	0.00967356	1	1	1	3.346e-11	0.146841	Stomach	1.11669e-06	IFNAR2
intron_21_33245074_33246718	6.25587	0.365649	3.953e-10	0.070999	1	1	1	3.953e-10	0.398606	Stomach	1.31928e-05	IFNAR2
intron_21_33246482_33246718	-5.90771	-0.45259	3.469e-09	0.0388267	1	1	1	3.469e-09	0.29477	Stomach	0.000115774	IFNAR2
intron_3_45919065_45919413	-5.72523	-0.123485	1.03294e-08	0.363177	2	2	2	2.57699e-35	0.946553	Stomach	0.000344733	FYCO1
intron_12_112917700_112919389	-5.15035	-0.0664092	2.6e-07	1.10825	1	1	1	2.6e-07	1.68696	Stomach	0.00867724	OAS1
intron_12_112917700_112919487	5.15035	0.0920311	2.6e-07	0.577066	1	1	1	2.6e-07	1.21731	Stomach	0.00867724	OAS1
intron_12_112917700_112918597	5.15035	0.0804425	2.6e-07	0.755307	1	1	1	2.6e-07	1.39267	Stomach	0.00867724	OAS1
intron_19_4714337_4715529	-5.08491	-2.17202	3.678e-07	0.00197313	1	1	1	3.678e-07	0.065805	Stomach	0.0122749	DPP9
intron_21_33230216_33241840	-6.63048	-1.01131	3.346e-11	0.0109196	1	1	1	3.346e-11	0.150004	Testis	2.10744e-06	IFNAR2
intron_9_133251152_133252478	-5.69524	-0.242925	1.232e-08	0.144342	1	1	1	1.232e-08	0.596687	Testis	0.000775962	ABO
intron_9_133233609_133275162	-5.69524	-0.267817	1.232e-08	0.118758	1	1	1	1.232e-08	0.541228	Testis	0.000775962	ABO
intron_9_133259866_133261318	5.58067	0.26448	2.396e-08	0.10725	1	1	1	2.396e-08	0.51225	Testis	0.0015091	ABO
intron_9_133257542_133258097	5.38535	0.208353	7.23043e-08	0.179212	3	3	3	1.232e-08	0.683806	Testis	0.00455401	ABO
intron_12_112917700_112919389	-5.15035	-0.0738278	2.6e-07	0.913664	1	1	1	2.6e-07	1.51745	Testis	0.0163758	OAS1
intron_12_112917700_112918597	5.15035	0.0859763	2.6e-07	0.673705	1	1	1	2.6e-07	1.30303	Testis	0.0163758	OAS1
intron_3_45826332_45827356	16.02	828.862	9.26809e-58	7.04651e-08	1	1	1	9.26809e-58	0.000710601	Thyroid	3.89241e-53	LZTFL1
intron_21_33246482_33246718	-6.34031	-0.202114	2.29301e-10	0.220923	2	2	2	6.116e-11	0.385957	Thyroid	9.63018e-06	IFNAR2
intron_21_33245074_33246718	6.24284	0.324326	4.297e-10	0.0865085	1	1	1	4.297e-10	0.448469	Thyroid	1.80465e-05	IFNAR2
intron_3_45919065_45919413	-5.75495	-0.113021	8.66669e-09	0.514623	2	2	2	3.41401e-35	1.13181	Thyroid	0.000363983	FYCO1
intron_9_133257542_133258097	5.34512	0.162291	9.03588e-08	0.316835	3	4	4	1.232e-08	0.83436	Thyroid	0.00379489	ABO
intron_12_112917700_112919487	5.15035	0.100367	2.6e-07	0.48714	1	1	1	2.6e-07	1.11621	Thyroid	0.0109195	OAS1
intron_12_112917700_112918597	5.15035	0.0882391	2.6e-07	0.63025	1	1	1	2.6e-07	1.26962	Thyroid	0.0109195	OAS1
intron_12_112917700_112919389	-5.15035	-0.0701841	2.6e-07	0.996225	1	1	1	2.6e-07	1.59623	Thyroid	0.0109195	OAS1
intron_12_112938707_112941570	5.03712	232.152	4.72599e-07	9.73228e-08	1	1	1	4.72599e-07	0.00048899	Thyroid	0.0198482	OAS3
intron_3_45826332_45827356	16.02	824.47	9.26809e-58	5.71453e-08	1	1	1	9.26809e-58	0.000714386	Uterus	3.31501e-53	LZTFL1
intron_21_33246482_33246718	-6.25587	-0.360744	3.953e-10	0.0583751	1	1	1	3.953e-10	0.404026	Uterus	1.41391e-05	IFNAR2
intron_21_33245074_33246718	6.25587	0.354558	3.953e-10	0.0604299	1	1	1	3.953e-10	0.411076	Uterus	1.41391e-05	IFNAR2
intron_12_112917700_112918597	5.32964	0.0893906	9.841e-08	0.610909	1	1	1	9.841e-08	1.36994	Uterus	0.00351993	OAS1
intron_12_112968174_112969608	-5.31768	-157.909	1.051e-07	1.66369e-07	1	1	1	1.051e-07	0.000790456	Uterus	0.00375921	OAS3
intron_3_45826332_45827356	16.02	552.744	9.26809e-58	1.41216e-07	1	1	1	9.26809e-58	0.00106558	Vagina	3.11463e-53	LZTFL1
intron_3_45964454_45965033	12.079	7137.52	1.36299e-33	3.65873e-10	1	1	1	1.36299e-33	5.33449e-05	Vagina	4.58047e-29	FYCO1
intron_21_33230216_33241840	-6.63048	-0.895546	3.346e-11	0.0123458	1	1	1	3.346e-11	0.169394	Vagina	1.12446e-06	IFNAR2
intron_21_33245074_33246718	6.52232	0.387899	6.923e-11	0.0651058	1	1	1	6.923e-11	0.38309	Vagina	2.32654e-06	IFNAR2
intron_21_33246482_33246718	-5.90771	-0.319788	3.469e-09	0.0736628	1	1	1	3.469e-09	0.417182	Vagina	0.000116579	IFNAR2
intron_9_133251152_133252478	-5.69524	-0.332827	1.232e-08	0.0975447	1	1	1	1.232e-08	0.435512	Vagina	0.000414025	ABO
intron_9_133251152_133275162	-5.69524	-0.273389	1.232e-08	0.144571	1	1	1	1.232e-08	0.530198	Vagina	0.000414025	ABO
intron_12_112917700_112918597	5.32384	0.0893782	1.016e-07	0.723207	1	1	1	1.016e-07	1.3698	Vagina	0.00341437	OAS1
intron_3_45826332_45827356	16.02	655.054	9.26809e-58	1.2185e-07	1	1	1	9.26809e-58	0.000899148	Whole_Blood	2.10728e-53	LZTFL1
intron_21_33230216_33241840	-6.63048	-1.04048	3.346e-11	0.0100726	1	1	1	3.346e-11	0.145798	Whole_Blood	7.60779e-07	IFNAR2
intron_21_33230216_33241886	6.5603	0.953823	5.36979e-11	0.0117166	2	2	2	3.346e-11	0.156033	Whole_Blood	1.22093e-06	IFNAR2
intron_21_33246482_33246718	-6.25587	-0.374766	3.953e-10	0.0678669	1	1	1	3.953e-10	0.38891	Whole_Blood	8.98794e-06	IFNAR2
intron_21_33245074_33246718	6.24284	0.391834	4.297e-10	0.0618279	1	1	1	4.297e-10	0.371203	Whole_Blood	9.77008e-06	IFNAR2
intron_12_112917700_112918597	5.15035	0.077559	2.6e-07	0.801368	1	1	1	2.6e-07	1.44445	Whole_Blood	0.00591162	OAS1
intron_12_112917700_112919487	5.15035	0.0823262	2.6e-07	0.711246	1	1	1	2.6e-07	1.36081	Whole_Blood	0.00591162	OAS1
intron_12_112917700_112919389	-5.15035	-0.0608966	2.6e-07	1.2999	1	1	1	2.6e-07	1.83968	Whole_Blood	0.00591162	OAS1
