# Supplementary material for: Integrative genomic analyses identify susceptibility genes underlying COVID-19 hospitalization
Source: Nat Commun. 2021 Jul 27;12:4569. doi: 10.1038/s41467-021-24824-z (PMC8316582; doi:10.1038/s41467-021-24824-z)
Supplement: Supplementary file 8 — Supplementary Data 6 [file 41467_2021_24824_MOESM8_ESM.xlsx]

## Sheet: Sheet1
Supplemental Data 6. Number of spTWAS tests per tissue using GTEx v8 data.
Tissue	Number of alternative splice variants with predicted expression	Bonferroni-adjusted P-value
Adipose Subcutaneous	41265	1.21168e-06
Adipose Visceral Omentum	40000	1.25e-06
Adrenal Gland	34767	1.43815e-06
Artery Aorta	38661	1.29329e-06
Artery Coronary	38472	1.29965e-06
Artery Tibial	39199	1.27554e-06
Brain Amygdala	22819	2.19116e-06
Brain Anterior cingulate cortex BA24	27380	1.82615e-06
Brain Caudate basal ganglia	30593	1.63436e-06
Brain Cerebellar Hemisphere	37942	1.3178e-06
Brain Cerebellum	39086	1.27923e-06
Brain Cortex	33395	1.49723e-06
Brain Frontal Cortex BA9	30292	1.6506e-06
Brain Hippocampus	25841	1.93491e-06
Brain Hypothalamus	28786	1.73696e-06
Brain Nucleus accumbens basal ganglia	31146	1.60534e-06
Brain Putamen basal ganglia	27093	1.8455e-06
Brain Spinal cord cervical c-1	27240	1.83554e-06
Brain Substantia nigra	22073	2.26521e-06
Breast Mammary Tissue	42706	1.1708e-06
Cells Cultured fibroblasts	35302	1.41635e-06
Cells EBV-transformed lymphocytes	35038	1.42702e-06
Colon Sigmoid	39612	1.26224e-06
Colon Transverse	39222	1.27479e-06
Esophagus Gastroesophageal Junction	38987	1.28248e-06
Esophagus Mucosa	35461	1.41e-06
Esophagus Muscularis	38615	1.29483e-06
Heart Atrial Appendage	34668	1.44225e-06
Heart Left Ventricle	27839	1.79604e-06
Kidney Cortex	22496	2.22262e-06
Liver	25116	1.99076e-06
Lung	42659	1.17209e-06
Minor Salivary Gland	35429	1.41127e-06
Muscle Skeletal	30534	1.63752e-06
Nerve Tibial	43924	1.13833e-06
Ovary	38498	1.29877e-06
Pancreas	29062	1.72046e-06
Pituitary	40513	1.23417e-06
Prostate	39702	1.25938e-06
Skin Not Sun Exposed Suprapubic	40374	1.23842e-06
Skin Sun Exposed Lower leg	40790	1.22579e-06
Small Intestine Terminal Ileum	37446	1.33526e-06
Spleen	38216	1.30835e-06
Stomach	34495	1.44949e-06
Testis	66778	7.4875e-07
Thyroid	43489	1.14972e-06
Uterus	36890	1.35538e-06
Vagina	34575	1.44613e-06
Whole Blood	23942	2.08838e-06
Multi-tissue	132331	3.7784e-07
