# Supplementary material for: Integrative genomic analyses identify susceptibility genes underlying COVID-19 hospitalization
Source: Nat Commun. 2021 Jul 27;12:4569. doi: 10.1038/s41467-021-24824-z (PMC8316582; doi:10.1038/s41467-021-24824-z)
Supplement: Supplementary file 9 — Supplementary Data 7 [file 41467_2021_24824_MOESM9_ESM.xlsx]

## Sheet: Sheet1
Supplementary Data 7: Results of splicing TWAS using meta-analyzed across tissue approach using SMultiXcan, significant results are highlighted in yellow. Results shown here are p<0.1.
																		LEGEND:
																		gene: a gene's id: as listed in the Tissue Transcriptome model. Ensemble Id for most gene model releases. Can also be a intron's id for splicing model releases.
gene_name	pvalue	n	n_indep	p_i_best	t_i_best	p_i_worst	t_i_worst	eigen_max	eigen_min	eigen_min_kept	z_min	z_max	z_mean	z_sd	tmi	bonf		gene_name: gene name as listed by the Transcriptome Model, typically HUGO for a gene. It can also be an intron's id.
intron_3_45827459_45828439	6.3e-58	1	1	6.3e-58	Esophagus_Muscularis	6.3e-58	Esophagus_Muscularis	1	1	1	-16.044	-16.044	-16.044	NA	1	8.28e-53		pvalue: significance p-value of S-MultiXcan association
intron_3_45826332_45827356	1.01e-56	46	2	9.27e-58	Adipose_Subcutaneous	0.332157	Skin_Sun_Exposed_Lower_leg	43.0537	1.09e-15	2.94632	-16.02	16.02	10.7981	11.2346	2	1.33e-51		n: number of "tissues" available for this gene
intron_3_45958619_45959393	4.61e-34	1	1	4.61e-34	Muscle_Skeletal	4.61e-34	Muscle_Skeletal	1	1	1	12.1678	12.1678	12.1678	NA	1	6.06e-29		n_indep: number of independent components of variation kept among the tissues' predictions. (Synthetic independent tissues)
intron_3_45962392_45965033	1.21e-33	6	1	1.21e-33	Artery_Coronary	1.21e-33	Cells_EBV-transformed_lymphocytes	6	2.19e-47	6	-12.0886	12.0886	0	13.2424	1	1.59e-28		p_i_best: best p-value of single-tissue S-PrediXcan association.
intron_3_45964454_45965033	1.99e-32	11	2	1.36e-33	Small_Intestine_Terminal_Ileum	0.000442	Breast_Mammary_Tissue	7.56294	2.4e-17	3.43706	-12.079	12.079	-4.85162	9.00992	2	2.62e-27		t_i_best: name of best single-tissue S-PrediXcan association.
intron_3_45975345_45979705	5e-28	13	2	3.74e-05	Heart_Left_Ventricle	0.473633	Heart_Atrial_Appendage	12.5635	2.75e-17	0.43511	-2.94688	4.12286	1.85261	2.12245	2	6.56e-23		p_i_worst: worst p-value of single-tissue S-PrediXcan association.
intron_3_46021978_46027417	1.9e-27	1	1	1.9e-27	Skin_Sun_Exposed_Lower_leg	1.9e-27	Skin_Sun_Exposed_Lower_leg	1	1	1	-10.8546	-10.8546	-10.8546	NA	1	2.49e-22		t_i_worst: name of worst single-tissue S-PrediXcan association.
intron_3_46076926_46085794	2.96e-11	1	1	2.96e-11	Skin_Sun_Exposed_Lower_leg	2.96e-11	Skin_Sun_Exposed_Lower_leg	1	1	1	6.64848	6.64848	6.64848	NA	1	3.89e-06		eigen_max: In the SVD decomposition of predicted expression correlation: eigenvalue (variance explained) of the top independent component
intron_3_46074715_46085794	3.1e-11	1	1	3.1e-11	Skin_Sun_Exposed_Lower_leg	3.1e-11	Skin_Sun_Exposed_Lower_leg	1	1	1	6.64188	6.64188	6.64188	NA	1	4.07e-06		eigen_min: In the SVD decomposition of predicted expression correlation: eigenvalue (variance explained) of the last independent component
intron_21_33230216_33241840	3.22e-11	24	1	3.35e-11	Adipose_Subcutaneous	3.93e-11	Breast_Mammary_Tissue	23.9008	9.66e-18	23.9008	-6.63048	-6.60654	-6.6225	0.011527	1	4.23e-06		eigen_min_kept: In the SVD decomposition of predicted expression correlation: eigenvalue (variance explained) of the smalles independent component that was kept.
intron_21_33230216_33244951	3.93e-11	2	1	3.93e-11	Cells_EBV-transformed_lymphocytes	3.93e-11	Lung	2	7.85e-17	2	-6.60654	-6.60654	-6.60654	3.77e-15	1	5.17e-06		z_min: minimum z-score among single-tissue S-Predican associations.
intron_21_33245074_33246718	1.47e-10	39	1	2.82e-11	Brain_Substantia_nigra	0.3169	Testis	36.9283	6.11e-16	36.9283	1.00085	6.65568	6.18206	0.864722	1	1.94e-05		z_max: maximum z-score among single-tissue S-Predican associations.
intron_21_33245074_33246254	4.98e-10	3	2	6.92e-11	Lung	4.3e-10	Cells_EBV-transformed_lymphocytes	2.90238	1.88e-17	0.097625	-6.52232	-6.24284	-6.34034	0.157728	2	6.54e-05		z_mean: mean z-score among single-tissue S-Predican associations.
intron_21_33230216_33241886	5.19e-10	45	3	3.35e-11	Cells_Cultured_fibroblasts	0.6617	Adrenal_Gland	25.9322	6.41e-16	0.943866	-0.43757	6.63048	2.88619	3.50736	3	6.82e-05		z_sd: standard deviation of the mean z-score among single-tissue S-Predican associations.
intron_21_33246482_33246718	9.74e-10	42	1	6.12e-11	Brain_Cerebellum	3.47e-09	Brain_Cerebellar_Hemisphere	41.5965	7.22e-16	41.5965	-6.54087	-5.90771	-6.08664	0.208732	1	0.000128		tmi: trace of T * T', where Tis correlation of predicted expression levels for different tissues multiplied by its SVD pseudo-inverse. It is an estimate for number of indepent components of variation in predicted expresison across tissues (typically close to n_indep)
intron_10_89328078_89338661	1.44e-09	42	3	0.009967	Brain_Hypothalamus	0.802	Brain_Anterior_cingulate_cortex_BA24	26.0522	4.73e-16	1.1472	-0.4754	2.57696	0.39652	1.11373	3	0.000189		bonf: bonferroni pvalue for pvalue (in column3)
intron_21_33252830_33268394	1.82e-09	2	2	3.03e-10	Spleen	1.93e-08	Adipose_Subcutaneous	1.82255	0.177455	0.177455	5.6185	6.29724	5.95787	0.479935	2	0.000239
intron_9_133257542_133257699	8.18e-09	3	2	1.23e-08	Colon_Transverse	0.000105	Thyroid	2.8288	2.97e-16	0.1712	-5.69524	-3.87919	-5.08989	1.0485	2	0.001075
intron_9_133251152_133255594	1.62e-08	4	3	1.99e-07	Adrenal_Gland	0.174703	Thyroid	2.67042	0.082953	0.279031	-5.20003	1.52663	-1.75682	2.76006	3	0.002134
intron_9_133251152_133275162	1.73e-08	17	3	1.23e-08	Adipose_Subcutaneous	0.9675	Small_Intestine_Terminal_Ileum	13.0297	2.19e-18	0.868819	-5.69524	0.040744	-2.70129	2.34225	3	0.002273
intron_21_33252830_33260597	1.98e-08	33	2	2.9e-10	Brain_Cortex	0.000364	Artery_Tibial	25.3835	2.49e-15	6.12934	-6.30406	6.29724	-3.20402	3.93605	2	0.002605
intron_3_45919065_45919413	5.49e-08	25	1	1.26e-12	Cells_Cultured_fibroblasts	0.142496	Nerve_Tibial	24.3637	4.72e-18	24.3637	-7.09866	-1.46656	-5.34698	1.46277	1	0.007212
intron_19_10492262_10499395	6.77e-08	2	1	6.77e-08	Heart_Left_Ventricle	6.77e-08	Spleen	2	0	2	-5.39722	-5.39722	-5.39722	8.88e-16	1	0.008891
intron_21_33276753_33279752	7.32e-08	43	3	2.23e-07	Nerve_Tibial	0.4232	Adrenal_Gland	33.6585	2.6e-15	2.31509	-4.2668	5.17874	3.04404	2.43612	3	0.00962
intron_9_133251152_133251353	7.51e-08	7	2	5.68e-08	Nerve_Tibial	0.9675	Small_Intestine_Terminal_Ileum	5.96649	1.24e-17	0.756569	-5.42857	0.040744	-3.4781	1.86387	2	0.00987
intron_12_112968174_112969608	1.05e-07	10	1	1.05e-07	Cells_Cultured_fibroblasts	1.05e-07	Adipose_Visceral_Omentum	10	2.1e-32	10	-5.31768	5.31768	-2.12707	5.13736	1	0.013807
intron_21_33266175_33268394	1.25e-07	7	3	7.49e-09	Nerve_Tibial	0.001579	Spleen	5.40125	1.01e-16	0.291506	3.15977	5.77959	4.13481	0.939315	3	0.016358
intron_9_133251152_133252478	1.43e-07	15	3	1.23e-08	Testis	0.970545	Small_Intestine_Terminal_Ileum	11.3109	5.84e-17	1.16457	-5.69524	0.036925	-1.99341	1.91331	3	0.018785
intron_12_112917700_112918597	2.33e-07	34	1	9.84e-08	Uterus	2.6e-07	Brain_Hypothalamus	33.9305	1.18e-15	33.9305	5.15035	5.32964	5.16583	0.050511	1	0.030599
intron_12_112917700_112919487	2.44e-07	27	1	9.84e-08	Adrenal_Gland	2.96e-06	Prostate	26.8325	1.65e-15	26.8325	4.67359	5.32964	5.14576	0.105424	1	0.032036
intron_12_112917700_112919389	2.44e-07	41	1	9.84e-08	Ovary	2.6e-07	Adipose_Visceral_Omentum	40.9517	1.86e-15	40.9517	-5.32964	-5.15035	-5.1591	0.039099	1	0.032094
intron_12_112916738_112917547	2.61e-07	3	1	2.6e-07	Small_Intestine_Terminal_Ileum	2.62e-07	Skin_Sun_Exposed_Lower_leg	3	2.03e-17	3	5.1492	5.15035	5.14997	0.000665	1	0.034227
intron_9_133257542_133258097	2.95e-07	18	4	4.46e-08	Adrenal_Gland	0.53315	Prostate	8.93069	5.31e-18	0.611719	-1.58123	5.4717	2.14086	2.69833	4	0.038728
intron_3_52686202_52686769	3.6e-07	40	2	0.004201	Kidney_Cortex	0.6948	Artery_Coronary	38.0337	5.39e-16	1.86355	0.392349	2.86266	2.06829	1.13447	2	0.047347
intron_9_133233609_133275162	3.99e-07	15	3	5.72e-09	Adipose_Visceral_Omentum	0.7315	Brain_Cortex	9.49253	5.69e-18	2.29975	-5.82469	0.343131	-3.42017	2.49022	3	0.052377
intron_12_112944651_112946743	4.01e-07	1	1	4.01e-07	Cells_Cultured_fibroblasts	4.01e-07	Cells_Cultured_fibroblasts	1	1	1	5.06829	5.06829	5.06829	NA	1	0.052734
intron_12_112941852_112944476	4.42e-07	4	1	4.42e-07	Cells_Cultured_fibroblasts	4.42e-07	Esophagus_Muscularis	4	2.45e-17	4	-5.05005	-5.05005	-5.05005	7.25e-16	1	0.058028
intron_3_52686105_52686769	4.48e-07	42	2	0.004201	Adrenal_Gland	0.6948	Brain_Spinal_cord_cervical_c-1	39.9621	2.67e-15	1.69738	-2.86266	-0.39235	-2.24299	1.06665	2	0.058912
intron_12_112938707_112941570	4.73e-07	2	1	4.73e-07	Cells_Cultured_fibroblasts	4.73e-07	Cells_Cultured_fibroblasts	2	0	2	-5.03712	5.03712	0	7.12356	1	0.062088
intron_8_72023116_72023814	7.68e-07	4	2	0.02671	Colon_Transverse	0.1897	Cells_Cultured_fibroblasts	3.55454	9.31e-17	0.445457	-2.21573	1.31147	-0.45213	2.03643	2	0.100898
intron_1_212618234_212619358	8.72e-07	3	3	0.006578	Brain_Cerebellum	0.5147	Whole_Blood	1.7974	0.206441	0.206441	-2.71749	1.68303	-0.12764	2.3014	3	0.114609
intron_21_33252830_33262561	8.85e-07	21	1	3.03e-10	Colon_Transverse	5.75e-06	Whole_Blood	20.4943	2.79e-17	20.4943	-6.29724	6.29724	-4.27129	2.50193	1	0.116308
intron_8_18086936_18126840	1.11e-06	2	2	0.001062	Brain_Nucleus_accumbens_basal_ganglia	0.74726	Testis	1.81751	0.182493	0.182493	0.322254	3.27368	1.79797	2.08697	2	0.145729
intron_11_106076707_106077312	1.28e-06	45	2	0.03018	Adipose_Visceral_Omentum	0.775934	Skin_Sun_Exposed_Lower_leg	43.0385	8.79e-16	1.95584	-2.16772	0.316003	-0.62583	1.08233	2	0.168346
intron_21_33252830_33262793	1.55e-06	37	1	3.03e-10	Small_Intestine_Terminal_Ileum	0.1676	Vagina	35.4995	3.34e-15	35.4995	-6.29724	1.37996	-4.61366	1.18187	1	0.203535
intron_3_45923765_45931071	1.62e-06	27	2	1.3e-06	Cells_Cultured_fibroblasts	0.987906	Colon_Transverse	21.8446	6.73e-16	5.05243	-4.83928	2.77132	-0.00856	2.44792	2	0.212687
intron_19_4714337_4715529	2.2e-06	20	2	3.68e-07	Stomach	0.02832	Colon_Transverse	19.1012	7.89e-20	0.843499	-5.08491	-2.19282	-2.40837	0.666551	2	0.288603
intron_9_133259866_133261318	2.69e-06	21	4	6.59e-09	Pancreas	0.1783	Prostate	14.359	1.72e-17	0.706099	-4.6988	5.80107	3.07578	2.28955	4	0.353952
intron_9_133260969_133261318	3e-06	2	1	2.62e-06	Ovary	6.41e-06	Thyroid	1.94457	0.05543	1.94457	-4.6988	-4.51246	-4.60563	0.131759	1	0.394147
intron_19_17511960_17516173	3.43e-06	2	1	3.43e-06	Testis	3.43e-06	Brain_Cerebellum	2	0	2	-4.64347	4.64347	-4.44e-16	6.56686	1	0.45009
intron_7_32834919_32838414	3.51e-06	26	2	0.0754	Brain_Anterior_cingulate_cortex_BA24	0.295864	Testis	24.6808	1.35e-15	1.31922	-1.46252	1.77802	1.20139	1.17894	2	0.461313
intron_2_11172045_11174968	4.25e-06	13	2	0.006652	Ovary	0.542	Brain_Hippocampus	12.2204	2.46e-17	0.593057	-0.60979	2.71378	1.29677	1.15712	2	0.558549
intron_9_133260972_133261318	4.41e-06	4	1	2.62e-06	Esophagus_Mucosa	3.92e-05	Thyroid	3.87598	4.43e-14	3.87598	-4.69878	-4.11194	-4.51857	0.27835	1	0.579494
intron_2_231710584_231711348	4.42e-06	6	2	0.1263	Brain_Amygdala	0.603	Pituitary	5.77128	5.58e-17	0.228719	-1.52886	0.524113	-0.8452	1.05911	2	0.580502
intron_9_133262168_133275162	4.58e-06	26	4	1.92e-06	Esophagus_Mucosa	0.5761	Colon_Sigmoid	15.7077	8.4e-16	1.42593	-4.76188	4.27759	1.84998	2.20628	4	0.601198
intron_21_41480602_41488394	5.54e-06	7	1	5.54e-06	Esophagus_Mucosa	5.54e-06	Kidney_Cortex	7	0	7	4.54307	4.54307	4.54307	8.11e-16	1	0.728343
intron_21_33252830_33266012	5.75e-06	1	1	5.75e-06	Spleen	5.75e-06	Spleen	1	1	1	4.53545	4.53545	4.53545	NA	1	0.755144
intron_9_133262168_133276607	6.07e-06	1	1	6.07e-06	Esophagus_Mucosa	6.07e-06	Esophagus_Mucosa	1	1	1	-4.5241	-4.5241	-4.5241	NA	1	0.796815
intron_19_10368418_10368532	9.22e-06	1	1	9.22e-06	Nerve_Tibial	9.22e-06	Nerve_Tibial	1	1	1	-4.43479	-4.43479	-4.43479	NA	1	1
intron_21_33260727_33262561	1e-05	5	3	2.06e-05	Artery_Tibial	0.000502	Cells_Cultured_fibroblasts	3.88786	6.33e-17	0.156429	-4.25774	3.47947	-2.66337	3.43546	3	1
intron_9_133256356_133275162	1.05e-05	1	1	1.05e-05	Ovary	1.05e-05	Ovary	1	1	1	-4.40723	-4.40723	-4.40723	NA	1	1
intron_19_17512968_17516173	1.09e-05	8	1	3.43e-06	Minor_Salivary_Gland	0.0461	Testis	7.78669	7.45e-20	7.78669	-4.64347	4.64347	1.99061	4.19541	1	1
intron_8_142212313_142225473	1.24e-05	2	2	0.07635	Skin_Not_Sun_Exposed_Suprapubic	0.3717	Skin_Sun_Exposed_Lower_leg	1.84135	0.158651	0.158651	-0.89329	1.77227	0.439487	1.88484	2	1
intron_15_25111894_25115299	1.24e-05	12	2	0.1732	Artery_Tibial	0.73902	Testis	11.4497	5.9e-18	0.550351	-1.36199	1.02471	-0.67958	1.06853	2	1
intron_2_113186255_113192380	1.31e-05	7	2	0.1816	Cells_EBV-transformed_lymphocytes	0.5645	Colon_Transverse	6.76811	6.51e-17	0.231887	-1.33584	0.57617	-0.78955	0.932968	2	1
intron_3_47000404_47001001	1.39e-05	19	2	0.008992	Small_Intestine_Terminal_Ileum	0.08453	Spleen	18.3427	1.66e-17	0.657342	-2.61236	1.72499	1.4967	0.995055	2	1
intron_11_73889245_73891112	1.46e-05	15	3	0.001169	Nerve_Tibial	0.8427	Brain_Anterior_cingulate_cortex_BA24	12.3952	2.57e-17	0.467446	-3.24629	-0.19844	-1.35589	0.86441	3	1
intron_6_137875035_137875688	1.51e-05	47	3	0.11171	Testis	0.933161	Vagina	27.5407	6.49e-16	1.57491	-1.23912	1.59055	0.431176	1.01619	3	1
intron_9_133262168_133275962	1.66e-05	3	1	1.66e-05	Colon_Transverse	1.66e-05	Small_Intestine_Terminal_Ileum	3	1.28e-16	3	-4.30644	-4.30644	-4.30644	6.28e-16	1	1
intron_19_17508830_17510348	1.88e-05	1	1	1.88e-05	Testis	1.88e-05	Testis	1	1	1	4.27841	4.27841	4.27841	NA	1	1
intron_9_133259866_133260811	1.89e-05	6	1	2.5e-06	Thyroid	0.03217	Ovary	5.9723	4.33e-19	5.9723	-4.70781	-2.14229	-4.2637	1.03961	1	1
intron_14_93941275_93941563	2.29e-05	1	1	2.29e-05	Testis	2.29e-05	Testis	1	1	1	4.23456	4.23456	4.23456	NA	1	1
intron_9_133225250_133226098	2.32e-05	1	1	2.32e-05	Ovary	2.32e-05	Ovary	1	1	1	4.23134	4.23134	4.23134	NA	1	1
intron_2_10764425_10768719	2.36e-05	4	2	0.1622	Adipose_Visceral_Omentum	0.6846	Breast_Mammary_Tissue	3.84542	1.71e-17	0.154579	-0.40619	1.39771	0.495758	1.04148	2	1
intron_1_229643693_229647510	2.42e-05	5	2	0.004382	Adipose_Visceral_Omentum	0.4851	Cells_Cultured_fibroblasts	4.69063	3.59e-18	0.309367	-2.84927	-0.69812	-1.55858	1.17823	2	1
intron_8_142874486_142875234	2.86e-05	2	2	8.73e-05	Adrenal_Gland	0.02396	Testis	1.87042	0.129578	0.129578	-2.25777	3.92353	0.832881	4.37084	2	1
intron_21_41480602_41489507	2.95e-05	2	2	5.54e-06	Minor_Salivary_Gland	0.002723	Prostate	1.7308	0.269202	0.269202	-4.54307	-2.99739	-3.77023	1.09296	2	1
intron_22_50722437_50730947	2.95e-05	2	1	2.95e-05	Muscle_Skeletal	2.95e-05	Brain_Frontal_Cortex_BA9	2	0	2	-4.17737	-4.17737	-4.17737	8.88e-16	1	1
intron_21_33268517_33279752	3.09e-05	26	2	2.06e-05	Adipose_Visceral_Omentum	0.3578	Stomach	21.5256	5.56e-16	4.32599	0.919565	4.25774	3.18363	1.45255	2	1
intron_8_142879187_142879575	3.13e-05	1	1	3.13e-05	Adrenal_Gland	3.13e-05	Adrenal_Gland	1	1	1	4.16394	4.16394	4.16394	NA	1	1
intron_8_142879187_142879346	3.13e-05	1	1	3.13e-05	Adrenal_Gland	3.13e-05	Adrenal_Gland	1	1	1	-4.16394	-4.16394	-4.16394	NA	1	1
intron_12_110377617_110381752	3.15e-05	9	2	0.1353	Artery_Aorta	0.3604	Artery_Tibial	8.5734	4.09e-18	0.426604	-0.9146	1.49352	-0.37946	1.06188	2	1
intron_19_2351657_2352946	3.25e-05	7	4	0.001672	Cells_Cultured_fibroblasts	0.8648	Artery_Aorta	3.46136	2.67e-17	0.134069	-3.14305	3.14304	-0.09811	2.03048	4	1
intron_14_93941934_93942200	3.28e-05	1	1	3.28e-05	Testis	3.28e-05	Testis	1	1	1	-4.15331	-4.15331	-4.15331	NA	1	1
intron_9_95967625_95970576	3.38e-05	11	4	0.04425	Artery_Coronary	0.3442	Stomach	6.2794	5.66e-33	0.363122	-1.07027	2.01172	0.991047	1.35425	4	1
intron_22_36228280_36231340	3.83e-05	39	2	0.0916	Brain_Cortex	0.3809	Breast_Mammary_Tissue	34.7499	8.85e-16	3.85667	-1.68702	1.45417	0.325773	1.4538	2	1
intron_16_89196305_89197298	4.27e-05	7	2	8.01e-06	Brain_Cerebellum	0.1809	Brain_Cerebellar_Hemisphere	5.73444	5.18e-17	1.19764	-4.46481	-1.33799	-2.63712	1.38784	2	1
intron_12_55838734_55840667	4.48e-05	9	2	0.000936	Artery_Coronary	0.004435	Adipose_Subcutaneous	7.98779	1.27e-17	1.01215	-3.309	3.19637	2.40725	2.14705	2	1
intron_2_148690373_148743622	4.49e-05	31	2	0.04782	Artery_Coronary	0.470799	Artery_Aorta	28.5325	1.07e-15	2.46747	-1.18783	1.97897	-0.44762	1.30357	2	1
intron_2_148690373_148691621	4.5e-05	39	2	0.04782	Small_Intestine_Terminal_Ileum	0.542196	Testis	35.3214	1.6e-15	3.67857	-1.97896	1.18783	0.089986	1.39549	2	1
intron_16_68311111_68315897	4.73e-05	18	2	0.001503	Prostate	0.1221	Adipose_Subcutaneous	17.2664	3.3e-18	0.73355	-3.1741	-1.54602	-2.10171	0.780518	2	1
intron_16_68311111_68312042	5.08e-05	40	2	0.001503	Brain_Cerebellar_Hemisphere	0.1221	Colon_Sigmoid	38.5441	5.85e-16	1.45591	1.54602	3.1741	2.0148	0.723353	2	1
intron_3_45978751_45979705	5.6e-05	1	1	5.6e-05	Artery_Tibial	5.6e-05	Artery_Tibial	1	1	1	-4.02894	-4.02894	-4.02894	NA	1	1
intron_14_38371418_38371769	5.83e-05	1	1	5.83e-05	Testis	5.83e-05	Testis	1	1	1	-4.01971	-4.01971	-4.01971	NA	1	1
intron_5_168414590_168422008	6.05e-05	11	2	0.000239	Brain_Hypothalamus	0.3583	Brain_Hippocampus	10.3599	5.04e-17	0.503093	-1.04808	3.67371	1.53536	1.43683	2	1
intron_21_33266514_33268394	6.23e-05	32	2	1.44e-06	Breast_Mammary_Tissue	0.4027	Brain_Frontal_Cortex_BA9	27.6396	3.96e-16	3.81688	-4.81911	4.25774	-1.07945	1.46481	2	1
intron_5_150132942_150133586	6.33e-05	10	4	0.000757	Heart_Atrial_Appendage	0.764073	Colon_Sigmoid	7.17892	2.67e-17	0.608361	-3.36817	1.17499	-0.71425	1.34323	4	1
intron_12_9656649_9656921	6.72e-05	33	3	0.000167	Esophagus_Mucosa	0.05961	Brain_Substantia_nigra	30.5793	3.86e-16	1.06559	-1.88367	3.76492	3.34996	0.992383	3	1
intron_10_13295606_13298187	6.96e-05	3	3	0.11	Thyroid	0.8515	Testis	2.07393	0.186752	0.186752	-1.59819	1.25357	-0.17728	1.4259	3	1
intron_21_33268517_33276596	7.13e-05	48	2	4.71e-08	Nerve_Tibial	0.1673	Colon_Transverse	35.2012	3.46e-15	12.1329	-4.20371	5.46189	3.15757	2.03339	2	1
intron_19_4558489_4559530	7.2e-05	10	2	0.000638	Adipose_Subcutaneous	0.2815	Skin_Not_Sun_Exposed_Suprapubic	8.42172	6.55e-17	1.57828	-3.41497	3.41497	2.26437	2.21966	2	1
intron_19_4558149_4558337	7.2e-05	8	2	0.000638	Brain_Amygdala	0.2815	Skin_Not_Sun_Exposed_Suprapubic	7.19137	3.11e-21	0.808632	-3.41497	3.41497	1.99973	2.69397	2	1
intron_12_101901433_101908186	7.63e-05	31	4	0.04156	Esophagus_Gastroesophageal_Junction	0.9884	Brain_Frontal_Cortex_BA9	23.477	4.52e-16	0.809462	-2.0379	0.793992	-0.41619	0.77027	4	1
intron_12_24567789_24582956	8.35e-05	1	1	8.35e-05	Testis	8.35e-05	Testis	1	1	1	-3.93419	-3.93419	-3.93419	NA	1	1
intron_2_73674905_73684961	8.72e-05	7	1	8.72e-05	Ovary	8.72e-05	Brain_Cerebellar_Hemisphere	7	7.39e-49	7	-3.92378	-3.92378	-3.92378	6.54e-16	1	1
intron_8_142875154_142875234	8.73e-05	1	1	8.73e-05	Adrenal_Gland	8.73e-05	Adrenal_Gland	1	1	1	-3.92353	-3.92353	-3.92353	NA	1	1
intron_3_45985022_45985532	8.92e-05	1	1	8.92e-05	Muscle_Skeletal	8.92e-05	Muscle_Skeletal	1	1	1	3.91823	3.91823	3.91823	NA	1	1
intron_1_37868614_37869925	9.04e-05	9	1	8.38e-05	Minor_Salivary_Gland	9.59e-05	Thyroid	9	0	9	3.90071	3.93315	3.91513	0.017096	1	1
intron_1_43900833_43919932	9.41e-05	1	1	9.41e-05	Testis	9.41e-05	Testis	1	1	1	3.90522	3.90522	3.90522	NA	1	1
intron_14_93937851_93939108	9.64e-05	3	1	9.64e-05	Esophagus_Gastroesophageal_Junction	9.64e-05	Uterus	3	0	3	-3.89948	3.89948	-1.29983	4.50273	1	1
intron_3_45985022_45995722	9.79e-05	29	1	8.92e-05	Ovary	0.000117	Colon_Sigmoid	29	2.31e-15	29	3.85275	3.91823	3.89565	0.031678	1	1
intron_17_46728934_46749773	9.98e-05	1	1	9.98e-05	Skin_Sun_Exposed_Lower_leg	9.98e-05	Skin_Sun_Exposed_Lower_leg	1	1	1	-3.8911	-3.8911	-3.8911	NA	1	1
intron_9_133261374_133262099	0.000102	14	3	1.66e-05	Adrenal_Gland	0.000183	Skin_Not_Sun_Exposed_Suprapubic	12.3832	4.95e-18	0.460406	3.74125	4.30644	4.07393	0.17014	3	1
intron_7_92107422_92108494	0.000103	10	2	0.03835	Brain_Substantia_nigra	0.654	Brain_Cerebellar_Hemisphere	9.19008	3.52e-19	0.809923	-2.07109	2.07109	-0.39537	1.41168	2	1
intron_6_6248419_6250811	0.000113	1	1	0.000113	Cells_EBV-transformed_lymphocytes	0.000113	Cells_EBV-transformed_lymphocytes	1	1	1	-3.8604	-3.8604	-3.8604	NA	1	1
intron_6_18132177_18133410	0.000117	3	2	0.06256	Brain_Cortex	0.8533	Brain_Frontal_Cortex_BA9	2.89034	1.93e-16	0.109659	0.18491	1.86231	0.744042	0.968445	2	1
intron_10_112168952_112172182	0.000117	10	2	0.0002	Adrenal_Gland	0.4357	Adipose_Subcutaneous	9.49943	1.67e-19	0.488109	0.779475	3.71881	1.37543	0.904833	2	1
intron_1_228294415_228294780	0.000122	5	2	3.12e-05	Heart_Atrial_Appendage	0.046685	Lung	3.50329	9.42e-17	1.46865	1.98915	4.16469	3.10315	0.912349	2	1
intron_12_22482743_22484697	0.000127	2	1	0.000127	Skin_Sun_Exposed_Lower_leg	0.000127	Esophagus_Gastroesophageal_Junction	2	0	2	-3.83317	-3.83317	-3.83317	6.28e-16	1	1
intron_3_45706907_45709498	0.000127	9	2	8.89e-05	Testis	0.05926	Cells_EBV-transformed_lymphocytes	8.00594	7.24e-20	0.994057	-3.91913	1.88626	-0.85463	2.15783	2	1
intron_1_37868614_37872930	0.000128	42	1	8.38e-05	Artery_Coronary	0.803161	Brain_Hippocampus	40.9803	2.92e-15	40.9803	0.249258	3.93315	3.74598	0.630711	1	1
intron_14_54510063_54522454	0.00013	45	1	0.00013	Artery_Aorta	0.00013	Artery_Tibial	45	3.92e-15	45	-3.82703	3.82703	0.935496	3.75286	1	1
intron_21_41488513_41489507	0.000131	3	1	0.000131	Liver	0.000131	Pancreas	3	0	3	-3.82401	3.82401	-1.27467	4.41558	1	1
intron_19_10431086_10446218	0.000134	34	2	0.000109	Brain_Cortex	0.471708	Colon_Transverse	25.9829	5.8e-16	7.83788	-3.86793	3.86999	0.635746	3.47517	2	1
intron_17_2337745_2343545	0.000137	26	1	0.000137	Adipose_Subcutaneous	0.000137	Thyroid	26	2.21e-15	26	-3.81316	3.81316	-2.05324	3.27679	1	1
intron_10_17216274_17229345	0.00014	17	2	0.05011	Lung	0.8636	Minor_Salivary_Gland	15.946	1.31e-17	0.898824	-1.95902	0.171793	-0.49767	0.987771	2	1
intron_17_39214330_39214791	0.000141	13	3	0.000338	Brain_Putamen_basal_ganglia	0.609331	Skin_Sun_Exposed_Lower_leg	8.09028	1.26e-19	0.930018	-3.5846	3.51819	-0.46761	3.03594	3	1
intron_2_222861258_222887830	0.000144	36	3	0.103709	Minor_Salivary_Gland	0.8779	Brain_Caudate_basal_ganglia	29.1247	1.58e-15	1.13706	-1.00416	1.62713	0.847307	0.903358	3	1
intron_17_46094701_46170855	0.000145	3	1	8.65e-05	Heart_Atrial_Appendage	0.000729	Brain_Frontal_Cortex_BA9	2.91653	1.75e-16	2.91653	3.37851	3.92567	3.74328	0.315901	1	1
intron_14_60156152_60165177	0.000146	14	2	0.1314	Pituitary	0.636649	Ovary	13.4098	4.78e-18	0.570606	-0.6618	1.5086	-0.1402	0.884878	2	1
intron_12_106645936_106654228	0.000146	1	1	0.000146	Testis	0.000146	Testis	1	1	1	-3.79744	-3.79744	-3.79744	NA	1	1
intron_13_79371930_79377379	0.000158	19	2	0.001766	Cells_EBV-transformed_lymphocytes	0.06527	Brain_Nucleus_accumbens_basal_ganglia	18.2963	1.05e-17	0.703655	1.8434	3.127	2.45142	0.658471	2	1
intron_9_137049989_137050284	0.000161	3	3	0.05627	Colon_Transverse	0.525017	Esophagus_Mucosa	1.87258	0.181448	0.181448	-1.90894	0.759255	-0.17135	1.50606	3	1
intron_16_75391508_75395090	0.000161	22	1	5.94e-05	Heart_Left_Ventricle	0.007236	Breast_Mammary_Tissue	21.8681	1.46e-17	21.8681	-4.01502	-2.68578	-3.76142	0.450148	1	1
intron_6_161097176_161098278	0.000162	28	3	0.07558	Brain_Hippocampus	0.4605	Artery_Tibial	22.4039	6.64e-16	1.48259	-0.73802	1.77693	0.17255	1.05767	3	1
intron_16_75411952_75412535	0.000165	2	1	0.000165	Brain_Amygdala	0.000165	Brain_Amygdala	2	0	2	3.76764	3.76764	3.76764	0	1	1
intron_22_50722437_50723398	0.000167	15	2	2.95e-05	Kidney_Cortex	0.000739	Artery_Coronary	14.3963	5.21e-17	0.551776	3.37457	4.17737	4.06846	0.217231	2	1
intron_6_34757551_34757912	0.000177	16	2	0.04844	Breast_Mammary_Tissue	0.08141	Adipose_Visceral_Omentum	14.7884	3e-19	1.21161	-1.74256	1.97349	-1.27806	1.26927	2	1
intron_17_45731944_45732703	0.000186	1	1	0.000186	Testis	0.000186	Testis	1	1	1	-3.73785	-3.73785	-3.73785	NA	1	1
intron_1_99910847_99912405	0.000192	5	1	0.000192	Muscle_Skeletal	0.000192	Adipose_Visceral_Omentum	5	6.1e-17	5	-3.72905	3.72905	-0.74581	4.08497	1	1
intron_12_22506819_22513294	0.000199	26	1	5.7e-05	Thyroid	0.140035	Adipose_Subcutaneous	25.3077	2.44e-15	25.3077	-3.50576	4.02482	3.37761	1.49425	1	1
intron_18_66511685_66513303	0.000199	10	3	0.04169	Artery_Coronary	0.794732	Nerve_Tibial	7.18233	3.3e-17	0.564266	-2.0366	1.64704	0.384249	1.27812	3	1
intron_20_62882414_62890960	0.000202	15	2	0.008373	Colon_Transverse	0.9156	Brain_Cerebellum	14.0934	2.26e-17	0.625915	0.105978	2.63665	0.971313	0.953962	2	1
intron_7_32930108_32933814	0.000205	2	1	0.000205	Skin_Sun_Exposed_Lower_leg	0.000205	Muscle_Skeletal	2	0	2	-3.71327	-3.71327	-3.71327	4.44e-16	1	1
intron_1_66694742_66694879	0.000205	2	1	0.000205	Artery_Aorta	0.000205	Artery_Tibial	2	3.14e-16	2	3.71228	3.71228	3.71228	1.6e-15	1	1
intron_1_66694504_66694879	0.000205	2	1	0.000205	Artery_Aorta	0.000205	Artery_Tibial	2	7.85e-17	2	3.71228	3.71228	3.71228	9.93e-16	1	1
intron_7_149771074_149773108	0.000206	43	2	0.1458	Stomach	0.845	Adrenal_Gland	41.4565	3.21e-15	1.54352	-1.45453	1.45453	-0.30134	0.799148	2	1
intron_19_58563504_58569277	0.000209	39	2	0.039368	Small_Intestine_Terminal_Ileum	0.8708	Skin_Sun_Exposed_Lower_leg	35.0503	1.14e-15	3.83369	-2.06032	1.80426	-0.27567	1.64988	2	1
intron_14_60156152_60163045	0.00021	6	2	0.1783	Cells_EBV-transformed_lymphocytes	0.749357	Brain_Cerebellum	5.71143	4.82e-20	0.287363	-1.34601	0.661799	-0.16953	0.984181	2	1
intron_3_58517423_58522496	0.000218	3	2	0.000569	Heart_Left_Ventricle	0.3061	Cells_Cultured_fibroblasts	2.65458	0	0.345423	-3.44617	-1.02344	-2.63859	1.39876	2	1
intron_16_2772102_2776993	0.000219	22	2	0.01448	Prostate	0.767354	Thyroid	20.7119	1.68e-17	1.14135	-0.31058	2.44513	1.87619	0.920483	2	1
intron_1_147659526_147669830	0.000223	12	2	0.003475	Artery_Tibial	0.181392	Heart_Left_Ventricle	11.532	3.27e-17	0.468018	-2.92226	-1.33648	-1.8983	0.718151	2	1
intron_14_67592436_67592635	0.00023	49	4	9.76e-05	Small_Intestine_Terminal_Ileum	0.697273	Pituitary	40.7798	1.21e-15	1.77623	-3.4221	3.89659	-1.11906	1.28691	4	1
intron_12_106639392_106654228	0.00023	1	1	0.00023	Testis	0.00023	Testis	1	1	1	3.6836	3.6836	3.6836	NA	1	1
intron_1_21756702_21757663	0.000236	22	2	7.72e-05	Artery_Coronary	0.7377	Artery_Aorta	21.0319	4.91e-19	0.968116	-0.3349	3.95287	-0.14	0.914155	2	1
intron_12_106682054_106686884	0.000238	2	1	0.000238	Testis	0.000238	Brain_Caudate_basal_ganglia	2	0	2	-3.67452	-3.67452	-3.67452	6.28e-16	1	1
intron_1_26225703_26227404	0.000242	2	1	0.000242	Brain_Putamen_basal_ganglia	0.000242	Muscle_Skeletal	2	0	2	3.67016	3.67016	3.67016	4.44e-16	1	1
intron_9_133256356_133257409	0.000249	18	3	2.79e-05	Thyroid	0.983102	Stomach	12.9825	2.86e-17	1.1444	-0.02118	4.18963	1.73799	1.17819	3	1
intron_6_31971725_31971929	0.000255	44	1	0.000255	Pituitary	0.000255	Brain_Cerebellar_Hemisphere	44	1.24e-15	44	-3.65678	-3.65678	-3.65678	3.89e-16	1	1
intron_1_23854560_23859798	0.000257	22	3	0.009261	Prostate	0.9027	Adipose_Visceral_Omentum	18.7063	6.07e-18	1.27012	-2.60227	2.60227	0.484246	2.01948	3	1
intron_1_26227555_26227794	0.000259	12	1	0.000244	Brain_Cerebellar_Hemisphere	0.001289	Brain_Hippocampus	11.8661	1.02e-17	11.8661	3.21843	3.66879	3.63126	0.130007	1	1
intron_6_31980548_31980654	0.000264	41	2	3.83e-05	Pituitary	0.4383	Liver	31.7392	7.6e-16	6.14155	-4.11752	-0.77507	-3.27138	0.715395	2	1
intron_1_160240370_160262117	0.000266	1	1	0.000266	Muscle_Skeletal	0.000266	Muscle_Skeletal	1	1	1	3.64624	3.64624	3.64624	NA	1	1
intron_4_52907591_52920725	0.000267	36	1	0.000267	Artery_Tibial	0.000267	Artery_Coronary	36	1.87e-15	36	-3.64586	3.64586	-0.60764	3.64586	1	1
intron_1_43650674_43653137	0.000269	8	1	0.000269	Cells_EBV-transformed_lymphocytes	0.000269	Brain_Frontal_Cortex_BA9	8	4.24e-17	8	-3.64384	3.64384	2.73288	2.57658	1	1
intron_12_22518137_22523426	0.000274	12	1	0.000274	Adipose_Subcutaneous	0.000274	Esophagus_Gastroesophageal_Junction	12	9.11e-18	12	-3.63881	3.63881	0.606468	3.74746	1	1
intron_19_39974440_39974529	0.000275	20	2	0.000133	Adipose_Subcutaneous	0.858	Artery_Coronary	18.0266	3.24e-18	1.97344	-3.82054	2.14454	-0.69951	1.8292	2	1
intron_17_45510293_45513185	0.000275	1	1	0.000275	Adipose_Subcutaneous	0.000275	Adipose_Subcutaneous	1	1	1	3.6375	3.6375	3.6375	NA	1	1
intron_1_228209764_228211092	0.000276	2	1	0.000276	Brain_Cerebellum	0.000276	Brain_Cerebellum	2	0	2	-3.63638	-3.63638	-3.63638	0	1	1
intron_16_89193913_89194429	0.000281	1	1	0.000281	Brain_Cerebellum	0.000281	Brain_Cerebellum	1	1	1	3.63267	3.63267	3.63267	NA	1	1
intron_19_39974440_39974524	0.000287	15	2	0.01389	Esophagus_Muscularis	0.858	Brain_Substantia_nigra	13.6697	3.95e-17	1.33035	-2.09885	2.4601	0.292002	1.59985	2	1
intron_21_33248854_33252662	0.000287	2	2	0.002104	Nerve_Tibial	0.2129	Cells_EBV-transformed_lymphocytes	1.38173	0.618273	0.618273	-1.24563	3.07515	0.914757	3.05525	2	1
intron_8_29072316_29092745	0.000288	17	1	0.000288	Adrenal_Gland	0.000288	Colon_Sigmoid	17	8.13e-31	17	-3.62577	3.62577	-1.0664	3.57205	1	1
intron_5_413433_422729	0.00029	6	5	0.001979	Colon_Sigmoid	0.9508	Vagina	2.57208	0.054047	0.558149	-3.09337	0.963493	-0.98443	1.60534	5	1
intron_1_228174610_228174692	0.000297	4	1	0.000297	Colon_Transverse	0.000297	Colon_Sigmoid	4	1.59e-16	4	-3.61764	3.61764	-1.80882	3.61764	1	1
intron_1_228175029_228175122	0.000297	3	1	0.000297	Adrenal_Gland	0.000297	Heart_Left_Ventricle	3	0	3	3.61764	3.61764	3.61764	3.14e-16	1	1
intron_12_22484888_22490123	0.000298	3	1	0.000298	Brain_Cerebellum	0.000298	Brain_Cerebellum	3	1.28e-16	3	-3.61703	-3.61703	-3.61703	0	1	1
intron_16_86491004_86508655	0.000301	9	5	0.058011	Esophagus_Muscularis	0.7924	Cells_Cultured_fibroblasts	4.81538	3e-18	0.208447	-1.89561	1.18681	0.102324	0.877494	5	1
intron_1_66695493_66719294	0.000303	33	4	0.000177	Muscle_Skeletal	0.707	Brain_Hippocampus	17.4394	7.88e-16	1.35635	-0.37589	3.74977	1.33338	1.01408	4	1
intron_9_104759171_104759262	0.000303	1	1	0.000303	Testis	0.000303	Testis	1	1	1	-3.61238	-3.61238	-3.61238	NA	1	1
intron_3_1401545_1402318	0.000315	2	1	0.000315	Adrenal_Gland	0.000315	Adrenal_Gland	2	0	2	-3.60272	-3.60272	-3.60272	0	1	1
intron_6_31864923_31865010	0.000316	1	1	0.000316	Small_Intestine_Terminal_Ileum	0.000316	Small_Intestine_Terminal_Ileum	1	1	1	3.60207	3.60207	3.60207	NA	1	1
intron_6_31871382_31871474	0.000316	1	1	0.000316	Small_Intestine_Terminal_Ileum	0.000316	Small_Intestine_Terminal_Ileum	1	1	1	3.60207	3.60207	3.60207	NA	1	1
intron_5_850602_878355	0.000317	28	4	0.000454	Esophagus_Mucosa	0.4944	Esophagus_Muscularis	23.3667	2.06e-15	0.909271	-1.51529	3.50656	2.39852	1.09827	4	1
intron_5_180809076_180810432	0.000318	8	2	0.07624	Brain_Cerebellum	0.2217	Brain_Substantia_nigra	7.55369	8.48e-33	0.446308	-1.77293	1.22202	0.847651	1.05888	2	1
intron_6_43203987_43204096	0.00032	5	1	0.00032	Brain_Hippocampus	0.00032	Brain_Spinal_cord_cervical_c-1	5	2.02e-32	5	-3.59871	3.59871	2.15923	3.21878	1	1
intron_6_43203987_43204360	0.00032	9	1	0.00032	Brain_Hippocampus	0.00032	Brain_Cerebellar_Hemisphere	9	3.65e-17	9	-3.59871	-3.59871	-3.59871	6.08e-16	1	1
intron_17_74775707_74776271	0.00032	2	1	0.00032	Adipose_Visceral_Omentum	0.00032	Adipose_Visceral_Omentum	2	0	2	3.59863	3.59863	3.59863	0	1	1
intron_1_93305470_93324635	0.00032	40	3	0.002693	Brain_Cerebellum	0.6136	Brain_Hippocampus	23.4475	5e-16	0.958242	-3.00077	3.00077	-1.01323	1.50537	3	1
intron_10_43646202_43648585	0.000324	4	1	0.000324	Brain_Caudate_basal_ganglia	0.000324	Minor_Salivary_Gland	4	1.08e-33	4	-3.59515	3.59515	-1.79758	3.59515	1	1
intron_10_43647209_43647569	0.000324	1	1	0.000324	Testis	0.000324	Testis	1	1	1	3.59515	3.59515	3.59515	NA	1	1
intron_1_37870014_37872930	0.000326	14	2	0.000296	Liver	0.08606	Brain_Cerebellum	11.002	1.25e-19	2.99802	-1.71656	3.61862	-0.57714	2.2642	2	1
intron_2_37201726_37201867	0.000335	36	2	0.001917	Brain_Spinal_cord_cervical_c-1	0.004662	Brain_Amygdala	20.8701	5.17e-16	15.1299	-3.10276	2.93144	-1.51374	2.60352	2	1
intron_5_168883336_169193479	0.000337	8	1	0.000337	Artery_Tibial	0.000337	Cells_Cultured_fibroblasts	8	4.13e-32	8	-3.58475	3.58475	0.896188	3.71057	1	1
intron_5_163437804_163441078	0.000347	4	3	0.000435	Artery_Tibial	0.8229	Artery_Coronary	2.38521	2.04e-17	0.661188	-3.5177	0.394923	-1.60417	2.21067	3	1
intron_17_62688664_62688857	0.00035	18	3	0.024817	Testis	0.41208	Skin_Not_Sun_Exposed_Suprapubic	16.4381	6.31e-17	0.571858	-2.24424	-0.82024	-1.574	0.682095	3	1
intron_7_36540491_36549439	0.000351	4	3	0.02114	Whole_Blood	0.8625	Brain_Spinal_cord_cervical_c-1	3.57791	9.65e-17	0.17381	-2.30547	-0.17319	-0.77516	1.02845	3	1
intron_11_70372574_70374660	0.000351	5	2	0.2801	Adipose_Subcutaneous	0.6455	Breast_Mammary_Tissue	4.82023	6.97e-17	0.179772	-0.46002	1.0801	0.464048	0.843557	2	1
intron_2_216477209_216482738	0.000358	3	2	0.3396	Small_Intestine_Terminal_Ileum	0.4894	Skin_Sun_Exposed_Lower_leg	2.88663	2.1e-16	0.11337	-0.69126	0.954956	0.406216	0.950445	2	1
intron_21_33260727_33262793	0.000361	45	2	5.17e-07	Breast_Mammary_Tissue	0.135453	Small_Intestine_Terminal_Ileum	36.3556	1.96e-15	8.44041	-5.01985	-1.49294	-2.18069	1.05035	2	1
intron_12_9664644_9680923	0.000365	5	4	0.029947	Whole_Blood	0.758881	Lung	2.48185	0	0.2301	-0.89633	2.17079	0.858431	1.38104	4	1
intron_1_228166157_228174692	0.000372	2	2	0.000297	Colon_Transverse	0.008704	Lung	1.91188	0.088124	0.088124	2.62347	3.61764	3.12055	0.702988	2	1
intron_10_89010600_89011999	0.000378	16	2	0.01487	Cells_EBV-transformed_lymphocytes	0.4511	Artery_Tibial	14.0305	2.48e-17	1.96949	-0.80538	2.43553	1.62854	1.44363	2	1
intron_16_67945871_67945951	0.000378	26	1	0.000378	Adipose_Subcutaneous	0.000378	Adipose_Visceral_Omentum	26	2.15e-15	26	3.55492	3.55492	3.55492	6.65e-16	1	1
intron_16_67945261_67945369	0.000378	31	1	0.000378	Adipose_Visceral_Omentum	0.000378	Cells_Cultured_fibroblasts	31	5.47e-16	31	-3.55492	3.55492	-3.32557	1.27696	1	1
intron_2_159743253_159745770	0.000383	27	1	0.000383	Brain_Cerebellar_Hemisphere	0.000383	Brain_Nucleus_accumbens_basal_ganglia	27	6.64e-16	27	3.55132	3.55132	3.55132	6.91e-16	1	1
intron_6_31151122_31154496	0.000387	43	2	9.68e-05	Brain_Hypothalamus	0.799	Brain_Frontal_Cortex_BA9	34.5692	5.45e-16	6.00928	-3.89838	-0.25464	-3.08162	0.751744	2	1
intron_2_241724174_241724989	0.00039	16	2	0.003961	Pancreas	0.8508	Artery_Aorta	14.1699	1.91e-17	1.83011	-2.88125	-0.1881	-1.09936	1.27072	2	1
intron_2_28579707_28582068	0.0004	2	1	0.0004	Testis	0.0004	Muscle_Skeletal	2	0	2	-3.53995	-3.53995	-3.53995	4.44e-16	1	1
intron_6_43199371_43199929	0.000403	1	1	0.000403	Vagina	0.000403	Vagina	1	1	1	3.53818	3.53818	3.53818	NA	1	1
intron_6_43200834_43202716	0.000403	2	1	0.000403	Adipose_Subcutaneous	0.000403	Spleen	2	0	2	-3.53818	3.53818	2.22e-16	5.00374	1	1
intron_17_8174272_8174520	0.000407	6	3	0.1559	Artery_Tibial	0.6968	Pituitary	4.35905	1.43e-17	0.150548	-1.419	1.419	0.618785	1.22436	3	1
intron_13_99197802_99200366	0.000433	7	2	0.04021	Brain_Anterior_cingulate_cortex_BA24	0.9992	Brain_Caudate_basal_ganglia	6.75859	1.05e-33	0.241408	-0.001	2.05159	1.75836	0.775805	2	1
intron_19_10109707_10109913	0.000433	36	1	0.000433	Artery_Tibial	0.97875	Breast_Mammary_Tissue	35.0001	1.39e-15	35.0001	-3.51899	0.026636	-3.4205	0.590937	1	1
intron_19_11538990_11541076	0.000434	45	4	0.02875	Heart_Left_Ventricle	0.993547	Artery_Tibial	27.573	8.72e-16	0.996011	-2.1869	2.1869	-0.16161	1.55255	4	1
intron_1_153627598_153631011	0.000439	39	2	0.00258	Esophagus_Muscularis	0.6155	Uterus	35.8778	6.38e-16	1.99147	-3.0138	0.502238	-1.22847	0.878286	2	1
intron_8_55953984_55966715	0.000451	2	2	0.2887	Brain_Cerebellar_Hemisphere	0.563355	Brain_Cerebellum	1.9125	0.087498	0.087498	-0.57787	1.06098	0.241556	1.15884	2	1
intron_1_66719405_66729264	0.000453	8	1	0.000453	Artery_Tibial	0.000453	Adipose_Subcutaneous	8	2.7e-17	8	-3.50735	-3.50735	-3.50735	8.05e-16	1	1
intron_1_66719405_66723146	0.000453	2	1	0.000453	Artery_Aorta	0.000453	Artery_Aorta	2	0	2	3.50735	3.50735	3.50735	0	1	1
intron_12_22506819_22512647	0.000455	3	1	0.000455	Brain_Cerebellar_Hemisphere	0.000455	Brain_Cortex	3	0	3	-3.50576	-3.50576	-3.50576	7.02e-16	1	1
intron_17_73212740_73227165	0.000456	43	2	0.002972	Brain_Nucleus_accumbens_basal_ganglia	0.698263	Brain_Cerebellum	40.0585	9.47e-16	1.77311	-2.97062	2.94115	1.74591	0.94658	2	1
intron_9_16036206_16042798	0.000462	1	1	0.000462	Testis	0.000462	Testis	1	1	1	-3.50205	-3.50205	-3.50205	NA	1	1
intron_20_20018517_20022456	0.000476	9	2	0.011187	Pituitary	0.770509	Artery_Tibial	8.70082	5.53e-18	0.299177	-2.53681	-0.29171	-2.19158	0.720652	2	1
intron_12_8188535_8194203	0.000479	4	2	0.1261	Brain_Hypothalamus	0.9471	Breast_Mammary_Tissue	3.85361	1.39e-17	0.146386	-1.52966	-0.06635	-0.79801	0.844845	2	1
intron_19_10351162_10352926	0.00048	20	2	0.000156	Artery_Tibial	0.6488	Esophagus_Gastroesophageal_Junction	17.8792	7.77e-18	2.12079	-3.78052	0.45543	-3.30252	1.29594	2	1
intron_6_31795250_31795546	0.000481	17	4	0.001391	Esophagus_Muscularis	0.4567	Nerve_Tibial	9.50653	9.64e-33	0.839077	-3.19645	0.744292	-1.08543	1.15918	4	1
intron_22_50782351_50783501	0.000483	16	2	0.000617	Brain_Hypothalamus	0.6753	Lung	14.3494	2.33e-17	1.59114	-0.41889	3.4239	0.060332	1.30947	2	1
intron_17_45476073_45477900	0.000483	5	1	0.000483	Adipose_Subcutaneous	0.000483	Brain_Caudate_basal_ganglia	5	0	5	3.48979	3.48979	3.48979	3.85e-16	1	1
intron_3_45835784_45837927	0.000486	34	2	0.001964	Cells_EBV-transformed_lymphocytes	0.678325	Artery_Tibial	27.3938	4.22e-16	6.60622	-2.34868	3.09568	-0.58347	1.9169	2	1
intron_14_103728149_103728908	0.000491	3	2	0.03225	Brain_Cerebellum	0.8841	Brain_Cerebellar_Hemisphere	2.80978	2.16e-16	0.190224	-2.1413	-0.14577	-1.47612	1.15212	2	1
intron_12_10127845_10129980	0.000493	2	1	0.000493	Esophagus_Mucosa	0.000493	Esophagus_Mucosa	2	3.14e-16	2	-3.48475	-3.48475	-3.48475	0	1	1
intron_12_22535344_22544061	0.000494	17	1	0.000475	Esophagus_Mucosa	0.000525	Breast_Mammary_Tissue	17	1.64e-17	17	-3.49425	3.49425	1.84621	3.04575	1	1
intron_19_40779055_40780019	0.000496	28	1	0.000496	Adipose_Subcutaneous	0.000496	Brain_Cerebellum	28	1.43e-15	28	-3.4828	-3.4828	-3.4828	3.2e-16	1	1
intron_3_47067118_47080801	0.000498	40	3	0.05214	Brain_Cerebellar_Hemisphere	0.6927	Adipose_Subcutaneous	23.3766	3.94e-16	3.2874	-1.94198	1.89896	-0.16572	1.22513	3	1
intron_8_51833689_51839447	0.000499	42	2	0.000122	Adipose_Visceral_Omentum	0.875	Colon_Transverse	38.236	1.46e-15	3.76404	-3.45048	3.842	0.033374	3.29577	2	1
intron_19_10359302_10360962	0.000499	46	1	1.18e-05	Artery_Aorta	0.002821	Kidney_Cortex	44.6989	6.75e-16	44.6989	-4.38112	-2.98656	-3.43479	0.17519	1	1
intron_21_33252830_33276596	0.000508	1	1	0.000508	Nerve_Tibial	0.000508	Nerve_Tibial	1	1	1	3.47627	3.47627	3.47627	NA	1	1
intron_22_32487828_32491086	0.000509	25	2	0.06946	Adipose_Subcutaneous	0.676834	Brain_Cortex	23.4165	8.33e-18	1.58351	-1.47393	1.81542	0.341109	1.00691	2	1
intron_19_4719941_4722195	0.000514	28	3	3.44e-05	Brain_Cerebellum	0.2873	Small_Intestine_Terminal_Ileum	21.1141	3.68e-16	0.778853	-1.21991	4.14226	1.67202	1.39338	3	1
intron_7_2601464_2604881	0.000516	42	3	0.01681	Brain_Cerebellum	0.723	Artery_Tibial	36.0939	9.86e-16	1.9709	-0.57425	2.39084	0.879038	1.236	3	1
intron_17_45468593_45475100	0.000517	16	1	0.000517	Heart_Atrial_Appendage	0.000517	Brain_Cerebellar_Hemisphere	16	6.22e-18	16	-3.472	-3.472	-3.472	5.62e-16	1	1
intron_2_159670810_159710717	0.000521	1	1	0.000521	Testis	0.000521	Testis	1	1	1	3.46982	3.46982	3.46982	NA	1	1
intron_8_51845763_51860845	0.000525	30	2	0.000199	Cells_EBV-transformed_lymphocytes	0.002456	Adrenal_Gland	28.0308	4.62e-16	1.96924	-3.02871	3.72003	-0.53661	3.11033	2	1
intron_8_142878757_142880165	0.000531	1	1	0.000531	Testis	0.000531	Testis	1	1	1	3.46436	3.46436	3.46436	NA	1	1
intron_22_50777981_50782188	0.000532	1	1	0.000532	Testis	0.000532	Testis	1	1	1	-3.4641	-3.4641	-3.4641	NA	1	1
intron_17_50167736_50167947	0.000533	40	2	0.2681	Adipose_Subcutaneous	0.795677	Artery_Aorta	38.4405	1.85e-15	1.38726	-0.66398	1.10745	0.407539	0.804274	2	1
intron_16_19030369_19035600	0.000541	1	1	0.000541	Testis	0.000541	Testis	1	1	1	-3.45974	-3.45974	-3.45974	NA	1	1
intron_16_19030369_19035676	0.000541	1	1	0.000541	Testis	0.000541	Testis	1	1	1	3.45974	3.45974	3.45974	NA	1	1
intron_11_70372574_70374918	0.000544	44	3	0.1852	Brain_Spinal_cord_cervical_c-1	0.6455	Brain_Anterior_cingulate_cortex_BA24	38.9981	9e-16	1.35552	-1.08009	1.32491	0.032313	0.856611	3	1
intron_1_160240370_160261285	0.000546	16	2	0.000266	Artery_Tibial	0.005142	Prostate	15.3557	1.8e-17	0.64428	2.798	3.64624	3.32815	0.424122	2	1
intron_19_50376576_50376719	0.000549	13	1	0.000549	Brain_Substantia_nigra	0.000549	Brain_Caudate_basal_ganglia	13	2.7e-33	13	-3.45539	-3.45539	-3.45539	4.05e-16	1	1
intron_19_10547115_10547189	0.000552	49	2	0.00062	Minor_Salivary_Gland	0.109253	Vagina	45.9538	2.12e-15	2.89644	-1.97905	3.42278	-1.56103	1.25974	2	1
intron_6_31835057_31835411	0.000554	46	2	0.000822	Vagina	0.050485	Adrenal_Gland	43.7355	8.44e-16	2.26449	-2.028	3.34524	2.74532	0.853311	2	1
intron_17_36076802_36081496	0.000557	1	1	0.000557	Testis	0.000557	Testis	1	1	1	3.45196	3.45196	3.45196	NA	1	1
intron_2_96284585_96285180	0.000573	1	1	0.000573	Skin_Not_Sun_Exposed_Suprapubic	0.000573	Skin_Not_Sun_Exposed_Suprapubic	1	1	1	-3.44422	-3.44422	-3.44422	NA	1	1
intron_8_142879187_142917602	0.000573	1	1	0.000573	Adrenal_Gland	0.000573	Adrenal_Gland	1	1	1	-3.44413	-3.44413	-3.44413	NA	1	1
intron_14_23049943_23052473	0.000577	11	2	0.004207	Pituitary	0.888	Adipose_Visceral_Omentum	10.0845	3.57e-17	0.91551	-2.86221	-0.14084	-0.63563	1.10085	2	1
intron_19_11128085_11129513	0.000578	13	2	0.001125	Brain_Caudate_basal_ganglia	0.2109	Adrenal_Gland	8.10281	3.71e-33	4.89719	-3.25724	3.25724	-0.17255	2.48709	2	1
intron_19_53444361_53445001	0.00058	2	2	0.001655	Lung	0.8076	Nerve_Tibial	1.6299	0.370095	0.370095	0.243523	3.14603	1.69478	2.05239	2	1
intron_9_133258132_133259819	0.000582	20	3	6.47e-05	Adipose_Subcutaneous	0.179	Lung	14.1622	5.68e-18	1.22194	-2.00074	3.99512	1.99321	1.48224	3	1
intron_5_458025_461960	0.000587	44	3	0.000248	Brain_Cortex	0.978719	Brain_Spinal_cord_cervical_c-1	38.5753	6.13e-16	1.48185	-3.66389	2.52318	-0.08673	0.811842	3	1
intron_4_174093297_174095357	0.00059	2	2	0.02157	Adipose_Visceral_Omentum	0.4645	Esophagus_Muscularis	1.67544	0.324565	0.324565	-2.29786	0.731457	-0.7832	2.14205	2	1
intron_17_45542835_45545605	0.000593	1	1	0.000593	Cells_EBV-transformed_lymphocytes	0.000593	Cells_EBV-transformed_lymphocytes	1	1	1	-3.43484	-3.43484	-3.43484	NA	1	1
intron_19_10358138_10361511	0.000593	8	1	0.000593	Prostate	0.000593	Brain_Cerebellum	8	4.47e-17	8	3.43466	3.43466	3.43466	5.57e-16	1	1
intron_19_10359302_10361511	0.000593	41	1	0.000593	Artery_Coronary	0.000593	Brain_Spinal_cord_cervical_c-1	41	1.36e-15	41	-3.43466	3.43466	-1.42413	3.16433	1	1
intron_13_111588344_111635304	0.000609	1	1	0.000609	Testis	0.000609	Testis	1	1	1	-3.42744	-3.42744	-3.42744	NA	1	1
intron_11_57704635_57704719	0.000612	30	2	0.01878	Brain_Cerebellar_Hemisphere	0.5	Adrenal_Gland	25.8001	5.83e-16	4.19994	-2.34987	0.67449	-0.45012	1.43402	2	1
intron_11_57704396_57704719	0.000613	40	2	0.01878	Artery_Aorta	0.5	Adrenal_Gland	36.4477	2.58e-15	3.55235	-0.67449	2.34987	-0.10386	1.17387	2	1
intron_19_50378796_50379134	0.000613	12	1	0.000613	Brain_Amygdala	0.000613	Adipose_Visceral_Omentum	12	1.91e-32	12	-3.42562	-3.42562	-3.42562	4.64e-16	1	1
intron_2_159695420_159710717	0.000616	4	1	0.000616	Artery_Coronary	0.000616	Artery_Coronary	4	0	4	-3.42443	-3.42443	-3.42443	0	1	1
intron_22_50782351_50783045	0.000617	1	1	0.000617	Artery_Aorta	0.000617	Artery_Aorta	1	1	1	-3.4239	-3.4239	-3.4239	NA	1	1
intron_7_75992557_75994490	0.000621	48	2	7.61e-05	Brain_Cerebellar_Hemisphere	0.01937	Adrenal_Gland	43.0929	1.93e-15	4.88688	-3.95634	2.33833	-2.16216	1.45453	2	1
intron_1_37866543_37868501	0.000625	28	3	7.01e-05	Heart_Left_Ventricle	0.9754	Adipose_Subcutaneous	14.6789	4.33e-16	3.78092	-3.97605	3.97605	-1.63132	2.26658	3	1
intron_3_52516238_52516356	0.000637	1	1	0.000637	Thyroid	0.000637	Thyroid	1	1	1	3.41548	3.41548	3.41548	NA	1	1
intron_9_15490124_15506561	0.000641	4	3	4.38e-05	Muscle_Skeletal	0.9494	Colon_Transverse	2.00475	1.67e-16	0.396507	-4.08657	1.90316	-0.57758	2.51633	3	1
intron_17_45431752_45432216	0.000645	4	1	0.000645	Adipose_Subcutaneous	0.000645	Skin_Sun_Exposed_Lower_leg	4	2.45e-17	4	3.41216	3.41216	3.41216	6.28e-16	1	1
intron_1_200844869_200847210	0.000645	46	2	7.24e-05	Brain_Spinal_cord_cervical_c-1	0.987463	Brain_Putamen_basal_ganglia	29.9946	7.26e-16	16.0054	-3.96841	3.85518	-0.55651	2.40238	2	1
intron_6_31835200_31835411	0.000648	49	2	0.000798	Liver	0.20542	Testis	46.1859	6.89e-16	2.07042	-3.35339	2.028	-2.83779	0.841934	2	1
intron_22_50783294_50785173	0.00066	11	1	0.00066	Brain_Anterior_cingulate_cortex_BA24	0.00066	Brain_Anterior_cingulate_cortex_BA24	11	4.2e-33	11	-3.4058	-3.4058	-3.4058	0	1	1
intron_22_50782351_50783039	0.00066	1	1	0.00066	Thyroid	0.00066	Thyroid	1	1	1	-3.4058	-3.4058	-3.4058	NA	1	1
intron_1_66694742_66695434	0.000663	2	2	0.000205	Artery_Tibial	0.051928	Artery_Aorta	1.28471	0.71529	0.71529	-3.71228	-1.94373	-2.828	1.25056	2	1
intron_19_2253793_2254187	0.000664	2	1	0.000664	Muscle_Skeletal	0.000664	Testis	2	0	2	-3.40382	3.40382	4.44e-16	4.81373	1	1
intron_19_2252796_2252912	0.000664	1	1	0.000664	Muscle_Skeletal	0.000664	Muscle_Skeletal	1	1	1	-3.40382	-3.40382	-3.40382	NA	1	1
intron_11_134311170_134312349	0.000666	1	1	0.000666	Brain_Cortex	0.000666	Brain_Cortex	1	1	1	3.40337	3.40337	3.40337	NA	1	1
intron_12_9655979_9656921	0.000671	44	2	0.000165	Spleen	0.3023	Artery_Aorta	39.028	8.98e-16	3.83925	-3.76666	1.80913	-3.14169	1.01371	2	1
intron_16_89217910_89220997	0.000693	18	2	0.000259	Artery_Coronary	0.5468	Kidney_Cortex	9.7702	2.5e-17	7.92057	-3.65329	3.65329	0.128276	2.75982	2	1
intron_2_29024418_29026853	0.000697	1	1	0.000697	Testis	0.000697	Testis	1	1	1	3.39091	3.39091	3.39091	NA	1	1
intron_8_13338753_13339447	0.000701	1	1	0.000701	Testis	0.000701	Testis	1	1	1	-3.38923	-3.38923	-3.38923	NA	1	1
intron_11_778218_783530	0.000705	30	3	0.003787	Cells_EBV-transformed_lymphocytes	0.05152	Brain_Hypothalamus	18.8981	7.68e-16	1.11693	-2.89538	2.17997	-0.75039	2.26019	3	1
intron_17_82185303_82188219	0.000712	20	2	5.77e-05	Brain_Cerebellum	0.031853	Artery_Tibial	18.2452	2.09e-17	1.49083	2.14625	4.02203	2.80303	0.515478	2	1
intron_19_10351162_10352434	0.000714	25	3	7.56e-05	Lung	0.6488	Adipose_Subcutaneous	19.8162	7.16e-19	0.932603	-0.45543	3.95786	3.35159	0.991159	3	1
intron_8_58599870_58601285	0.000721	18	1	0.000721	Adipose_Visceral_Omentum	0.000721	Brain_Hypothalamus	18	1.24e-17	18	-3.38147	-3.38147	-3.38147	3.88e-16	1	1
intron_3_101672213_101676605	0.000724	1	1	0.000724	Brain_Frontal_Cortex_BA9	0.000724	Brain_Frontal_Cortex_BA9	1	1	1	-3.38036	-3.38036	-3.38036	NA	1	1
intron_19_40808924_40809447	0.000726	6	2	0.000392	Ovary	0.907116	Breast_Mammary_Tissue	5.08973	1.52e-18	0.875206	-3.54561	0.116677	-2.81564	1.44568	2	1
intron_19_18419707_18427351	0.000728	2	2	0.008362	Adipose_Subcutaneous	0.9845	Colon_Transverse	1.71667	0.283332	0.283332	-2.63709	0.019428	-1.30883	1.87844	2	1
intron_10_121967806_121970939	0.00073	1	1	0.00073	Artery_Tibial	0.00073	Artery_Tibial	1	1	1	3.37825	3.37825	3.37825	NA	1	1
intron_1_228317751_228317892	0.00073	18	2	0.001364	Brain_Cortex	0.363242	Kidney_Cortex	12.6345	7.62e-33	5.3525	-3.20216	3.20216	0.079817	2.2813	2	1
intron_1_63008740_63010878	0.000732	1	1	0.000732	Testis	0.000732	Testis	1	1	1	3.37745	3.37745	3.37745	NA	1	1
intron_17_45458439_45475100	0.000733	47	1	0.000731	Brain_Cortex	0.000734	Adipose_Subcutaneous	47	1.97e-15	47	3.37659	3.3776	3.37707	0.000511	1	1
intron_17_45458439_45468209	0.000733	24	1	0.000731	Brain_Cerebellum	0.000734	Artery_Tibial	24	2.05e-17	24	-3.37761	-3.37659	-3.37697	0.000501	1	1
intron_12_22527892_22535258	0.00075	10	1	0.00075	Adrenal_Gland	0.00075	Adipose_Subcutaneous	10	2.55e-48	10	-3.37062	-3.37062	-3.37062	6.28e-16	1	1
intron_1_200844869_200847258	0.00075	43	1	0.00075	Brain_Cerebellar_Hemisphere	0.00075	Artery_Tibial	43	6.48e-16	43	-3.37054	3.37054	3.05701	1.43641	1	1
intron_16_75395209_75406576	0.000759	5	2	0.000186	Uterus	0.1408	Adrenal_Gland	4.34507	2.59e-34	0.65493	-3.73704	-1.47282	-1.92566	1.01259	2	1
intron_2_9414256_9418626	0.000759	45	2	0.02157	Liver	0.882803	Skin_Not_Sun_Exposed_Suprapubic	42.7003	7.66e-16	2.15223	-2.29786	0.812857	0.049224	0.840737	2	1
intron_1_160261922_160267206	0.000767	1	1	0.000767	Muscle_Skeletal	0.000767	Muscle_Skeletal	1	1	1	-3.36444	-3.36444	-3.36444	NA	1	1
intron_1_1762035_1765030	0.000769	1	1	0.000769	Artery_Tibial	0.000769	Artery_Tibial	1	1	1	3.36375	3.36375	3.36375	NA	1	1
intron_3_46459819_46464825	0.000771	2	1	0.000771	Pituitary	0.000771	Prostate	2	0	2	-3.36293	3.36293	2.22e-16	4.7559	1	1
intron_17_45672612_45672827	0.000776	1	1	0.000776	Testis	0.000776	Testis	1	1	1	3.36129	3.36129	3.36129	NA	1	1
intron_12_51985348_51986818	0.000781	37	2	0.00103	Adrenal_Gland	0.7935	Brain_Nucleus_accumbens_basal_ganglia	34.3781	2.31e-15	2.38641	-3.2822	3.2822	-2.27182	2.1891	2	1
intron_1_108991329_108995580	0.000796	21	1	0.000796	Esophagus_Muscularis	0.000796	Adipose_Subcutaneous	21	1.29e-17	21	-3.35415	3.35415	1.43749	3.10534	1	1
intron_17_74771858_74771960	0.000802	22	2	0.000277	Small_Intestine_Terminal_Ileum	0.006778	Thyroid	18.9397	7.06e-18	3.06027	-3.63557	3.07092	1.6659	2.61775	2	1
intron_12_110377617_110377705	0.000802	27	3	0.1353	Esophagus_Muscularis	0.8504	Brain_Cerebellar_Hemisphere	18.3265	7.81e-16	1.02923	-1.49352	1.36421	0.647179	1.00058	3	1
intron_12_24571657_24582956	0.000807	1	1	0.000807	Testis	0.000807	Testis	1	1	1	3.35042	3.35042	3.35042	NA	1	1
intron_7_75992557_75995699	0.000809	10	2	0.000247	Esophagus_Mucosa	0.01937	Brain_Nucleus_accumbens_basal_ganglia	6.07795	5.54e-17	3.77534	2.33833	3.66534	2.85417	0.584668	2	1
intron_6_31145302_31145696	0.000812	5	2	0.12398	Artery_Aorta	0.8731	Ovary	4.63456	6.83e-18	0.22125	-0.18074	1.53828	0.507473	0.923331	2	1
intron_10_43672078_43672308	0.000821	1	1	0.000821	Testis	0.000821	Testis	1	1	1	-3.34565	-3.34565	-3.34565	NA	1	1
intron_10_43672445_43673834	0.000821	1	1	0.000821	Testis	0.000821	Testis	1	1	1	-3.34565	-3.34565	-3.34565	NA	1	1
intron_17_66030023_66043096	0.000822	4	3	0.02625	Spleen	0.3184	Prostate	2.96131	2.98e-16	0.117479	-2.22249	1.62953	-0.14824	1.77932	3	1
intron_6_31159035_31159143	0.000832	22	2	0.01513	Artery_Aorta	0.709582	Skin_Not_Sun_Exposed_Suprapubic	19.1233	1.62e-18	2.31814	-2.42925	2.0368	-1.30888	1.28931	2	1
intron_22_42270025_42274988	0.000838	1	1	0.000838	Cells_EBV-transformed_lymphocytes	0.000838	Cells_EBV-transformed_lymphocytes	1	1	1	3.33993	3.33993	3.33993	NA	1	1
intron_13_111636612_111641745	0.000839	1	1	0.000839	Testis	0.000839	Testis	1	1	1	3.33967	3.33967	3.33967	NA	1	1
intron_16_262198_262424	0.000845	28	2	0.02264	Spleen	0.4382	Brain_Cerebellar_Hemisphere	26.6111	9.11e-16	1.24901	-2.27946	-0.77524	-1.57882	0.736148	2	1
intron_1_147659526_147659647	0.000867	33	5	0.004376	Breast_Mammary_Tissue	0.983027	Esophagus_Gastroesophageal_Junction	21.872	1.55e-15	0.744007	-2.8497	2.8497	0.122497	1.11948	5	1
intron_17_73209768_73227165	0.000868	38	2	0.03089	Artery_Coronary	0.9298	Breast_Mammary_Tissue	36.0306	2.58e-15	1.86195	-2.15849	-0.0881	-0.67665	0.811298	2	1
intron_19_4558489_4581463	0.000875	25	2	0.000306	Brain_Anterior_cingulate_cortex_BA24	0.215167	Artery_Coronary	19.3535	2e-18	5.64649	-3.60992	3.41497	-1.51012	2.12407	2	1
intron_22_40404664_40405094	0.000879	15	1	0.000879	Adipose_Visceral_Omentum	0.000879	Brain_Cerebellum	15	2.3e-17	15	-3.32664	3.32664	2.88309	1.71787	1	1
intron_8_11853479_11861406	0.000881	22	4	0.003527	Adrenal_Gland	0.1019	Brain_Nucleus_accumbens_basal_ganglia	13.2782	1.4e-17	0.677235	-2.0912	2.91762	1.89913	1.37521	4	1
intron_15_24566800_24567892	0.000883	1	1	0.000883	Testis	0.000883	Testis	1	1	1	-3.32531	-3.32531	-3.32531	NA	1	1
intron_7_130363509_130368410	0.000894	1	1	0.000894	Testis	0.000894	Testis	1	1	1	3.32192	3.32192	3.32192	NA	1	1
intron_17_45432349_45432752	0.000895	12	1	0.000645	Adipose_Subcutaneous	0.001063	Breast_Mammary_Tissue	11.9597	1.12e-17	11.9597	3.2733	3.41203	3.3161	0.06068	1	1
intron_5_150205623_150209126	0.000897	4	4	0.078818	Colon_Transverse	0.799477	Brain_Cerebellar_Hemisphere	2.29946	0.117688	0.117688	-1.75759	0.254024	-0.80779	0.95299	4	1
intron_19_40808924_40809958	0.000897	6	2	0.000392	Adipose_Visceral_Omentum	0.816445	Nerve_Tibial	4.25035	1.37e-17	1.74965	-0.94218	3.54561	2.22985	2.03661	2	1
intron_1_177968039_177971396	0.000899	31	3	0.00452	Brain_Cortex	0.934186	Adipose_Visceral_Omentum	26.7347	6.2e-16	1.14118	-0.7621	2.8394	1.30456	0.834984	3	1
intron_16_262225_262424	0.000901	31	2	0.02264	Brain_Amygdala	0.4683	Nerve_Tibial	29.286	1.88e-15	1.45051	0.725248	2.27946	1.52525	0.753716	2	1
intron_1_228305386_228306372	0.00091	23	2	0.001306	Spleen	0.02824	Skin_Not_Sun_Exposed_Suprapubic	22.0083	2.58e-17	0.991727	-2.19394	3.21469	1.66599	1.54319	2	1
intron_12_131844633_131845118	0.00091	1	1	0.00091	Nerve_Tibial	0.00091	Nerve_Tibial	1	1	1	3.31691	3.31691	3.31691	NA	1	1
intron_9_104753064_104753584	0.000917	12	2	0.000303	Muscle_Skeletal	0.1998	Artery_Coronary	10.9078	5.7e-20	1.08994	-3.61238	3.43233	0.626057	1.82321	2	1
intron_2_131984343_131993729	0.000918	3	2	0.002849	Brain_Nucleus_accumbens_basal_ganglia	0.154314	Brain_Caudate_basal_ganglia	2.82595	0.001435	0.172613	1.42446	2.98358	2.43835	0.878889	2	1
intron_12_9656697_9656921	0.000923	27	2	0.000167	Breast_Mammary_Tissue	0.1218	Artery_Coronary	24.3008	5.6e-16	2.69925	1.54726	3.76492	3.47486	0.690007	2	1
intron_12_22519239_22523426	0.000931	12	1	0.000931	Brain_Frontal_Cortex_BA9	0.000931	Brain_Anterior_cingulate_cortex_BA24	12	7.93e-33	12	-3.31071	3.31071	-2.75892	1.91144	1	1
intron_10_44946262_44948363	0.000937	1	1	0.000937	Testis	0.000937	Testis	1	1	1	-3.30876	-3.30876	-3.30876	NA	1	1
intron_10_58349826_58361338	0.00094	1	1	0.00094	Muscle_Skeletal	0.00094	Muscle_Skeletal	1	1	1	-3.3079	-3.3079	-3.3079	NA	1	1
intron_1_228295043_228298454	0.000946	1	1	0.000946	Heart_Atrial_Appendage	0.000946	Heart_Atrial_Appendage	1	1	1	3.30623	3.30623	3.30623	NA	1	1
intron_14_99914697_99917816	0.000946	15	3	0.000866	Artery_Aorta	0.960911	Esophagus_Muscularis	12.8574	3.46e-17	0.96983	-1.83154	3.33063	-1.27021	1.39579	3	1
intron_16_16138558_16141173	0.000947	18	1	0.000318	Heart_Atrial_Appendage	0.004624	Prostate	17.9557	4.91e-18	17.9557	-3.60001	-2.83212	-3.30139	0.385198	1	1
intron_1_26227996_26229502	0.00095	6	2	0.000244	Brain_Amygdala	0.2841	Brain_Hypothalamus	4.96298	3.94e-17	1.03703	-3.66879	-1.07115	-3.20498	1.04798	2	1
intron_4_25312936_25314046	0.000952	24	1	0.000952	Artery_Coronary	0.000952	Muscle_Skeletal	24	1.09e-18	24	-3.30422	3.30422	2.75352	1.86576	1	1
intron_6_43186455_43186960	0.000957	1	1	0.000957	Brain_Anterior_cingulate_cortex_BA24	0.000957	Brain_Anterior_cingulate_cortex_BA24	1	1	1	3.30278	3.30278	3.30278	NA	1	1
intron_14_35278718_35307994	0.000958	46	1	0.00033	Colon_Transverse	0.006251	Minor_Salivary_Gland	43.2707	5.85e-16	43.2707	-3.5909	-2.7343	-3.20307	0.266271	1	1
intron_10_70851210_70857614	0.000962	4	1	0.000669	Vagina	0.00127	Skin_Not_Sun_Exposed_Suprapubic	3.9875	1.75e-16	3.9875	-3.40186	-3.22271	-3.29634	0.076139	1	1
intron_3_44862527_44864197	0.000971	6	3	0.01903	Heart_Atrial_Appendage	0.7055	Brain_Amygdala	4.12494	8.93e-17	0.486187	-2.34494	1.81829	0.518321	1.67875	3	1
intron_8_68146352_68157322	0.000979	2	1	0.000979	Esophagus_Muscularis	0.000979	Esophagus_Muscularis	2	0	2	-3.29649	3.29649	0	4.66195	1	1
intron_7_149154340_149166158	0.000979	2	1	0.000979	Cells_EBV-transformed_lymphocytes	0.000979	Cells_EBV-transformed_lymphocytes	2	0	2	-3.29646	-3.29646	-3.29646	0	1	1
intron_17_29615854_29615945	0.000986	46	1	0.000986	Esophagus_Mucosa	0.000986	Adrenal_Gland	46	1.39e-15	46	-3.29449	3.29449	1.00267	3.17288	1	1
intron_9_95978215_96004520	0.000989	14	2	0.000266	Cells_EBV-transformed_lymphocytes	0.00361	Pituitary	12.9484	7.82e-19	1.05163	2.91034	3.64624	3.54699	0.252818	2	1
intron_17_29615857_29615945	0.00099	46	1	0.000986	Cells_EBV-transformed_lymphocytes	0.1695	Stomach	45.0013	1.43e-15	45.0013	-3.29449	3.29449	-0.81768	3.19565	1	1
intron_17_45430297_45431621	0.000991	13	1	0.000782	Breast_Mammary_Tissue	0.001694	Cells_EBV-transformed_lymphocytes	12.9863	6.13e-18	12.9863	-3.35891	-3.13922	-3.29131	0.105538	1	1
intron_16_30114708_30115315	0.001003	2	1	0.001003	Testis	0.001003	Lung	2	0	2	3.28968	3.28968	3.28968	4.44e-16	1	1
intron_7_75981606_75982224	0.001003	8	2	0.052975	Esophagus_Mucosa	0.6988	Brain_Anterior_cingulate_cortex_BA24	7.67801	2.36e-17	0.282129	-0.38694	1.93512	1.1795	0.881479	2	1
intron_19_2043582_2046367	0.001009	8	3	0.000257	Artery_Coronary	0.2381	Brain_Cerebellar_Hemisphere	6.00023	2.52e-34	0.953677	-1.17975	3.65508	-0.26052	1.81112	3	1
intron_5_149240774_149242491	0.001016	9	3	0.165893	Brain_Amygdala	0.960204	Liver	4.74328	4.84e-18	0.173559	-1.38552	1.27928	-0.27169	0.792337	3	1
intron_7_30459240_30459901	0.001018	6	1	0.001018	Brain_Hypothalamus	0.001018	Cells_EBV-transformed_lymphocytes	6	5.08e-18	6	-3.2855	-3.2855	-3.2855	1.99e-16	1	1
intron_14_32077053_32090502	0.001019	25	1	0.001019	Adipose_Subcutaneous	0.001019	Artery_Aorta	25	2.48e-18	25	-3.28523	3.28523	-3.02241	1.31409	1	1
intron_19_2827743_2832303	0.001021	14	1	0.001021	Brain_Anterior_cingulate_cortex_BA24	0.001021	Kidney_Cortex	14	1.77e-17	14	-3.28468	3.28468	-0.93848	3.26658	1	1
intron_9_916907_967985	0.001029	1	1	0.001029	Testis	0.001029	Testis	1	1	1	-3.28248	-3.28248	-3.28248	NA	1	1
intron_19_48735551_48737884	0.001031	6	1	0.001031	Nerve_Tibial	0.001031	Brain_Cerebellar_Hemisphere	6	9.64e-34	6	3.28193	3.28193	3.28193	2.81e-16	1	1
intron_11_7674493_7678490	0.00104	5	2	0.1509	Lung	0.9085	Minor_Salivary_Gland	4.72949	5.42e-17	0.241526	-1.43636	0.32009	-0.77279	0.906929	2	1
intron_1_43814933_43838219	0.001044	43	2	0.000966	Adipose_Visceral_Omentum	0.5673	Adrenal_Gland	36.6262	1.18e-15	6.33378	-3.30013	-0.57203	-2.05941	1.19712	2	1
intron_6_28426405_28434452	0.001047	8	2	0.1586	Artery_Coronary	0.6	Adipose_Visceral_Omentum	7.556	2.67e-17	0.393453	-1.4098	0.524401	-0.9	0.88214	2	1
intron_12_51985348_51991863	0.001055	27	1	0.00103	Heart_Left_Ventricle	0.189	Cells_Cultured_fibroblasts	26.2552	1.16e-15	26.2552	-3.2822	-1.31354	-3.20929	0.378868	1	1
intron_10_121961457_121963238	0.001056	1	1	0.001056	Artery_Coronary	0.001056	Artery_Coronary	1	1	1	-3.27517	-3.27517	-3.27517	NA	1	1
intron_19_4446197_4446283	0.001061	25	1	0.001061	Nerve_Tibial	0.001061	Brain_Amygdala	25	2.49e-17	25	-3.27383	-3.27383	-3.27383	5.13e-16	1	1
intron_19_4446197_4446500	0.001061	11	1	0.001061	Brain_Amygdala	0.001061	Brain_Cerebellum	11	4.01e-33	11	3.27383	3.27383	3.27383	5.79e-16	1	1
intron_12_131844081_131844266	0.001061	1	1	0.001061	Nerve_Tibial	0.001061	Nerve_Tibial	1	1	1	-3.27383	-3.27383	-3.27383	NA	1	1
intron_22_32414425_32417085	0.001062	1	1	0.001062	Skin_Not_Sun_Exposed_Suprapubic	0.001062	Skin_Not_Sun_Exposed_Suprapubic	1	1	1	-3.27356	-3.27356	-3.27356	NA	1	1
intron_17_45432349_45432549	0.001063	1	1	0.001063	Esophagus_Mucosa	0.001063	Esophagus_Mucosa	1	1	1	-3.2733	-3.2733	-3.2733	NA	1	1
intron_16_89193913_89194862	0.00107	4	2	0.000207	Nerve_Tibial	0.720255	Brain_Cerebellar_Hemisphere	2.95134	5.94e-17	0.964951	-3.71093	-0.35812	-1.59993	1.5361	2	1
intron_1_228212907_228213422	0.001073	9	1	0.000781	Brain_Caudate_basal_ganglia	0.01062	Pituitary	8.98914	5.69e-22	8.98914	-3.35955	-2.55496	-3.26841	0.267548	1	1
intron_22_50773616_50775772	0.001086	8	2	0.000436	Prostate	0.6753	Skin_Sun_Exposed_Lower_leg	6.30911	2.3e-19	1.68474	-3.51455	3.51715	-1.36967	3.19975	2	1
intron_16_57456646_57458246	0.001091	31	1	0.001012	Brain_Frontal_Cortex_BA9	0.2846	Brain_Hippocampus	30.016	5.78e-16	30.016	-3.28704	-1.07004	-3.1921	0.393893	1	1
intron_11_61496679_61499763	0.001091	1	1	0.001091	Pituitary	0.001091	Pituitary	1	1	1	3.26594	3.26594	3.26594	NA	1	1
intron_8_51839638_51845661	0.001093	1	1	0.001093	Cells_Cultured_fibroblasts	0.001093	Cells_Cultured_fibroblasts	1	1	1	3.26543	3.26543	3.26543	NA	1	1
intron_2_68513680_68526061	0.001103	4	2	0.00368	Esophagus_Muscularis	0.2222	Artery_Coronary	3.7691	9.72e-18	0.230903	-1.2207	2.90436	-0.18943	2.06253	2	1
intron_19_50361140_50361663	0.001104	1	1	0.001104	Testis	0.001104	Testis	1	1	1	3.26259	3.26259	3.26259	NA	1	1
intron_6_36354687_36366875	0.001111	4	1	0.001111	Artery_Coronary	0.001111	Esophagus_Mucosa	4	2.52e-32	4	3.2608	3.2608	3.2608	5.13e-16	1	1
intron_5_132449689_132470040	0.001114	17	4	0.001567	Uterus	0.8622	Nerve_Tibial	10.3021	4.2e-17	0.609124	-3.16198	1.50492	0.151694	1.73115	4	1
intron_1_243489140_243497867	0.001124	4	2	0.000385	Thyroid	0.1618	Skin_Not_Sun_Exposed_Suprapubic	3.22774	6.15e-17	0.77226	-1.39904	3.55023	1.77511	2.34654	2	1
intron_6_31158722_31158897	0.001128	30	2	0.01803	Brain_Cerebellar_Hemisphere	0.96103	Kidney_Cortex	27.9847	1.19e-15	1.50954	-2.365	-0.04886	-0.92415	0.811665	2	1
intron_16_19059494_19061778	0.001128	8	2	0.001451	Brain_Amygdala	0.2459	Nerve_Tibial	7.04872	9.36e-18	0.951284	-3.18431	3.18431	0.543084	3.1615	2	1
intron_10_50104143_50106334	0.001132	3	1	0.001132	Brain_Cerebellar_Hemisphere	0.001132	Brain_Cerebellum	3	1.81e-16	3	-3.25548	-3.25548	-3.25548	3.14e-16	1	1
intron_16_57456646_57456931	0.001137	26	1	0.001137	Adrenal_Gland	0.001137	Brain_Hypothalamus	26	2.43e-15	26	3.25423	3.25423	3.25423	3.32e-16	1	1
intron_16_57457015_57457503	0.001137	1	1	0.001137	Ovary	0.001137	Ovary	1	1	1	3.25423	3.25423	3.25423	NA	1	1
intron_16_57457015_57459565	0.001137	3	1	0.001137	Brain_Cerebellum	0.001137	Testis	3	0	3	-3.25423	-3.25423	-3.25423	4.44e-16	1	1
intron_12_2960040_2994738	0.001141	32	2	0.02107	Skin_Not_Sun_Exposed_Suprapubic	0.8948	Adipose_Subcutaneous	29.1658	7.15e-16	2.83418	-2.30673	-0.13223	-1.55925	1.04932	2	1
intron_1_43814933_43824731	0.001141	34	2	0.000966	Adipose_Visceral_Omentum	0.5673	Brain_Cerebellar_Hemisphere	28.7282	6.36e-16	5.14171	0.572032	3.30013	1.73081	1.21936	2	1
intron_12_132567526_132569926	0.001148	12	3	0.0257	Brain_Frontal_Cortex_BA9	0.06478	Small_Intestine_Terminal_Ileum	9.81129	7.38e-18	0.917909	-2.23072	2.07507	1.37368	1.59619	3	1
intron_19_50378796_50379002	0.001148	40	2	0.000613	Brain_Amygdala	0.283	Artery_Aorta	37.1923	1.23e-15	2.80767	1.0736	3.42562	1.51392	0.78449	2	1
intron_16_19030369_19037874	0.001149	1	1	0.001149	Testis	0.001149	Testis	1	1	1	-3.25125	-3.25125	-3.25125	NA	1	1
intron_6_160056525_160058023	0.001152	3	1	0.001151	Cells_Cultured_fibroblasts	0.001154	Testis	3	1.92e-16	3	-3.25075	-3.25012	-3.25054	0.000365	1	1
intron_4_158973311_159035033	0.001154	1	1	0.001154	Testis	0.001154	Testis	1	1	1	-3.2499	-3.2499	-3.2499	NA	1	1
intron_13_79344794_79354439	0.00116	33	1	0.00116	Brain_Frontal_Cortex_BA9	0.00116	Artery_Tibial	33	6.76e-16	33	3.24854	3.24854	3.24854	4e-16	1	1
intron_13_79344794_79353153	0.00116	31	1	0.00116	Artery_Aorta	0.00116	Adipose_Subcutaneous	31	5.47e-16	31	-3.24854	-3.24854	-3.24854	3.03e-16	1	1
intron_13_79320710_79322349	0.001166	26	1	0.001166	Adipose_Subcutaneous	0.001166	Adipose_Visceral_Omentum	26	2.06e-15	26	-3.24707	3.24707	2.24797	2.3895	1	1
intron_13_79320710_79321234	0.001166	3	1	0.001166	Cells_Cultured_fibroblasts	0.001166	Cells_Cultured_fibroblasts	3	0	3	-3.24707	3.24707	-1.08236	3.74939	1	1
intron_8_6873359_6877797	0.001169	3	2	0.01592	Skin_Sun_Exposed_Lower_leg	0.950764	Minor_Salivary_Gland	2.66231	0.002074	0.335611	-0.06175	2.41074	1.586	1.42699	2	1
intron_11_93500352_93524807	0.001173	1	1	0.001173	Testis	0.001173	Testis	1	1	1	-3.24537	-3.24537	-3.24537	NA	1	1
intron_11_93499348_93500142	0.001173	1	1	0.001173	Testis	0.001173	Testis	1	1	1	-3.24537	-3.24537	-3.24537	NA	1	1
intron_1_228317751_228317895	0.001174	18	2	0.000456	Kidney_Cortex	0.05603	Brain_Cerebellar_Hemisphere	9.22249	2.98e-18	8.75576	-3.50516	3.20216	0.80107	2.55793	2	1
intron_8_2057780_2059153	0.001179	3	1	0.001179	Brain_Cerebellar_Hemisphere	0.001179	Brain_Cerebellar_Hemisphere	3	1.28e-16	3	-3.24391	-3.24391	-3.24391	0	1	1
intron_1_247202113_247210691	0.001179	1	1	0.001179	Cells_EBV-transformed_lymphocytes	0.001179	Cells_EBV-transformed_lymphocytes	1	1	1	3.24391	3.24391	3.24391	NA	1	1
intron_16_75395209_75412535	0.001187	16	2	0.000196	Brain_Caudate_basal_ganglia	0.9674	Adipose_Subcutaneous	13.502	8.31e-18	2.49801	-0.04087	3.72461	0.620647	1.37333	2	1
intron_17_7176901_7177003	0.00119	4	1	0.00119	Brain_Cerebellar_Hemisphere	0.00119	Liver	4	0	4	3.24127	3.24127	3.24127	5.13e-16	1	1
intron_17_7176901_7176981	0.00119	12	1	0.00119	Adipose_Visceral_Omentum	0.00119	Brain_Frontal_Cortex_BA9	12	4.35e-34	12	-3.24127	-3.24127	-3.24127	5.19e-16	1	1
intron_3_183528010_183555361	0.001207	1	1	0.001207	Lung	0.001207	Lung	1	1	1	3.23722	3.23722	3.23722	NA	1	1
intron_6_31150215_31150455	0.001218	11	2	0.000738	Breast_Mammary_Tissue	0.06025	Lung	6.8526	3.2e-17	4.1474	-3.37491	-1.87896	-2.82331	0.654383	2	1
intron_6_31928164_31933610	0.001219	13	1	0.001219	Adipose_Subcutaneous	0.001219	Artery_Aorta	13	6.8e-18	13	3.2344	3.2344	3.2344	4.44e-16	1	1
intron_15_92886254_92892004	0.001224	43	2	0.000277	Adipose_Subcutaneous	0.643788	Skin_Sun_Exposed_Lower_leg	25.689	9.29e-16	17.0042	-3.6361	3.6361	1.01101	2.51775	2	1
intron_17_45482525_45490652	0.001227	4	2	0.000226	Brain_Cerebellum	0.4934	Minor_Salivary_Gland	3.0847	2.05e-16	0.915298	-3.68848	-0.68491	-2.91283	1.48547	2	1
intron_6_31968538_31968623	0.00123	14	2	0.000355	Adipose_Visceral_Omentum	0.2923	Brain_Spinal_cord_cervical_c-1	13.0054	8.68e-18	0.994636	-3.57153	-1.05309	-1.23298	0.673082	2	1
intron_16_57457849_57458246	0.001234	19	1	0.001234	Lung	0.001234	Colon_Transverse	19	1.75e-17	19	3.2309	3.2309	3.2309	4.44e-16	1	1
intron_1_231818517_231958828	0.001237	2	1	0.001237	Brain_Spinal_cord_cervical_c-1	0.001237	Brain_Spinal_cord_cervical_c-1	2	3.14e-16	2	3.23021	3.23021	3.23021	0	1	1
intron_1_228307531_228309099	0.001239	8	1	0.001381	Ovary	0.001536	Pituitary	7.82313	2.07e-18	7.82313	3.16785	3.19859	3.19474	0.010865	1	1
intron_6_31927798_31933610	0.001239	24	1	0.001214	Uterus	0.001324	Adipose_Subcutaneous	23.9995	9.97e-19	23.9995	-3.23555	-3.21063	-3.22968	0.004772	1	1
intron_1_111347049_111350106	0.001241	3	2	0.001801	Lung	0.003651	Colon_Sigmoid	2.21481	4.45e-18	0.78519	-3.12123	-2.90684	-2.9783	0.123776	2	1
intron_11_93499348_93537846	0.001244	7	1	0.001173	Adipose_Visceral_Omentum	0.002586	Whole_Blood	6.93141	6.83e-20	6.93141	3.01304	3.24537	3.21218	0.087811	1	1
intron_16_4260595_4261779	0.001263	1	1	0.001263	Testis	0.001263	Testis	1	1	1	3.22426	3.22426	3.22426	NA	1	1
intron_16_57470129_57470211	0.001281	31	1	0.001281	Adrenal_Gland	0.001281	Thyroid	31	5.47e-16	31	3.2202	3.2202	3.2202	5.44e-16	1	1
intron_16_57470129_57470280	0.001281	33	1	0.001281	Brain_Nucleus_accumbens_basal_ganglia	0.001281	Brain_Cerebellar_Hemisphere	33	1.28e-15	33	-3.2202	-3.2202	-3.2202	4.71e-16	1	1
intron_9_7105500_7128066	0.001282	27	3	0.0226	Brain_Caudate_basal_ganglia	0.8514	Adipose_Subcutaneous	23.3345	1.74e-15	1.5519	0.187332	2.28013	0.789232	0.897982	3	1
intron_1_160240370_160243960	0.001286	8	2	0.000266	Spleen	0.284	Brain_Cerebellum	5.617	1.91e-17	2.383	-3.64625	-1.07138	-2.68067	1.33262	2	1
intron_13_72827937_72835243	0.001299	7	1	0.001348	Prostate	0.001516	Nerve_Tibial	6.82061	5.95e-34	6.82061	3.1716	3.20549	3.17644	0.012808	1	1
intron_7_100064912_100075135	0.0013	9	1	0.0013	Brain_Hippocampus	0.0013	Heart_Atrial_Appendage	9	0	9	-3.21598	3.21598	2.50132	2.14399	1	1
intron_17_69084507_69085028	0.001303	16	3	0.1044	Adipose_Subcutaneous	0.7251	Esophagus_Mucosa	14.4954	4.84e-18	0.504616	-0.35165	1.62389	1.28137	0.695346	3	1
intron_15_56419839_56427605	0.001305	4	1	0.001305	Minor_Salivary_Gland	0.001305	Small_Intestine_Terminal_Ileum	4	0	4	3.21488	3.21488	3.21488	3.63e-16	1	1
intron_16_75406698_75411825	0.001307	23	2	0.000182	Vagina	0.253323	Skin_Sun_Exposed_Lower_leg	22.0872	5e-18	0.888159	-3.74264	-1.14231	-1.60244	0.531399	2	1
intron_12_55839741_55840667	0.001312	33	1	0.00083	Pituitary	0.011529	Heart_Atrial_Appendage	31.8525	6.28e-16	31.8525	-3.34252	-2.52626	-3.20292	0.139722	1	1
intron_7_105127062_105132791	0.001315	30	1	0.001315	Kidney_Cortex	0.001315	Adipose_Subcutaneous	30	5.57e-16	30	-3.21269	3.21269	1.49925	2.88998	1	1
intron_1_1395514_1398597	0.001316	5	1	0.001316	Artery_Aorta	0.001316	Artery_Coronary	5	3.03e-33	5	-3.21247	-3.21247	-3.21247	3.14e-16	1	1
intron_19_17517850_17520944	0.00132	4	1	0.001245	Artery_Aorta	0.001587	Brain_Frontal_Cortex_BA9	3.99791	6.18e-17	3.99791	3.15829	3.22837	3.21084	0.03504	1	1
intron_17_74785603_74788789	0.001327	14	1	0.000815	Stomach	0.006006	Artery_Aorta	13.5225	2.68e-17	13.5225	2.74745	3.34772	3.15149	0.239986	1	1
intron_3_58420568_58424752	0.00134	17	3	0.1575	Brain_Anterior_cingulate_cortex_BA24	0.975	Spleen	15.0964	2.53e-18	0.844074	-0.90286	1.41353	-0.07808	0.980952	3	1
intron_13_79314990_79322349	0.001352	22	1	0.001352	Brain_Amygdala	0.001352	Adipose_Subcutaneous	22	3.46e-18	22	-3.20471	3.20471	-0.58267	3.22545	1	1
intron_13_79314993_79319535	0.001352	7	1	0.001352	Cells_EBV-transformed_lymphocytes	0.001352	Spleen	7	9.59e-18	7	3.20471	3.20471	3.20471	5.73e-16	1	1
intron_13_79314993_79318821	0.001352	32	1	0.001352	Adipose_Visceral_Omentum	0.001352	Breast_Mammary_Tissue	32	6.86e-16	32	-3.20471	-3.20471	-3.20471	4.85e-16	1	1
intron_5_136061399_136061500	0.001358	1	1	0.001358	Lung	0.001358	Lung	1	1	1	-3.20343	-3.20343	-3.20343	NA	1	1
intron_1_228342232_228349890	0.001359	3	1	0.001359	Thyroid	0.001359	Lung	3	0	3	3.20322	3.20322	3.20322	3.14e-16	1	1
intron_11_114443933_114444155	0.001374	1	1	0.001374	Muscle_Skeletal	0.001374	Muscle_Skeletal	1	1	1	3.20006	3.20006	3.20006	NA	1	1
intron_1_228308419_228309099	0.001381	13	1	0.001381	Heart_Atrial_Appendage	0.001381	Skin_Not_Sun_Exposed_Suprapubic	13	3.87e-33	13	3.19859	3.19859	3.19859	6.41e-16	1	1
intron_1_228308464_228309099	0.001381	2	1	0.001381	Heart_Atrial_Appendage	0.001381	Heart_Left_Ventricle	2	0	2	3.19859	3.19859	3.19859	4.44e-16	1	1
intron_16_30007090_30007173	0.001381	15	2	0.01567	Brain_Anterior_cingulate_cortex_BA24	0.4138	Spleen	14.4178	1.76e-17	0.549727	-2.41651	-0.81722	-1.89799	0.635207	2	1
intron_1_228308383_228309099	0.001406	29	1	0.001381	Stomach	0.005168	Esophagus_Mucosa	28.8542	8.5e-16	28.8542	-3.19859	-2.79634	-3.18472	0.074696	1	1
intron_8_51833689_51845661	0.001406	45	3	0.00056	Heart_Atrial_Appendage	0.879176	Minor_Salivary_Gland	35.9155	6.44e-16	1.23965	-2.20601	3.45047	-1.04738	1.89822	3	1
intron_20_3213383_3213985	0.001424	49	4	0.000996	Cells_EBV-transformed_lymphocytes	0.943191	Brain_Caudate_basal_ganglia	31.5877	2.21e-15	1.49253	-3.29151	1.40638	-0.11306	1.32071	4	1
intron_16_71860672_71864138	0.001425	49	1	0.001425	Adipose_Visceral_Omentum	0.001425	Adipose_Subcutaneous	49	6.92e-16	49	-3.18954	-3.18954	-3.18954	4.49e-16	1	1
intron_19_1207203_1218417	0.001426	48	2	0.1278	Vagina	0.99779	Heart_Atrial_Appendage	44.9366	7.31e-16	2.10842	-1.52284	1.40373	0.375343	0.771094	2	1
intron_16_68311099_68312042	0.00143	41	2	0.001503	Cells_Cultured_fibroblasts	0.1221	Brain_Nucleus_accumbens_basal_ganglia	35.7467	2.37e-15	5.25326	-3.1741	3.1741	1.4193	1.6359	2	1
intron_13_72835368_72854057	0.001434	24	1	0.001434	Artery_Aorta	0.001434	Adrenal_Gland	24	3.87e-18	24	-3.18772	3.18772	-1.59386	2.82002	1	1
intron_7_79009124_79010927	0.001442	1	1	0.001442	Testis	0.001442	Testis	1	1	1	3.18611	3.18611	3.18611	NA	1	1
intron_16_89198336_89198442	0.001451	5	2	0.000738	Ovary	0.3428	Testis	3.05788	2.65e-18	1.94212	-3.37498	-0.94865	-1.91918	1.32896	2	1
intron_19_14717733_14731175	0.001474	5	2	0.004287	Brain_Spinal_cord_cervical_c-1	0.314	Esophagus_Muscularis	4.54168	7.71e-17	0.458317	-2.85623	-1.00686	-1.74661	1.01294	2	1
intron_9_108875735_108877995	0.001482	14	2	0.01779	Brain_Cerebellum	0.9106	Nerve_Tibial	12.1791	1.24e-17	1.8209	-2.36996	0.112282	-0.95154	1.27476	2	1
intron_3_12807460_12808210	0.001482	7	2	0.007545	Nerve_Tibial	0.2389	Artery_Tibial	6.57922	3.64e-18	0.420779	1.17774	2.67178	1.81804	0.798598	2	1
intron_14_102276613_102283478	0.001483	1	1	0.001483	Testis	0.001483	Testis	1	1	1	3.17799	3.17799	3.17799	NA	1	1
intron_11_76544822_76549952	0.001488	6	1	0.001465	Brain_Cerebellar_Hemisphere	0.00151	Lung	5.99981	1.15e-17	5.99981	3.1727	3.18158	3.17706	0.004393	1	1
intron_1_99919222_99921534	0.001491	4	1	0.001491	Brain_Frontal_Cortex_BA9	0.001491	Brain_Cerebellar_Hemisphere	4	0	4	-3.17643	-3.17643	-3.17643	5.13e-16	1	1
intron_13_72917166_72931165	0.001493	15	1	0.001493	Adipose_Subcutaneous	0.001493	Prostate	15	4.04e-17	15	-3.17604	-3.17604	-3.17604	4.11e-16	1	1
intron_1_204447578_204449185	0.001514	3	2	0.1121	Skin_Not_Sun_Exposed_Suprapubic	0.2812	Lung	2.65959	0.045881	0.294527	-1.07763	1.58882	0.55588	1.43108	2	1
intron_2_33539323_33543512	0.001517	10	5	0.01815	Cells_EBV-transformed_lymphocytes	0.9859	Heart_Left_Ventricle	7.1734	7.67e-18	0.333086	-0.8092	2.36254	0.978258	1.18024	5	1
intron_3_58412963_58424752	0.001518	38	3	0.1406	Brain_Amygdala	0.9726	Cells_Cultured_fibroblasts	32.837	4.43e-16	2.03017	-0.89688	1.47356	-0.19338	0.946827	3	1
intron_2_227376781_227381589	0.001537	1	1	0.001537	Testis	0.001537	Testis	1	1	1	3.16761	3.16761	3.16761	NA	1	1
intron_5_748559_751133	0.001541	3	1	0.001541	Brain_Putamen_basal_ganglia	0.001541	Skin_Not_Sun_Exposed_Suprapubic	3	0	3	3.16685	3.16685	3.16685	4.44e-16	1	1
intron_6_31144788_31144885	0.001549	38	1	0.001077	Spleen	0.02675	Adrenal_Gland	37.1709	7.7e-16	37.1709	-3.26955	-2.21515	-3.12695	0.201011	1	1
intron_17_80415821_80423520	0.001554	28	1	0.000628	Artery_Aorta	0.002605	Brain_Nucleus_accumbens_basal_ganglia	27.6947	1.05e-15	27.6947	-3.41905	-3.01083	-3.14736	0.059041	1	1
intron_12_112964408_112965897	0.001557	2	1	0.001542	Esophagus_Mucosa	0.001572	Cells_EBV-transformed_lymphocytes	1.99999	1.26e-05	1.99999	-3.16671	3.16105	-0.00283	4.4744	1	1
intron_10_30369619_30372950	0.001561	1	1	0.001561	Testis	0.001561	Testis	1	1	1	-3.1631	-3.1631	-3.1631	NA	1	1
intron_19_1207203_1216268	0.001562	43	2	0.1278	Esophagus_Gastroesophageal_Junction	0.99616	Artery_Coronary	41.1091	9.15e-16	1.89094	-1.40373	1.52283	-0.48326	0.755489	2	1
intron_12_112964408_112965744	0.001572	15	1	0.001572	Minor_Salivary_Gland	0.001572	Breast_Mammary_Tissue	15	1.63e-17	15	-3.16105	-3.16105	-3.16105	5.17e-16	1	1
intron_8_143049298_143059653	0.001578	4	1	0.001578	Brain_Cerebellar_Hemisphere	0.001578	Artery_Aorta	4	4.45e-34	4	-3.15994	-3.15994	-3.15994	2.56e-16	1	1
intron_7_155298027_155298259	0.001581	36	1	0.001581	Nerve_Tibial	0.001581	Artery_Coronary	36	2.05e-15	36	-3.15939	3.15939	1.75522	2.66423	1	1
intron_19_17517389_17517710	0.001587	2	1	0.001587	Artery_Coronary	0.001587	Artery_Coronary	2	0	2	-3.15829	3.15829	0	4.46649	1	1
intron_11_61766221_61770392	0.001589	1	1	0.001589	Brain_Spinal_cord_cervical_c-1	0.001589	Brain_Spinal_cord_cervical_c-1	1	1	1	-3.15792	-3.15792	-3.15792	NA	1	1
intron_7_130367571_130368410	0.001607	1	1	0.001607	Testis	0.001607	Testis	1	1	1	3.15463	3.15463	3.15463	NA	1	1
intron_16_29085276_29086214	0.001611	4	2	0.03755	Testis	0.5892	Adipose_Subcutaneous	3.59592	1.2e-17	0.404082	-2.07973	0.539996	-0.11494	1.30987	2	1
intron_19_50376826_50377587	0.00163	13	2	0.000358	Kidney_Cortex	0.762	Colon_Sigmoid	12.0324	1.67e-19	0.967611	-3.56896	3.56896	-0.0233	3.56995	2	1
intron_6_31148728_31150455	0.001632	1	1	0.001632	Cells_EBV-transformed_lymphocytes	0.001632	Cells_EBV-transformed_lymphocytes	1	1	1	3.15013	3.15013	3.15013	NA	1	1
intron_17_46704854_46710963	0.001636	2	1	0.001636	Muscle_Skeletal	0.001636	Muscle_Skeletal	2	0	2	-3.14941	-3.14941	-3.14941	0	1	1
intron_16_11721670_11733982	0.001642	40	1	0.001642	Adipose_Subcutaneous	0.001642	Adrenal_Gland	40	1.19e-15	40	-3.14834	3.14834	-1.889	2.55076	1	1
intron_13_72827914_72835243	0.001657	28	2	0.000605	Brain_Cerebellar_Hemisphere	0.01327	Artery_Coronary	25.2408	5.72e-16	2.75923	-3.42929	-2.47644	-3.11156	0.230677	2	1
intron_11_64741251_64741439	0.001659	10	1	0.001381	Artery_Tibial	0.002175	Artery_Coronary	10	1.01e-17	10	-3.19859	-3.06523	-3.14525	0.068866	1	1
intron_2_159745937_159747805	0.001661	12	2	0.000373	Whole_Blood	0.1937	Brain_Cerebellum	8.49443	4.69e-18	3.49313	-3.55834	1.29971	-1.8709	1.45211	2	1
intron_14_86054675_86055341	0.001669	1	1	0.001669	Testis	0.001669	Testis	1	1	1	-3.14357	-3.14357	-3.14357	NA	1	1
intron_14_86054602_86055341	0.001669	1	1	0.001669	Testis	0.001669	Testis	1	1	1	3.14357	3.14357	3.14357	NA	1	1
intron_17_80415821_80419586	0.001672	1	1	0.001672	Testis	0.001672	Testis	1	1	1	-3.14305	-3.14305	-3.14305	NA	1	1
intron_5_876212_878355	0.001677	36	4	0.001376	Heart_Left_Ventricle	0.883283	Kidney_Cortex	16.7016	5.16e-16	2.89299	-3.19959	1.57523	-1.21698	1.72934	4	1
intron_22_38730881_38734324	0.001677	11	1	0.001677	Cells_EBV-transformed_lymphocytes	0.001677	Small_Intestine_Terminal_Ileum	11	5.29e-33	11	3.14217	3.14217	3.14217	3.44e-16	1	1
intron_17_17683703_17684065	0.001677	13	1	0.001369	Colon_Transverse	0.02271	Prostate	12.9197	3.94e-17	12.9197	-3.20111	-2.27828	-3.13012	0.255947	1	1
intron_10_120575301_120587259	0.001683	1	1	0.001683	Brain_Substantia_nigra	0.001683	Brain_Substantia_nigra	1	1	1	-3.14113	-3.14113	-3.14113	NA	1	1
intron_16_87841155_87851724	0.001684	16	3	0.001968	Heart_Atrial_Appendage	0.968342	Brain_Frontal_Cortex_BA9	14.0679	2.76e-17	0.745629	-3.09503	0.84055	-0.25735	0.966058	3	1
intron_19_58063541_58073892	0.001684	17	3	0.07968	Adipose_Subcutaneous	0.8308	Ovary	13.9594	4.4e-18	0.528587	-1.75255	0.440051	-0.06839	0.834322	3	1
intron_2_131502692_131506312	0.001686	43	3	0.087494	Artery_Tibial	0.664981	Brain_Cerebellar_Hemisphere	22.0241	6.02e-16	2.116	-1.70877	1.1747	0.175455	1.00473	3	1
intron_9_94438528_94444964	0.001692	16	2	0.006012	Artery_Coronary	0.7528	Colon_Sigmoid	15.0641	4.96e-17	0.93587	0.314949	2.74713	2.4431	0.830746	2	1
intron_19_15681722_15682389	0.001699	16	2	0.06974	Breast_Mammary_Tissue	0.490424	Skin_Sun_Exposed_Lower_leg	14.7087	2.82e-17	0.830964	-1.8136	0.821608	-1.10634	1.03002	2	1
intron_19_40778391_40786665	0.001701	11	2	0.000496	Brain_Cortex	0.2961	Brain_Caudate_basal_ganglia	10.0061	9.31e-33	0.993918	-3.4828	1.04483	-3.0712	1.36513	2	1
intron_7_90286399_90288234	0.001717	1	1	0.001717	Pancreas	0.001717	Pancreas	1	1	1	-3.13526	-3.13526	-3.13526	NA	1	1
intron_19_10559936_10560312	0.001721	12	2	0.1001	Ovary	0.8463	Brain_Cerebellar_Hemisphere	11.5289	4.3e-17	0.471104	-1.64437	-0.19384	-1.16086	0.71419	2	1
intron_7_75992557_75996445	0.001725	49	2	8.01e-05	Brain_Spinal_cord_cervical_c-1	0.3177	Brain_Hypothalamus	39.9874	3.92e-15	8.94023	0.999196	3.94421	2.84611	0.646086	2	1
intron_5_139322967_139325440	0.001744	10	1	0.001744	Adrenal_Gland	0.001744	Adipose_Subcutaneous	10	4.33e-34	10	3.13068	3.13068	3.13068	3.63e-16	1	1
intron_5_139322967_139325296	0.001744	11	1	0.001744	Muscle_Skeletal	0.001744	Adipose_Subcutaneous	11	3.55e-33	11	-3.13068	-3.13068	-3.13068	3.44e-16	1	1
intron_1_37796820_37799844	0.001753	1	1	0.001753	Brain_Putamen_basal_ganglia	0.001753	Brain_Putamen_basal_ganglia	1	1	1	-3.12917	-3.12917	-3.12917	NA	1	1
intron_1_155063936_155066730	0.001761	3	2	0.06372	Brain_Hippocampus	0.1227	Esophagus_Gastroesophageal_Junction	2.41729	0	0.582708	-1.54354	1.85413	0.618045	1.87842	2	1
intron_10_119672656_119676467	0.001762	29	2	0.000401	Brain_Cerebellum	0.008159	Cells_EBV-transformed_lymphocytes	25.0374	6.04e-16	3.96256	-3.53916	-2.64542	-3.02774	0.433837	2	1
intron_11_64741079_64741439	0.001763	45	1	0.001248	Spleen	0.00982	Artery_Aorta	44.2389	1.72e-15	44.2389	2.5821	3.22765	3.10003	0.123448	1	1
intron_17_20841524_20843757	0.001769	2	1	0.001769	Brain_Cerebellum	0.001769	Brain_Cerebellar_Hemisphere	2	0	2	3.1265	3.1265	3.1265	4.44e-16	1	1
intron_1_244617686_244635489	0.001769	2	1	0.001769	Nerve_Tibial	0.001769	Nerve_Tibial	2	3.14e-16	2	3.1265	3.1265	3.1265	0	1	1
intron_12_24567789_24571534	0.001785	1	1	0.001785	Testis	0.001785	Testis	1	1	1	-3.12385	-3.12385	-3.12385	NA	1	1
intron_1_42813904_42816431	0.001808	9	2	0.1243	Adipose_Subcutaneous	0.625798	Artery_Tibial	8.18582	1.9e-17	0.814181	-1.53697	0.713397	-0.42022	1.12547	2	1
intron_8_143795333_143795420	0.001812	1	1	0.001812	Heart_Left_Ventricle	0.001812	Heart_Left_Ventricle	1	1	1	-3.11943	-3.11943	-3.11943	NA	1	1
intron_2_159743253_159747805	0.001815	30	2	0.000382	Ovary	0.8866	Colon_Sigmoid	18.0722	4.93e-16	11.9278	-0.14261	3.55241	2.12976	1.77105	2	1
intron_8_58643073_58659573	0.001821	1	1	0.001821	Colon_Sigmoid	0.001821	Colon_Sigmoid	1	1	1	-3.11797	-3.11797	-3.11797	NA	1	1
intron_1_26852865_26853726	0.001829	5	1	0.001829	Adipose_Subcutaneous	0.001829	Heart_Left_Ventricle	5	1.37e-48	5	-3.11668	-3.11668	-3.11668	2.22e-16	1	1
intron_19_991351_991955	0.001833	26	4	0.000358	Adrenal_Gland	0.6614	Brain_Cerebellum	17.0088	1.6e-15	0.939208	-0.98648	3.56918	-0.17945	1.14417	4	1
intron_1_243426558_243489014	0.001842	46	4	0.06431	Esophagus_Muscularis	0.889223	Thyroid	26.4061	1.32e-15	1.86286	-1.85002	1.59705	-0.46277	1.07365	4	1
intron_19_10335976_10338682	0.001844	3	1	0.001844	Lung	0.001844	Small_Intestine_Terminal_Ileum	3	0	3	-3.11427	3.11427	1.03809	3.59605	1	1
intron_19_35013368_35013541	0.001845	49	3	0.000201	Adipose_Visceral_Omentum	0.999566	Adipose_Subcutaneous	44.1619	2.28e-15	1.58839	-3.71813	3.71813	0.745329	3.48615	3	1
intron_14_102232671_102233688	0.001849	19	2	0.000396	Adipose_Subcutaneous	0.1303	Cells_Cultured_fibroblasts	18.1491	3.63e-17	0.850849	1.51292	3.54247	3.43565	0.465611	2	1
intron_19_10338863_10339539	0.001856	1	1	0.001856	Cells_EBV-transformed_lymphocytes	0.001856	Cells_EBV-transformed_lymphocytes	1	1	1	-3.11236	-3.11236	-3.11236	NA	1	1
intron_14_102224794_102231707	0.001863	1	1	0.001863	Testis	0.001863	Testis	1	1	1	-3.11125	-3.11125	-3.11125	NA	1	1
intron_19_54042196_54042277	0.001866	4	3	0.001444	Lung	0.315	Pituitary	2.5787	0	0.406102	-3.18567	2.48735	0.19606	2.79154	3	1
intron_3_27424152_27431298	0.001868	25	2	0.000549	Artery_Tibial	0.2668	Stomach	19.4403	5.02e-18	4.96571	-3.45587	-1.11046	-2.63471	0.835691	2	1
intron_6_32847204_32847513	0.001876	17	4	0.001011	Esophagus_Muscularis	0.6617	Pituitary	8.66667	8.55e-18	0.923546	-2.59928	3.28745	1.20223	2.10393	4	1
intron_3_50267769_50269161	0.001889	8	3	0.001098	Brain_Spinal_cord_cervical_c-1	0.5541	Adrenal_Gland	6.00552	4.92e-17	0.798264	-3.26422	0.591628	-0.4405	1.60803	3	1
intron_17_45396284_45396487	0.001891	22	1	0.001891	Brain_Caudate_basal_ganglia	0.001891	Adipose_Visceral_Omentum	22	1.39e-17	22	-3.10684	3.10684	-0.56488	3.12695	1	1
intron_17_45395849_45395983	0.001891	21	1	0.001891	Skin_Sun_Exposed_Lower_leg	0.001891	Brain_Cortex	21	2.37e-18	21	-3.10684	-3.10684	-3.10684	4.44e-16	1	1
intron_17_45396117_45396207	0.001891	25	1	0.001891	Adipose_Subcutaneous	0.001891	Adipose_Visceral_Omentum	25	4.75e-18	25	-3.10684	3.10684	0.869915	3.04407	1	1
intron_18_45168818_45169388	0.001898	1	1	0.001898	Testis	0.001898	Testis	1	1	1	-3.10575	-3.10575	-3.10575	NA	1	1
intron_14_93951244_93954317	0.001898	11	4	6.18e-05	Esophagus_Gastroesophageal_Junction	0.9952	Spleen	8.30288	8.46e-17	0.411926	-0.07181	4.00566	3.12561	1.59868	4	1
intron_19_10339245_10339539	0.001904	3	1	0.001856	Lung	0.001943	Cells_EBV-transformed_lymphocytes	2.997	1.08e-19	2.997	3.09881	3.11236	3.10332	0.007822	1	1
intron_12_31103020_31103317	0.001904	48	4	0.005954	Esophagus_Muscularis	0.753173	Brain_Cerebellar_Hemisphere	39.207	2.16e-15	1.54829	-2.75028	0.745284	-1.81552	0.929123	4	1
intron_2_190537559_190568073	0.001904	1	1	0.001904	Artery_Tibial	0.001904	Artery_Tibial	1	1	1	3.10481	3.10481	3.10481	NA	1	1
intron_1_119724469_119724785	0.001905	1	1	0.001905	Testis	0.001905	Testis	1	1	1	3.10464	3.10464	3.10464	NA	1	1
intron_5_150209533_150217544	0.001912	2	1	0.001912	Brain_Cerebellar_Hemisphere	0.001912	Brain_Cerebellum	2	0	2	-3.10357	-3.10357	-3.10357	4.44e-16	1	1
intron_18_62264852_62266701	0.001918	39	1	0.001769	Minor_Salivary_Gland	0.011485	Esophagus_Gastroesophageal_Junction	38.4749	1.62e-15	38.4749	2.52758	3.12655	3.08071	0.091048	1	1
intron_17_38740442_38747879	0.001928	18	1	0.001928	Brain_Amygdala	0.001928	Artery_Tibial	18	1.46e-17	18	-3.1011	3.10111	2.75654	1.46188	1	1
intron_1_160343481_160344722	0.001931	13	1	0.001931	Artery_Coronary	0.001931	Vagina	13	6.7e-18	13	3.10064	3.10064	3.10064	4.8e-16	1	1
intron_17_39917321_39918534	0.001932	1	1	0.001932	Colon_Transverse	0.001932	Colon_Transverse	1	1	1	3.10049	3.10049	3.10049	NA	1	1
intron_17_39917330_39918534	0.001932	2	1	0.001932	Colon_Transverse	0.001932	Small_Intestine_Terminal_Ileum	2	3.14e-16	2	3.10049	3.10049	3.10049	6.28e-16	1	1
intron_19_10654487_10670516	0.001933	45	2	0.000218	Brain_Caudate_basal_ganglia	0.803614	Muscle_Skeletal	38.4985	3.8e-15	6.50148	-1.79115	3.69718	1.60099	1.21103	2	1
intron_7_5823526_5839949	0.001942	4	1	0.001942	Brain_Frontal_Cortex_BA9	0.001942	Brain_Cerebellar_Hemisphere	4	1.14e-17	4	-3.09896	3.09896	1.54948	3.09896	1	1
intron_14_102226408_102232535	0.001953	28	2	0.00048	Brain_Cerebellar_Hemisphere	0.004015	Brain_Nucleus_accumbens_basal_ganglia	26.5297	1.48e-15	1.47034	-3.49184	-2.87698	-3.22833	0.309861	2	1
intron_11_64741079_64741165	0.001961	13	1	0.001381	Spleen	0.002175	Small_Intestine_Terminal_Ileum	13	1.34e-32	13	-3.19859	-3.06523	-3.09601	0.058482	1	1
intron_16_74938266_74942738	0.001975	3	1	0.001975	Lung	0.001975	Spleen	3	0	3	-3.09397	3.09397	-1.03132	3.5726	1	1
intron_19_10338948_10339539	0.001976	7	1	0.001782	Lung	0.002289	Artery_Coronary	6.97945	9.95e-20	6.97945	-3.12435	3.11813	-1.32695	3.0135	1	1
intron_3_159994305_160009112	0.001993	1	1	0.001993	Testis	0.001993	Testis	1	1	1	-3.09127	-3.09127	-3.09127	NA	1	1
intron_1_43858308_43894383	0.001997	34	1	0.001975	Artery_Tibial	0.002021	Artery_Coronary	34	1.12e-15	34	3.08713	3.09397	3.09075	0.003464	1	1
intron_7_100075630_100077229	0.001999	24	1	0.001999	Adipose_Subcutaneous	0.001999	Artery_Coronary	24	1.2e-17	24	-3.09038	-3.09038	-3.09038	3.82e-16	1	1
intron_17_44322528_44323284	0.002006	11	1	0.002006	Adrenal_Gland	0.002006	Brain_Cerebellar_Hemisphere	11	2.14e-49	11	3.08934	3.08934	3.08934	1.4e-16	1	1
intron_10_29409658_29415357	0.002007	47	3	0.003035	Cells_Cultured_fibroblasts	0.6113	Brain_Amygdala	36.8014	1.07e-15	1.31359	-2.9642	-0.50822	-2.07982	0.617461	3	1
intron_12_102844431_102851687	0.002009	4	2	0.002041	Brain_Amygdala	0.3544	Brain_Anterior_cingulate_cortex_BA24	3.0713	4.81e-35	0.925198	-0.97472	3.0842	0.052169	2.02148	2	1
intron_3_46061695_46066899	0.002012	2	2	0.071402	Skin_Not_Sun_Exposed_Suprapubic	0.408958	Skin_Sun_Exposed_Lower_leg	1.71539	0.284607	0.284607	-1.80291	0.825728	-0.48859	1.85873	2	1
intron_9_133207945_133208133	0.002019	2	2	0.3272	Skin_Sun_Exposed_Lower_leg	0.4881	Skin_Not_Sun_Exposed_Suprapubic	1.88702	0.112976	0.112976	-0.97977	0.693334	-0.14322	1.18306	2	1
intron_8_10054658_10149148	0.002032	17	5	0.003785	Whole_Blood	0.356	Artery_Aorta	10.9053	9.49e-18	0.428149	-2.89557	-0.92301	-1.91996	0.688907	5	1
intron_3_197820430_197826878	0.002033	18	1	0.002033	Adipose_Subcutaneous	0.002033	Colon_Transverse	18	9.14e-18	18	-3.08537	3.08537	-2.05691	2.36637	1	1
intron_3_134371494_134373516	0.002037	19	2	0.075715	Breast_Mammary_Tissue	0.9592	Esophagus_Gastroesophageal_Junction	18.0663	1.5e-17	0.92828	-0.05116	1.77611	0.88042	0.771844	2	1
intron_19_48715917_48716705	0.002049	1	1	0.002049	Brain_Cortex	0.002049	Brain_Cortex	1	1	1	-3.08304	-3.08304	-3.08304	NA	1	1
intron_15_99427202_99430828	0.002054	2	2	0.09414	Skin_Not_Sun_Exposed_Suprapubic	0.4068	Skin_Sun_Exposed_Lower_leg	1.74254	0.257464	0.257464	-1.67395	0.829538	-0.42221	1.77024	2	1
intron_14_102224794_102225095	0.002063	24	1	0.000267	Pituitary	0.002626	Adipose_Visceral_Omentum	23.5954	4.06e-17	23.5954	-3.6455	-3.00843	-3.06081	0.177477	1	1
intron_16_57452936_57459565	0.002074	4	1	0.002074	Brain_Cerebellar_Hemisphere	0.002074	Cells_Cultured_fibroblasts	4	1.33e-16	4	-3.07943	-3.07943	-3.07943	2.56e-16	1	1
intron_3_134371494_134374818	0.00209	4	2	0.07839	Adipose_Subcutaneous	0.9592	Cells_Cultured_fibroblasts	3.7913	2.48e-17	0.208704	-0.05116	1.76011	1.30729	0.905631	2	1
intron_20_33000135_33002587	0.002093	1	1	0.002093	Testis	0.002093	Testis	1	1	1	3.07671	3.07671	3.07671	NA	1	1
intron_16_57452936_57458246	0.0021	14	1	0.002074	Brain_Nucleus_accumbens_basal_ganglia	0.002254	Brain_Amygdala	13.9934	4.99e-18	13.9934	-3.07943	-3.05453	-3.07498	0.007028	1	1
intron_3_58412963_58420539	0.002101	10	4	0.1406	Whole_Blood	0.9784	Brain_Hypothalamus	7.06832	9.01e-18	0.278513	-1.47356	0.88529	-0.35167	0.782057	4	1
intron_3_9355859_9362840	0.002106	14	1	0.000266	Pituitary	0.00265	Adrenal_Gland	13.7107	1.43e-17	13.7107	3.00567	3.64667	3.05145	0.171316	1	1
intron_2_217821938_217830367	0.002112	31	5	0.000869	Heart_Left_Ventricle	0.9166	Brain_Hypothalamus	19.1925	1.52e-15	0.973492	-3.32989	1.29535	-0.38231	1.1834	5	1
intron_19_40777079_40780019	0.002115	2	2	0.000498	Minor_Salivary_Gland	0.000922	Nerve_Tibial	1.895	0.105002	0.105002	3.31332	3.48158	3.39745	0.118978	2	1
intron_19_36141564_36142300	0.002116	1	1	0.002116	Testis	0.002116	Testis	1	1	1	-3.07345	-3.07345	-3.07345	NA	1	1
intron_6_37020739_37021512	0.002123	1	1	0.002123	Skin_Sun_Exposed_Lower_leg	0.002123	Skin_Sun_Exposed_Lower_leg	1	1	1	3.07246	3.07246	3.07246	NA	1	1
intron_7_134993678_135010042	0.002139	20	2	0.003236	Testis	0.5794	Brain_Hypothalamus	19.1064	6.28e-18	0.859201	-2.94438	1.05743	0.404488	0.79621	2	1
intron_18_54903382_54904323	0.00214	1	1	0.00214	Testis	0.00214	Testis	1	1	1	-3.07008	-3.07008	-3.07008	NA	1	1
intron_5_612443_618990	0.002144	1	1	0.002144	Cells_Cultured_fibroblasts	0.002144	Cells_Cultured_fibroblasts	1	1	1	3.06952	3.06952	3.06952	NA	1	1
intron_8_11853479_11868001	0.002146	49	2	0.013264	Brain_Substantia_nigra	0.953805	Muscle_Skeletal	44.8074	7.57e-16	2.69811	-1.51911	2.47661	-0.21803	0.864874	2	1
intron_19_40799638_40800339	0.002151	1	1	0.002151	Testis	0.002151	Testis	1	1	1	3.0685	3.0685	3.0685	NA	1	1
intron_19_40777079_40777397	0.002158	4	2	0.000553	Liver	0.000883	Nerve_Tibial	3.82673	2.77e-17	0.173268	-3.45392	-3.32553	-3.42182	0.064195	2	1
intron_14_102280824_102283478	0.002164	5	3	0.001014	Thyroid	0.432972	Uterus	3.73546	2.29e-16	0.357511	-0.78412	3.28652	2.07963	1.79518	3	1
intron_17_78399537_78403568	0.002165	4	2	0.03353	Brain_Cerebellar_Hemisphere	0.7233	Esophagus_Mucosa	3.61129	3.07e-33	0.388711	-2.12568	2.12568	-0.44291	2.07334	2	1
intron_20_34281165_34285440	0.002167	9	1	0.002167	Breast_Mammary_Tissue	0.002167	Adrenal_Gland	9	1.35e-17	9	-3.06634	3.06634	1.70352	2.70425	1	1
intron_20_34281165_34281565	0.002167	1	1	0.002167	Testis	0.002167	Testis	1	1	1	-3.06634	-3.06634	-3.06634	NA	1	1
intron_10_43628978_43647112	0.00217	1	1	0.00217	Testis	0.00217	Testis	1	1	1	3.06592	3.06592	3.06592	NA	1	1
intron_19_40778391_40780019	0.002177	37	2	0.000496	Brain_Hypothalamus	0.0926	Brain_Cerebellum	34.7968	6.67e-16	2.20324	1.68184	3.4828	3.26776	0.431286	2	1
intron_4_109752503_109757763	0.002177	3	1	0.002177	Thyroid	0.002177	Nerve_Tibial	3	0	3	-3.06496	3.06496	-1.02165	3.53911	1	1
intron_20_38013857_38033404	0.002181	1	1	0.002181	Artery_Tibial	0.002181	Artery_Tibial	1	1	1	3.06441	3.06441	3.06441	NA	1	1
intron_17_81192593_81192736	0.002184	36	3	0.005936	Adrenal_Gland	0.623255	Adipose_Visceral_Omentum	23.6342	4.78e-16	4.93865	-2.7513	2.52671	0.177628	1.75115	3	1
intron_8_11561452_11562979	0.002184	3	1	0.002184	Colon_Transverse	0.002184	Cells_EBV-transformed_lymphocytes	3	5.47e-48	3	3.064	3.064	3.064	3.14e-16	1	1
intron_8_6621635_6627151	0.002191	3	2	0.07838	Brain_Nucleus_accumbens_basal_ganglia	0.6215	Brain_Caudate_basal_ganglia	2.71716	4.73e-16	0.282837	-0.49373	1.76016	0.257571	1.30128	2	1
intron_8_27907246_27907440	0.002191	2	2	0.003276	Testis	0.059	Adrenal_Gland	1.90984	0.090159	0.090159	-2.94058	-1.88819	-2.41439	0.744149	2	1
intron_12_9655979_9656568	0.002197	34	3	0.000166	Small_Intestine_Terminal_Ileum	0.3023	Pituitary	25.6133	5.54e-16	3.1308	-1.67528	3.76626	2.78677	1.43528	3	1
intron_6_31145493_31145696	0.002213	17	4	0.001315	Pituitary	0.8731	Nerve_Tibial	10.9233	1.92e-18	0.39075	-3.21273	0.159722	-2.12025	1.16972	4	1
intron_2_170340774_170343459	0.002216	1	1	0.002216	Testis	0.002216	Testis	1	1	1	-3.05961	-3.05961	-3.05961	NA	1	1
intron_8_11853479_11864376	0.002234	49	2	0.008184	Uterus	0.984189	Skin_Sun_Exposed_Lower_leg	43.7943	8.37e-16	3.27265	-2.4069	2.64438	-0.11078	0.959332	2	1
intron_14_102263616_102280648	0.002256	1	1	0.002256	Testis	0.002256	Testis	1	1	1	3.05428	3.05428	3.05428	NA	1	1
intron_7_76005404_76013742	0.002269	49	3	0.001085	Brain_Spinal_cord_cervical_c-1	0.4287	Brain_Cerebellar_Hemisphere	34.1708	7.15e-16	2.00287	-3.2675	2.77773	-0.85468	2.00222	3	1
intron_8_143044234_143044649	0.00227	7	1	0.00227	Cells_Cultured_fibroblasts	0.00227	Prostate	7	1.6e-32	7	3.05243	3.05243	3.05243	3.14e-16	1	1
intron_9_108992819_109013302	0.002272	24	2	0.01704	Colon_Transverse	0.725914	Artery_Tibial	23.1463	1.43e-17	0.853694	-2.38584	1.03002	0.567675	0.738943	2	1
intron_17_73209768_73212678	0.002274	49	3	0.046817	Brain_Cortex	0.965361	Cells_EBV-transformed_lymphocytes	34.028	9.68e-16	1.81997	-1.86737	1.98795	0.139565	1.39252	3	1
intron_2_37201726_37216113	0.002274	1	1	0.002274	Testis	0.002274	Testis	1	1	1	-3.0519	-3.0519	-3.0519	NA	1	1
intron_1_43824892_43838219	0.002277	35	1	0.000889	Esophagus_Muscularis	0.9999	Skin_Not_Sun_Exposed_Suprapubic	34.2704	1.19e-15	34.2704	0.000125	3.32349	2.99225	0.553241	1	1
intron_18_62244876_62252664	0.002281	6	1	0.002281	Lung	0.002281	Adipose_Visceral_Omentum	6	3.73e-33	6	-3.05097	-3.05097	-3.05097	3.44e-16	1	1
intron_3_58569865_58570326	0.002285	33	1	0.002285	Artery_Aorta	0.002285	Brain_Cerebellum	33	8.1e-16	33	-3.05045	3.05045	-2.49582	1.78108	1	1
intron_1_46817181_46817965	0.002295	12	1	0.002228	Artery_Tibial	0.002434	Heart_Left_Ventricle	12	9.99e-18	12	-3.05803	3.05803	2.03425	2.37242	1	1
intron_6_8090281_8095378	0.002298	17	2	0.010442	Uterus	0.1922	Brain_Amygdala	16.3669	8.53e-18	0.595592	-2.56082	-1.3041	-1.70614	0.554337	2	1
intron_3_86222822_86259144	0.002332	1	1	0.002332	Testis	0.002332	Testis	1	1	1	3.04433	3.04433	3.04433	NA	1	1
intron_10_50092233_50093268	0.002332	13	1	0.002332	Artery_Aorta	0.002332	Skin_Sun_Exposed_Lower_leg	13	4.49e-33	13	-3.04433	-3.04433	-3.04433	5.13e-16	1	1
intron_8_139914091_139916398	0.00234	2	1	0.00234	Kidney_Cortex	0.00234	Kidney_Cortex	2	0	2	-3.0433	-3.0433	-3.0433	0	1	1
intron_10_101031534_101032314	0.002344	23	2	0.003465	Brain_Nucleus_accumbens_basal_ganglia	0.1797	Artery_Tibial	22.0327	8.37e-18	0.967261	-2.92316	1.34168	1.15625	0.88928	2	1
intron_17_45545944_45558407	0.002357	1	1	0.002357	Esophagus_Mucosa	0.002357	Esophagus_Mucosa	1	1	1	-3.04112	-3.04112	-3.04112	NA	1	1
intron_22_43933087_43937051	0.002363	2	1	0.002363	Skin_Not_Sun_Exposed_Suprapubic	0.002363	Skin_Sun_Exposed_Lower_leg	2	0	2	-3.04035	-3.04035	-3.04035	1.26e-15	1	1
intron_16_69799295_69840126	0.002368	15	2	0.001749	Vagina	0.4208	Adipose_Subcutaneous	14.0498	9.43e-18	0.950178	-3.12984	3.12984	2.03289	2.32688	2	1
intron_11_12242772_12243987	0.002368	7	2	0.003487	Nerve_Tibial	0.2943	Brain_Spinal_cord_cervical_c-1	5.3284	4.7e-17	1.51393	-1.04874	2.92119	1.36633	1.7186	2	1
intron_5_488476_491769	0.002369	3	2	0.000558	Stomach	0.03852	Small_Intestine_Terminal_Ileum	2.59441	3.77e-16	0.405587	2.06928	3.45139	2.52998	0.797965	2	1
intron_7_43650712_43729429	0.002369	46	4	0.00304	Heart_Left_Ventricle	0.998568	Uterus	34.9694	9.65e-16	1.17807	-2.96366	1.31295	-0.5926	1.07755	4	1
intron_3_36895758_36899109	0.00237	5	1	0.00237	Prostate	0.00237	Esophagus_Gastroesophageal_Junction	5	0	5	-3.03946	3.03946	-1.82368	2.71858	1	1
intron_12_67649182_67649797	0.00239	17	1	0.00239	Artery_Coronary	0.00239	Thyroid	17	2.25e-18	17	-3.03693	-3.03693	-3.03693	4.71e-16	1	1
intron_9_81633364_81634097	0.002404	1	1	0.002404	Skin_Sun_Exposed_Lower_leg	0.002404	Skin_Sun_Exposed_Lower_leg	1	1	1	-3.03517	-3.03517	-3.03517	NA	1	1
intron_3_72060109_72060510	0.002407	1	1	0.002407	Whole_Blood	0.002407	Whole_Blood	1	1	1	-3.03479	-3.03479	-3.03479	NA	1	1
intron_10_29409683_29415357	0.00241	46	3	0.003743	Adrenal_Gland	0.6113	Brain_Amygdala	36.0538	8.48e-16	1.35878	0.508219	2.89908	2.05387	0.639656	3	1
intron_14_77887249_77899100	0.002411	7	2	0.007367	Pancreas	0.08074	Muscle_Skeletal	5.0844	4.13e-19	1.9156	-2.67978	1.74641	-1.41516	2.15976	2	1
intron_16_68312176_68315897	0.002416	49	2	0.002975	Adrenal_Gland	0.627818	Skin_Sun_Exposed_Lower_leg	41.5502	8.02e-16	7.44977	-2.37645	2.97031	1.32317	1.46079	2	1
intron_20_276879_277044	0.002426	14	2	0.04982	Cells_Cultured_fibroblasts	0.9966	Brain_Anterior_cingulate_cortex_BA24	12.8255	1.85e-17	0.57165	-1.96151	1.21675	0.410329	0.939544	2	1
intron_4_99429633_99435027	0.00243	1	1	0.00243	Esophagus_Mucosa	0.00243	Esophagus_Mucosa	1	1	1	-3.03192	-3.03192	-3.03192	NA	1	1
intron_4_99429633_99435216	0.00243	1	1	0.00243	Esophagus_Mucosa	0.00243	Esophagus_Mucosa	1	1	1	3.03192	3.03192	3.03192	NA	1	1
intron_1_26827139_26832447	0.002441	14	2	0.002606	Colon_Transverse	0.4617	Breast_Mammary_Tissue	12.5488	8.08e-18	1.45124	0.73605	3.01075	1.22349	0.968604	2	1
intron_2_37215518_37216113	0.002442	1	1	0.002442	Testis	0.002442	Testis	1	1	1	3.03044	3.03044	3.03044	NA	1	1
intron_18_12712760_12713788	0.002444	2	1	0.002444	Brain_Cerebellar_Hemisphere	0.002444	Brain_Cerebellum	2	0	2	-3.03019	-3.03019	-3.03019	4.44e-16	1	1
intron_16_56414344_56422347	0.002445	1	1	0.002445	Testis	0.002445	Testis	1	1	1	3.03003	3.03003	3.03003	NA	1	1
intron_19_11539525_11541076	0.002452	1	1	0.002452	Testis	0.002452	Testis	1	1	1	-3.0292	-3.0292	-3.0292	NA	1	1
intron_16_85648751_85654278	0.002455	18	4	0.00177	Kidney_Cortex	0.277	Adipose_Visceral_Omentum	11.2803	3.9e-17	0.504543	-3.12633	-1.08708	-1.54325	0.535017	4	1
intron_8_51845763_51898930	0.002456	28	1	0.002456	Adipose_Subcutaneous	0.002456	Artery_Coronary	28	5.19e-16	28	-3.02871	3.02871	2.59604	1.58865	1	1
intron_19_10666649_10670516	0.002468	1	1	0.002468	Stomach	0.002468	Stomach	1	1	1	3.02724	3.02724	3.02724	NA	1	1
intron_1_99916731_99921534	0.002471	11	2	0.000555	Esophagus_Muscularis	0.9232	Brain_Caudate_basal_ganglia	7.58714	1.75e-17	3.41285	-3.45278	3.19301	0.707002	2.05023	2	1
intron_22_23766275_23767374	0.002476	12	5	0.01807	Stomach	0.9984	Brain_Cerebellar_Hemisphere	7.76717	4.78e-17	0.948054	-2.36418	2.36418	-0.58825	1.48754	5	1
intron_16_68312176_68321426	0.002482	36	2	0.01748	Brain_Caudate_basal_ganglia	0.923614	Pancreas	32.3487	5.83e-16	3.6513	-2.37645	1.97481	-1.89109	1.27366	2	1
intron_14_102038606_102038698	0.002496	8	1	0.002496	Brain_Cortex	0.002496	Brain_Amygdala	8	3.85e-17	8	-3.02383	-3.02383	-3.02383	2.37e-16	1	1
intron_19_14717733_14718228	0.0025	37	2	0.002935	Prostate	0.314	Artery_Aorta	32.5088	6.23e-16	3.8645	-1.50121	2.97447	2.03039	1.05355	2	1
intron_20_62338608_62340890	0.002511	1	1	0.002511	Artery_Tibial	0.002511	Artery_Tibial	1	1	1	3.02201	3.02201	3.02201	NA	1	1
intron_1_43592601_43597748	0.002513	32	2	0.03037	Adrenal_Gland	0.570241	Brain_Putamen_basal_ganglia	25.3465	8.54e-16	6.65346	-1.369	2.16523	0.452425	1.59512	2	1
intron_14_102086378_102139250	0.002516	2	1	0.002516	Brain_Cortex	0.002516	Brain_Putamen_basal_ganglia	2	7.85e-17	2	-3.02141	-3.02141	-3.02141	4.44e-16	1	1
intron_18_62277655_62279774	0.002525	7	1	0.002525	Adipose_Visceral_Omentum	0.002525	Adipose_Subcutaneous	7	4.44e-33	7	-3.02033	-3.02033	-3.02033	3.14e-16	1	1
intron_18_62279856_62280360	0.002525	2	1	0.002525	Brain_Caudate_basal_ganglia	0.002525	Brain_Caudate_basal_ganglia	2	0	2	-3.02033	-3.02033	-3.02033	0	1	1
intron_22_43933087_43934606	0.002532	1	1	0.002532	Adipose_Subcutaneous	0.002532	Adipose_Subcutaneous	1	1	1	-3.01949	-3.01949	-3.01949	NA	1	1
intron_1_43388428_43389759	0.002549	2	2	0.005492	Adrenal_Gland	0.05432	Artery_Tibial	1.04725	0.952746	0.952746	1.92428	2.77666	2.35047	0.602729	2	1
intron_13_94612390_94619150	0.00255	31	2	0.005178	Brain_Caudate_basal_ganglia	0.9768	Adrenal_Gland	26.3904	6.62e-16	4.60964	-2.79575	2.79575	-0.17569	1.49791	2	1
intron_9_130398707_130399511	0.002551	1	1	0.002551	Small_Intestine_Terminal_Ileum	0.002551	Small_Intestine_Terminal_Ileum	1	1	1	-3.01723	-3.01723	-3.01723	NA	1	1
intron_8_143331339_143335126	0.002553	1	1	0.002553	Liver	0.002553	Liver	1	1	1	3.01699	3.01699	3.01699	NA	1	1
intron_8_143332601_143359264	0.002553	1	1	0.002553	Testis	0.002553	Testis	1	1	1	-3.01699	-3.01699	-3.01699	NA	1	1
intron_19_48713550_48713716	0.00256	2	1	0.00256	Skin_Sun_Exposed_Lower_leg	0.00256	Thyroid	2	0	2	3.01616	3.01616	3.01616	4.44e-16	1	1
intron_10_124767347_124774675	0.00257	21	2	0.02857	Cells_EBV-transformed_lymphocytes	0.7201	Ovary	19.8536	1.01e-17	1.11943	-0.35833	2.18937	1.39474	0.797613	2	1
intron_19_11402247_11402455	0.002578	26	2	0.185637	Colon_Transverse	0.789229	Breast_Mammary_Tissue	24.7584	1.05e-15	0.943732	-1.3236	1.04794	-0.0153	0.683492	2	1
intron_18_58335537_58341038	0.002579	6	1	0.002579	Adrenal_Gland	0.002579	Stomach	6	7.75e-32	6	-3.01392	-3.01392	-3.01392	6.59e-16	1	1
intron_11_50280147_50293500	0.002596	1	1	0.002596	Testis	0.002596	Testis	1	1	1	-3.01192	-3.01192	-3.01192	NA	1	1
intron_1_43838311_43894383	0.002602	2	1	0.002602	Colon_Sigmoid	0.002602	Colon_Sigmoid	2	0	2	-3.01122	-3.01122	-3.01122	0	1	1
intron_20_62964315_62965132	0.00261	8	1	0.00261	Cells_Cultured_fibroblasts	0.00261	Artery_Coronary	8	3.52e-17	8	-3.01029	-3.01029	-3.01029	3.75e-16	1	1
intron_20_62964315_62965054	0.00261	1	1	0.00261	Liver	0.00261	Liver	1	1	1	3.01029	3.01029	3.01029	NA	1	1
intron_3_193414750_193416993	0.002612	2	2	0.02286	Lung	0.4415	Thyroid	1.87971	0.120292	0.120292	0.769663	2.27577	1.52272	1.06498	2	1
intron_9_96025830_96027665	0.002623	1	1	0.002623	Brain_Cerebellum	0.002623	Brain_Cerebellum	1	1	1	3.00878	3.00878	3.00878	NA	1	1
intron_14_91060704_91157639	0.002628	1	1	0.002628	Thyroid	0.002628	Thyroid	1	1	1	3.0082	3.0082	3.0082	NA	1	1
intron_6_31719310_31720093	0.00263	5	1	0.00263	Vagina	0.00263	Minor_Salivary_Gland	5	1.29e-32	5	3.00797	3.00797	3.00797	6.28e-16	1	1
intron_8_18600434_18611963	0.002635	1	1	0.002635	Testis	0.002635	Testis	1	1	1	-3.00739	-3.00739	-3.00739	NA	1	1
intron_9_86272112_86274189	0.002644	24	3	0.001368	Artery_Tibial	0.1683	Colon_Sigmoid	22.0416	3.06e-17	0.965782	-1.47282	3.20132	0.54973	1.47225	3	1
intron_12_47079065_47079147	0.002644	3	2	0.001738	Artery_Coronary	0.962	Breast_Mammary_Tissue	2.28664	7.98e-17	0.713358	-0.04764	3.1317	2.07192	1.83559	2	1
intron_17_78132508_78132788	0.002648	1	1	0.002648	Lung	0.002648	Lung	1	1	1	-3.0059	-3.0059	-3.0059	NA	1	1
intron_17_78134609_78134870	0.002648	2	1	0.002648	Cells_EBV-transformed_lymphocytes	0.002648	Cells_EBV-transformed_lymphocytes	2	0	2	3.0059	3.0059	3.0059	0	1	1
intron_17_1472788_1474610	0.002655	1	1	0.002655	Adipose_Subcutaneous	0.002655	Adipose_Subcutaneous	1	1	1	3.00509	3.00509	3.00509	NA	1	1
intron_17_1472228_1472661	0.002655	3	1	0.002655	Breast_Mammary_Tissue	0.002655	Adipose_Subcutaneous	3	0	3	3.00509	3.00509	3.00509	4.44e-16	1	1
intron_3_184366800_184368113	0.002658	47	2	0.006281	Adrenal_Gland	0.7351	Esophagus_Gastroesophageal_Junction	40.5597	1.65e-15	6.44029	-0.33835	2.73274	0.609721	1.22262	2	1
intron_17_14159947_14179204	0.002666	1	1	0.002666	Testis	0.002666	Testis	1	1	1	-3.00383	-3.00383	-3.00383	NA	1	1
intron_6_26374798_26375797	0.002685	31	3	0.04795	Esophagus_Muscularis	0.970114	Adipose_Subcutaneous	23.2009	2.25e-15	3.07348	-1.72788	1.97781	0.877365	1.3336	3	1
intron_12_68885885_68932678	0.00269	1	1	0.00269	Cells_Cultured_fibroblasts	0.00269	Cells_Cultured_fibroblasts	1	1	1	3.00111	3.00111	3.00111	NA	1	1
intron_16_68311099_68315897	0.002694	48	2	0.001503	Esophagus_Mucosa	0.989807	Artery_Tibial	45.1506	6.59e-16	2.8124	-3.1741	2.37645	-1.34524	0.867256	2	1
intron_17_74788870_74790200	0.002707	6	1	0.002707	Muscle_Skeletal	0.002707	Adipose_Subcutaneous	6	8.04e-17	6	-2.99919	2.99919	0.999729	3.09755	1	1
intron_1_46818029_46818631	0.00272	2	1	0.00272	Adipose_Visceral_Omentum	0.00272	Adipose_Visceral_Omentum	2	0	2	-2.99773	-2.99773	-2.99773	0	1	1
intron_1_46818029_46818131	0.00272	2	1	0.00272	Pituitary	0.00272	Breast_Mammary_Tissue	2	3.14e-16	2	-2.99773	-2.99773	-2.99773	9.93e-16	1	1
intron_1_46818213_46818631	0.00272	5	1	0.00272	Skin_Not_Sun_Exposed_Suprapubic	0.00272	Breast_Mammary_Tissue	5	5.39e-33	5	-2.99773	-2.99773	-2.99773	8.31e-16	1	1
intron_1_247200193_247210691	0.002738	40	2	0.022638	Nerve_Tibial	0.996041	Esophagus_Muscularis	29.1812	7.99e-16	10.0035	-2.2795	2.14291	0.288305	1.75936	2	1
intron_11_62735564_62738288	0.002739	1	1	0.002739	Cells_EBV-transformed_lymphocytes	0.002739	Cells_EBV-transformed_lymphocytes	1	1	1	2.99561	2.99561	2.99561	NA	1	1
intron_10_114822123_114830852	0.002744	3	1	0.002744	Brain_Cerebellar_Hemisphere	0.002744	Brain_Cerebellum	3	8.05e-17	3	-2.99505	-2.99505	-2.99505	3.14e-16	1	1
intron_1_155045853_155049269	0.002744	1	1	0.002744	Nerve_Tibial	0.002744	Nerve_Tibial	1	1	1	2.99505	2.99505	2.99505	NA	1	1
intron_4_55605349_55607298	0.002746	1	1	0.002746	Skin_Not_Sun_Exposed_Suprapubic	0.002746	Skin_Not_Sun_Exposed_Suprapubic	1	1	1	-2.99483	-2.99483	-2.99483	NA	1	1
intron_1_160267287_160281430	0.002751	1	1	0.002751	Muscle_Skeletal	0.002751	Muscle_Skeletal	1	1	1	-2.99427	-2.99427	-2.99427	NA	1	1
intron_16_19882301_19884727	0.002753	1	1	0.002753	Brain_Spinal_cord_cervical_c-1	0.002753	Brain_Spinal_cord_cervical_c-1	1	1	1	2.99405	2.99405	2.99405	NA	1	1
intron_18_62232600_62244764	0.002755	2	1	0.002755	Brain_Cerebellar_Hemisphere	0.002755	Brain_Cerebellar_Hemisphere	2	7.85e-17	2	-2.99383	2.99383	0	4.23391	1	1
intron_1_26787806_26790759	0.002757	21	2	0.000346	Minor_Salivary_Gland	0.06452	Cells_Cultured_fibroblasts	18.0514	1.23e-17	2.94862	-3.57851	-1.84857	-2.77428	0.748545	2	1
intron_1_155061975_155062245	0.002769	49	1	0.002744	Adipose_Subcutaneous	0.010619	Cells_Cultured_fibroblasts	47.9899	1.05e-15	47.9899	-2.99505	-2.55498	-2.9599	0.097198	1	1
intron_8_9404044_9415876	0.00277	1	1	0.00277	Testis	0.00277	Testis	1	1	1	2.99217	2.99217	2.99217	NA	1	1
intron_14_102251995_102280648	0.002778	1	1	0.002778	Pituitary	0.002778	Pituitary	1	1	1	2.99129	2.99129	2.99129	NA	1	1
intron_17_39909924_39911198	0.00279	3	1	0.002673	Spleen	0.002975	Small_Intestine_Terminal_Ileum	2.98244	1.9e-17	2.98244	-3.00304	-2.97031	-2.98122	0.018895	1	1
intron_4_731110_732400	0.002798	49	3	0.006921	Skin_Sun_Exposed_Lower_leg	0.260889	Ovary	42.7342	8.84e-16	2.44095	-2.70064	2.38219	-1.60871	0.936825	3	1
intron_21_41446141_41447114	0.0028	32	2	0.03713	Brain_Caudate_basal_ganglia	0.8372	Whole_Blood	29.217	1.18e-15	1.56203	-2.08433	0.684594	-0.80157	0.867584	2	1
intron_14_24102890_24103510	0.002801	31	2	0.08501	Adrenal_Gland	0.641043	Skin_Not_Sun_Exposed_Suprapubic	28.3825	7.86e-16	2.61747	-1.37542	1.72233	1.24341	1.06912	2	1
intron_3_121925033_121927758	0.002804	3	1	0.002239	Spleen	0.003146	Prostate	3	0	3	-3.05655	-2.9531	-2.98844	0.059002	1	1
intron_14_50729723_50735516	0.002805	4	1	0.002805	Artery_Aorta	0.002805	Uterus	4	1.92e-16	4	-2.98834	2.98834	-1.49417	2.98834	1	1
intron_3_138274544_138284431	0.002809	4	1	0.002809	Skin_Not_Sun_Exposed_Suprapubic	0.002809	Breast_Mammary_Tissue	4	0	4	-2.9879	-2.9879	-2.9879	2.56e-16	1	1
intron_1_207785106_207785656	0.002816	44	2	0.000617	Adipose_Visceral_Omentum	0.992455	Brain_Nucleus_accumbens_basal_ganglia	41.4366	2.27e-15	2.56343	-3.42412	3.42412	-2.47932	2.24163	2	1
intron_1_207785106_207785619	0.00282	44	2	0.000617	Kidney_Cortex	0.684173	Brain_Nucleus_accumbens_basal_ganglia	41.6362	8.28e-16	2.36378	-3.42412	3.42412	1.7017	2.89927	2	1
intron_1_109630406_109630943	0.002821	9	1	0.002821	Brain_Cerebellar_Hemisphere	0.002821	Adipose_Visceral_Omentum	9	2.34e-32	9	-2.9866	2.9866	-2.32291	1.99107	1	1
intron_1_36418255_36418370	0.002824	3	3	0.02161	Brain_Hypothalamus	0.7493	Brain_Anterior_cingulate_cortex_BA24	1.9423	0.12916	0.12916	-0.31956	2.29715	1.03656	1.31097	3	1
intron_1_119723441_119724319	0.002849	8	3	0.003845	Brain_Nucleus_accumbens_basal_ganglia	0.410817	Brain_Spinal_cord_cervical_c-1	5.89755	2.5e-18	0.904678	0.822457	2.89062	1.77065	0.801622	3	1
intron_16_58530347_58531956	0.00285	15	2	0.01406	Ovary	0.5176	Adipose_Visceral_Omentum	13.6706	2.55e-17	1.32944	-2.45573	2.45573	0.215683	1.09565	2	1
intron_16_57028203_57028302	0.002863	1	1	0.002863	Esophagus_Muscularis	0.002863	Esophagus_Muscularis	1	1	1	-2.98208	-2.98208	-2.98208	NA	1	1
intron_16_5027198_5027846	0.002867	1	1	0.002867	Brain_Hippocampus	0.002867	Brain_Hippocampus	1	1	1	-2.98165	-2.98165	-2.98165	NA	1	1
intron_1_228141288_228145511	0.002871	3	1	0.002871	Skin_Sun_Exposed_Lower_leg	0.002871	Brain_Anterior_cingulate_cortex_BA24	3	1.11e-16	3	-2.98122	-2.98122	-2.98122	7.69e-16	1	1
intron_1_2193910_2194058	0.002894	4	1	0.002894	Artery_Aorta	0.002894	Breast_Mammary_Tissue	4	0	4	-2.97878	-2.97878	-2.97878	2.56e-16	1	1
intron_1_2194133_2194688	0.002894	49	1	0.002894	Adrenal_Gland	0.002894	Adipose_Subcutaneous	49	7.86e-16	49	-2.97878	-2.97878	-2.97878	4.75e-16	1	1
intron_3_186842749_186851106	0.002904	2	2	0.01627	Adipose_Visceral_Omentum	0.831115	Adipose_Subcutaneous	1.66597	0.334034	0.334034	-0.21327	2.4028	1.09476	1.84984	2	1
intron_4_56986426_56994404	0.002905	10	2	0.01457	Brain_Cerebellar_Hemisphere	0.03588	Brain_Nucleus_accumbens_basal_ganglia	9.01443	1.58e-30	0.985569	-2.44289	2.09829	-1.98878	1.43605	2	1
intron_1_155062117_155062245	0.002905	49	1	0.002702	Brain_Hypothalamus	0.016881	Testis	48.03	1.26e-15	48.03	-2.99974	-2.38928	-2.94607	0.120824	1	1
intron_16_695076_695216	0.002906	1	1	0.002906	Pituitary	0.002906	Pituitary	1	1	1	2.97751	2.97751	2.97751	NA	1	1
intron_4_868685_870711	0.002907	48	1	0.002898	Adipose_Visceral_Omentum	0.529575	Whole_Blood	47.0722	2.59e-15	47.0722	0.628655	2.97836	2.9294	0.33915	1	1
intron_1_2185513_2193639	0.002911	42	2	0.003561	Adrenal_Gland	0.349	Brain_Hippocampus	38.9376	1.33e-15	2.07322	-2.91464	-0.93653	-1.35952	0.576869	2	1
intron_1_153630662_153631698	0.002912	37	1	0.002573	Skin_Not_Sun_Exposed_Suprapubic	0.0928	Uterus	36.2537	8.73e-16	36.2537	1.68081	3.01458	2.9399	0.235263	1	1
intron_10_50100064_50104042	0.002924	48	3	0.000373	Kidney_Cortex	0.0246	Brain_Spinal_cord_cervical_c-1	38.865	8.08e-16	4.05387	-3.55853	-2.24763	-2.92119	0.449618	3	1
intron_1_2193910_2193998	0.002938	48	1	0.002894	Brain_Cerebellar_Hemisphere	0.017115	Artery_Coronary	47.4416	1.99e-15	47.4416	-2.97878	2.97878	2.83052	0.864296	1	1
intron_14_35292552_35307994	0.00294	49	3	0.000432	Artery_Coronary	0.831287	Pancreas	33.2283	7.54e-16	4.02351	-1.89774	3.51961	1.84195	1.29069	3	1
intron_4_25403026_25405573	0.002951	2	1	0.002951	Nerve_Tibial	0.002951	Nerve_Tibial	2	0	2	-2.9728	-2.9728	-2.9728	0	1	1
intron_3_129384218_129385905	0.002964	1	1	0.002964	Testis	0.002964	Testis	1	1	1	2.97145	2.97145	2.97145	NA	1	1
intron_3_129384218_129385296	0.002964	1	1	0.002964	Testis	0.002964	Testis	1	1	1	2.97145	2.97145	2.97145	NA	1	1
intron_3_129384218_129393168	0.002964	1	1	0.002964	Testis	0.002964	Testis	1	1	1	-2.97145	-2.97145	-2.97145	NA	1	1
intron_3_151744162_151745509	0.002977	2	1	0.002977	Skin_Not_Sun_Exposed_Suprapubic	0.002977	Skin_Not_Sun_Exposed_Suprapubic	2	0	2	-2.9701	-2.9701	-2.9701	0	1	1
intron_6_31719310_31720250	0.002985	4	1	0.00263	Vagina	0.005537	Esophagus_Mucosa	3.94872	0	3.94872	-3.00797	-2.77402	-2.94948	0.116977	1	1
intron_11_97891292_97918838	0.002986	1	1	0.002986	Testis	0.002986	Testis	1	1	1	2.96918	2.96918	2.96918	NA	1	1
intron_5_161910833_161923617	0.002993	1	1	0.002993	Brain_Cortex	0.002993	Brain_Cortex	1	1	1	2.96846	2.96846	2.96846	NA	1	1
intron_22_50783286_50783501	0.002994	45	2	0.000228	Adipose_Subcutaneous	0.6753	Brain_Putamen_basal_ganglia	30.7399	2.73e-15	14.2304	-3.68605	0.418885	-1.29363	1.70645	2	1
intron_17_45406083_45410232	0.00301	31	1	0.00301	Adrenal_Gland	0.00301	Esophagus_Muscularis	31	5.47e-16	31	-2.96671	2.96672	-2.58391	1.48176	1	1
intron_7_100175894_100176207	0.003012	7	2	0.007611	Nerve_Tibial	0.05041	Skin_Sun_Exposed_Lower_leg	5.01166	1.23e-19	1.98834	-2.66886	2.66886	0.940256	2.48599	2	1
intron_1_28229023_28230131	0.003012	23	2	0.007728	Brain_Caudate_basal_ganglia	0.4946	Uterus	20.472	1.37e-17	2.52804	-0.68301	2.66373	1.82927	1.09899	2	1
intron_13_19219775_19227248	0.003017	7	4	0.012744	Skin_Sun_Exposed_Lower_leg	0.9317	Brain_Hypothalamus	3.27566	1.35e-17	0.320244	-2.49085	-0.08571	-1.45436	0.880963	4	1
intron_10_6106238_6108686	0.003028	2	2	0.001967	Brain_Cortex	0.1554	Nerve_Tibial	1.00016	0.999835	0.999835	-3.09517	-1.42071	-2.25794	1.18402	2	1
intron_4_55609179_55630402	0.003029	3	2	0.002746	Esophagus_Mucosa	0.008781	Skin_Sun_Exposed_Lower_leg	2.22623	7.85e-17	0.773767	2.62046	2.99483	2.74525	0.216138	2	1
intron_1_71012484_71046681	0.003031	1	1	0.003031	Skin_Sun_Exposed_Lower_leg	0.003031	Skin_Sun_Exposed_Lower_leg	1	1	1	-2.96458	-2.96458	-2.96458	NA	1	1
intron_3_121923129_121923222	0.003032	1	1	0.003032	Cells_EBV-transformed_lymphocytes	0.003032	Cells_EBV-transformed_lymphocytes	1	1	1	2.96448	2.96448	2.96448	NA	1	1
intron_4_56820579_56821608	0.003035	1	1	0.003035	Heart_Atrial_Appendage	0.003035	Heart_Atrial_Appendage	1	1	1	2.96417	2.96417	2.96417	NA	1	1
intron_15_24548470_24566656	0.003038	1	1	0.003038	Testis	0.003038	Testis	1	1	1	-2.96387	-2.96387	-2.96387	NA	1	1
intron_14_35116737_35121902	0.003051	25	1	0.003051	Adipose_Visceral_Omentum	0.003051	Brain_Anterior_cingulate_cortex_BA24	25	5.85e-18	25	-2.96255	2.96255	2.72555	1.18502	1	1
intron_3_121922302_121922775	0.00307	3	1	0.00307	Lung	0.00307	Brain_Caudate_basal_ganglia	3	0	3	-2.96064	-2.96064	-2.96064	4.44e-16	1	1
intron_11_88326443_88334937	0.003083	4	1	0.003083	Breast_Mammary_Tissue	0.003083	Breast_Mammary_Tissue	4	0	4	-2.95934	2.95934	0	3.41715	1	1
intron_10_125789005_125794880	0.003094	43	3	0.01964	Lung	0.9672	Brain_Hypothalamus	32.2157	1.39e-15	1.13785	-2.33316	0.857443	0.028658	0.711426	3	1
intron_10_93340164_93343856	0.003103	42	3	0.006034	Brain_Caudate_basal_ganglia	0.97057	Small_Intestine_Terminal_Ileum	29.2647	1.02e-15	1.98133	-2.74593	2.40448	0.037297	1.42677	3	1
intron_8_143807013_143807552	0.003103	31	1	0.003058	Adrenal_Gland	0.418024	Brain_Nucleus_accumbens_basal_ganglia	30.1523	5.14e-16	30.1523	-2.96185	-0.80985	-2.89243	0.386509	1	1
intron_11_33809966_33810945	0.003114	1	1	0.003114	Testis	0.003114	Testis	1	1	1	2.95625	2.95625	2.95625	NA	1	1
intron_10_97748364_97750331	0.003114	9	1	0.002863	Artery_Coronary	0.007337	Esophagus_Muscularis	8.9571	3.38e-18	8.9571	-2.98208	-2.68115	-2.94864	0.10031	1	1
intron_1_66775576_66776279	0.003118	1	1	0.003118	Cells_Cultured_fibroblasts	0.003118	Cells_Cultured_fibroblasts	1	1	1	2.95586	2.95586	2.95586	NA	1	1
intron_14_50748105_50752518	0.003126	1	1	0.003126	Pituitary	0.003126	Pituitary	1	1	1	2.95507	2.95507	2.95507	NA	1	1
intron_16_260160_261384	0.003128	7	1	0.003128	Brain_Amygdala	0.003128	Brain_Hypothalamus	7	2.03e-32	7	-2.95487	2.95487	0.422124	3.15889	1	1
intron_3_183833589_183833724	0.003134	13	1	0.002253	Adrenal_Gland	0.003646	Artery_Aorta	12.9849	2e-17	12.9849	-3.05468	3.05468	0.648229	2.99905	1	1
intron_17_39906271_39908958	0.003146	2	1	0.003146	Colon_Transverse	0.003146	Testis	2	0	2	2.9531	2.9531	2.9531	4.44e-16	1	1
intron_19_10679927_10680346	0.00316	23	1	0.00316	Brain_Cerebellum	0.00316	Adipose_Subcutaneous	23	5.1e-18	23	-2.95173	2.95173	1.15502	2.77741	1	1
intron_16_68324832_68329066	0.003161	4	1	0.003161	Brain_Cerebellar_Hemisphere	0.003161	Brain_Hippocampus	4	3.21e-32	4	-2.95163	-2.95163	-2.95163	2.56e-16	1	1
intron_16_4736643_4737800	0.003162	2	2	0.3225	Brain_Hippocampus	0.6223	Testis	1.90408	0.095916	0.095916	0.492593	0.989334	0.740963	0.351248	2	1
intron_8_142914045_142916416	0.003174	1	1	0.003174	Testis	0.003174	Testis	1	1	1	2.95036	2.95036	2.95036	NA	1	1
intron_1_26795234_26797563	0.003177	44	1	0.002952	Adipose_Subcutaneous	0.1819	Ovary	43.0027	4.25e-15	43.0027	-2.97269	2.97269	-1.57613	2.49276	1	1
intron_1_160333679_160335242	0.00318	10	1	0.001746	Nerve_Tibial	0.005151	Vagina	9.74618	1.37e-32	9.74618	-3.13035	3.13035	1.72841	2.47746	1	1
intron_3_121928555_121928982	0.003184	3	1	0.003184	Brain_Putamen_basal_ganglia	0.003184	Brain_Putamen_basal_ganglia	3	0	3	-2.94939	2.94939	-0.98313	3.40566	1	1
intron_7_129205412_129205610	0.003187	5	1	0.003187	Ovary	0.003187	Uterus	5	6.98e-33	5	-2.9491	2.9491	-0.58982	3.23058	1	1
intron_5_77400290_77404720	0.003197	1	1	0.003197	Brain_Hippocampus	0.003197	Brain_Hippocampus	1	1	1	-2.94813	-2.94813	-2.94813	NA	1	1
intron_1_156135312_156135901	0.003203	45	1	0.003202	Uterus	0.003293	Brain_Cerebellum	44.8746	2e-15	44.8746	-2.94765	2.94765	2.02829	2.15711	1	1
intron_1_46938388_46941239	0.003206	1	1	0.003206	Kidney_Cortex	0.003206	Kidney_Cortex	1	1	1	2.94726	2.94726	2.94726	NA	1	1
intron_14_102229657_102232535	0.003209	48	2	0.000578	Adrenal_Gland	0.2944	Brain_Amygdala	41.2218	1.4e-15	5.82886	1.04852	3.44159	2.29318	0.874902	2	1
intron_11_72579608_72580577	0.003209	20	2	0.006089	Liver	0.672	Skin_Sun_Exposed_Lower_leg	17.3098	1.03e-17	2.69025	-2.74295	2.74295	-1.04125	1.42165	2	1
intron_7_134993678_134995211	0.003236	3	1	0.003236	Testis	0.003236	Cells_EBV-transformed_lymphocytes	3	0	3	2.94438	2.94438	2.94438	4.44e-16	1	1
intron_16_55760693_55767365	0.003237	1	1	0.003237	Liver	0.003237	Liver	1	1	1	2.94425	2.94425	2.94425	NA	1	1
intron_8_127932198_127932465	0.003243	2	1	0.003243	Cells_Cultured_fibroblasts	0.003243	Cells_EBV-transformed_lymphocytes	2	3.14e-16	2	2.94371	2.94371	2.94371	9.93e-16	1	1
intron_3_151165982_151185330	0.003245	1	1	0.003245	Testis	0.003245	Testis	1	1	1	2.94352	2.94352	2.94352	NA	1	1
intron_22_20154876_20155286	0.003261	1	1	0.003261	Pituitary	0.003261	Pituitary	1	1	1	-2.942	-2.942	-2.942	NA	1	1
intron_5_39375084_39376650	0.003262	2	1	0.003262	Artery_Coronary	0.003262	Adrenal_Gland	2	0	2	2.94191	2.94191	2.94191	4.44e-16	1	1
intron_3_47001826_47002371	0.003262	10	2	0.008992	Brain_Cerebellar_Hemisphere	0.8342	Colon_Sigmoid	8.38761	2.21e-17	1.61239	-2.61236	0.209318	-1.66268	1.33046	2	1
intron_3_101686557_101686672	0.003263	1	1	0.003263	Testis	0.003263	Testis	1	1	1	2.94181	2.94181	2.94181	NA	1	1
intron_3_101686557_101712979	0.003263	1	1	0.003263	Testis	0.003263	Testis	1	1	1	-2.94181	-2.94181	-2.94181	NA	1	1
intron_16_23567069_23595602	0.003272	1	1	0.003272	Testis	0.003272	Testis	1	1	1	2.94091	2.94091	2.94091	NA	1	1
intron_15_66668454_66670403	0.003276	1	1	0.003276	Lung	0.003276	Lung	1	1	1	-2.94058	-2.94058	-2.94058	NA	1	1
intron_2_10657891_10659172	0.003279	47	3	0.000757	Pancreas	0.818305	Brain_Putamen_basal_ganglia	27.0243	1.8e-15	6.53959	-3.36789	3.18934	-2.38043	1.19541	3	1
intron_1_70852859_71012305	0.003285	10	2	0.01146	Breast_Mammary_Tissue	0.6932	Adipose_Visceral_Omentum	9.48384	2.92e-17	0.369813	0.394516	2.52835	0.723152	0.648515	2	1
intron_1_156135312_156135861	0.003293	21	1	0.003293	Brain_Cerebellar_Hemisphere	0.003293	Esophagus_Gastroesophageal_Junction	21	6.34e-18	21	-2.93897	2.93898	-1.25956	2.72096	1	1
intron_9_34506874_34514504	0.003295	1	1	0.003295	Pituitary	0.003295	Pituitary	1	1	1	-2.93879	-2.93879	-2.93879	NA	1	1
intron_9_34512424_34514394	0.003295	1	1	0.003295	Pituitary	0.003295	Pituitary	1	1	1	-2.93879	-2.93879	-2.93879	NA	1	1
intron_4_732498_733672	0.003296	49	2	0.03337	Brain_Amygdala	0.81826	Brain_Cerebellar_Hemisphere	45.2421	2.49e-15	1.84427	-1.6632	2.1276	0.131282	0.672394	2	1
intron_6_31150860_31150959	0.003315	12	4	0.01651	Thyroid	0.4243	Pancreas	6.76846	6.23e-18	0.31009	-2.39744	2.39744	-0.86066	1.56228	4	1
intron_10_80181455_80205343	0.003323	18	2	0.02816	Brain_Cerebellar_Hemisphere	0.940344	Uterus	17.1421	1.59e-17	0.856179	-2.19505	1.09824	-0.27296	0.754691	2	1
intron_21_41466153_41467734	0.003329	2	1	0.003329	Breast_Mammary_Tissue	0.003329	Small_Intestine_Terminal_Ileum	2	3.14e-16	2	-2.9356	2.9356	-6.66e-16	4.15157	1	1
intron_17_78126906_78128612	0.003336	1	1	0.003336	Skin_Sun_Exposed_Lower_leg	0.003336	Skin_Sun_Exposed_Lower_leg	1	1	1	2.93495	2.93495	2.93495	NA	1	1
intron_2_152663967_152664138	0.00334	17	1	0.00334	Artery_Tibial	0.00334	Adipose_Visceral_Omentum	17	2.76e-17	17	-2.93458	2.93458	-1.5536	2.56622	1	1
intron_7_87219718_87220361	0.003341	40	1	0.003341	Adrenal_Gland	0.003341	Adipose_Visceral_Omentum	40	1.13e-15	40	-2.93449	2.93449	1.32052	2.65396	1	1
intron_22_17098887_17100355	0.003352	5	3	0.0006	Brain_Nucleus_accumbens_basal_ganglia	0.8688	Muscle_Skeletal	3.004	1.22e-16	0.956375	-3.43175	1.42589	-1.74084	2.35789	3	1
intron_21_44773687_44777299	0.003352	1	1	0.003352	Liver	0.003352	Liver	1	1	1	-2.93347	-2.93347	-2.93347	NA	1	1
intron_11_62690867_62691075	0.003359	31	1	0.003359	Artery_Tibial	0.003359	Cells_EBV-transformed_lymphocytes	31	5.47e-16	31	2.93282	2.93282	2.93282	4.73e-16	1	1
intron_11_62691141_62691280	0.003359	18	1	0.003359	Adrenal_Gland	0.003359	Artery_Aorta	18	4.01e-18	18	-2.93282	2.93282	2.28108	1.89684	1	1
intron_11_62690873_62691075	0.003359	34	1	0.003359	Adipose_Visceral_Omentum	0.003359	Colon_Transverse	34	1.61e-15	34	-2.93282	-2.93282	-2.93282	5.01e-16	1	1
intron_2_152663979_152664138	0.003361	36	1	0.00334	Testis	0.003479	Brain_Cerebellar_Hemisphere	35.8667	7.17e-16	35.8667	-2.93458	2.93458	1.13946	2.73455	1	1
intron_1_160325652_160325950	0.003364	1	1	0.003364	Nerve_Tibial	0.003364	Nerve_Tibial	1	1	1	2.93236	2.93236	2.93236	NA	1	1
intron_7_6730727_6731897	0.003375	46	3	0.002602	Liver	0.850389	Adipose_Subcutaneous	35.9815	9.45e-16	2.17453	-0.40523	3.0112	2.3958	1.12708	3	1
intron_17_81192843_81193926	0.003384	9	2	0.005936	Adrenal_Gland	0.221	Vagina	8.26778	6.8e-18	0.732216	1.22387	2.7513	2.07244	0.805022	2	1
intron_6_78885443_78897829	0.003386	24	2	0.05231	Brain_Amygdala	0.5728	Artery_Tibial	21.455	8.68e-18	2.54495	-0.56393	1.94057	1.20296	1.10645	2	1
intron_3_125923796_125923879	0.003393	2	2	0.212705	Testis	0.5506	Cells_EBV-transformed_lymphocytes	1.84914	0.150858	0.150858	-0.59686	1.24616	0.324651	1.30322	2	1
intron_16_2930880_2933130	0.003396	38	4	0.018081	Brain_Cerebellum	0.7861	Brain_Caudate_basal_ganglia	25.8308	2.23e-15	1.01083	-2.36395	0.271378	-0.74682	0.891363	4	1
intron_4_25314164_25315318	0.0034	23	1	0.0034	Adipose_Subcutaneous	0.0034	Adrenal_Gland	23	4.2e-17	23	-2.92905	2.92905	-2.41965	1.68774	1	1
intron_15_84527477_84538532	0.003413	1	1	0.003413	Testis	0.003413	Testis	1	1	1	2.92786	2.92786	2.92786	NA	1	1
intron_1_93323591_93324635	0.003418	3	1	0.003415	Adrenal_Gland	0.00342	Kidney_Cortex	3	1.11e-16	3	-2.92766	-2.92723	-2.92737	0.000253	1	1
intron_11_18282220_18283795	0.003421	7	2	0.06581	Thyroid	0.2082	Esophagus_Muscularis	6.15377	1.86e-17	0.760343	-1.7256	1.83972	-1.14954	1.32958	2	1
intron_1_183134809_183135042	0.003437	1	1	0.003437	Vagina	0.003437	Vagina	1	1	1	-2.92568	-2.92568	-2.92568	NA	1	1
intron_1_228377712_228377931	0.003442	10	2	0.000713	Lung	0.3946	Brain_Caudate_basal_ganglia	6.06567	1.87e-31	3.93433	-0.8513	3.3847	1.14135	1.95347	2	1
intron_5_81420533_81437430	0.003449	40	1	0.003449	Adipose_Visceral_Omentum	0.003449	Adrenal_Gland	40	1.56e-15	40	-2.9246	2.9246	1.16984	2.71459	1	1
intron_11_720909_721064	0.003454	7	1	0.003454	Brain_Cerebellar_Hemisphere	0.003454	Breast_Mammary_Tissue	7	1.27e-16	7	-2.92415	2.92415	-0.41774	3.12605	1	1
intron_11_720223_720549	0.003456	35	1	0.003396	Skin_Not_Sun_Exposed_Suprapubic	0.003594	Pancreas	34.9991	7.22e-16	34.9991	-2.92938	2.92415	-2.58976	1.37725	1	1
intron_17_32474824_32477521	0.003458	14	1	0.003458	Artery_Aorta	0.003458	Esophagus_Gastroesophageal_Junction	14	7.75e-18	14	-2.92379	2.92379	1.25305	2.74139	1	1
intron_17_32469193_32472248	0.003458	1	1	0.003458	Testis	0.003458	Testis	1	1	1	-2.92379	-2.92379	-2.92379	NA	1	1
intron_17_32473945_32474219	0.003458	1	1	0.003458	Testis	0.003458	Testis	1	1	1	-2.92379	-2.92379	-2.92379	NA	1	1
intron_17_32474824_32477525	0.003458	1	1	0.003458	Testis	0.003458	Testis	1	1	1	-2.92379	-2.92379	-2.92379	NA	1	1
intron_17_32474081_32474219	0.003458	1	1	0.003458	Testis	0.003458	Testis	1	1	1	-2.92379	-2.92379	-2.92379	NA	1	1
intron_17_32473945_32474764	0.003458	7	1	0.003458	Brain_Putamen_basal_ganglia	0.003458	Ovary	7	8.13e-33	7	-2.92379	2.92379	2.08842	2.21018	1	1
intron_15_78540539_78541905	0.00346	30	1	0.001669	Small_Intestine_Terminal_Ileum	0.008767	Minor_Salivary_Gland	29.6638	2.12e-15	29.6638	2.621	3.14357	2.90636	0.143448	1	1
intron_21_45505431_45505838	0.003475	38	3	0.007686	Brain_Cortex	0.8036	Liver	31.3313	5.18e-16	1.4929	-2.66556	2.66556	1.28132	1.17423	3	1
intron_12_10126708_10127747	0.003476	2	2	0.000789	Testis	0.1894	Spleen	1.45449	0.54551	0.54551	-1.31236	3.35652	1.02208	3.30139	2	1
intron_7_100093897_100094173	0.003481	10	2	0.02274	Skin_Not_Sun_Exposed_Suprapubic	0.172456	Brain_Cerebellum	9.17461	1.82e-17	0.825393	-1.36453	2.27778	-1.00028	1.15179	2	1
intron_3_193402864_193404024	0.003484	5	1	0.003484	Skin_Not_Sun_Exposed_Suprapubic	0.003484	Esophagus_Mucosa	5	4.07e-33	5	2.92146	2.92146	2.92146	7.36e-16	1	1
intron_3_193402864_193407313	0.003484	7	1	0.003484	Lung	0.003484	Brain_Cortex	7	5e-17	7	-2.92146	-2.92146	-2.92146	3.63e-16	1	1
intron_6_46854071_46855974	0.003485	7	3	0.1009	Brain_Cerebellum	0.3175	Breast_Mammary_Tissue	5.5828	3.04e-33	0.463826	-1.3901	1.64051	0.962941	1.07841	3	1
intron_10_124765608_124767224	0.003491	45	2	0.027	Esophagus_Mucosa	0.7201	Brain_Amygdala	41.6587	1.37e-15	2.21122	-0.39682	2.21152	1.6582	0.814915	2	1
intron_11_62729086_62733118	0.003496	34	1	0.002657	Testis	0.003578	Brain_Cerebellar_Hemisphere	33.8874	1.81e-15	33.8874	2.91315	3.00486	2.91585	0.015728	1	1
intron_16_70039100_70042351	0.003498	4	2	0.01076	Artery_Tibial	0.8907	Adipose_Subcutaneous	3.46781	6.41e-17	0.532192	-0.13742	2.5504	1.87844	1.34391	2	1
intron_3_58410159_58412904	0.003504	39	2	0.1406	Artery_Aorta	0.9654	Testis	36.0632	5.59e-16	1.93381	-1.47356	0.507506	-0.60375	0.763354	2	1
intron_16_75414695_75433289	0.003509	18	2	0.000302	Brain_Hypothalamus	0.494	Artery_Tibial	15.9643	6.07e-19	1.93096	0.683961	3.61392	2.84506	0.870972	2	1
intron_4_38798898_38800857	0.00351	5	2	0.02715	Cells_EBV-transformed_lymphocytes	0.664	Adipose_Subcutaneous	4.59711	5.61e-17	0.34196	-2.20935	-0.4344	-1.08396	0.895836	2	1
intron_11_62729086_62735382	0.003513	43	1	0.002657	Cells_EBV-transformed_lymphocytes	0.003578	Adipose_Subcutaneous	42.8867	2e-15	42.8867	-3.00486	-2.91315	-2.91529	0.013986	1	1
intron_1_51825382_51827796	0.003532	38	1	0.003532	Adipose_Visceral_Omentum	0.003532	Brain_Cerebellum	38	5.67e-16	38	2.91719	2.91719	2.91719	2.73e-16	1	1
intron_14_70978648_70988567	0.003533	3	2	0.000785	Colon_Sigmoid	0.3636	Colon_Transverse	2.16056	1.65e-16	0.83944	-3.35803	0.908527	-1.93584	2.4633	2	1
intron_19_10702254_10706710	0.00354	47	3	0.01348	Heart_Left_Ventricle	0.5237	Brain_Nucleus_accumbens_basal_ganglia	25.5358	8.03e-16	3.2647	-2.38716	2.47083	-1.15805	1.26407	3	1
intron_2_73076182_73088050	0.003555	47	1	0.003555	Adrenal_Gland	0.003555	Adipose_Visceral_Omentum	47	2e-15	47	2.91517	2.91517	2.91517	3.21e-16	1	1
intron_1_2206667_2207556	0.003562	5	1	0.003562	Liver	0.003562	Artery_Aorta	5	0	5	-2.91455	2.91455	-1.74873	2.60685	1	1
intron_9_15940542_15971609	0.003566	1	1	0.003566	Testis	0.003566	Testis	1	1	1	-2.9142	-2.9142	-2.9142	NA	1	1
intron_1_207630621_207639397	0.003571	21	3	0.1166	Adipose_Subcutaneous	0.945	Artery_Aorta	18.0716	8.33e-18	0.698448	-1.56921	1.56594	-0.42693	0.922862	3	1
intron_11_62728933_62735382	0.003578	1	1	0.003578	Cells_EBV-transformed_lymphocytes	0.003578	Cells_EBV-transformed_lymphocytes	1	1	1	2.91315	2.91315	2.91315	NA	1	1
intron_11_62728929_62735382	0.003578	1	1	0.003578	Cells_EBV-transformed_lymphocytes	0.003578	Cells_EBV-transformed_lymphocytes	1	1	1	2.91315	2.91315	2.91315	NA	1	1
intron_16_11758539_11761468	0.003584	29	1	0.003584	Artery_Aorta	0.003584	Adipose_Subcutaneous	29	1.46e-15	29	-2.91263	2.91263	0.502177	2.91979	1	1
intron_17_45401668_45402714	0.003588	2	1	0.003588	Brain_Cerebellum	0.003588	Brain_Cerebellum	2	0	2	-2.91228	2.91228	0	4.11859	1	1
intron_18_6925718_6926072	0.003594	1	1	0.003594	Testis	0.003594	Testis	1	1	1	2.9118	2.9118	2.9118	NA	1	1
intron_4_94523875_94573351	0.003618	15	3	0.004134	Artery_Tibial	0.6801	Brain_Hypothalamus	13.2093	1.45e-17	0.773821	-2.86775	2.86775	-1.64125	2.19224	3	1
intron_14_102232708_102233688	0.00362	37	3	0.000396	Artery_Aorta	0.111404	Testis	32.6953	5.57e-16	1.68432	-3.54247	-1.59191	-2.89757	0.552043	3	1
intron_17_14192221_14206810	0.003626	27	2	0.00225	Adipose_Visceral_Omentum	0.416	Brain_Cerebellar_Hemisphere	25.7877	1.26e-15	1.21232	-3.05508	3.05508	2.58972	1.40871	2	1
intron_1_228106918_228107668	0.003628	6	1	0.003523	Colon_Transverse	0.00371	Colon_Sigmoid	5.99997	5.31e-17	5.99997	-2.91801	-2.90185	-2.90879	0.006407	1	1
intron_16_89180355_89183548	0.003637	3	2	0.000919	Muscle_Skeletal	0.002763	Brain_Cerebellum	2.75275	0.009158	0.238094	2.99293	3.31431	3.10087	0.184843	2	1
intron_1_93337512_93338230	0.003648	18	1	0.003648	Adipose_Subcutaneous	0.003648	Colon_Sigmoid	18	1.28e-18	18	-2.9071	-2.9071	-2.9071	4.57e-16	1	1
intron_3_134371494_134373686	0.003652	15	3	0.06846	Lung	0.9592	Breast_Mammary_Tissue	13.6463	3.06e-18	0.633824	-0.05116	1.82197	1.33746	0.76078	3	1
intron_4_85721972_85923648	0.003654	11	1	0.003654	Colon_Transverse	0.003654	Adipose_Visceral_Omentum	11	7.45e-33	11	-2.90658	2.90658	0.264235	3.03583	1	1
intron_1_228107869_228108235	0.003658	34	1	0.003778	Adipose_Subcutaneous	0.007129	Adipose_Visceral_Omentum	33.4851	1.71e-15	33.4851	-2.89613	-2.69076	-2.88405	0.049049	1	1
intron_11_62733199_62735382	0.003667	18	1	0.003788	Artery_Tibial	0.004677	Colon_Transverse	17.4635	2.64e-17	17.4635	2.82848	2.8953	2.86189	0.034378	1	1
intron_7_76030527_76047812	0.003671	34	1	0.003671	Artery_Aorta	0.003671	Adipose_Subcutaneous	34	1.78e-15	34	-2.90513	2.90513	2.73424	0.996452	1	1
intron_10_69802717_69822369	0.003672	5	2	0.001505	Artery_Tibial	0.1071	Prostate	4.04089	1.33e-18	0.959105	-1.61137	3.17372	-0.0098	2.26153	2	1
intron_2_159810675_159815405	0.003674	8	1	0.003674	Minor_Salivary_Gland	0.003674	Artery_Coronary	8	5.06e-17	8	-2.90487	-2.90487	-2.90487	4.11e-16	1	1
intron_8_18086936_18104759	0.003681	1	1	0.003681	Brain_Nucleus_accumbens_basal_ganglia	0.003681	Brain_Nucleus_accumbens_basal_ganglia	1	1	1	-2.90428	-2.90428	-2.90428	NA	1	1
intron_6_117543211_117544528	0.003686	48	1	0.003686	Brain_Cerebellum	0.752339	Brain_Putamen_basal_ganglia	47	6.55e-16	47	-2.90385	2.90385	0.537899	2.85289	1	1
intron_6_34696722_34697159	0.003695	28	1	0.003695	Brain_Cerebellar_Hemisphere	0.003695	Adipose_Subcutaneous	28	1.3e-15	28	-2.90309	-2.90309	-2.90309	3.08e-16	1	1
intron_6_7301572_7303550	0.003703	31	1	0.00374	Adipose_Subcutaneous	0.005049	Adrenal_Gland	30.7526	6.89e-16	30.7526	-2.8993	-2.80387	-2.89074	0.026656	1	1
intron_8_144427291_144428489	0.003705	47	2	0.3518	Cells_Cultured_fibroblasts	0.921252	Colon_Sigmoid	45.0302	8.32e-16	1.96984	-0.68064	0.931104	0.090238	0.692003	2	1
intron_19_4717197_4719851	0.003705	2	1	0.003705	Brain_Cerebellum	0.003705	Brain_Cerebellum	2	0	2	-2.90224	-2.90224	-2.90224	0	1	1
intron_19_55456489_55457092	0.00371	2	2	0.001108	Liver	0.007164	Testis	1.65093	0.349067	0.349067	2.68912	3.26145	2.97528	0.404701	2	1
intron_16_75380134_75395090	0.003718	25	2	0.006339	Spleen	0.770407	Adrenal_Gland	22.6498	8.14e-18	2.35012	-1.23164	2.72973	1.46353	0.94377	2	1
intron_1_93335607_93337377	0.003719	39	1	0.003617	Adipose_Visceral_Omentum	0.011178	Testis	38.6245	7.83e-16	38.6245	-2.90977	-2.5371	-2.88609	0.084102	1	1
intron_1_155061646_155062245	0.00372	10	1	0.00372	Brain_Anterior_cingulate_cortex_BA24	0.00372	Brain_Caudate_basal_ganglia	10	3.81e-17	10	2.90098	2.90098	2.90098	2.96e-16	1	1
intron_1_155061646_155061904	0.00372	10	1	0.00372	Brain_Cerebellar_Hemisphere	0.00372	Brain_Anterior_cingulate_cortex_BA24	10	1.18e-32	10	-2.90098	-2.90098	-2.90098	2.09e-16	1	1
intron_1_155061489_155061576	0.00372	6	1	0.00372	Brain_Caudate_basal_ganglia	0.00372	Brain_Caudate_basal_ganglia	6	3.82e-17	6	2.90098	2.90098	2.90098	0	1	1
intron_15_84016499_84021410	0.003721	1	1	0.003721	Testis	0.003721	Testis	1	1	1	-2.90089	-2.90089	-2.90089	NA	1	1
intron_5_126134147_126135013	0.003729	1	1	0.003729	Testis	0.003729	Testis	1	1	1	2.90022	2.90022	2.90022	NA	1	1
intron_1_25746783_25749255	0.003731	8	1	0.003731	Skin_Not_Sun_Exposed_Suprapubic	0.003731	Colon_Sigmoid	8	4.97e-33	8	2.90005	2.90005	2.90005	3.75e-16	1	1
intron_3_193404166_193407313	0.003735	5	1	0.003484	Esophagus_Mucosa	0.005145	Lung	4.98984	3.28e-33	4.98984	2.79784	2.92146	2.89673	0.055285	1	1
intron_16_57985941_57987396	0.00374	16	2	0.000678	Vagina	0.054383	Uterus	15.1828	2.94e-17	0.814398	-3.39821	-1.92377	-2.57311	0.489007	2	1
intron_20_32820028_32825925	0.003744	19	1	0.002202	Brain_Hippocampus	0.004635	Brain_Substantia_nigra	18.8837	1.61e-17	18.8837	-2.88421	3.06156	2.58716	1.32565	1	1
intron_19_4769351_4769648	0.003746	1	1	0.003746	Brain_Frontal_Cortex_BA9	0.003746	Brain_Frontal_Cortex_BA9	1	1	1	-2.89879	-2.89879	-2.89879	NA	1	1
intron_7_76028703_76030421	0.003747	9	1	0.003747	Brain_Amygdala	0.003747	Uterus	9	2.27e-34	9	-2.89871	2.89871	2.25455	1.93247	1	1
intron_4_174522067_174522359	0.00375	6	3	0.0158	Uterus	0.8856	Lung	4.67007	3.71e-18	0.436984	-0.47344	2.4135	0.227428	1.07904	3	1
intron_12_22490218_22493223	0.003751	3	1	0.003751	Muscle_Skeletal	0.003751	Nerve_Tibial	3	1.28e-16	3	2.89838	2.89838	2.89838	3.14e-16	1	1
intron_12_64312752_64330960	0.003762	4	1	0.003762	Skin_Not_Sun_Exposed_Suprapubic	0.003762	Nerve_Tibial	4	0	4	-2.89746	-2.89746	-2.89746	5.13e-16	1	1
intron_12_64312752_64318575	0.003762	2	1	0.003762	Nerve_Tibial	0.003762	Nerve_Tibial	2	0	2	2.89746	2.89746	2.89746	0	1	1
intron_6_32044716_32045006	0.003766	4	3	0.09405	Adipose_Subcutaneous	0.59	Adipose_Visceral_Omentum	2.82086	0.008254	0.4799	-1.67441	1.45815	-0.31857	1.56675	3	1
intron_6_116408854_116426574	0.003767	4	2	0.004998	Skin_Not_Sun_Exposed_Suprapubic	0.1255	Adipose_Subcutaneous	3.80446	7.94e-17	0.195542	1.53209	2.80716	2.4884	0.637536	2	1
intron_6_31806142_31806755	0.003768	44	1	0.003768	Adipose_Visceral_Omentum	0.003768	Brain_Caudate_basal_ganglia	44	1.12e-15	44	-2.89696	-2.89696	-2.89696	4.69e-16	1	1
intron_18_6312056_6326436	0.003771	1	1	0.003771	Testis	0.003771	Testis	1	1	1	2.89671	2.89671	2.89671	NA	1	1
intron_14_102265912_102283478	0.003773	40	3	0.000927	Skin_Sun_Exposed_Lower_leg	0.7735	Skin_Not_Sun_Exposed_Suprapubic	35.5763	1.08e-15	1.21226	-3.31182	0.2878	-2.6152	0.858877	3	1
intron_1_228108321_228109261	0.003778	24	1	0.003778	Adipose_Subcutaneous	0.003778	Brain_Amygdala	24	1.5e-17	24	-2.89613	-2.89613	-2.89613	4.34e-16	1	1
intron_1_228108321_228109149	0.003778	26	1	0.003778	Adipose_Subcutaneous	0.003778	Brain_Anterior_cingulate_cortex_BA24	26	2.37e-15	26	-2.89613	-2.89613	-2.89613	4.17e-16	1	1
intron_1_228108321_228108437	0.003778	20	1	0.003778	Cells_Cultured_fibroblasts	0.003778	Brain_Cerebellar_Hemisphere	20	4.64e-19	20	-2.89613	-2.89613	-2.89613	3.95e-16	1	1
intron_1_228108474_228108955	0.003778	35	1	0.003778	Artery_Aorta	0.003778	Adipose_Visceral_Omentum	35	1.35e-15	35	-2.89613	2.89613	2.56514	1.3641	1	1
intron_1_228107869_228109149	0.003778	5	1	0.003778	Pituitary	0.003778	Nerve_Tibial	5	9.64e-17	5	-2.89613	-2.89613	-2.89613	3.85e-16	1	1
intron_1_228108318_228108437	0.003778	16	1	0.003778	Adipose_Subcutaneous	0.003778	Spleen	16	4.16e-18	16	-2.89613	2.89613	-2.53411	1.44806	1	1
intron_1_228108137_228108235	0.003778	10	1	0.003778	Colon_Transverse	0.003778	Colon_Sigmoid	10	1.85e-32	10	-2.89613	-2.89613	-2.89613	3.92e-16	1	1
intron_1_228108474_228109149	0.003778	30	1	0.003778	Adipose_Subcutaneous	0.003778	Adipose_Visceral_Omentum	30	5.38e-16	30	-2.89613	-2.89613	-2.89613	4.12e-16	1	1
intron_1_228108318_228109261	0.003778	48	1	0.003778	Adipose_Subcutaneous	0.003778	Brain_Caudate_basal_ganglia	48	8.97e-16	48	-2.89613	-2.89613	-2.89613	4.1e-16	1	1
intron_1_228109021_228109149	0.003778	48	1	0.003778	Adipose_Subcutaneous	0.003778	Artery_Coronary	48	1.18e-15	48	2.89613	2.89613	2.89613	3.99e-16	1	1
intron_1_228108318_228109149	0.003778	48	1	0.003778	Adipose_Subcutaneous	0.003778	Brain_Cerebellar_Hemisphere	48	1.22e-15	48	-2.89613	-2.89613	-2.89613	4.05e-16	1	1
intron_1_228108474_228109261	0.003778	3	1	0.003778	Heart_Left_Ventricle	0.003778	Brain_Amygdala	3	0	3	-2.89613	-2.89613	-2.89613	3.14e-16	1	1
intron_19_44497377_44497528	0.003779	1	1	0.003779	Testis	0.003779	Testis	1	1	1	2.89604	2.89604	2.89604	NA	1	1
intron_19_44497377_44501713	0.003779	1	1	0.003779	Testis	0.003779	Testis	1	1	1	-2.89604	-2.89604	-2.89604	NA	1	1
intron_7_151118632_151119987	0.003779	42	1	0.003779	Adipose_Visceral_Omentum	0.003779	Artery_Aorta	42	9.47e-16	42	2.89604	2.89604	2.89604	3.33e-16	1	1
intron_11_10487364_10493349	0.003786	20	1	0.003786	Adipose_Subcutaneous	0.003786	Brain_Caudate_basal_ganglia	20	1.06e-17	20	-2.89546	-2.89546	-2.89546	2.88e-16	1	1
intron_17_14159947_14182021	0.003798	3	1	0.002666	Esophagus_Mucosa	0.004715	Cells_EBV-transformed_lymphocytes	2.99804	1.72e-16	2.99804	-3.00383	-2.82589	-2.89351	0.096356	1	1
intron_17_66030023_66053736	0.0038	14	2	0.02458	Heart_Left_Ventricle	0.3184	Artery_Coronary	13.4245	5.46e-18	0.57551	-2.24794	-0.99775	-1.78872	0.611872	2	1
intron_12_49798463_49801848	0.003803	9	1	0.003803	Colon_Transverse	0.003803	Adipose_Visceral_Omentum	9	6.36e-33	9	-2.89406	2.89406	-2.25093	1.92937	1	1
intron_14_23143204_23154259	0.003807	3	2	0.001058	Artery_Aorta	0.2594	Thyroid	2.04259	1.36e-16	0.957407	-3.27463	3.27463	-0.37594	3.33874	2	1
intron_14_102024580_102026574	0.003809	1	1	0.003809	Brain_Cerebellum	0.003809	Brain_Cerebellum	1	1	1	2.89356	2.89356	2.89356	NA	1	1
intron_7_66993417_66994212	0.00381	6	2	0.000733	Brain_Cerebellum	0.5998	Brain_Cerebellar_Hemisphere	3.90375	1.48e-16	2.09625	-3.37704	-0.52469	-1.7096	1.40151	2	1
intron_7_76048226_76054830	0.003813	48	2	0.002645	Muscle_Skeletal	0.2461	Brain_Caudate_basal_ganglia	45.0973	1.15e-15	2.90275	1.15987	3.00624	1.76643	0.648803	2	1
intron_2_1407056_1407972	0.003816	13	2	0.00401	Adipose_Visceral_Omentum	0.2003	Artery_Tibial	12.2972	6.19e-18	0.702812	-2.87737	-1.2807	-1.74335	0.638433	2	1
intron_5_163457080_163457562	0.003823	11	1	0.003823	Cells_EBV-transformed_lymphocytes	0.003823	Artery_Aorta	11	1.97e-33	11	-2.89241	2.89241	-0.26295	3.02102	1	1
intron_5_163457610_163459327	0.003823	18	1	0.003823	Artery_Coronary	0.003823	Esophagus_Muscularis	18	1.09e-17	18	2.89241	2.89241	2.89241	4.69e-16	1	1
intron_16_19023195_19030224	0.003826	8	2	0.00164	Testis	0.553187	Lung	6.92109	3.46e-17	1.07891	-3.1487	-0.59299	-1.53739	0.713375	2	1
intron_14_102195120_102221557	0.00383	1	1	0.00383	Testis	0.00383	Testis	1	1	1	-2.89183	-2.89183	-2.89183	NA	1	1
intron_3_101403047_101417593	0.003831	3	1	0.003831	Adipose_Subcutaneous	0.003831	Breast_Mammary_Tissue	3	0	3	2.89175	2.89175	2.89175	4.44e-16	1	1
intron_1_228298717_228299259	0.003834	9	1	0.003834	Brain_Hippocampus	0.003834	Colon_Sigmoid	9	5.31e-33	9	2.89151	2.89151	2.89151	4.71e-16	1	1
intron_11_61499327_61499763	0.003837	4	2	0.000866	Brain_Caudate_basal_ganglia	0.0135	Brain_Putamen_basal_ganglia	3.46526	5.47e-48	0.534739	-3.33064	2.4703	-1.66524	2.78669	2	1
intron_16_81001334_81006734	0.003838	27	2	0.02041	Esophagus_Muscularis	0.7935	Kidney_Cortex	24.8231	9.09e-16	2.17692	0.261768	2.31872	1.25915	0.881173	2	1
intron_1_168135036_168136010	0.003845	1	1	0.003845	Esophagus_Muscularis	0.003845	Esophagus_Muscularis	1	1	1	-2.89061	-2.89061	-2.89061	NA	1	1
intron_7_43631782_43639449	0.003847	28	3	0.000273	Whole_Blood	0.1921	Adipose_Visceral_Omentum	21.1365	5.83e-16	2.06223	1.30439	3.63947	2.56889	0.704499	3	1
intron_3_165446263_165460452	0.00385	3	1	0.00385	Brain_Hippocampus	0.00385	Brain_Hippocampus	3	0	3	-2.8902	2.8902	0.963399	3.33731	1	1
intron_10_28744107_28793912	0.003852	1	1	0.003852	Testis	0.003852	Testis	1	1	1	-2.89006	-2.89006	-2.89006	NA	1	1
intron_11_50296975_50298180	0.003857	1	1	0.003857	Testis	0.003857	Testis	1	1	1	-2.88963	-2.88963	-2.88963	NA	1	1
intron_11_50295334_50298180	0.003857	1	1	0.003857	Testis	0.003857	Testis	1	1	1	2.88963	2.88963	2.88963	NA	1	1
intron_1_228109021_228109261	0.003863	47	1	0.003778	Adipose_Subcutaneous	0.01232	Brain_Hypothalamus	46.9593	1.02e-15	46.9593	2.50286	2.89613	2.88776	0.057364	1	1
intron_19_14715470_14716131	0.003865	8	1	0.003865	Artery_Aorta	0.003865	Adipose_Subcutaneous	8	1.14e-16	8	2.88897	2.88897	2.88897	1.68e-16	1	1
intron_19_18933045_18938353	0.003865	1	1	0.003865	Brain_Hippocampus	0.003865	Brain_Hippocampus	1	1	1	2.88897	2.88897	2.88897	NA	1	1
intron_10_37315317_37315696	0.003866	2	1	0.003866	Breast_Mammary_Tissue	0.003866	Testis	2	0	2	2.88889	2.88889	2.88889	6.28e-16	1	1
intron_4_55609179_55609283	0.003869	4	1	0.004064	Skin_Not_Sun_Exposed_Suprapubic	0.004314	Vagina	3.92531	5.61e-17	3.92531	2.85424	2.87319	2.86154	0.009146	1	1
intron_5_132449689_132486192	0.003874	16	2	0.03104	Breast_Mammary_Tissue	0.859152	Lung	13.8571	3.04e-18	2.10591	-1.49813	2.15656	0.848751	1.34529	2	1
intron_19_48735551_48738960	0.003879	37	2	0.000948	Brain_Cortex	0.932	Artery_Tibial	29.7022	4.93e-16	7.29776	-3.30547	0.085329	-0.72259	1.3252	2	1
intron_1_153683824_153684964	0.00388	9	1	0.00388	Adrenal_Gland	0.00388	Adrenal_Gland	9	1.73e-17	9	-2.88776	2.88776	-1.60431	2.54676	1	1
intron_1_228108321_228108955	0.00388	48	1	0.003778	Adipose_Subcutaneous	0.015043	Esophagus_Mucosa	47.9619	1.94e-15	47.9619	2.43134	2.89613	2.88644	0.067087	1	1
intron_4_67619132_67622831	0.003881	42	1	0.003881	Adipose_Subcutaneous	0.003881	Brain_Cerebellum	42	6.4e-16	42	-2.88768	-2.88768	-2.88768	4.81e-16	1	1
intron_1_51823786_51827796	0.003882	34	1	0.003532	Adipose_Subcutaneous	0.006712	Artery_Coronary	33.0769	5.28e-16	33.0769	-2.91719	-2.71081	-2.84741	0.096645	1	1
intron_1_151294138_151294409	0.003885	1	1	0.003885	Whole_Blood	0.003885	Whole_Blood	1	1	1	-2.88735	-2.88735	-2.88735	NA	1	1
intron_22_40404664_40405649	0.003891	18	2	0.000879	Lung	0.008549	Adrenal_Gland	16.6943	3.19e-17	1.3057	-3.32664	-2.62958	-3.09898	0.31475	2	1
intron_12_4656515_4657748	0.003894	14	3	0.020362	Small_Intestine_Terminal_Ileum	0.903	Esophagus_Gastroesophageal_Junction	11.115	4.77e-20	0.95921	-2.31961	2.06704	0.886846	1.37043	3	1
intron_19_17778228_17781231	0.003899	15	2	0.003349	Brain_Cerebellum	0.955936	Brain_Cerebellar_Hemisphere	12.8881	9.16e-18	2.11192	-1.16381	2.93374	0.091733	1.30055	2	1
intron_4_11776344_11778186	0.003902	1	1	0.003902	Testis	0.003902	Testis	1	1	1	2.88598	2.88598	2.88598	NA	1	1
intron_8_123698559_123702642	0.003904	2	2	0.003039	Brain_Substantia_nigra	0.039596	Brain_Spinal_cord_cervical_c-1	1.90853	0.09147	0.09147	-2.96377	-2.05794	-2.51085	0.640513	2	1
intron_2_227295316_227297674	0.003913	12	1	0.003913	Testis	0.003913	Muscle_Skeletal	12	7.66e-18	12	-2.88509	-2.88509	-2.88509	4.44e-16	1	1
intron_11_62723990_62724291	0.003915	2	1	0.003915	Cells_EBV-transformed_lymphocytes	0.003915	Cells_EBV-transformed_lymphocytes	2	3.14e-16	2	-2.88493	2.88493	0	4.07991	1	1
intron_11_62723726_62723914	0.003915	1	1	0.003915	Testis	0.003915	Testis	1	1	1	2.88493	2.88493	2.88493	NA	1	1
intron_12_131834504_131838195	0.003917	1	1	0.003917	Brain_Hypothalamus	0.003917	Brain_Hypothalamus	1	1	1	-2.88477	-2.88477	-2.88477	NA	1	1
intron_16_89297962_89298151	0.003921	2	1	0.003921	Ovary	0.003921	Ovary	2	3.14e-16	2	-2.88445	-2.88445	-2.88445	0	1	1
intron_14_20343687_20346863	0.003923	4	2	0.02744	Brain_Anterior_cingulate_cortex_BA24	0.8527	Cells_EBV-transformed_lymphocytes	3.71346	2.87e-17	0.286541	0.185675	2.2052	1.5065	0.953381	2	1
intron_11_61420530_61421390	0.003924	2	1	0.003924	Adipose_Subcutaneous	0.003924	Adipose_Subcutaneous	2	7.85e-17	2	-2.88421	2.88421	0	4.07888	1	1
intron_20_1370072_1372076	0.003925	28	2	0.00328	Brain_Cerebellum	0.09459	Heart_Left_Ventricle	22.9943	6.79e-16	5.00567	-2.94017	1.67167	-2.46243	1.23248	2	1
intron_1_159198221_159200812	0.003927	6	1	0.001155	Esophagus_Gastroesophageal_Junction	0.008569	Esophagus_Muscularis	5.92724	8.76e-17	5.92724	2.62879	3.24977	2.86718	0.273383	1	1
intron_12_128120907_128121227	0.003931	1	1	0.003931	Testis	0.003931	Testis	1	1	1	2.88365	2.88365	2.88365	NA	1	1
intron_17_78138188_78138349	0.003931	15	1	0.003176	Adipose_Subcutaneous	0.004807	Adipose_Visceral_Omentum	15	3.3e-33	15	-2.95017	-2.81969	-2.88362	0.043828	1	1
intron_11_49792059_49807655	0.003943	2	2	0.000879	Brain_Nucleus_accumbens_basal_ganglia	0.03357	Brain_Cortex	1.62144	0.378563	0.378563	2.1252	3.32658	2.72589	0.849502	2	1
intron_17_76405572_76452725	0.003945	1	1	0.003945	Testis	0.003945	Testis	1	1	1	2.88253	2.88253	2.88253	NA	1	1
intron_1_228217288_228224459	0.003946	2	1	0.001741	Heart_Left_Ventricle	0.009755	Heart_Atrial_Appendage	1.96597	0.034029	1.96597	2.58441	3.13116	2.85778	0.38661	1	1
intron_7_158926463_158930455	0.00395	1	1	0.00395	Brain_Cerebellum	0.00395	Brain_Cerebellum	1	1	1	2.88213	2.88213	2.88213	NA	1	1
intron_14_35108236_35110525	0.003952	16	1	0.003952	Artery_Coronary	0.003952	Brain_Nucleus_accumbens_basal_ganglia	16	1.31e-17	16	2.88197	2.88197	2.88197	5.5e-16	1	1
intron_14_35108236_35109819	0.003952	19	1	0.003952	Brain_Cortex	0.003952	Adrenal_Gland	19	1.06e-17	19	-2.88197	-2.88197	-2.88197	4.19e-16	1	1
intron_7_32918372_32930078	0.003953	9	3	0.02363	Uterus	0.8321	Brain_Amygdala	6.25917	7.81e-19	0.997877	-2.25267	2.26309	-0.65551	1.64819	3	1
intron_3_194670135_194672064	0.003984	7	3	0.04951	Artery_Tibial	0.7978	Breast_Mammary_Tissue	5.45248	4.85e-17	0.213322	-1.96417	0.256195	-0.5753	0.782943	3	1
intron_1_160332557_160335242	0.003996	7	1	0.001746	Artery_Aorta	0.008442	Ovary	6.74217	2.28e-17	6.74217	-3.13035	-2.63386	-2.82721	0.222424	1	1
intron_18_54888118_54891346	0.003997	1	1	0.003997	Testis	0.003997	Testis	1	1	1	-2.8784	-2.8784	-2.8784	NA	1	1
intron_18_54891430_54897926	0.003997	1	1	0.003997	Testis	0.003997	Testis	1	1	1	2.8784	2.8784	2.8784	NA	1	1
intron_6_143495847_143495968	0.003999	18	1	0.003999	Artery_Aorta	0.003999	Adipose_Subcutaneous	18	2.6e-18	18	-2.87824	-2.87824	-2.87824	2.41e-16	1	1
intron_6_143495847_143497389	0.003999	24	1	0.003999	Artery_Tibial	0.003999	Artery_Coronary	24	1.59e-17	24	2.87824	2.87824	2.87824	2.78e-16	1	1
intron_14_102226408_102233688	0.004015	1	1	0.004015	Nerve_Tibial	0.004015	Nerve_Tibial	1	1	1	-2.87698	-2.87698	-2.87698	NA	1	1
intron_1_26788394_26790759	0.004026	14	1	0.004026	Breast_Mammary_Tissue	0.004026	Adrenal_Gland	14	5.46e-18	14	2.87612	2.87612	2.87612	4.27e-16	1	1
intron_17_32444614_32446945	0.004045	1	1	0.004045	Testis	0.004045	Testis	1	1	1	2.87463	2.87463	2.87463	NA	1	1
intron_17_32445900_32446945	0.004045	1	1	0.004045	Testis	0.004045	Testis	1	1	1	-2.87463	-2.87463	-2.87463	NA	1	1
intron_17_32445871_32446945	0.004045	1	1	0.004045	Testis	0.004045	Testis	1	1	1	-2.87463	-2.87463	-2.87463	NA	1	1
intron_17_32445864_32446945	0.004045	1	1	0.004045	Testis	0.004045	Testis	1	1	1	-2.87463	-2.87463	-2.87463	NA	1	1
intron_19_55062110_55062968	0.00405	2	2	0.2313	Esophagus_Mucosa	0.448173	Skin_Not_Sun_Exposed_Suprapubic	1.82563	0.174366	0.174366	-1.19702	0.758464	-0.21928	1.38273	2	1
intron_18_62161385_62186844	0.004053	46	1	0.004053	Brain_Anterior_cingulate_cortex_BA24	0.004053	Adrenal_Gland	46	1.48e-15	46	2.87401	2.87401	2.87401	5.88e-16	1	1
intron_10_17327126_17331408	0.004055	8	2	0.000322	Heart_Atrial_Appendage	0.42339	Brain_Cortex	4.11557	1.24e-60	3.88443	-3.59652	1.49238	-1.25316	2.19619	2	1
intron_16_68863061_68867079	0.004058	7	1	0.004058	Nerve_Tibial	0.004058	Artery_Aorta	7	3.15e-33	7	-2.87362	2.87362	2.05258	2.17225	1	1
intron_15_40289358_40290577	0.004067	36	2	0.01236	Colon_Transverse	0.938718	Brain_Frontal_Cortex_BA9	28.5799	1.65e-15	7.301	-0.99302	2.5017	1.4258	1.5067	2	1
intron_2_219544893_219549152	0.004068	17	2	0.000815	Heart_Atrial_Appendage	0.02424	Colon_Sigmoid	12.893	7.13e-18	4.10702	2.2533	3.34771	2.64542	0.466192	2	1
intron_9_104747852_104750956	0.004078	3	1	0.000244	Pituitary	0.2049	Brain_Hippocampus	2.99379	0	2.99379	-3.66848	-1.26771	-2.86822	1.38608	1	1
intron_19_17783172_17783286	0.004085	3	1	0.004085	Brain_Cerebellar_Hemisphere	0.004085	Brain_Substantia_nigra	3	0	3	-2.87152	-2.87152	-2.87152	1.09e-15	1	1
intron_19_17783172_17784103	0.004085	14	1	0.004085	Brain_Substantia_nigra	0.004085	Adipose_Visceral_Omentum	14	2.42e-18	14	2.87152	2.87152	2.87152	6.75e-16	1	1
intron_1_177944666_177946420	0.004085	1	1	0.004085	Nerve_Tibial	0.004085	Nerve_Tibial	1	1	1	-2.87152	-2.87152	-2.87152	NA	1	1
intron_2_119231034_119239363	0.004086	2	1	0.004086	Muscle_Skeletal	0.004086	Muscle_Skeletal	2	0	2	2.87145	2.87145	2.87145	0	1	1
intron_11_6224707_6234544	0.004095	1	1	0.004095	Brain_Hypothalamus	0.004095	Brain_Hypothalamus	1	1	1	2.87075	2.87075	2.87075	NA	1	1
intron_19_10677310_10678613	0.004099	25	1	0.003423	Brain_Cerebellar_Hemisphere	0.004967	Adipose_Subcutaneous	25	3.8e-18	25	-2.92695	2.92695	1.95264	2.14815	1	1
intron_19_14706773_14708328	0.004102	1	1	0.004102	Artery_Tibial	0.004102	Artery_Tibial	1	1	1	2.87021	2.87021	2.87021	NA	1	1
intron_17_73397482_73398035	0.004108	1	1	0.004108	Testis	0.004108	Testis	1	1	1	2.86975	2.86975	2.86975	NA	1	1
intron_2_29024374_29026853	0.004114	3	2	0.000979	Spleen	0.08469	Heart_Atrial_Appendage	2.28494	0	0.715059	-3.29638	-1.7241	-2.24819	0.907756	2	1
intron_19_52349235_52353682	0.004118	3	2	0.08704	Thyroid	0.3488	Heart_Atrial_Appendage	2.57825	5e-17	0.421749	-0.93692	1.71122	-0.05421	1.52891	2	1
intron_19_17776686_17778137	0.004122	24	1	0.004122	Adipose_Subcutaneous	0.004122	Adipose_Visceral_Omentum	24	1.94e-17	24	-2.86867	-2.86867	-2.86867	4.04e-16	1	1
intron_12_21917103_21925942	0.004122	10	2	0.003686	Vagina	0.4952	Artery_Aorta	9.43772	2.14e-18	0.434284	-2.90385	-0.68206	-1.06936	0.696679	2	1
intron_3_121931735_121939349	0.004143	11	1	0.004143	Brain_Cerebellum	0.004143	Brain_Caudate_basal_ganglia	11	1.65e-17	11	2.86706	2.86706	2.86706	6.73e-16	1	1
intron_18_6926748_6928120	0.00415	1	1	0.00415	Testis	0.00415	Testis	1	1	1	-2.86653	-2.86653	-2.86653	NA	1	1
intron_20_38006397_38011515	0.004152	48	1	0.004152	Cells_Cultured_fibroblasts	0.004152	Adrenal_Gland	48	6.85e-16	48	-2.86638	2.86638	0.477729	2.85619	1	1
intron_1_177940710_177941900	0.004153	24	2	0.020844	Artery_Tibial	0.04996	Skin_Not_Sun_Exposed_Suprapubic	23.0282	2.14e-17	0.971799	-1.96031	2.3108	-1.78234	0.871836	2	1
intron_11_62691141_62692376	0.004157	1	1	0.004157	Brain_Hypothalamus	0.004157	Brain_Hypothalamus	1	1	1	2.866	2.866	2.866	NA	1	1
intron_1_26952412_26960409	0.004167	4	1	0.004167	Esophagus_Mucosa	0.004167	Skin_Sun_Exposed_Lower_leg	4	5.03e-33	4	-2.86523	2.86524	-1.43262	2.86524	1	1
intron_17_80415250_80415650	0.004201	41	2	0.001672	Artery_Tibial	0.2206	Brain_Anterior_cingulate_cortex_BA24	35.0277	2.45e-15	5.97235	-3.14305	1.22493	0.585718	1.56303	2	1
intron_3_197950221_197950936	0.004202	38	3	0.000573	Brain_Spinal_cord_cervical_c-1	0.664393	Colon_Sigmoid	31.8251	2.96e-15	1.86809	-1.48729	3.44422	-0.37436	0.966249	3	1
intron_13_52442445_52449931	0.004202	25	2	0.1738	Adipose_Visceral_Omentum	0.776885	Breast_Mammary_Tissue	21.7696	4e-18	3.23039	-1.36009	1.15963	-0.40993	1.22014	2	1
intron_5_39269819_39270569	0.00421	3	2	0.010604	Whole_Blood	0.756227	Lung	2.63912	1.98e-16	0.360882	0.31044	2.55547	1.76836	1.26393	2	1
intron_19_10545130_10547189	0.004211	6	2	0.006287	Esophagus_Mucosa	0.04781	Artery_Tibial	3.4242	5.21e-17	2.5758	-2.73242	-1.97905	-2.47334	0.383319	2	1
intron_22_45345569_45353978	0.004214	1	1	0.004214	Testis	0.004214	Testis	1	1	1	-2.86169	-2.86169	-2.86169	NA	1	1
intron_6_39887625_39888623	0.004217	3	2	0.09138	Adipose_Subcutaneous	0.8862	Breast_Mammary_Tissue	2.78498	6.16e-33	0.215022	-0.14311	1.68816	0.467311	1.05729	2	1
intron_18_62154651_62157129	0.00422	13	3	0.000485	Artery_Aorta	0.300973	Thyroid	11.1652	2.64e-17	0.467225	1.03435	3.48911	2.9522	0.845149	3	1
intron_15_40854522_40854639	0.004223	18	2	0.03005	Adipose_Subcutaneous	0.3103	Stomach	17.2857	1.93e-17	0.714289	1.01459	2.16943	1.65617	0.59048	2	1
intron_1_228295043_228303675	0.004224	2	2	0.000946	Heart_Left_Ventricle	0.003834	Heart_Atrial_Appendage	1.88222	0.117778	0.117778	-3.30623	-2.89151	-3.09887	0.293255	2	1
intron_13_113064420_113064936	0.004228	2	1	0.004228	Adipose_Subcutaneous	0.004228	Adipose_Subcutaneous	2	0	2	2.86063	2.86063	2.86063	0	1	1
intron_16_68356797_68357054	0.004245	48	2	0.002297	Vagina	0.429626	Brain_Cerebellar_Hemisphere	42.5728	1.66e-15	3.21595	-3.04883	0.900442	-1.8424	0.78536	2	1
intron_20_62325546_62326677	0.00426	1	1	0.00426	Lung	0.00426	Lung	1	1	1	2.85824	2.85824	2.85824	NA	1	1
intron_2_230390023_230392087	0.004265	7	1	0.004265	Brain_Putamen_basal_ganglia	0.004265	Adrenal_Gland	7	7.77e-33	7	-2.85787	2.85787	-1.2248	2.78899	1	1
intron_5_93573118_93573446	0.004266	1	1	0.004266	Testis	0.004266	Testis	1	1	1	-2.85779	-2.85779	-2.85779	NA	1	1
intron_18_42043817_42049531	0.004271	1	1	0.004271	Breast_Mammary_Tissue	0.004271	Breast_Mammary_Tissue	1	1	1	2.85742	2.85742	2.85742	NA	1	1
intron_1_117604936_117605723	0.004274	1	1	0.004274	Testis	0.004274	Testis	1	1	1	2.8572	2.8572	2.8572	NA	1	1
intron_22_44732391_44736772	0.004284	19	4	0.016919	Whole_Blood	0.855635	Skin_Not_Sun_Exposed_Suprapubic	14.7555	2.27e-17	0.561436	-2.38846	1.38714	0.876635	0.856407	4	1
intron_1_46812348_46812496	0.004284	1	1	0.004284	Nerve_Tibial	0.004284	Nerve_Tibial	1	1	1	-2.85646	-2.85646	-2.85646	NA	1	1
intron_7_75954180_75972413	0.004288	1	1	0.004288	Whole_Blood	0.004288	Whole_Blood	1	1	1	2.85616	2.85616	2.85616	NA	1	1
intron_2_68502903_68513548	0.004295	1	1	0.004295	Skin_Sun_Exposed_Lower_leg	0.004295	Skin_Sun_Exposed_Lower_leg	1	1	1	2.85564	2.85564	2.85564	NA	1	1
intron_9_104827169_104828916	0.004297	19	3	0.04558	Adipose_Visceral_Omentum	0.8174	Cells_Cultured_fibroblasts	17.2272	2.07e-17	0.772937	-1.99926	0.263752	-1.43894	0.827758	3	1
intron_4_67495212_67505205	0.004299	2	1	0.004299	Skin_Sun_Exposed_Lower_leg	0.004299	Skin_Sun_Exposed_Lower_leg	2	0	2	-2.85535	2.85535	0	4.03807	1	1
intron_1_153632240_153633958	0.0043	16	1	0.0043	Brain_Substantia_nigra	0.0043	Pancreas	16	6.44e-19	16	-2.85527	2.85527	2.14145	1.95052	1	1
intron_5_39381616_39388305	0.0043	1	1	0.0043	Lung	0.0043	Lung	1	1	1	-2.85527	-2.85527	-2.85527	NA	1	1
intron_1_235176903_235177800	0.004314	2	1	0.004314	Ovary	0.004314	Ovary	2	0	2	-2.85424	2.85424	0	4.0365	1	1
intron_18_6926558_6926657	0.004315	1	1	0.004315	Colon_Transverse	0.004315	Colon_Transverse	1	1	1	-2.85417	-2.85417	-2.85417	NA	1	1
intron_1_228108318_228108955	0.004318	48	1	0.003778	Brain_Amygdala	0.026276	Stomach	47.8798	9.04e-16	47.8798	2.22211	2.89613	2.84986	0.093977	1	1
intron_6_31780153_31780441	0.004324	3	2	0.001126	Esophagus_Mucosa	0.5369	Skin_Not_Sun_Exposed_Suprapubic	2.0015	0	0.998503	-3.25699	0.617508	-0.67399	2.23694	2	1
intron_8_144427271_144428489	0.004336	47	2	0.3518	Esophagus_Gastroesophageal_Junction	0.919998	Breast_Mammary_Tissue	44.1019	1.02e-15	2.2251	-0.68064	0.931104	0.001199	0.730338	2	1
intron_1_159198586_159199786	0.004344	6	1	0.001155	Vagina	0.008569	Adipose_Subcutaneous	5.88982	8.52e-19	5.88982	-3.24977	-2.62879	-2.82768	0.308508	1	1
intron_11_50315596_50320914	0.004345	1	1	0.004345	Testis	0.004345	Testis	1	1	1	2.85195	2.85195	2.85195	NA	1	1
intron_17_49707444_49707730	0.004348	2	1	0.004348	Artery_Aorta	0.004348	Artery_Tibial	2	7.85e-17	2	-2.85174	2.85175	2.22e-16	4.03298	1	1
intron_17_45405106_45405847	0.004359	16	1	0.004359	Minor_Salivary_Gland	0.004359	Vagina	16	3.01e-17	16	-2.85094	2.85094	-0.71274	2.85094	1	1
intron_17_45404681_45404924	0.004359	28	1	0.004359	Adipose_Subcutaneous	0.004359	Brain_Cerebellar_Hemisphere	28	1.23e-15	28	-2.85094	2.85094	2.6473	1.07756	1	1
intron_17_45404681_45405028	0.004359	16	1	0.004359	Lung	0.004359	Small_Intestine_Terminal_Ileum	16	4.74e-32	16	-2.85094	-2.85094	-2.85094	6.78e-16	1	1
intron_17_45405106_45405676	0.004359	37	1	0.004359	Artery_Coronary	0.004359	Adipose_Subcutaneous	37	2.4e-15	37	-2.85094	2.85094	2.38863	1.57785	1	1
intron_5_115616445_115620435	0.004362	11	1	0.004362	Artery_Tibial	0.004362	Adipose_Subcutaneous	11	2.67e-17	11	-2.85072	-2.85072	-2.85072	3.14e-16	1	1
intron_5_163457610_163459862	0.004366	40	1	0.003823	Brain_Hippocampus	0.4671	Brain_Frontal_Cortex_BA9	39.8013	6.68e-16	39.8013	0.727206	2.89241	2.83828	0.342349	1	1
intron_1_229645969_229647510	0.004382	13	1	0.004382	Adipose_Visceral_Omentum	0.004382	Brain_Hippocampus	13	1.27e-32	13	2.84927	2.84927	2.84927	2.87e-16	1	1
intron_15_88904942_88905757	0.004387	1	1	0.004387	Muscle_Skeletal	0.004387	Muscle_Skeletal	1	1	1	2.8489	2.8489	2.8489	NA	1	1
intron_17_78138188_78138421	0.004397	3	1	0.003775	Lung	0.004742	Cells_EBV-transformed_lymphocytes	3	0	3	2.82406	2.89638	2.84816	0.041754	1	1
intron_8_143045996_143047679	0.004403	1	1	0.004403	Adrenal_Gland	0.004403	Adrenal_Gland	1	1	1	-2.84775	-2.84775	-2.84775	NA	1	1
intron_7_87163617_87164934	0.004416	39	1	0.004416	Adipose_Subcutaneous	0.004416	Artery_Tibial	39	2.5e-15	39	-2.84681	-2.84681	-2.84681	2.39e-16	1	1
intron_7_76048226_76048576	0.004428	49	2	0.001834	Cells_EBV-transformed_lymphocytes	0.736865	Testis	46.8901	1.17e-15	2.04426	-3.11592	0.336007	-2.36536	0.548781	2	1
intron_2_37201726_37204304	0.004431	49	3	0.000396	Vagina	0.684	Minor_Salivary_Gland	43.6827	1.31e-15	1.65187	-0.40701	3.54303	2.47967	0.753007	3	1
intron_19_991351_991995	0.004434	30	4	0.04058	Adipose_Subcutaneous	0.6614	Brain_Cerebellum	20.0239	9.08e-16	0.933136	-2.0478	0.987495	0.272596	0.946412	4	1
intron_17_78138479_78138574	0.004438	3	1	0.003775	Adipose_Subcutaneous	0.004807	Whole_Blood	3	6.41e-17	3	2.81969	2.89638	2.84525	0.044274	1	1
intron_14_70969110_70976942	0.00445	1	1	0.00445	Ovary	0.00445	Ovary	1	1	1	-2.84437	-2.84437	-2.84437	NA	1	1
intron_11_8100997_8101486	0.004456	1	1	0.004456	Nerve_Tibial	0.004456	Nerve_Tibial	1	1	1	-2.84394	-2.84394	-2.84394	NA	1	1
intron_14_54523245_54530049	0.004458	39	1	0.003834	Stomach	0.043555	Testis	38.8631	1.47e-15	38.8631	2.01835	2.8915	2.83762	0.177295	1	1
intron_2_201626147_201628076	0.004461	4	1	0.004461	Cells_Cultured_fibroblasts	0.004461	Cells_Cultured_fibroblasts	4	0	4	-2.84358	-2.84358	-2.84358	0	1	1
intron_11_50315564_50320914	0.004466	1	1	0.004466	Testis	0.004466	Testis	1	1	1	2.84322	2.84322	2.84322	NA	1	1
intron_11_720223_720597	0.004467	44	2	0.000714	Kidney_Cortex	0.391084	Brain_Cerebellar_Hemisphere	36.5109	6.66e-16	6.89799	0.857654	3.38407	2.78619	0.601864	2	1
intron_4_83094791_83114666	0.004474	1	1	0.004474	Lung	0.004474	Lung	1	1	1	-2.84265	-2.84265	-2.84265	NA	1	1
intron_17_39873126_39874462	0.004477	1	1	0.004477	Testis	0.004477	Testis	1	1	1	2.84244	2.84244	2.84244	NA	1	1
intron_17_78415027_78417102	0.004483	2	1	0.004483	Lung	0.004483	Lung	2	7.85e-17	2	-2.84201	-2.84201	-2.84201	0	1	1
intron_8_143813526_143813637	0.004483	30	2	0.003416	Artery_Aorta	0.127144	Ovary	28.2584	3.85e-16	1.00548	-2.92759	2.92759	-2.13857	1.9321	2	1
intron_14_103498528_103500156	0.004489	27	1	0.004489	Adipose_Visceral_Omentum	0.004489	Adipose_Subcutaneous	27	1.02e-15	27	-2.84158	-2.84158	-2.84158	2.3e-16	1	1
intron_14_103498528_103502882	0.004489	30	1	0.004489	Adipose_Subcutaneous	0.004489	Adrenal_Gland	30	5.38e-16	30	2.84158	2.84158	2.84158	2.61e-16	1	1
intron_12_31103020_31103322	0.004495	47	4	0.006115	Ovary	0.834531	Cells_Cultured_fibroblasts	25.0165	9.04e-16	2.17097	-2.74155	0.745284	-1.31251	1.00716	4	1
intron_10_58273484_58276118	0.004509	1	1	0.004509	Testis	0.004509	Testis	1	1	1	2.84017	2.84017	2.84017	NA	1	1
intron_10_58273484_58277117	0.004509	1	1	0.004509	Testis	0.004509	Testis	1	1	1	-2.84017	-2.84017	-2.84017	NA	1	1
intron_1_179302802_179323437	0.004518	37	2	0.001179	Adipose_Subcutaneous	0.926259	Brain_Cerebellar_Hemisphere	29.7977	7.75e-16	7.20227	-3.24391	3.24391	-2.01906	2.1511	2	1
intron_9_17135425_17143288	0.004518	2	1	0.004518	Liver	0.004518	Cells_Cultured_fibroblasts	2	3.14e-16	2	2.83953	2.83953	2.83953	6.28e-16	1	1
intron_20_43580061_43583179	0.004527	3	1	0.004527	Pancreas	0.004527	Liver	3	0	3	-2.8389	-2.8389	-2.8389	3.14e-16	1	1
intron_16_5031884_5033341	0.004534	6	1	0.004534	Brain_Frontal_Cortex_BA9	0.004534	Adipose_Subcutaneous	6	6.3e-17	6	-2.8384	-2.8384	-2.8384	2.81e-16	1	1
intron_6_31798507_31806755	0.004539	26	1	0.001965	Esophagus_Muscularis	0.02144	Kidney_Cortex	25.2011	4e-16	25.2011	2.30015	3.09549	2.79239	0.267039	1	1
intron_8_143378820_143378912	0.004546	32	1	0.004546	Skin_Not_Sun_Exposed_Suprapubic	0.004546	Brain_Cerebellum	32	1.02e-15	32	2.83756	2.83756	2.83756	3.29e-16	1	1
intron_8_143378911_143379006	0.004546	6	1	0.004546	Nerve_Tibial	0.004546	Brain_Cortex	6	7.96e-17	6	-2.83756	-2.83756	-2.83756	2.81e-16	1	1
intron_8_143379078_143379325	0.004546	12	1	0.004546	Brain_Caudate_basal_ganglia	0.004546	Brain_Hippocampus	12	3.51e-17	12	-2.83756	2.83756	1.89171	2.20904	1	1
intron_5_50667601_50668071	0.004549	2	1	0.004549	Stomach	0.004549	Pituitary	2	0	2	2.83735	2.83735	2.83735	4.44e-16	1	1
intron_17_81198971_81199381	0.004553	1	1	0.004553	Cells_Cultured_fibroblasts	0.004553	Cells_Cultured_fibroblasts	1	1	1	2.83707	2.83707	2.83707	NA	1	1
intron_2_230391807_230392087	0.004556	3	1	0.004556	Cells_EBV-transformed_lymphocytes	0.004556	Cells_EBV-transformed_lymphocytes	3	0	3	-2.83686	2.83686	0.945619	3.27572	1	1
intron_7_6730301_6730634	0.004556	11	2	0.003259	Colon_Sigmoid	0.3377	Artery_Coronary	10.0295	1.2e-17	0.97054	-2.94219	2.94219	-0.98273	2.77237	2	1
intron_11_833022_834530	0.004557	34	2	0.1038	Small_Intestine_Terminal_Ileum	0.981992	Esophagus_Muscularis	32.1258	1.92e-15	1.53316	-1.6267	0.12743	-0.56012	0.742225	2	1
intron_14_103428440_103448919	0.004561	24	1	0.004561	Stomach	0.004561	Brain_Anterior_cingulate_cortex_BA24	24	1.11e-17	24	-2.83651	2.83651	-2.12738	1.91653	1	1
intron_15_56238621_56243125	0.00457	1	1	0.00457	Testis	0.00457	Testis	1	1	1	-2.83588	-2.83588	-2.83588	NA	1	1
intron_17_36496406_36499075	0.004576	43	1	0.004576	Adipose_Subcutaneous	0.004576	Adipose_Visceral_Omentum	43	7.46e-16	43	2.83546	2.83546	2.83546	4.49e-16	1	1
intron_17_45990075_45991460	0.00458	2	1	0.00458	Muscle_Skeletal	0.00458	Muscle_Skeletal	2	3.14e-16	2	-2.83518	2.83518	0	4.00955	1	1
intron_12_132145665_132150981	0.004581	42	4	0.007	Nerve_Tibial	0.997388	Thyroid	28.9344	5.11e-16	1.26284	-2.69686	1.41099	-0.93406	0.782035	4	1
intron_1_9085142_9088372	0.004582	1	1	0.004582	Testis	0.004582	Testis	1	1	1	2.83504	2.83504	2.83504	NA	1	1
intron_6_7301368_7303550	0.004583	5	1	0.00374	Cells_EBV-transformed_lymphocytes	0.01015	Artery_Tibial	4.99548	7.22e-30	4.99548	2.57068	2.8993	2.83357	0.146964	1	1
intron_11_67433042_67433126	0.004584	49	1	0.002905	Kidney_Cortex	0.01203	Brain_Putamen_basal_ganglia	48.1535	1.73e-15	48.1535	-2.97764	-2.51126	-2.8098	0.081817	1	1
intron_1_160240370_160262449	0.004588	4	2	0.005142	Brain_Hypothalamus	0.1633	Muscle_Skeletal	2.22155	1.67e-16	1.77845	1.39406	2.798	2.09603	0.810567	2	1
intron_10_110106053_110112777	0.004591	1	1	0.004591	Brain_Cortex	0.004591	Brain_Cortex	1	1	1	2.83441	2.83441	2.83441	NA	1	1
intron_18_59469607_59480186	0.004603	1	1	0.004603	Adrenal_Gland	0.004603	Adrenal_Gland	1	1	1	-2.83358	-2.83358	-2.83358	NA	1	1
intron_5_176392945_176396479	0.004617	7	3	0.004486	Thyroid	0.2371	Brain_Nucleus_accumbens_basal_ganglia	3.03379	2.64e-18	1.78436	-1.18227	2.84179	0.938861	1.98965	3	1
intron_8_68850045_68852701	0.004623	1	1	0.004623	Artery_Tibial	0.004623	Artery_Tibial	1	1	1	-2.83219	-2.83219	-2.83219	NA	1	1
intron_16_16136644_16141173	0.004624	2	1	0.004624	Esophagus_Muscularis	0.004624	Esophagus_Muscularis	2	0	2	2.83212	2.83212	2.83212	0	1	1
intron_22_38734397_38737951	0.004631	5	1	0.004631	Colon_Transverse	0.004631	Adrenal_Gland	5	7.29e-35	5	-2.83164	2.83164	-1.69898	2.5327	1	1
intron_14_64940198_64942505	0.004632	1	1	0.004632	Liver	0.004632	Liver	1	1	1	2.83157	2.83157	2.83157	NA	1	1
intron_10_28794133_28806047	0.004638	1	1	0.004638	Testis	0.004638	Testis	1	1	1	-2.83116	-2.83116	-2.83116	NA	1	1
intron_10_28794133_28801787	0.004638	1	1	0.004638	Testis	0.004638	Testis	1	1	1	-2.83116	-2.83116	-2.83116	NA	1	1
intron_21_45505431_45505835	0.004644	35	3	0.007686	Stomach	0.912	Spleen	29.9884	1.19e-15	1.46797	-2.37184	2.66556	-1.31703	0.945025	3	1
intron_5_168409995_168411629	0.004647	1	1	0.004647	Skin_Sun_Exposed_Lower_leg	0.004647	Skin_Sun_Exposed_Lower_leg	1	1	1	-2.83054	-2.83054	-2.83054	NA	1	1
intron_22_18110868_18121479	0.004655	2	2	0.001204	Heart_Left_Ventricle	0.4087	Adipose_Subcutaneous	1.0998	0.9002	0.9002	-3.23793	-0.82618	-2.03206	1.70536	2	1
intron_8_143291767_143292972	0.004657	33	3	0.000619	Brain_Caudate_basal_ganglia	0.7499	Nerve_Tibial	24.4356	9.53e-16	0.996722	-3.42311	-0.31877	-1.45409	1.28792	3	1
intron_3_52523576_52523652	0.004659	20	1	0.004659	Adipose_Subcutaneous	0.004659	Brain_Hippocampus	20	1.16e-17	20	-2.82971	2.82971	-1.9808	2.07332	1	1
intron_15_70054685_70055049	0.00467	7	2	0.09324	Adrenal_Gland	0.745551	Cells_EBV-transformed_lymphocytes	6.68223	7.52e-32	0.317769	-0.32451	1.67855	1.3924	0.757085	2	1
intron_17_740600_741301	0.004672	16	1	0.002285	Skin_Sun_Exposed_Lower_leg	0.1951	Skin_Not_Sun_Exposed_Suprapubic	15.6318	5.89e-18	15.6318	-3.05046	-1.29564	-2.78626	0.436793	1	1
intron_5_748559_749252	0.004679	1	1	0.004679	Brain_Nucleus_accumbens_basal_ganglia	0.004679	Brain_Nucleus_accumbens_basal_ganglia	1	1	1	-2.82834	-2.82834	-2.82834	NA	1	1
intron_6_158637894_158641319	0.004682	40	2	0.02078	Brain_Putamen_basal_ganglia	0.642053	Testis	35.1641	4.96e-16	3.33316	-2.31196	2.22442	-1.22644	1.10518	2	1
intron_17_40833199_40834382	0.004683	26	2	0.010859	Testis	0.3361	Whole_Blood	23.4954	2.3e-15	2.50462	-2.54719	-0.9619	-1.15255	0.501665	2	1
intron_8_17069719_17077783	0.004685	21	2	0.001337	Stomach	0.3869	Pituitary	12.6134	1.2e-18	8.38665	-3.20792	-0.86525	-2.07742	1.12539	2	1
intron_16_57985267_57985482	0.004688	2	1	0.004688	Testis	0.004688	Testis	2	0	2	-2.82773	2.82773	0	3.99901	1	1
intron_8_141211697_141212197	0.00469	2	1	0.00469	Skin_Sun_Exposed_Lower_leg	0.00469	Skin_Sun_Exposed_Lower_leg	2	3.14e-16	2	-2.82759	-2.82759	-2.82759	0	1	1
intron_5_477465_477806	0.004703	49	4	0.028238	Prostate	0.982108	Nerve_Tibial	40.3932	3.03e-15	1.48999	-2.19397	2.00499	-0.55945	1.02611	4	1
intron_17_14159947_14191989	0.004715	6	1	0.004715	Cells_EBV-transformed_lymphocytes	0.004715	Adipose_Visceral_Omentum	6	3.94e-33	6	-2.82589	2.82589	0.941962	2.91856	1	1
intron_3_159998317_160009112	0.004731	1	1	0.004731	Testis	0.004731	Testis	1	1	1	2.8248	2.8248	2.8248	NA	1	1
intron_5_126870791_126878185	0.004732	1	1	0.004732	Prostate	0.004732	Prostate	1	1	1	-2.82473	-2.82473	-2.82473	NA	1	1
intron_11_124743146_124745503	0.004755	1	1	0.004755	Whole_Blood	0.004755	Whole_Blood	1	1	1	-2.82318	-2.82318	-2.82318	NA	1	1
intron_17_39918242_39918534	0.004772	1	1	0.004772	Small_Intestine_Terminal_Ileum	0.004772	Small_Intestine_Terminal_Ileum	1	1	1	-2.82203	-2.82203	-2.82203	NA	1	1
intron_12_121309863_121309970	0.004773	1	1	0.004773	Small_Intestine_Terminal_Ileum	0.004773	Small_Intestine_Terminal_Ileum	1	1	1	2.82197	2.82197	2.82197	NA	1	1
intron_1_160325652_160332448	0.004775	6	2	0.003364	Adipose_Subcutaneous	0.2409	Brain_Nucleus_accumbens_basal_ganglia	5.01034	1.36e-20	0.989664	-2.93236	1.17274	-2.24817	1.6759	2	1
intron_17_58214838_58216088	0.004785	1	1	0.004785	Brain_Anterior_cingulate_cortex_BA24	0.004785	Brain_Anterior_cingulate_cortex_BA24	1	1	1	2.82116	2.82116	2.82116	NA	1	1
intron_11_68018893_68019170	0.004797	1	1	0.004797	Adrenal_Gland	0.004797	Adrenal_Gland	1	1	1	-2.82036	-2.82036	-2.82036	NA	1	1
intron_5_163471271_163473179	0.004801	1	1	0.004801	Testis	0.004801	Testis	1	1	1	-2.82012	-2.82012	-2.82012	NA	1	1
intron_15_63930455_63971423	0.004827	3	2	0.2634	Lung	0.6644	Whole_Blood	2.84871	4.06e-17	0.151286	-1.11839	0.433846	-0.60098	0.896185	2	1
intron_2_9523338_9526111	0.00484	18	1	0.003059	Breast_Mammary_Tissue	0.163042	Adipose_Subcutaneous	17.5138	1.26e-18	17.5138	-2.96175	-1.39491	-2.76374	0.482346	1	1
intron_21_14064527_14083950	0.004853	1	1	0.004853	Esophagus_Mucosa	0.004853	Esophagus_Mucosa	1	1	1	-2.81663	-2.81663	-2.81663	NA	1	1
intron_3_122911535_122911920	0.004858	29	2	0.002613	Brain_Cortex	0.632405	Artery_Aorta	27.9201	2.29e-15	1.0799	-1.30615	3.00994	-1.12878	0.810677	2	1
intron_1_228217288_228243183	0.004858	5	1	0.001742	Heart_Atrial_Appendage	0.01007	Brain_Caudate_basal_ganglia	4.92672	9.97e-17	4.92672	2.57342	3.13102	2.79646	0.305412	1	1
intron_6_8097467_8102435	0.004864	4	1	0.004864	Esophagus_Gastroesophageal_Junction	0.004864	Artery_Tibial	4	0	4	2.8159	2.8159	2.8159	8.88e-16	1	1
intron_6_78867891_78885378	0.004869	12	2	0.001463	Cells_EBV-transformed_lymphocytes	0.1576	Vagina	7.92776	1.12e-18	4.07224	-3.18192	-1.41319	-2.4422	0.855746	2	1
intron_16_77206500_77206873	0.004872	1	1	0.004872	Testis	0.004872	Testis	1	1	1	-2.81538	-2.81538	-2.81538	NA	1	1
intron_1_155212219_155212385	0.004874	49	1	0.004874	Adipose_Subcutaneous	0.004874	Brain_Amygdala	49	6.92e-16	49	-2.81525	-2.81525	-2.81525	6.69e-16	1	1
intron_5_151786715_151790323	0.00488	7	2	0.009049	Brain_Cerebellar_Hemisphere	0.04189	Esophagus_Gastroesophageal_Junction	6.00107	1.04e-18	0.99893	-2.6102	2.6102	-1.20088	2.41259	2	1
intron_14_103451983_103455319	0.004883	1	1	0.004883	Testis	0.004883	Testis	1	1	1	-2.81465	-2.81465	-2.81465	NA	1	1
intron_14_103451983_103457142	0.004883	4	1	0.004883	Minor_Salivary_Gland	0.004883	Pancreas	4	0	4	2.81465	2.81465	2.81465	7.69e-16	1	1
intron_1_44701119_44724122	0.004887	18	1	0.004887	Brain_Nucleus_accumbens_basal_ganglia	0.004887	Brain_Amygdala	18	1.98e-17	18	-2.81439	2.81439	-1.87626	2.15854	1	1
intron_10_44933776_44934656	0.004888	1	1	0.004888	Testis	0.004888	Testis	1	1	1	2.81432	2.81432	2.81432	NA	1	1
intron_12_79822190_79828320	0.004893	46	2	0.006124	Brain_Hypothalamus	0.932741	Cells_EBV-transformed_lymphocytes	42.6229	5.3e-16	3.37707	-2.74105	1.08889	-0.04841	0.96803	2	1
intron_11_118758902_118759922	0.004897	13	2	0.003214	Brain_Substantia_nigra	0.9514	Artery_Aorta	12.1821	1.69e-17	0.817938	-0.06095	2.94649	0.273537	0.80383	2	1
intron_20_1552038_1578338	0.004901	1	1	0.004901	Whole_Blood	0.004901	Whole_Blood	1	1	1	2.81347	2.81347	2.81347	NA	1	1
intron_8_133113603_133116609	0.004901	15	3	0.125	Spleen	0.826826	Adrenal_Gland	11.6455	1.59e-18	1.13732	-1.29274	1.53412	-0.00024	1.02835	3	1
intron_1_93325895_93339357	0.004903	43	1	0.002792	Esophagus_Gastroesophageal_Junction	0.009919	Brain_Anterior_cingulate_cortex_BA24	41.6825	2.04e-15	41.6825	2.57864	2.9897	2.76981	0.189386	1	1
intron_12_54644756_54645173	0.004914	5	1	0.004914	Breast_Mammary_Tissue	0.004914	Skin_Not_Sun_Exposed_Suprapubic	5	0	5	-2.81262	2.81262	1.68757	2.51568	1	1
intron_12_54644947_54645173	0.004914	2	1	0.004914	Skin_Not_Sun_Exposed_Suprapubic	0.004914	Skin_Not_Sun_Exposed_Suprapubic	2	3.14e-16	2	-2.81262	-2.81262	-2.81262	0	1	1
intron_10_58269304_58276118	0.004921	4	1	0.004921	Muscle_Skeletal	0.004921	Brain_Anterior_cingulate_cortex_BA24	4	3.49e-32	4	2.81216	2.81216	2.81216	2.56e-16	1	1
intron_8_53946748_53954076	0.004922	1	1	0.004922	Brain_Hippocampus	0.004922	Brain_Hippocampus	1	1	1	-2.81209	-2.81209	-2.81209	NA	1	1
intron_7_130321316_130322489	0.00493	1	1	0.00493	Spleen	0.00493	Spleen	1	1	1	2.81157	2.81157	2.81157	NA	1	1
intron_9_68742657_68818461	0.00494	27	3	0.00218	Uterus	0.9599	Brain_Spinal_cord_cervical_c-1	21.4172	1.22e-15	0.913804	-3.06455	3.06455	-1.93395	1.96821	3	1
intron_10_38393112_38402569	0.004962	1	1	0.004962	Testis	0.004962	Testis	1	1	1	-2.80949	-2.80949	-2.80949	NA	1	1
intron_1_26234310_26239762	0.004967	5	4	0.000182	Nerve_Tibial	0.6352	Brain_Cerebellum	2.75569	2.73e-18	0.184203	-0.47442	3.74277	2.08749	1.85067	4	1
intron_19_10677310_10679097	0.004967	14	1	0.004967	Testis	0.004967	Artery_Coronary	14	1.33e-17	14	-2.80917	2.80917	-9.52e-17	2.91521	1	1
intron_1_160297745_160305433	0.00498	13	2	0.004646	Brain_Anterior_cingulate_cortex_BA24	0.2234	Brain_Cerebellar_Hemisphere	10.7441	2.23e-17	1.96016	-2.83061	1.2252	0.60064	1.52283	2	1
intron_1_203150778_203165261	0.004985	11	1	0.004985	Brain_Caudate_basal_ganglia	0.004985	Brain_Amygdala	11	1.74e-17	11	2.808	2.808	2.808	2.43e-16	1	1
intron_14_92030776_92033192	0.004986	10	2	0.19962	Cells_Cultured_fibroblasts	0.284919	Spleen	8.6035	5.64e-33	1.3965	-1.28263	1.20397	-0.01152	1.2826	2	1
intron_11_62724426_62725816	0.004987	3	1	0.004987	Pancreas	0.004987	Brain_Cerebellar_Hemisphere	3	0	3	-2.80787	-2.80787	-2.80787	4.44e-16	1	1
intron_11_62724426_62726619	0.004987	21	1	0.004987	Brain_Nucleus_accumbens_basal_ganglia	0.004987	Adipose_Subcutaneous	21	5.04e-18	21	-2.80787	2.80787	-0.13371	2.87395	1	1
intron_7_27543100_27629371	0.004998	8	1	0.004367	Nerve_Tibial	0.00543	Uterus	7.97486	2.62e-17	7.97486	-2.78035	2.85033	2.10772	1.97528	1	1
intron_10_79936656_79950028	0.004999	3	1	0.004999	Brain_Nucleus_accumbens_basal_ganglia	0.004999	Pituitary	3	3.14e-16	3	-2.8071	2.8071	-0.9357	3.24136	1	1
intron_17_36104642_36105225	0.005006	36	3	0.000174	Brain_Substantia_nigra	0.975223	Small_Intestine_Terminal_Ileum	19.1824	1.06e-15	1.7166	-2.09772	3.75463	1.08073	1.92318	3	1
intron_20_64076646_64079294	0.005013	16	1	0.005013	Esophagus_Gastroesophageal_Junction	0.005013	Adipose_Subcutaneous	16	1.76e-18	16	-2.8062	-2.8062	-2.8062	5.13e-16	1	1
intron_14_103457212_103462405	0.005015	1	1	0.005015	Minor_Salivary_Gland	0.005015	Minor_Salivary_Gland	1	1	1	-2.80607	-2.80607	-2.80607	NA	1	1
intron_12_9982129_9995018	0.005027	2	2	0.1917	Whole_Blood	0.195855	Lung	1.68094	0.319057	0.319057	-1.30557	1.29345	-0.00606	1.83778	2	1
intron_6_168059188_168060761	0.005037	5	3	0.01059	Colon_Transverse	0.1769	Nerve_Tibial	3.18479	8.5e-17	0.793737	-2.55594	2.00056	0.829179	1.92006	3	1
intron_1_241597997_241600380	0.005038	7	2	0.02445	Lung	0.482578	Cells_EBV-transformed_lymphocytes	4.93255	9.52e-33	2.06745	-1.86458	2.24998	0.481497	1.91525	2	1
intron_19_4660003_4664876	0.005052	19	2	0.1154	Brain_Putamen_basal_ganglia	0.9781	Brain_Cerebellar_Hemisphere	18.3166	5.57e-18	0.683365	-1.57438	0.027451	-0.31769	0.622244	2	1
intron_7_99484143_99486476	0.005057	47	2	0.02488	Nerve_Tibial	0.2828	Artery_Aorta	40.9591	3.75e-15	6.04087	-2.24326	2.24326	-1.08352	0.810413	2	1
intron_2_39769093_39769710	0.005058	37	3	0.01808	Kidney_Cortex	0.980409	Colon_Sigmoid	25.2911	4.5e-16	3.51876	-2.36398	2.24841	-0.7515	1.41106	3	1
intron_1_160244034_160262449	0.005065	25	1	0.005065	Artery_Tibial	0.005065	Brain_Anterior_cingulate_cortex_BA24	25	1.95e-17	25	-2.80287	2.80287	-1.90595	2.09748	1	1
intron_9_98756606_98768081	0.005072	19	1	0.005072	Brain_Frontal_Cortex_BA9	0.005072	Brain_Caudate_basal_ganglia	19	3.26e-17	19	-2.80243	2.80242	-0.1475	2.87523	1	1
intron_5_665325_666864	0.005075	1	1	0.005075	Cells_EBV-transformed_lymphocytes	0.005075	Cells_EBV-transformed_lymphocytes	1	1	1	-2.80223	-2.80223	-2.80223	NA	1	1
intron_9_104770998_104772822	0.005079	41	2	0.001568	Brain_Substantia_nigra	0.07022	Brain_Hypothalamus	34.9504	1.82e-15	5.91734	1.81049	3.16186	2.4264	0.588069	2	1
intron_11_93499348_93543276	0.005084	11	2	0.001173	Prostate	0.3043	Adrenal_Gland	7.03114	1.33e-17	3.96886	-3.24537	3.24537	-0.10826	2.4262	2	1
intron_10_89010815_89011999	0.005089	15	2	0.005932	Brain_Cortex	0.934666	Adipose_Visceral_Omentum	12.5794	1.52e-17	2.42056	-2.75152	0.753582	-2.09527	1.36644	2	1
intron_18_45169521_45179886	0.00509	1	1	0.00509	Testis	0.00509	Testis	1	1	1	2.80128	2.80128	2.80128	NA	1	1
intron_1_112491081_112514874	0.005092	4	2	0.002488	Lung	0.121805	Breast_Mammary_Tissue	3.02199	1.42e-31	0.978011	1.54724	3.0248	2.65541	0.738778	2	1
intron_20_63247770_63248815	0.005092	1	1	0.005092	Brain_Nucleus_accumbens_basal_ganglia	0.005092	Brain_Nucleus_accumbens_basal_ganglia	1	1	1	-2.80116	-2.80116	-2.80116	NA	1	1
intron_6_52994401_52995249	0.005098	22	3	0.004024	Cells_Cultured_fibroblasts	0.5222	Artery_Coronary	12.1675	4.5e-19	1.44026	-2.87627	2.87627	0.695225	0.921128	3	1
intron_15_80180225_80181042	0.005099	4	2	0.01321	Brain_Spinal_cord_cervical_c-1	0.047711	Lung	3.00346	1.31e-16	0.996536	1.97993	2.47806	2.35352	0.249064	2	1
intron_19_40744196_40744559	0.005105	4	1	0.005105	Lung	0.005105	Brain_Nucleus_accumbens_basal_ganglia	4	3.85e-17	4	-2.80033	2.80033	1.40017	2.80033	1	1
intron_2_238093944_238094420	0.005114	29	2	0.044	Skin_Not_Sun_Exposed_Suprapubic	0.977182	Heart_Left_Ventricle	24.3784	6.17e-16	4.62165	-2.01409	1.12474	-0.43684	1.30046	2	1
intron_13_72792547_72795359	0.005124	27	3	0.01383	Esophagus_Muscularis	0.5305	Kidney_Cortex	23.1898	3.26e-16	0.994398	-1.85079	2.46165	1.86809	1.46524	3	1
intron_1_18228010_18291866	0.005128	1	1	0.005128	Brain_Cerebellar_Hemisphere	0.005128	Brain_Cerebellar_Hemisphere	1	1	1	-2.79888	-2.79888	-2.79888	NA	1	1
intron_17_13777349_13779519	0.005132	1	1	0.005132	Esophagus_Mucosa	0.005132	Esophagus_Mucosa	1	1	1	2.79863	2.79863	2.79863	NA	1	1
intron_17_45233731_45234072	0.005146	20	2	0.011094	Vagina	0.133	Breast_Mammary_Tissue	19.0381	2.54e-17	0.961924	-2.53973	1.50238	1.30027	0.903842	2	1
intron_1_155203305_155203513	0.005148	46	1	0.004577	Brain_Amygdala	0.005987	Brain_Cerebellum	46	4.27e-15	46	2.74849	2.83539	2.79761	0.043553	1	1
intron_20_20601846_20605175	0.005158	1	1	0.005158	Colon_Sigmoid	0.005158	Colon_Sigmoid	1	1	1	-2.797	-2.797	-2.797	NA	1	1
intron_8_68852055_68852701	0.005164	1	1	0.005164	Artery_Tibial	0.005164	Artery_Tibial	1	1	1	2.79663	2.79663	2.79663	NA	1	1
intron_17_36496406_36498266	0.005166	34	1	0.004576	Adipose_Subcutaneous	0.223	Thyroid	33.8642	7.17e-16	33.8642	-2.83546	-1.21859	-2.7879	0.277291	1	1
intron_14_49608121_49614256	0.005175	8	1	0.005175	Brain_Cortex	0.005175	Adipose_Subcutaneous	8	1.54e-17	8	-2.79593	2.79593	-1.39797	2.58853	1	1
intron_1_42154866_42155535	0.005187	1	1	0.005187	Small_Intestine_Terminal_Ileum	0.005187	Small_Intestine_Terminal_Ileum	1	1	1	2.79519	2.79519	2.79519	NA	1	1
intron_11_62722380_62722601	0.005188	7	1	0.005188	Pancreas	0.005188	Adrenal_Gland	7	1.77e-32	7	-2.79512	2.79512	0.399303	2.98811	1	1
intron_14_54515393_54522454	0.00519	37	2	0.000826	Colon_Sigmoid	0.801414	Brain_Substantia_nigra	32.9321	7.79e-16	4.06792	-3.34397	3.34397	-0.58738	1.09866	2	1
intron_3_3137453_3140510	0.005196	4	2	0.02877	Adipose_Subcutaneous	0.6824	Esophagus_Gastroesophageal_Junction	3.29524	4.88e-17	0.704756	-2.18662	0.40919	-1.09331	1.30591	2	1
intron_2_119223888_119230673	0.005196	1	1	0.005196	Cells_Cultured_fibroblasts	0.005196	Cells_Cultured_fibroblasts	1	1	1	-2.79462	-2.79462	-2.79462	NA	1	1
intron_12_15651001_15654145	0.005202	7	2	0.001339	Adipose_Visceral_Omentum	0.5139	Colon_Sigmoid	6.00355	6.69e-55	0.996447	-3.20749	3.20749	0.093254	3.21696	2	1
intron_16_89182646_89183548	0.005204	2	2	0.001871	Muscle_Skeletal	0.1994	Brain_Cerebellum	1.63976	0.360244	0.360244	-3.10998	-1.28326	-2.19662	1.29168	2	1
intron_5_163233999_163256851	0.005216	1	1	0.005216	Testis	0.005216	Testis	1	1	1	-2.79338	-2.79338	-2.79338	NA	1	1
intron_19_6475399_6475484	0.005218	3	1	0.005218	Colon_Transverse	0.005218	Brain_Amygdala	3	1.11e-16	3	-2.79326	2.79326	0.931086	3.22538	1	1
intron_19_6477278_6477378	0.005218	3	1	0.005218	Cells_EBV-transformed_lymphocytes	0.005218	Spleen	3	0	3	-2.79326	-2.79326	-2.79326	3.14e-16	1	1
intron_9_15937048_15971609	0.005233	1	1	0.005233	Testis	0.005233	Testis	1	1	1	-2.79233	-2.79233	-2.79233	NA	1	1
intron_11_118145229_118152613	0.005236	5	1	0.005236	Breast_Mammary_Tissue	0.005236	Brain_Cortex	5	1.87e-33	5	-2.79214	2.79214	-1.67529	2.49737	1	1
intron_11_118145229_118145553	0.005236	2	1	0.005236	Brain_Cerebellar_Hemisphere	0.005236	Brain_Cerebellum	2	0	2	2.79214	2.79214	2.79214	4.44e-16	1	1
intron_1_111346671_111347674	0.005254	1	1	0.005254	Testis	0.005254	Testis	1	1	1	2.79103	2.79103	2.79103	NA	1	1
intron_14_103467191_103468033	0.005261	41	2	0.008981	Colon_Transverse	0.977041	Brain_Hypothalamus	32.5605	1.04e-15	8.43955	-2.61278	1.18904	-0.47215	1.4264	2	1
intron_5_80948404_80949761	0.005264	1	1	0.005264	Brain_Anterior_cingulate_cortex_BA24	0.005264	Brain_Anterior_cingulate_cortex_BA24	1	1	1	-2.79042	-2.79042	-2.79042	NA	1	1
intron_15_97648404_97652052	0.005265	3	1	0.005265	Colon_Transverse	0.005265	Testis	3	2.79e-17	3	-2.79036	-2.79036	-2.79036	4.44e-16	1	1
intron_1_109492104_109492586	0.005267	29	1	0.005267	Adipose_Visceral_Omentum	0.005267	Lung	29	2.85e-15	29	-2.79023	2.79023	2.40537	1.4391	1	1
intron_3_72100259_72100788	0.005267	2	1	0.005267	Cells_EBV-transformed_lymphocytes	0.005267	Cells_EBV-transformed_lymphocytes	2	7.85e-17	2	-2.79023	-2.79023	-2.79023	0	1	1
intron_1_247202080_247210691	0.005269	32	2	0.001179	Adipose_Subcutaneous	0.195955	Kidney_Cortex	29.9337	1.41e-15	1.2386	-3.24391	-1.29316	-3.01186	0.44325	2	1
intron_9_104771316_104772822	0.005269	23	2	0.001805	Brain_Nucleus_accumbens_basal_ganglia	0.5036	Breast_Mammary_Tissue	15.3846	1.51e-17	7.3773	-3.1206	-0.66884	-2.50375	0.789932	2	1
intron_2_20037614_20040891	0.005274	30	2	0.02528	Artery_Tibial	0.371	Brain_Hippocampus	25.8261	5.18e-16	4.14116	-2.2371	0.894602	-1.55937	1.26037	2	1
intron_8_23568378_23571335	0.005285	1	1	0.005285	Testis	0.005285	Testis	1	1	1	-2.78913	-2.78913	-2.78913	NA	1	1
intron_8_23568378_23605961	0.005285	1	1	0.005285	Testis	0.005285	Testis	1	1	1	2.78913	2.78913	2.78913	NA	1	1
intron_13_94619330_94619468	0.005293	17	1	0.005293	Artery_Aorta	0.005293	Brain_Cerebellar_Hemisphere	17	3.44e-17	17	-2.78864	-2.78864	-2.78864	4.58e-16	1	1
intron_2_230400242_230400955	0.00532	6	1	0.005299	Colon_Sigmoid	0.005342	Muscle_Skeletal	6	1.03e-16	6	2.78565	2.78827	2.78696	0.001435	1	1
intron_2_119679276_119680832	0.005324	47	3	0.1796	Brain_Cerebellar_Hemisphere	0.871468	Esophagus_Gastroesophageal_Junction	38.3371	1.2e-15	1.32794	-0.87403	1.34199	0.097901	0.628264	3	1
intron_2_230400242_230400315	0.005332	3	1	0.005313	Minor_Salivary_Gland	0.005342	Thyroid	3	0	3	-2.78742	2.78565	-0.92914	3.21711	1	1
intron_17_80427850_80428596	0.00534	12	2	0.029004	Lung	0.5308	Nerve_Tibial	11.5657	8.47e-18	0.434322	-2.18343	-0.62679	-1.58652	0.59371	2	1
intron_3_121993970_121994182	0.005341	1	1	0.005341	Esophagus_Mucosa	0.005341	Esophagus_Mucosa	1	1	1	-2.78571	-2.78571	-2.78571	NA	1	1
intron_3_27404963_27409356	0.005347	14	2	0.008472	Adipose_Subcutaneous	0.2562	Skin_Sun_Exposed_Lower_leg	13.0718	3.15e-17	0.928147	-2.63266	2.63266	-0.26915	2.63667	2	1
intron_6_31928164_31928732	0.005349	20	2	0.001219	Adrenal_Gland	0.8836	Testis	19.0026	2.04e-17	0.997397	-0.14641	3.2344	3.06536	0.755971	2	1
intron_13_79371162_79371842	0.005352	21	2	0.001766	Adipose_Visceral_Omentum	0.2066	Colon_Transverse	16.6847	1.21e-18	4.31534	-3.127	3.06569	-0.56992	1.83319	2	1
intron_19_1433827_1434737	0.005362	36	1	0.005362	Brain_Amygdala	0.005362	Brain_Cerebellar_Hemisphere	36	2.15e-15	36	-2.78444	2.78444	-2.32037	1.56099	1	1
intron_21_14216282_14219553	0.005375	9	1	0.005375	Prostate	0.005375	Colon_Sigmoid	9	2.05e-17	9	2.78366	2.78366	2.78366	3.51e-16	1	1
intron_2_134863631_134867579	0.005382	1	1	0.005382	Liver	0.005382	Liver	1	1	1	2.78323	2.78323	2.78323	NA	1	1
intron_2_134863631_134863993	0.005382	1	1	0.005382	Liver	0.005382	Liver	1	1	1	-2.78323	-2.78323	-2.78323	NA	1	1
intron_7_76030527_76047662	0.005393	34	2	0.003671	Artery_Aorta	0.08254	Lung	31.9483	6.67e-16	2.0517	-2.90513	-1.73613	-2.5447	0.538443	2	1
intron_15_64691591_64693075	0.005394	6	1	0.005394	Prostate	0.005394	Esophagus_Muscularis	6	1.19e-32	6	2.78251	2.78251	2.78251	4.44e-16	1	1
intron_16_68291661_68294705	0.005395	6	1	0.005395	Artery_Coronary	0.005395	Adipose_Visceral_Omentum	6	1.52e-17	6	-2.78245	-2.78245	-2.78245	1.99e-16	1	1
intron_16_68291661_68293943	0.005395	3	1	0.005395	Thyroid	0.005395	Muscle_Skeletal	3	0	3	2.78245	2.78245	2.78245	7.02e-16	1	1
intron_19_10489368_10491577	0.005395	17	1	0.004587	Adipose_Subcutaneous	0.034133	Cells_EBV-transformed_lymphocytes	16.7475	9.25e-18	16.7475	-2.83468	-2.1185	-2.75855	0.165865	1	1
intron_7_76030524_76047662	0.005406	34	2	0.003671	Artery_Coronary	0.08254	Colon_Sigmoid	32.7051	1.95e-15	1.29487	-2.90513	-1.73613	-2.70076	0.427211	2	1
intron_5_142894348_142901935	0.005417	1	1	0.005417	Artery_Aorta	0.005417	Artery_Aorta	1	1	1	-2.78113	-2.78113	-2.78113	NA	1	1
intron_16_21818761_21819109	0.005436	43	4	0.025233	Cells_EBV-transformed_lymphocytes	0.92259	Liver	32.3984	7.2e-16	1.0964	-1.18101	2.23782	1.12331	1.08133	4	1
intron_3_48752317_48756379	0.005445	38	1	0.005445	Brain_Caudate_basal_ganglia	0.005445	Brain_Cerebellar_Hemisphere	38	9.41e-16	38	-2.77946	2.77946	1.1703	2.55491	1	1
intron_3_52521005_52521361	0.005445	23	1	0.005445	Colon_Sigmoid	0.005445	Brain_Cerebellar_Hemisphere	23	2.14e-18	23	-2.77946	-2.77946	-2.77946	2.12e-16	1	1
intron_3_48751718_48756379	0.005445	4	1	0.005445	Cells_Cultured_fibroblasts	0.005445	Cells_EBV-transformed_lymphocytes	4	6.31e-17	4	-2.77946	-2.77946	-2.77946	2.56e-16	1	1
intron_3_48752112_48756379	0.005445	1	1	0.005445	Testis	0.005445	Testis	1	1	1	2.77946	2.77946	2.77946	NA	1	1
intron_3_52521510_52521596	0.005445	9	1	0.005445	Colon_Transverse	0.005445	Artery_Coronary	9	0	9	-2.77946	2.77946	-0.92649	2.77946	1	1
intron_3_48751718_48751795	0.005445	1	1	0.005445	Testis	0.005445	Testis	1	1	1	2.77946	2.77946	2.77946	NA	1	1
intron_3_101459052_101493873	0.005449	17	2	0.01056	Brain_Amygdala	0.04614	Cells_EBV-transformed_lymphocytes	16.0001	1.42e-17	0.999916	-1.99411	2.55693	-1.2572	1.64492	2	1
intron_9_104770998_104771234	0.005451	41	2	0.001063	Adrenal_Gland	0.157297	Colon_Sigmoid	34.0017	1.32e-15	6.75221	-3.27323	-1.41422	-2.90004	0.49809	2	1
intron_6_96521950_96523146	0.005452	37	3	0.000638	Brain_Cerebellum	0.3949	Esophagus_Mucosa	25.5491	1.27e-15	0.997021	-3.35778	3.41481	0.962546	1.70836	3	1
intron_4_3038513_3040572	0.005454	20	1	0.005454	Adrenal_Gland	0.005454	Brain_Hippocampus	20	1.28e-17	20	-2.77892	-2.77892	-2.77892	2.7e-16	1	1
intron_19_6444301_6453981	0.005474	48	2	0.197222	Artery_Aorta	0.613588	Brain_Putamen_basal_ganglia	45.0759	6.37e-16	2.26381	-1.28951	0.882327	0.51641	0.731832	2	1
intron_17_43533985_43536426	0.005483	2	1	0.005483	Cells_Cultured_fibroblasts	0.005483	Cells_Cultured_fibroblasts	2	3.14e-16	2	-2.7772	2.7772	0	3.92755	1	1
intron_17_36498559_36499075	0.005488	41	2	0.001457	Prostate	0.01545	Brain_Hypothalamus	39.3307	7.73e-16	1.66931	-3.18321	-2.42166	-2.88085	0.18446	2	1
intron_15_78542219_78544190	0.005502	15	2	0.001669	Brain_Frontal_Cortex_BA9	0.0378	Cells_EBV-transformed_lymphocytes	13.2332	1.84e-17	1.76676	-2.74552	3.14357	1.82662	1.29432	2	1
intron_22_38656750_38656956	0.005502	20	2	0.005246	Skin_Not_Sun_Exposed_Suprapubic	0.05062	Brain_Nucleus_accumbens_basal_ganglia	18.8056	7.09e-18	0.974878	-2.62657	2.79153	-1.75097	1.07967	2	1
intron_3_158825301_158826015	0.005507	42	3	0.000563	Muscle_Skeletal	0.219558	Minor_Salivary_Gland	36.3073	6.12e-16	1.53911	1.2277	3.449	2.83104	0.740138	3	1
intron_12_112987308_112995296	0.005509	17	3	0.001083	Heart_Left_Ventricle	0.815832	Colon_Transverse	12.9001	1.61e-17	0.709242	-3.26803	0.62709	-0.33349	0.920981	3	1
intron_11_61752790_61765625	0.005509	10	1	0.005509	Adipose_Visceral_Omentum	0.005509	Brain_Amygdala	10	5.96e-50	10	2.77566	2.77566	2.77566	3.31e-16	1	1
intron_11_61753359_61765625	0.005509	1	1	0.005509	Brain_Spinal_cord_cervical_c-1	0.005509	Brain_Spinal_cord_cervical_c-1	1	1	1	-2.77566	-2.77566	-2.77566	NA	1	1
intron_17_74777375_74785482	0.005509	18	2	0.000907	Adipose_Visceral_Omentum	0.025789	Thyroid	16.9786	8.62e-18	0.862476	-3.31786	-2.22938	-3.12108	0.363326	2	1
intron_9_2827151_2828675	0.00551	6	2	0.146	Skin_Sun_Exposed_Lower_leg	0.9955	Heart_Left_Ventricle	5.67557	5.14e-17	0.324426	-1.45381	1.45381	-0.24324	1.09414	2	1
intron_12_48106137_48107365	0.00552	3	1	0.00552	Adrenal_Gland	0.00552	Adrenal_Gland	3	0	3	-2.77501	2.77501	0.925003	3.20431	1	1
intron_12_48106181_48107365	0.00552	2	1	0.00552	Adrenal_Gland	0.00552	Testis	2	0	2	2.77501	2.77501	2.77501	6.28e-16	1	1
intron_16_53055077_53155926	0.005525	1	1	0.005525	Adipose_Visceral_Omentum	0.005525	Adipose_Visceral_Omentum	1	1	1	2.77472	2.77472	2.77472	NA	1	1
intron_20_63442531_63444659	0.005526	1	1	0.005526	Brain_Anterior_cingulate_cortex_BA24	0.005526	Brain_Anterior_cingulate_cortex_BA24	1	1	1	-2.77466	-2.77466	-2.77466	NA	1	1
intron_22_38730659_38734324	0.005542	5	2	0.001677	Ovary	0.05143	Thyroid	4.6453	6.03e-18	0.354697	1.94787	3.14217	2.90331	0.534106	2	1
intron_9_90977124_90982986	0.005543	3	3	0.07488	Brain_Cerebellar_Hemisphere	0.8163	Thyroid	1.96218	0.182882	0.182882	-1.7812	0.232306	-0.80211	1.00789	3	1
intron_5_58583232_58617643	0.005553	19	1	0.005553	Artery_Coronary	0.005553	Adrenal_Gland	19	1.51e-17	19	-2.77307	-2.77307	-2.77307	2.09e-16	1	1
intron_7_45072783_45073460	0.005554	41	2	0.01449	Nerve_Tibial	0.032176	Prostate	31.8333	9.73e-16	8.95167	-2.44488	2.44488	1.69755	1.56421	2	1
intron_1_99912517_99913527	0.005566	27	2	0.001351	Adipose_Visceral_Omentum	0.9582	Artery_Coronary	22.2127	1.76e-15	4.78733	-0.05241	3.20492	0.590418	1.25911	2	1
intron_1_8335590_8337816	0.005567	11	1	0.005567	Colon_Sigmoid	0.005567	Ovary	11	1.11e-33	11	-2.77225	2.77225	-1.76416	2.24286	1	1
intron_13_72965404_72973591	0.00557	6	1	0.00557	Brain_Spinal_cord_cervical_c-1	0.00557	Esophagus_Muscularis	6	3.38e-17	6	-2.77208	2.77208	-0.92403	2.86299	1	1
intron_10_14959557_14970248	0.005581	1	1	0.005581	Testis	0.005581	Testis	1	1	1	2.77143	2.77143	2.77143	NA	1	1
intron_2_39768501_39769710	0.005586	48	3	0.001433	Brain_Cerebellum	0.836542	Liver	21.9331	4.97e-16	11.0869	-1.46533	3.18801	1.17268	1.57949	3	1
intron_7_24886892_24892377	0.005591	2	1	0.005591	Cells_Cultured_fibroblasts	0.005591	Cells_Cultured_fibroblasts	2	0	2	2.77085	2.77085	2.77085	0	1	1
intron_1_228493274_228493883	0.005596	15	2	0.008911	Whole_Blood	0.943047	Esophagus_Mucosa	11.2869	2.17e-17	3.37895	-2.61546	0.37105	-1.01968	1.47964	2	1
intron_1_228307167_228307259	0.005599	13	2	0.001454	Small_Intestine_Terminal_Ileum	0.3101	Thyroid	10.8808	1.48e-17	2.11922	-3.18371	-1.01501	-1.97901	0.872345	2	1
intron_3_52532698_52540424	0.005601	1	1	0.005601	Testis	0.005601	Testis	1	1	1	2.77027	2.77027	2.77027	NA	1	1
intron_14_60247463_60248640	0.005622	6	2	0.004678	Liver	0.07753	Colon_Transverse	5.0085	1.54e-31	0.9915	-2.82841	2.82841	-0.7656	2.8142	2	1
intron_10_70775270_70777153	0.005623	1	1	0.005623	Testis	0.005623	Testis	1	1	1	2.76899	2.76899	2.76899	NA	1	1
intron_10_70775270_70775750	0.005623	1	1	0.005623	Testis	0.005623	Testis	1	1	1	-2.76899	-2.76899	-2.76899	NA	1	1
intron_15_64816765_64817946	0.005624	6	1	0.005624	Adipose_Visceral_Omentum	0.005624	Esophagus_Muscularis	6	9.33e-65	6	-2.76893	2.76893	-1.84596	2.26083	1	1
intron_20_3230845_3230933	0.005629	26	1	0.005637	Brain_Frontal_Cortex_BA9	0.01384	Brain_Substantia_nigra	25.4466	5.25e-16	25.4466	-2.76818	-2.46139	-2.73783	0.084349	1	1
intron_5_154830922_154834625	0.005632	40	2	0.088691	Artery_Tibial	0.587441	Skin_Not_Sun_Exposed_Suprapubic	38.3185	2.54e-15	1.65974	-1.0025	1.70234	-0.77656	0.700264	2	1
intron_2_237591267_237591872	0.005642	2	1	0.005642	Stomach	0.005642	Stomach	2	0	2	-2.76789	-2.76789	-2.76789	0	1	1
intron_17_81192392_81192476	0.005646	4	1	0.005646	Brain_Cerebellum	0.005646	Colon_Transverse	4	0	4	2.76766	2.76766	2.76766	3.63e-16	1	1
intron_11_12204457_12208023	0.005649	12	2	0.002849	Artery_Coronary	0.029682	Colon_Transverse	11.1025	1.64e-17	0.876434	2.1743	2.98358	2.85834	0.293526	2	1
intron_3_150568292_150575649	0.005661	5	2	0.01047	Colon_Transverse	0.06628	Skin_Sun_Exposed_Lower_leg	4.00245	4.85e-36	0.997549	-1.83653	2.55991	1.68062	1.96615	2	1
intron_8_10765916_10820193	0.005665	8	1	0.005765	Artery_Coronary	0.005786	Brain_Cerebellar_Hemisphere	7.96279	5.76e-17	7.96279	-2.76086	2.76086	1.37998	2.55541	1	1
intron_8_51899846_51911420	0.005674	19	2	0.003862	Kidney_Cortex	0.2458	Brain_Anterior_cingulate_cortex_BA24	13.0897	3.3e-18	5.91033	-1.16061	2.88922	1.59915	1.92674	2	1
intron_10_70816880_70820184	0.005681	3	1	0.005681	Muscle_Skeletal	0.005681	Skin_Sun_Exposed_Lower_leg	3	0	3	-2.76565	-2.76565	-2.76565	9.42e-16	1	1
intron_10_79814716_79825288	0.005706	1	1	0.005706	Testis	0.005706	Testis	1	1	1	2.76422	2.76422	2.76422	NA	1	1
intron_10_79814716_79826198	0.005706	1	1	0.005706	Testis	0.005706	Testis	1	1	1	-2.76421	-2.76421	-2.76421	NA	1	1
intron_3_121440116_121449315	0.005711	1	1	0.005711	Cells_Cultured_fibroblasts	0.005711	Cells_Cultured_fibroblasts	1	1	1	-2.76393	-2.76393	-2.76393	NA	1	1
intron_1_44010096_44024248	0.005725	4	1	0.005725	Skin_Sun_Exposed_Lower_leg	0.005725	Esophagus_Mucosa	4	2.45e-17	4	2.76313	2.76313	2.76313	2.56e-16	1	1
intron_17_58692685_58694931	0.005728	19	1	0.005728	Artery_Tibial	0.005728	Brain_Cerebellar_Hemisphere	19	1.3e-18	19	-2.76296	-2.76296	-2.76296	5.13e-16	1	1
intron_20_62338608_62345818	0.005728	17	1	0.002511	Artery_Tibial	0.02303	Heart_Left_Ventricle	16.2946	1.77e-17	16.2946	-3.02201	-2.27294	-2.70381	0.162653	1	1
intron_16_79719481_79721475	0.005736	3	2	0.002775	Skin_Sun_Exposed_Lower_leg	0.048592	Skin_Not_Sun_Exposed_Suprapubic	2.81424	3.08e-33	0.185763	1.97216	2.99162	2.6518	0.588588	2	1
intron_2_134250145_134253095	0.005738	1	1	0.005738	Cells_EBV-transformed_lymphocytes	0.005738	Cells_EBV-transformed_lymphocytes	1	1	1	2.76239	2.76239	2.76239	NA	1	1
intron_11_8830874_8831556	0.005741	5	3	0.03425	Minor_Salivary_Gland	0.6451	Spleen	3.86755	2.72e-17	0.155377	-1.05298	2.11712	0.229146	1.29983	3	1
intron_9_104764300_104766325	0.005743	16	2	0.002073	Testis	0.1103	Adipose_Subcutaneous	15.0563	2.84e-17	0.943747	-1.59685	3.07957	-1.10496	1.37107	2	1
intron_14_102221658_102222830	0.005757	36	3	0.000396	Muscle_Skeletal	0.1345	Adrenal_Gland	30.0268	5.99e-16	1.29357	-3.54289	-1.49659	-1.82498	0.478461	3	1
intron_4_75312521_75341254	0.005757	1	1	0.005757	Pituitary	0.005757	Pituitary	1	1	1	2.76131	2.76131	2.76131	NA	1	1
intron_3_58065799_58067215	0.005764	1	1	0.005764	Testis	0.005764	Testis	1	1	1	2.76091	2.76091	2.76091	NA	1	1
intron_16_68355883_68356701	0.005766	48	2	0.000617	Cells_Cultured_fibroblasts	0.4553	Thyroid	37.3219	8.56e-16	8.99312	0.746608	3.42401	2.5088	0.657735	2	1
intron_14_102331846_102334554	0.005766	19	2	0.001502	Brain_Cerebellum	0.09695	Brain_Putamen_basal_ganglia	16.4209	6.72e-18	2.57908	1.65982	3.1743	2.67105	0.665702	2	1
intron_3_52523576_52523871	0.005771	23	1	0.004659	Skin_Sun_Exposed_Lower_leg	0.1402	Breast_Mammary_Tissue	22.4193	8e-19	22.4193	-2.82971	-1.47505	-2.71191	0.390284	1	1
intron_19_10688678_10689179	0.005775	24	1	0.005775	Adipose_Visceral_Omentum	0.005775	Adipose_Subcutaneous	24	3.01e-18	24	-2.76029	-2.76029	-2.76029	3.34e-16	1	1
intron_2_85134450_85283495	0.005775	31	7	0.002823	Brain_Anterior_cingulate_cortex_BA24	0.9346	Skin_Sun_Exposed_Lower_leg	21.1236	1.01e-15	0.874396	-2.98638	2.32785	-0.9562	1.64838	7	1
intron_1_93350001_93353908	0.005799	9	1	0.005799	Cells_EBV-transformed_lymphocytes	0.005799	Cells_Cultured_fibroblasts	9	1.12e-32	9	-2.75894	-2.75894	-2.75894	3.85e-16	1	1
intron_5_120618565_120685954	0.005808	7	1	0.005808	Artery_Coronary	0.005808	Artery_Aorta	7	3.07e-49	7	2.75843	2.75843	2.75843	2.56e-16	1	1
intron_15_41872459_41873492	0.005813	3	1	0.005813	Brain_Cerebellar_Hemisphere	0.005813	Brain_Cerebellum	3	0	3	2.75815	2.75815	2.75815	3.14e-16	1	1
intron_17_32469193_32473801	0.005817	1	1	0.005817	Testis	0.005817	Testis	1	1	1	2.75792	2.75792	2.75792	NA	1	1
intron_19_17406296_17413097	0.00582	6	3	0.08172	Brain_Caudate_basal_ganglia	0.5128	Liver	3.87794	4.76e-17	0.215167	0.654484	1.74079	1.2136	0.435943	3	1
intron_10_58199321_58216145	0.005824	4	1	0.005824	Adipose_Subcutaneous	0.005824	Artery_Coronary	4	4.15e-33	4	2.75753	2.75753	2.75753	5.13e-16	1	1
intron_10_45846755_45847125	0.005839	1	1	0.005839	Brain_Cerebellar_Hemisphere	0.005839	Brain_Cerebellar_Hemisphere	1	1	1	-2.75669	-2.75669	-2.75669	NA	1	1
intron_9_83275213_83276448	0.005839	1	1	0.005839	Thyroid	0.005839	Thyroid	1	1	1	-2.75669	-2.75669	-2.75669	NA	1	1
intron_13_95034739_95038630	0.00585	3	2	0.3159	Colon_Sigmoid	0.3964	Cells_EBV-transformed_lymphocytes	2.78014	3.7e-32	0.219862	-0.84807	1.00292	0.385923	1.06867	2	1
intron_1_65147665_65190710	0.005851	2	1	0.005851	Artery_Tibial	0.005851	Cells_Cultured_fibroblasts	2	0	2	-2.75602	-2.75602	-2.75602	6.28e-16	1	1
intron_1_2186249_2186838	0.005852	43	4	0.003835	Adrenal_Gland	0.999386	Testis	31.685	8.59e-16	1.06617	-1.18858	2.89142	1.42506	0.950976	4	1
intron_9_7103870_7105402	0.005853	47	3	0.001002	Ovary	0.499788	Skin_Sun_Exposed_Lower_leg	39.3571	9.49e-16	1.52475	0.674823	3.28984	1.71998	0.610684	3	1
intron_4_185506652_185513557	0.005865	4	1	0.005865	Adipose_Subcutaneous	0.005865	Adipose_Subcutaneous	4	0	4	-2.75523	-2.75523	-2.75523	0	1	1
intron_5_163457610_163458995	0.005866	48	1	0.003823	Cells_EBV-transformed_lymphocytes	0.66347	Brain_Nucleus_accumbens_basal_ganglia	47.1064	1.58e-15	47.1064	-2.89241	-0.43513	-2.71545	0.562707	1	1
intron_9_107487192_107488930	0.005867	2	1	0.005867	Testis	0.005867	Adipose_Visceral_Omentum	2	0	2	-2.75512	2.75512	-4.44e-16	3.89633	1	1
intron_5_93572012_93574735	0.005877	1	1	0.005877	Testis	0.005877	Testis	1	1	1	-2.75457	-2.75457	-2.75457	NA	1	1
intron_5_93572012_93572861	0.005877	1	1	0.005877	Testis	0.005877	Testis	1	1	1	2.75457	2.75457	2.75457	NA	1	1
intron_5_93572012_93587917	0.005877	1	1	0.005877	Testis	0.005877	Testis	1	1	1	-2.75457	-2.75457	-2.75457	NA	1	1
intron_13_26012622_26019888	0.005878	3	3	0.000643	Pituitary	0.6515	Lung	1.84329	0.156844	0.156844	-3.41271	0.778077	-0.72765	2.33105	3	1
intron_1_37882918_37883661	0.005893	8	2	0.000817	Colon_Sigmoid	0.291657	Brain_Cerebellar_Hemisphere	6.07516	9.49e-17	1.77995	-3.34698	-1.05449	-1.80507	1.04222	2	1
intron_19_45068480_45069066	0.005905	18	2	0.01946	Brain_Amygdala	0.1938	Brain_Nucleus_accumbens_basal_ganglia	17.2997	1.73e-18	0.700335	-2.3366	2.3366	-1.61601	1.11403	2	1
intron_6_116399662_116426574	0.005914	3	1	0.005914	Colon_Transverse	0.005914	Colon_Transverse	3	1.28e-16	3	-2.75251	2.75251	-0.9175	3.17833	1	1
intron_11_114443933_114444541	0.005921	10	2	0.001374	Muscle_Skeletal	0.7374	Whole_Blood	8.0567	2.37e-18	1.9433	-3.20006	-0.3353	-2.62711	1.20789	2	1
intron_20_32876044_32885505	0.005945	1	1	0.005945	Testis	0.005945	Testis	1	1	1	-2.7508	-2.7508	-2.7508	NA	1	1
intron_20_32876044_32878704	0.005945	1	1	0.005945	Testis	0.005945	Testis	1	1	1	2.7508	2.7508	2.7508	NA	1	1
intron_13_29498537_29501097	0.005951	1	1	0.005951	Artery_Aorta	0.005951	Artery_Aorta	1	1	1	2.75047	2.75047	2.75047	NA	1	1
intron_3_184299633_184299851	0.005951	12	2	0.003308	Esophagus_Gastroesophageal_Junction	0.0225	Kidney_Cortex	10.3378	4.03e-17	1.66216	-2.93757	-2.28182	-2.39111	0.255249	2	1
intron_7_148787120_148788561	0.005955	1	1	0.005955	Ovary	0.005955	Ovary	1	1	1	2.75025	2.75025	2.75025	NA	1	1
intron_7_148787120_148788557	0.005955	1	1	0.005955	Ovary	0.005955	Ovary	1	1	1	-2.75025	-2.75025	-2.75025	NA	1	1
intron_20_3230647_3230933	0.005972	7	1	0.005637	Kidney_Cortex	0.006854	Minor_Salivary_Gland	6.93789	4.43e-17	6.93789	2.70388	2.76818	2.73719	0.023832	1	1
intron_11_18765883_18791525	0.005972	8	2	0.3102	Brain_Frontal_Cortex_BA9	0.6876	Esophagus_Gastroesophageal_Junction	7.6044	2.11e-17	0.2756	-1.0148	0.402114	-0.62645	0.641793	2	1
intron_1_155202960_155203086	0.005987	45	1	0.005987	Cells_EBV-transformed_lymphocytes	0.005987	Adrenal_Gland	45	4.43e-15	45	-2.74849	-2.74849	-2.74849	3.79e-16	1	1
intron_1_155202960_155203093	0.005987	47	1	0.005987	Adipose_Subcutaneous	0.005987	Adipose_Visceral_Omentum	47	1.34e-15	47	2.74849	2.74849	2.74849	2.78e-16	1	1
intron_1_155203137_155203513	0.005987	8	1	0.005987	Artery_Tibial	0.005987	Testis	8	6.27e-33	8	2.74849	2.74849	2.74849	2.91e-16	1	1
intron_6_31798507_31806075	0.005988	5	1	0.004524	Artery_Coronary	0.01869	Artery_Tibial	4.9776	0	4.9776	-2.83911	-2.35166	-2.74162	0.217994	1	1
intron_18_45150266_45156396	0.005989	1	1	0.005989	Testis	0.005989	Testis	1	1	1	2.74838	2.74838	2.74838	NA	1	1
intron_2_63921335_63922439	0.005994	4	1	0.005994	Brain_Cerebellum	0.005994	Brain_Cerebellar_Hemisphere	4	6.73e-49	4	2.74811	2.74811	2.74811	3.63e-16	1	1
intron_5_161850884_161854158	0.005995	1	1	0.005995	Brain_Cerebellar_Hemisphere	0.005995	Brain_Cerebellar_Hemisphere	1	1	1	-2.74805	-2.74805	-2.74805	NA	1	1
intron_6_116399666_116426574	0.006006	5	2	0.005914	Skin_Not_Sun_Exposed_Suprapubic	0.1255	Adipose_Subcutaneous	4.78115	3.38e-33	0.218847	-2.75251	2.75251	-1.40742	2.38476	2	1
intron_2_230396798_230400127	0.006009	6	1	0.004349	Spleen	0.006975	Colon_Transverse	5.99568	4.23e-17	5.99568	-2.85167	-2.69804	-2.7463	0.074982	1	1
intron_1_93339536_93339649	0.006031	14	1	0.006031	Minor_Salivary_Gland	0.006031	Brain_Cortex	14	1.84e-17	14	-2.74609	2.74609	0.784597	2.73096	1	1
intron_22_50286287_50287667	0.006033	26	3	0.02846	Artery_Coronary	0.570549	Breast_Mammary_Tissue	23.8574	4.15e-16	0.928642	-1.13637	2.19089	-0.84906	0.874284	3	1
intron_2_218632312_218634105	0.006046	2	1	0.006046	Thyroid	0.006046	Pituitary	2	0	2	-2.74528	-2.74528	-2.74528	4.44e-16	1	1
intron_11_67433216_67433340	0.006064	49	1	0.004227	Brain_Spinal_cord_cervical_c-1	0.008914	Spleen	48.7592	8.57e-16	48.7592	2.61535	2.86073	2.73757	0.059762	1	1
intron_2_218629663_218630104	0.006069	1	1	0.006069	Testis	0.006069	Testis	1	1	1	2.74403	2.74403	2.74403	NA	1	1
intron_16_68353566_68355723	0.006077	34	3	0.05666	Brain_Anterior_cingulate_cortex_BA24	0.6206	Adipose_Subcutaneous	21.0632	1.94e-15	0.755296	-1.3041	1.90593	1.0011	1.23389	3	1
intron_2_159616601_159635185	0.006084	2	2	0.001403	Testis	0.664	Cells_EBV-transformed_lymphocytes	1.15231	0.847691	0.847691	0.434397	3.19395	1.81417	1.9513	2	1
intron_6_163089408_163124563	0.006086	1	1	0.006086	Testis	0.006086	Testis	1	1	1	2.74311	2.74311	2.74311	NA	1	1
intron_11_130233382_130237010	0.006088	4	1	0.006088	Cells_EBV-transformed_lymphocytes	0.006088	Cells_EBV-transformed_lymphocytes	4	0	4	-2.743	2.743	0	3.16735	1	1
intron_11_130234273_130236793	0.006088	46	1	0.006088	Artery_Aorta	0.006088	Adipose_Visceral_Omentum	46	3.41e-15	46	-2.743	2.743	2.62374	0.808868	1	1
intron_12_22512679_22513294	0.006101	4	1	0.006101	Brain_Cerebellum	0.006101	Muscle_Skeletal	4	0	4	-2.7423	2.7423	-1.37115	2.7423	1	1
intron_12_22513379_22517986	0.006101	14	1	0.006101	Brain_Spinal_cord_cervical_c-1	0.006101	Artery_Aorta	14	1.14e-17	14	-2.7423	2.7423	1.95879	1.99166	1	1
intron_12_22502804_22506711	0.006114	7	1	0.006114	Brain_Cerebellar_Hemisphere	0.006114	Brain_Amygdala	7	6.84e-33	7	-2.7416	-2.7416	-2.7416	3.14e-16	1	1
intron_4_3238609_3238818	0.006121	9	4	0.021133	Pituitary	0.9461	Small_Intestine_Terminal_Ileum	5.16987	2.31e-18	0.201644	-1.6784	2.30559	0.75847	1.24425	4	1
intron_6_37171031_37171125	0.006123	1	1	0.006123	Brain_Hypothalamus	0.006123	Brain_Hypothalamus	1	1	1	-2.74112	-2.74112	-2.74112	NA	1	1
intron_16_69908850_69917709	0.006128	1	1	0.006128	Testis	0.006128	Testis	1	1	1	-2.74085	-2.74085	-2.74085	NA	1	1
intron_14_95457338_95465931	0.006128	18	2	0.002445	Lung	0.2095	Thyroid	15.0046	8.22e-18	2.9375	-1.25494	3.03007	2.21668	1.34251	2	1
intron_2_48505596_48507269	0.00613	49	3	0.026142	Artery_Tibial	0.825074	Vagina	39.4415	1.34e-15	1.60281	-1.59327	2.2241	1.2875	1.27972	3	1
intron_16_56683683_56683958	0.006131	1	1	0.006131	Pancreas	0.006131	Pancreas	1	1	1	-2.7407	-2.7407	-2.7407	NA	1	1
intron_12_125284103_125349452	0.006133	1	1	0.006133	Testis	0.006133	Testis	1	1	1	-2.74058	-2.74058	-2.74058	NA	1	1
intron_7_73318706_73318822	0.006137	4	1	0.006137	Pancreas	0.006137	Kidney_Cortex	4	1.05e-16	4	-2.74037	2.74037	-1.37019	2.74037	1	1
intron_15_41533463_41534714	0.006138	11	1	0.006138	Colon_Sigmoid	0.006138	Colon_Transverse	11	1.23e-32	11	2.74032	2.74032	2.74032	3.97e-16	1	1
intron_2_152694622_152714550	0.00614	22	1	0.00614	Adipose_Subcutaneous	0.00614	Adipose_Visceral_Omentum	22	4.1e-17	22	-2.74021	2.74021	0.99644	2.61269	1	1
intron_5_43555999_43556819	0.006144	15	1	0.006144	Adipose_Subcutaneous	0.006144	Thyroid	15	5.03e-18	15	-2.74	2.74	0.182666	2.82985	1	1
intron_5_43555999_43556203	0.006144	2	1	0.006144	Cells_EBV-transformed_lymphocytes	0.006144	Cells_EBV-transformed_lymphocytes	2	0	2	-2.74	2.74	0	3.87494	1	1
intron_10_98389873_98390598	0.006148	4	2	0.04442	Minor_Salivary_Gland	0.7961	Testis	3.60271	7.76e-17	0.397288	0.258398	2.01011	1.57218	0.875854	2	1
intron_3_46359065_46359677	0.00615	1	1	0.00615	Spleen	0.00615	Spleen	1	1	1	-2.73967	-2.73967	-2.73967	NA	1	1
intron_3_46359585_46359677	0.00615	1	1	0.00615	Spleen	0.00615	Spleen	1	1	1	2.73968	2.73968	2.73968	NA	1	1
intron_4_55510065_55546782	0.006165	16	3	0.03203	Artery_Tibial	0.99891	Cells_Cultured_fibroblasts	10.4011	1.66e-17	1.41444	-1.88241	2.14404	-0.18865	1.85505	3	1
intron_18_12765455_12775669	0.006185	1	1	0.006185	Testis	0.006185	Testis	1	1	1	-2.73782	-2.73782	-2.73782	NA	1	1
intron_15_53948608_53955769	0.006196	1	1	0.006196	Brain_Cerebellum	0.006196	Brain_Cerebellum	1	1	1	-2.73722	-2.73722	-2.73722	NA	1	1
intron_6_116617309_116622768	0.006214	1	1	0.006214	Thyroid	0.006214	Thyroid	1	1	1	2.73627	2.73627	2.73627	NA	1	1
intron_12_112908824_112911051	0.006215	33	1	0.006215	Skin_Not_Sun_Exposed_Suprapubic	0.006215	Adipose_Subcutaneous	33	1.03e-15	33	-2.73622	-2.73622	-2.73622	3.42e-16	1	1
intron_13_45516263_45518762	0.006223	22	1	0.006223	Adipose_Subcutaneous	0.006223	Brain_Nucleus_accumbens_basal_ganglia	22	8.1e-18	22	-2.73579	2.73579	2.48708	1.16655	1	1
intron_20_37933589_37943981	0.006224	4	1	0.006224	Brain_Hippocampus	0.006224	Colon_Sigmoid	4	0	4	-2.73574	2.73574	1.36787	2.73574	1	1
intron_3_4362254_4376330	0.006237	39	2	0.07247	Brain_Amygdala	0.9983	Heart_Left_Ventricle	36.9269	2.88e-15	1.40648	0.002131	1.79615	1.15504	0.655441	2	1
intron_3_169456967_169463944	0.006243	1	1	0.006243	Esophagus_Mucosa	0.006243	Esophagus_Mucosa	1	1	1	-2.73474	-2.73474	-2.73474	NA	1	1
intron_5_43555999_43557340	0.006244	9	1	0.006244	Brain_Putamen_basal_ganglia	0.006244	Brain_Anterior_cingulate_cortex_BA24	9	0	9	-2.73468	2.73468	-0.30385	2.88261	1	1
intron_2_217821938_217829844	0.006259	22	4	0.01018	Brain_Amygdala	0.728349	Artery_Coronary	14.9773	2.78e-18	0.81874	-1.29535	2.56965	1.17047	1.10853	4	1
intron_11_780381_780713	0.006264	35	3	0.004311	Cells_EBV-transformed_lymphocytes	0.945203	Vagina	26.9054	9.51e-16	0.973983	-2.17997	2.85447	0.654802	1.44297	3	1
intron_2_207165706_207165913	0.006273	3	1	0.006273	Breast_Mammary_Tissue	0.006273	Minor_Salivary_Gland	3	8.88e-17	3	2.73316	2.73316	2.73316	4.44e-16	1	1
intron_1_25984528_25989448	0.006282	1	1	0.006282	Muscle_Skeletal	0.006282	Muscle_Skeletal	1	1	1	-2.73269	-2.73269	-2.73269	NA	1	1
intron_12_51986942_51991863	0.006283	36	1	0.006313	Adipose_Visceral_Omentum	0.010027	Adipose_Subcutaneous	35.7619	2.61e-15	35.7619	-2.73107	2.73107	2.11651	1.73849	1	1
intron_9_109086020_109087173	0.006288	5	2	0.001874	Brain_Cortex	0.420761	Muscle_Skeletal	3.03645	9.06e-18	1.96355	-0.8051	3.10951	1.91171	1.76448	2	1
intron_1_235161457_235168529	0.006289	1	1	0.006289	Testis	0.006289	Testis	1	1	1	2.73232	2.73232	2.73232	NA	1	1
intron_12_109565176_109568255	0.006294	10	1	0.006294	Liver	0.006294	Minor_Salivary_Gland	10	2.05e-17	10	-2.73206	2.73206	1.09282	2.63942	1	1
intron_12_109565176_109566071	0.006294	3	1	0.006294	Liver	0.006294	Liver	3	0	3	2.73206	2.73206	2.73206	0	1	1
intron_17_20110562_20204333	0.006294	45	2	0.00237	Esophagus_Muscularis	0.902378	Brain_Cerebellum	43.1307	9.43e-16	1.86935	-3.03944	1.98668	-0.13465	1.44328	2	1
intron_22_38495046_38498085	0.00631	10	1	0.00631	Lung	0.00631	Adrenal_Gland	10	2.17e-32	10	-2.73122	2.73122	0.546244	2.82079	1	1
intron_19_1043841_1044577	0.006313	3	1	0.006313	Brain_Cerebellar_Hemisphere	0.006313	Brain_Cerebellar_Hemisphere	3	0	3	2.73107	2.73107	2.73107	0	1	1
intron_14_102414793_102424979	0.006341	1	1	0.006341	Brain_Spinal_cord_cervical_c-1	0.006341	Brain_Spinal_cord_cervical_c-1	1	1	1	2.72961	2.72961	2.72961	NA	1	1
intron_5_16779648_16780524	0.006341	1	1	0.006341	Vagina	0.006341	Vagina	1	1	1	-2.72961	-2.72961	-2.72961	NA	1	1
intron_8_78697506_78698414	0.006349	39	1	0.00587	Prostate	0.023729	Colon_Transverse	38.808	7.46e-16	38.808	2.26148	2.75495	2.72187	0.076841	1	1
intron_16_75412754_75433289	0.006353	13	1	0.000213	Adipose_Visceral_Omentum	0.02217	Brain_Caudate_basal_ganglia	12.9772	1.03e-18	12.9772	-3.7032	-2.28744	-2.72668	0.570775	1	1
intron_1_7801191_7803047	0.006355	5	1	0.006355	Adipose_Visceral_Omentum	0.006355	Adipose_Visceral_Omentum	5	3.85e-33	5	2.72888	2.72888	2.72888	0	1	1
intron_9_83273956_83275127	0.006367	3	1	0.006367	Spleen	0.006367	Thyroid	3	8.05e-17	3	-2.72826	-2.72826	-2.72826	3.14e-16	1	1
intron_9_83273956_83287224	0.006367	1	1	0.006367	Thyroid	0.006367	Thyroid	1	1	1	2.72826	2.72826	2.72826	NA	1	1
intron_2_85402158_85409766	0.00637	8	2	0.01263	Cells_EBV-transformed_lymphocytes	0.483955	Lung	6.28645	3.84e-18	1.71355	-2.49404	2.49403	-0.3461	2.36526	2	1
intron_15_24566800_24567897	0.006374	1	1	0.006374	Testis	0.006374	Testis	1	1	1	-2.72789	-2.72789	-2.72789	NA	1	1
intron_2_218621599_218622647	0.006385	14	1	0.006385	Esophagus_Mucosa	0.006385	Colon_Sigmoid	14	6.14e-17	14	-2.72733	-2.72733	-2.72733	2.13e-16	1	1
intron_2_218622228_218622647	0.006385	8	1	0.006385	Colon_Sigmoid	0.006385	Colon_Transverse	8	5.62e-17	8	2.72733	2.72733	2.72733	2.37e-16	1	1
intron_2_218621599_218622165	0.006385	5	1	0.006385	Muscle_Skeletal	0.006385	Colon_Sigmoid	5	0	5	2.72733	2.72733	2.72733	2.22e-16	1	1
intron_21_45293522_45310456	0.006387	4	2	0.1993	Ovary	0.9747	Colon_Sigmoid	3.75376	1.36e-31	0.21594	-1.28355	0.551779	-0.03707	0.866396	2	1
intron_16_68324832_68337459	0.006391	44	3	0.004508	Brain_Cortex	0.8077	Adipose_Subcutaneous	31.9474	6.22e-16	4.28706	-2.84024	1.29535	-0.31595	1.20734	3	1
intron_7_30517498_30550636	0.0064	2	1	0.0064	Spleen	0.0064	Brain_Caudate_basal_ganglia	2	0	2	2.72655	2.72655	2.72655	4.44e-16	1	1
intron_4_113973804_113979456	0.006416	1	1	0.006416	Cells_Cultured_fibroblasts	0.006416	Cells_Cultured_fibroblasts	1	1	1	-2.72573	-2.72573	-2.72573	NA	1	1
intron_17_1821507_1827861	0.00642	2	2	0.00694	Cells_EBV-transformed_lymphocytes	0.5271	Cells_Cultured_fibroblasts	1.68595	0.314052	0.314052	-2.69969	-0.63244	-1.66607	1.46177	2	1
intron_1_228309559_228315847	0.006425	11	2	0.001494	Esophagus_Mucosa	0.477	Breast_Mammary_Tissue	9.16111	1.07e-17	1.83889	-0.71114	3.17585	0.90067	1.25699	2	1
intron_19_19258855_19260813	0.006429	1	1	0.006429	Brain_Frontal_Cortex_BA9	0.006429	Brain_Frontal_Cortex_BA9	1	1	1	-2.72506	-2.72506	-2.72506	NA	1	1
intron_2_178531578_178535732	0.006434	30	2	0.001587	Minor_Salivary_Gland	0.6102	Esophagus_Muscularis	24.6598	5.85e-16	5.34017	-3.15829	-0.50979	-2.72757	0.932284	2	1
intron_1_154435156_154435969	0.006443	16	1	0.006443	Brain_Anterior_cingulate_cortex_BA24	0.006443	Artery_Tibial	16	1.99e-32	16	2.72434	2.72434	2.72434	3.24e-16	1	1
intron_12_112911258_112916509	0.00645	8	1	0.006215	Minor_Salivary_Gland	0.010618	Lung	7.94137	4.64e-17	7.94137	2.55503	2.73622	2.71357	0.064058	1	1
intron_1_6441065_6444481	0.006457	11	2	0.001975	Esophagus_Mucosa	0.2311	Kidney_Cortex	8.15294	6.26e-33	2.63087	1.19753	3.09401	2.57597	0.700664	2	1
intron_7_88795046_88795640	0.006457	1	1	0.006457	Testis	0.006457	Testis	1	1	1	-2.72362	-2.72362	-2.72362	NA	1	1
intron_2_11215086_11215321	0.006463	2	1	0.006463	Muscle_Skeletal	0.006463	Lung	2	0	2	-2.72332	-2.72332	-2.72332	6.28e-16	1	1
intron_9_123387858_123403402	0.006465	8	3	0.00096	Adipose_Subcutaneous	0.7278	Esophagus_Muscularis	4.03411	2.3e-18	1.92989	-3.30214	1.00458	-1.56406	1.93859	3	1
intron_19_10682704_10683137	0.006468	33	1	0.006468	Adrenal_Gland	0.006468	Artery_Aorta	33	1.25e-15	33	-2.72306	-2.72306	-2.72306	3.85e-16	1	1
intron_19_10682704_10683125	0.006468	32	1	0.006468	Artery_Tibial	0.006468	Adipose_Subcutaneous	32	1.41e-15	32	2.72306	2.72306	2.72306	6.18e-16	1	1
intron_1_65001965_65002329	0.006476	1	1	0.006476	Testis	0.006476	Testis	1	1	1	2.72267	2.72267	2.72267	NA	1	1
intron_10_35483478_35516523	0.006481	23	1	0.006481	Brain_Cerebellar_Hemisphere	0.006481	Adipose_Subcutaneous	23	1.77e-18	23	-2.7224	-2.7224	-2.7224	5.01e-16	1	1
intron_10_35483478_35501501	0.006481	47	1	0.006481	Brain_Hippocampus	0.006481	Brain_Frontal_Cortex_BA9	47	1.85e-15	47	-2.7224	-2.7224	-2.7224	4.19e-16	1	1
intron_8_143344981_143345231	0.006486	1	1	0.006486	Testis	0.006486	Testis	1	1	1	2.72214	2.72214	2.72214	NA	1	1
intron_1_23967956_23971573	0.006487	31	2	0.04177	Adipose_Visceral_Omentum	0.4465	Brain_Cortex	29.4799	5.75e-16	1.52008	-2.0358	-0.76126	-1.40042	0.637358	2	1
intron_3_134371494_134374342	0.006501	31	3	0.06846	Brain_Nucleus_accumbens_basal_ganglia	0.9592	Artery_Tibial	27.2778	4.01e-16	1.3099	-1.82197	0.051158	-1.04034	0.862928	3	1
intron_1_43612800_43613618	0.006502	28	2	0.08494	Artery_Coronary	0.993834	Skin_Sun_Exposed_Lower_leg	22.8344	4.8e-16	5.09685	-1.45129	1.72271	-0.20764	1.38863	2	1
intron_13_23203889_23234611	0.006516	1	1	0.006516	Muscle_Skeletal	0.006516	Muscle_Skeletal	1	1	1	-2.72062	-2.72062	-2.72062	NA	1	1
intron_14_102195120_102222830	0.006519	21	1	0.006519	Adipose_Subcutaneous	0.006519	Breast_Mammary_Tissue	21	3.98e-17	21	-2.72047	-2.72047	-2.72047	3.44e-16	1	1
intron_9_83978452_83980153	0.006525	49	2	0.07756	Brain_Cortex	0.892615	Uterus	45.6377	1.2e-15	1.94272	-0.15716	1.76502	0.966298	0.650966	2	1
intron_1_160332557_160333603	0.006527	23	1	0.001746	Brain_Amygdala	0.008442	Adipose_Visceral_Omentum	22.5663	2.2e-17	22.5663	2.63386	3.13035	2.69862	0.170965	1	1
intron_14_58641747_58645258	0.006545	22	3	0.01019	Adrenal_Gland	0.5431	Brain_Anterior_cingulate_cortex_BA24	19.0611	4.59e-18	0.971113	-2.56931	2.56931	-0.49718	2.4139	3	1
intron_12_119110963_119116887	0.006546	1	1	0.006546	Testis	0.006546	Testis	1	1	1	-2.7191	-2.7191	-2.7191	NA	1	1
intron_18_45150266_45179886	0.006546	1	1	0.006546	Testis	0.006546	Testis	1	1	1	-2.7191	-2.7191	-2.7191	NA	1	1
intron_12_25525908_25526099	0.006547	1	1	0.006547	Testis	0.006547	Testis	1	1	1	-2.71902	-2.71902	-2.71902	NA	1	1
intron_18_58557188_58559746	0.006549	1	1	0.006549	Testis	0.006549	Testis	1	1	1	-2.71895	-2.71895	-2.71895	NA	1	1
intron_2_190535121_190568073	0.006563	16	2	0.002405	Brain_Hippocampus	0.9888	Brain_Cortex	14.1977	9.13e-18	1.8023	-3.03504	-0.01404	-2.65742	1.03187	2	1
intron_17_74096728_74106880	0.006568	1	1	0.006568	Testis	0.006568	Testis	1	1	1	-2.71799	-2.71799	-2.71799	NA	1	1
intron_9_109087342_109090922	0.006569	18	1	0.006569	Cells_EBV-transformed_lymphocytes	0.006569	Stomach	18	3.86e-17	18	-2.71794	2.71794	0.301993	2.77942	1	1
intron_19_55649309_55649410	0.006571	41	2	0.001406	Spleen	0.5566	Adipose_Subcutaneous	38.3382	9.15e-16	2.66184	-3.19335	0.587899	-0.5994	0.824765	2	1
intron_18_6928219_6928437	0.006573	1	1	0.006573	Testis	0.006573	Testis	1	1	1	2.71774	2.71774	2.71774	NA	1	1
intron_10_73504990_73505323	0.006582	9	2	0.01496	Brain_Cerebellar_Hemisphere	0.07242	Colon_Sigmoid	6.05085	2.12e-19	2.94915	-2.43335	2.43335	0.598823	2.29079	2	1
intron_5_31983656_31995576	0.006586	2	1	0.006586	Brain_Frontal_Cortex_BA9	0.006586	Brain_Frontal_Cortex_BA9	2	0	2	2.71708	2.71708	2.71708	0	1	1
intron_11_88326443_88328112	0.006591	16	2	0.003083	Ovary	0.4642	Colon_Sigmoid	13.107	2.51e-17	2.89301	-2.95934	-0.73195	-1.71852	1.04362	2	1
intron_8_143793962_143794079	0.006595	7	2	0.001754	Minor_Salivary_Gland	0.6741	Lung	6.09767	6.24e-17	0.902332	-3.129	0.420528	-0.08655	1.3416	2	1
intron_2_159256375_159257758	0.006617	18	2	0.227	Brain_Substantia_nigra	0.893567	Cells_Cultured_fibroblasts	16.1658	1.11e-17	1.83419	-0.95832	1.20812	0.411423	1.04421	2	1
intron_2_29023191_29024139	0.006624	7	3	0.000697	Brain_Cortex	0.5831	Adipose_Visceral_Omentum	4.92963	3.14e-19	0.500868	0.548862	3.39091	1.22615	1.07414	3	1
intron_22_38734397_38736029	0.006626	28	1	0.004631	Heart_Atrial_Appendage	0.02992	Adrenal_Gland	27.1117	3.68e-16	27.1117	-2.83164	-2.17115	-2.66652	0.29125	1	1
intron_14_77246674_77248347	0.006636	7	1	0.006601	Spleen	0.007267	Small_Intestine_Terminal_Ileum	6.97902	2.22e-20	6.97902	-2.71633	-2.68435	-2.7105	0.01199	1	1
intron_3_184365226_184368177	0.006641	37	2	0.01076	Thyroid	0.7614	Adipose_Subcutaneous	35.6455	4.73e-16	1.35449	0.303643	2.5504	0.570994	0.581732	2	1
intron_12_112908824_112911098	0.006643	26	1	0.006215	Adipose_Visceral_Omentum	0.018787	Nerve_Tibial	25.9472	1e-15	25.9472	2.34973	2.73622	2.71118	0.090106	1	1
intron_9_134430399_134431905	0.006644	1	1	0.006644	Whole_Blood	0.006644	Whole_Blood	1	1	1	2.71418	2.71418	2.71418	NA	1	1
intron_10_94104475_94108358	0.006651	1	1	0.006651	Testis	0.006651	Testis	1	1	1	-2.71383	-2.71383	-2.71383	NA	1	1
intron_2_11172045_11172751	0.006652	8	1	0.006652	Nerve_Tibial	0.006652	Brain_Hypothalamus	8	7.55e-33	8	-2.71378	2.71378	-1.35689	2.51247	1	1
intron_7_1127386_1138199	0.006657	19	3	0.06071	Lung	0.833	Adrenal_Gland	14.0832	2.02e-17	0.556472	-1.8756	-0.21086	-1.27127	0.753356	3	1
intron_6_8080030_8090186	0.006665	19	3	0.01733	Vagina	0.615349	Brain_Cerebellar_Hemisphere	15.6263	2.35e-17	0.527188	-2.37963	1.67686	0.305345	1.21455	3	1
intron_6_46705301_46707991	0.006666	9	1	0.006666	Adipose_Subcutaneous	0.006666	Brain_Anterior_cingulate_cortex_BA24	9	2.15e-17	9	2.71308	2.71308	2.71308	3.85e-16	1	1
intron_17_45439634_45440163	0.00667	12	1	0.00667	Nerve_Tibial	0.00667	Adipose_Visceral_Omentum	12	2.75e-32	12	-2.71289	2.71289	7.4e-17	2.83352	1	1
intron_5_477975_479866	0.006686	13	1	0.002664	Testis	0.038379	Vagina	12.5743	3.64e-17	12.5743	2.07078	3.00401	2.66329	0.307902	1	1
intron_17_32446678_32446945	0.006687	1	1	0.006687	Testis	0.006687	Testis	1	1	1	-2.71204	-2.71204	-2.71204	NA	1	1
intron_14_104593658_104593927	0.00669	2	2	0.1043	Pituitary	0.704271	Testis	1.91358	0.086419	0.086419	0.379561	1.62435	1.00196	0.880202	2	1
intron_12_62467318_62484170	0.006693	1	1	0.006693	Esophagus_Muscularis	0.006693	Esophagus_Muscularis	1	1	1	-2.71175	-2.71175	-2.71175	NA	1	1
intron_1_43900833_43901522	0.006699	1	1	0.006699	Testis	0.006699	Testis	1	1	1	-2.71145	-2.71145	-2.71145	NA	1	1
intron_1_43900833_43920404	0.006699	3	1	0.006699	Muscle_Skeletal	0.006699	Ovary	3	0	3	2.71145	2.71145	2.71145	3.14e-16	1	1
intron_1_43899289_43930132	0.006699	1	1	0.006699	Brain_Caudate_basal_ganglia	0.006699	Brain_Caudate_basal_ganglia	1	1	1	-2.71145	-2.71145	-2.71145	NA	1	1
intron_6_31157500_31158167	0.006713	6	2	0.05586	Cells_EBV-transformed_lymphocytes	0.4289	Prostate	5.75239	6.45e-17	0.212336	0.791075	1.91213	1.33779	0.599103	2	1
intron_9_32544326_32552434	0.006717	1	1	0.006717	Adipose_Subcutaneous	0.006717	Adipose_Subcutaneous	1	1	1	-2.71056	-2.71056	-2.71056	NA	1	1
intron_12_124385887_124398119	0.006724	36	1	0.006724	Artery_Tibial	0.006724	Adipose_Subcutaneous	36	1.92e-15	36	-2.71021	2.71021	-2.25851	1.51938	1	1
intron_12_124385887_124388685	0.006724	29	1	0.006724	Heart_Left_Ventricle	0.006724	Adipose_Visceral_Omentum	29	1.45e-15	29	-2.71021	2.71021	2.33639	1.39782	1	1
intron_16_89114487_89120801	0.006733	24	3	0.001235	Brain_Nucleus_accumbens_basal_ganglia	0.5489	Adipose_Visceral_Omentum	15.1205	2.44e-17	0.633911	0.599409	3.23067	2.36794	1.17785	3	1
intron_16_74909917_74912198	0.006734	2	1	0.006734	Brain_Frontal_Cortex_BA9	0.006734	Brain_Frontal_Cortex_BA9	2	0	2	-2.70972	-2.70972	-2.70972	0	1	1
intron_7_130367571_130367906	0.006738	2	2	0.001607	Pituitary	0.1576	Testis	1.5079	0.492097	0.492097	-3.15463	-1.41319	-2.28391	1.23139	2	1
intron_4_82895774_82897989	0.006746	42	2	0.2985	Brain_Amygdala	0.942755	Esophagus_Gastroesophageal_Junction	40.5799	1.25e-15	1.39899	-1.03966	0.758085	-0.68713	0.588415	2	1
intron_1_116372691_116384014	0.006778	6	1	0.006778	Brain_Caudate_basal_ganglia	0.006778	Brain_Frontal_Cortex_BA9	6	2.99e-33	6	2.70756	2.70756	2.70756	1.99e-16	1	1
intron_10_50106465_50113895	0.006784	7	2	0.001582	Nerve_Tibial	0.6854	Pituitary	5.07498	2.66e-18	1.92502	-3.15921	0.405105	-2.25658	1.55918	2	1
intron_10_50106465_50110101	0.006792	18	2	0.001582	Brain_Caudate_basal_ganglia	0.1904	Brain_Hippocampus	17.1663	2.3e-17	0.833737	-3.15921	-1.3094	-3.05644	0.436004	2	1
intron_22_23640423_23652479	0.006794	40	1	0.006555	Adipose_Visceral_Omentum	0.010573	Vagina	39.9231	5.87e-16	39.9231	-2.71864	2.71864	-2.56818	0.858349	1	1
intron_15_78226034_78226455	0.006794	2	2	0.001898	Brain_Spinal_cord_cervical_c-1	0.874421	Brain_Anterior_cingulate_cortex_BA24	1.13452	0.865481	0.865481	-3.10575	-0.15805	-1.6319	2.08434	2	1
intron_14_103428440_103451918	0.006794	35	1	0.003079	Breast_Mammary_Tissue	0.034007	Lung	33.4293	1.44e-15	33.4293	-2.83651	2.95976	2.15799	1.57903	1	1
intron_4_2964122_2965243	0.006797	46	3	0.000861	Brain_Hypothalamus	0.938628	Brain_Cortex	22.6433	6.22e-16	3.72049	-3.33225	1.06362	-1.31519	1.11759	3	1
intron_2_168843117_168851084	0.006808	30	3	0.006051	Adipose_Visceral_Omentum	0.8612	Brain_Cortex	20.3773	9.36e-16	1.48048	-0.54624	2.74502	1.41925	1.20313	3	1
intron_16_86338832_86341530	0.006819	1	1	0.006819	Testis	0.006819	Testis	1	1	1	2.70557	2.70557	2.70557	NA	1	1
intron_1_26924166_26941457	0.006831	35	1	0.006831	Adrenal_Gland	0.006831	Colon_Transverse	35	8.63e-16	35	2.70497	2.70497	2.70497	2.75e-16	1	1
intron_1_26924166_26934249	0.006831	26	1	0.006831	Breast_Mammary_Tissue	0.006831	Adipose_Subcutaneous	26	2.31e-15	26	-2.70497	-2.70497	-2.70497	3.55e-16	1	1
intron_17_36103981_36104528	0.006842	26	3	0.000783	Brain_Caudate_basal_ganglia	0.8353	Adipose_Subcutaneous	15.8767	2.62e-16	1.16475	-3.3587	3.3587	0.113384	2.64987	3	1
intron_14_103475210_103480387	0.006855	11	2	0.002569	Brain_Putamen_basal_ganglia	0.5938	Brain_Caudate_basal_ganglia	7.93138	2.45e-17	3.05125	-2.61629	3.01509	-1.09167	1.9409	2	1
intron_9_81584524_81585505	0.006858	15	1	0.006858	Artery_Aorta	0.006858	Brain_Amygdala	15	6.81e-19	15	-2.70366	-2.70366	-2.70366	2.06e-16	1	1
intron_9_81584305_81584448	0.006858	3	1	0.006858	Artery_Aorta	0.006858	Artery_Aorta	3	1.28e-16	3	2.70366	2.70366	2.70366	0	1	1
intron_7_122306262_122309584	0.006865	1	1	0.006865	Brain_Hypothalamus	0.006865	Brain_Hypothalamus	1	1	1	2.70332	2.70332	2.70332	NA	1	1
intron_7_32918372_32921339	0.006869	34	1	0.00681	Adipose_Subcutaneous	0.6988	Brain_Hypothalamus	32.962	5.33e-16	32.962	0.386941	2.706	2.63278	0.397902	1	1
intron_6_169240592_169241762	0.006876	5	4	0.009957	Skin_Sun_Exposed_Lower_leg	0.8898	Breast_Mammary_Tissue	2.98238	1.08e-16	0.185921	-0.13856	2.57732	1.50324	1.25083	4	1
intron_2_181909971_181913845	0.006883	1	1	0.006883	Brain_Cerebellar_Hemisphere	0.006883	Brain_Cerebellar_Hemisphere	1	1	1	-2.70245	-2.70245	-2.70245	NA	1	1
intron_7_21428258_21428677	0.006894	3	1	0.006894	Brain_Cerebellar_Hemisphere	0.006894	Ovary	3	8.05e-17	3	-2.70192	2.70192	-0.90064	3.11991	1	1
intron_5_39021136_39074111	0.006896	13	1	0.006896	Colon_Sigmoid	0.006896	Brain_Cerebellar_Hemisphere	13	1.79e-17	13	-2.70183	2.70182	-0.6235	2.73624	1	1
intron_11_118077305_118094822	0.006905	10	1	0.004822	Vagina	0.01479	Esophagus_Mucosa	9.99314	2.44e-18	9.99314	2.43748	2.81869	2.70043	0.181469	1	1
intron_12_103164437_103173881	0.006905	1	1	0.006905	Testis	0.006905	Testis	1	1	1	2.70139	2.70139	2.70139	NA	1	1
intron_12_103164437_103168038	0.006905	1	1	0.006905	Testis	0.006905	Testis	1	1	1	-2.70139	-2.70139	-2.70139	NA	1	1
intron_17_45395849_45395966	0.006907	12	2	0.001891	Brain_Cerebellum	0.2498	Small_Intestine_Terminal_Ileum	11.043	1.65e-17	0.956973	-1.15084	3.10684	2.75203	1.22908	2	1
intron_15_41973958_41981305	0.00692	1	1	0.00692	Testis	0.00692	Testis	1	1	1	-2.70067	-2.70067	-2.70067	NA	1	1
intron_15_41981741_41981830	0.00692	2	1	0.00692	Skin_Not_Sun_Exposed_Suprapubic	0.00692	Skin_Not_Sun_Exposed_Suprapubic	2	3.14e-16	2	-2.70067	-2.70067	-2.70067	0	1	1
intron_4_105399164_105473894	0.006936	1	1	0.006936	Heart_Left_Ventricle	0.006936	Heart_Left_Ventricle	1	1	1	-2.6999	-2.6999	-2.6999	NA	1	1
intron_10_44923226_44959592	0.006937	3	2	0.007999	Brain_Substantia_nigra	0.6329	Brain_Cortex	2.56138	7.44e-17	0.438617	-2.65211	-0.47765	-1.20247	1.25543	2	1
intron_14_24182423_24182792	0.006939	37	1	0.006939	Heart_Left_Ventricle	0.006939	Stomach	37	2.64e-15	37	-2.69976	-2.69976	-2.69976	1.66e-16	1	1
intron_3_27420787_27424037	0.006946	3	1	0.006946	Artery_Coronary	0.006946	Cells_Cultured_fibroblasts	3	1.28e-16	3	2.69942	2.69942	2.69942	3.14e-16	1	1
intron_18_6926558_6928120	0.006948	1	1	0.006948	Testis	0.006948	Testis	1	1	1	-2.69933	-2.69933	-2.69933	NA	1	1
intron_5_34004734_34005756	0.006955	49	1	0.004671	Artery_Coronary	0.094153	Brain_Cerebellar_Hemisphere	48.1677	8.15e-16	48.1677	1.67389	2.82889	2.67313	0.291891	1	1
intron_10_14959557_14972513	0.006975	14	4	0.005581	Pituitary	0.740178	Brain_Substantia_nigra	10.2691	6.91e-18	0.461309	-1.33097	2.77143	0.03969	1.18079	4	1
intron_10_50627609_50629031	0.006982	12	2	0.012827	Cells_EBV-transformed_lymphocytes	0.529244	Uterus	11.5557	1.84e-17	0.444299	-2.48854	-0.62916	-1.60744	0.539428	2	1
intron_19_51701726_51701967	0.006984	3	1	0.006984	Ovary	0.006984	Testis	3	0	3	-2.69761	-2.69761	-2.69761	9.93e-16	1	1
intron_6_129481439_129486474	0.006986	7	3	0.02928	Pituitary	0.4983	Ovary	5.73869	5.46e-17	0.266784	-2.1797	-0.67717	-1.15088	0.637821	3	1
intron_9_76614600_76625023	0.006987	23	3	0.03736	Brain_Frontal_Cortex_BA9	0.9573	Adipose_Visceral_Omentum	13.1243	1.09e-17	0.799535	-0.05354	2.08181	0.788653	0.802698	3	1
intron_3_176656731_176720477	0.006988	1	1	0.006988	Testis	0.006988	Testis	1	1	1	-2.69742	-2.69742	-2.69742	NA	1	1
intron_16_11721670_11736017	0.006989	28	2	0.001642	Adipose_Visceral_Omentum	0.72033	Artery_Coronary	19.5149	1.46e-15	8.48508	-3.14834	0.946291	-2.0563	1.66905	2	1
intron_17_7284089_7284217	0.007021	23	1	0.007021	Esophagus_Mucosa	0.007021	Lung	23	1.18e-17	23	-2.69585	2.69585	2.46143	1.12425	1	1
intron_15_88904162_88905757	0.007022	7	1	0.007022	Colon_Transverse	0.007022	Lung	7	1.35e-34	7	-2.6958	-2.6958	-2.6958	2.56e-16	1	1
intron_1_162402802_162411883	0.007026	1	1	0.007026	Muscle_Skeletal	0.007026	Muscle_Skeletal	1	1	1	-2.69561	-2.69561	-2.69561	NA	1	1
intron_3_72099011_72099904	0.007036	3	3	0.003415	Cells_Cultured_fibroblasts	0.005267	Cells_EBV-transformed_lymphocytes	2.1715	0.161726	0.161726	2.79023	2.92768	2.88096	0.078582	3	1
intron_1_2146108_2148872	0.007042	8	2	0.004259	Esophagus_Gastroesophageal_Junction	0.2026	Brain_Hypothalamus	7.33447	3.03e-17	0.665527	-2.85831	-1.27418	-1.73439	0.702691	2	1
intron_4_17623794_17625656	0.007042	6	2	0.01942	Brain_Anterior_cingulate_cortex_BA24	0.02531	Adipose_Subcutaneous	5.00391	1.39e-18	0.996087	-2.33737	2.23664	1.4743	1.86733	2	1
intron_17_77482335_77487429	0.007054	1	1	0.007054	Brain_Anterior_cingulate_cortex_BA24	0.007054	Brain_Anterior_cingulate_cortex_BA24	1	1	1	-2.69428	-2.69428	-2.69428	NA	1	1
intron_17_77482335_77487424	0.007054	1	1	0.007054	Brain_Anterior_cingulate_cortex_BA24	0.007054	Brain_Anterior_cingulate_cortex_BA24	1	1	1	2.69428	2.69428	2.69428	NA	1	1
intron_7_100550511_100553347	0.007054	49	1	0.007054	Adrenal_Gland	0.007054	Adipose_Visceral_Omentum	49	6.92e-16	49	-2.69428	2.69428	2.47434	1.07726	1	1
intron_2_25131911_25132903	0.007056	2	1	0.007056	Brain_Cerebellar_Hemisphere	0.007056	Brain_Cerebellum	2	0	2	-2.69419	-2.69419	-2.69419	6.28e-16	1	1
intron_16_68321462_68324683	0.007058	11	2	0.002134	Spleen	0.5722	Cells_Cultured_fibroblasts	7.27578	1.94e-18	3.69858	-3.07092	3.07092	-0.23173	2.36508	2	1
intron_10_124765608_124774675	0.007062	49	2	0.021036	Esophagus_Mucosa	0.926732	Artery_Coronary	44.7793	8.03e-16	3.51642	-2.30734	0.39682	-1.77091	0.872112	2	1
intron_2_231393910_231394655	0.007062	2	1	0.007062	Spleen	0.007062	Cells_EBV-transformed_lymphocytes	2	0	2	-2.69391	-2.69391	-2.69391	6.28e-16	1	1
intron_2_231393910_231394781	0.007062	3	1	0.007062	Small_Intestine_Terminal_Ileum	0.007062	Cells_EBV-transformed_lymphocytes	3	1.28e-16	3	2.69391	2.69391	2.69391	4.44e-16	1	1
intron_2_48505857_48507269	0.007063	46	3	0.040594	Nerve_Tibial	0.983191	Brain_Putamen_basal_ganglia	41.9832	1.08e-15	1.48403	-2.04765	1.59327	-1.55417	0.848048	3	1
intron_11_773629_774008	0.007064	15	1	0.004107	Heart_Atrial_Appendage	0.01038	Brain_Cerebellar_Hemisphere	14.9076	3.28e-17	14.9076	2.56291	2.86982	2.68567	0.155636	1	1
intron_16_11051641_11052640	0.007065	4	1	0.007065	Lung	0.007065	Skin_Not_Sun_Exposed_Suprapubic	4	1.15e-16	4	-2.69376	-2.69376	-2.69376	8.11e-16	1	1
intron_5_151507611_151510021	0.007072	10	3	0.1358	Brain_Nucleus_accumbens_basal_ganglia	0.9249	Testis	8.11935	2.55e-17	0.325056	0.094263	1.49161	0.803831	0.659121	3	1
intron_14_103491107_103491777	0.007075	22	2	0.003185	Brain_Cerebellar_Hemisphere	0.6842	Brain_Caudate_basal_ganglia	20.7116	3.73e-18	1.28839	-2.94929	2.9493	2.4846	1.37466	2	1
intron_7_87151658_87151750	0.007088	14	1	0.007088	Artery_Coronary	0.007088	Brain_Putamen_basal_ganglia	14	4.15e-17	14	-2.69268	-2.69268	-2.69268	5.23e-16	1	1
intron_6_169175671_169182684	0.007094	4	3	0.105301	Heart_Atrial_Appendage	0.708712	Artery_Tibial	3.53445	1.63e-16	0.135535	-0.54508	1.61968	0.60184	0.918551	3	1
intron_6_123331929_123337619	0.007095	8	2	0.008554	Brain_Hypothalamus	0.308155	Muscle_Skeletal	6.04593	1.49e-17	1.95407	-2.62938	2.62938	-0.28884	1.84949	2	1
intron_7_90300059_90304744	0.0071	14	2	0.001717	Small_Intestine_Terminal_Ileum	0.948567	Nerve_Tibial	8.3127	1.81e-17	5.6873	-3.13526	3.13526	-1.39976	1.98683	2	1
intron_10_22318306_22318959	0.007101	5	2	0.001681	Brain_Spinal_cord_cervical_c-1	0.9599	Brain_Nucleus_accumbens_basal_ganglia	3.00749	0	1.99251	0.050279	3.14147	1.28676	1.69312	2	1
intron_3_12797436_12803488	0.007103	1	1	0.007103	Muscle_Skeletal	0.007103	Muscle_Skeletal	1	1	1	2.69198	2.69198	2.69198	NA	1	1
intron_3_12796788_12803488	0.007103	1	1	0.007103	Muscle_Skeletal	0.007103	Muscle_Skeletal	1	1	1	-2.69198	-2.69198	-2.69198	NA	1	1
intron_19_10683970_10684416	0.007103	19	1	0.007103	Esophagus_Mucosa	0.007103	Artery_Tibial	19	1.68e-17	19	-2.69198	2.69198	0.708415	2.66826	1	1
intron_9_130619792_130620354	0.007106	1	1	0.007106	Muscle_Skeletal	0.007106	Muscle_Skeletal	1	1	1	2.69184	2.69184	2.69184	NA	1	1
intron_6_32854289_32856138	0.007113	46	2	0.001619	Testis	0.6636	Kidney_Cortex	40.3272	7.95e-16	4.88042	0.434948	3.15246	1.2028	0.770733	2	1
intron_14_20329373_20333254	0.007113	20	2	0.1151	Brain_Cerebellum	0.39161	Artery_Aorta	16.2618	7.05e-18	3.73823	-1.57568	1.57568	0.271659	1.45328	2	1
intron_8_78678679_78686467	0.00712	2	1	0.00712	Adipose_Subcutaneous	0.00712	Breast_Mammary_Tissue	2	0	2	-2.69118	2.69118	-2.22e-16	3.8059	1	1
intron_7_13986685_13988086	0.007122	1	1	0.007122	Testis	0.007122	Testis	1	1	1	-2.69109	-2.69109	-2.69109	NA	1	1
intron_7_13986685_13987471	0.007122	1	1	0.007122	Testis	0.007122	Testis	1	1	1	2.69109	2.69109	2.69109	NA	1	1
intron_3_64809851_64867168	0.007123	8	2	0.002612	Heart_Left_Ventricle	0.8071	Adipose_Subcutaneous	6.68735	1.23e-19	1.12022	0.244169	3.01006	2.37745	1.00586	2	1
intron_15_64824354_64825593	0.007124	1	1	0.007124	Cells_Cultured_fibroblasts	0.007124	Cells_Cultured_fibroblasts	1	1	1	2.69099	2.69099	2.69099	NA	1	1
intron_17_4943519_4944396	0.00713	7	3	0.081705	Muscle_Skeletal	0.8344	Brain_Cortex	6.2591	4.13e-19	0.338882	-0.20906	1.74088	0.247797	0.806112	3	1
intron_5_132207884_132209138	0.007133	44	2	0.001276	Ovary	0.714756	Esophagus_Gastroesophageal_Junction	37.5419	6.19e-16	6.45811	-3.22131	3.14182	1.43836	2.14281	2	1
intron_22_25459515_25466059	0.007166	26	3	0.00912	Brain_Nucleus_accumbens_basal_ganglia	0.663343	Esophagus_Gastroesophageal_Junction	18.9797	7.28e-16	1.16803	-2.60752	1.30881	-0.67537	1.10595	3	1
intron_16_11721435_11721577	0.007174	8	2	0.001647	Artery_Aorta	0.2738	Artery_Tibial	5.74756	8.42e-18	2.25244	-3.14745	-1.09435	-1.96377	1.01645	2	1
intron_1_156382869_156384311	0.007181	4	1	0.001678	Ovary	0.0256	Brain_Cerebellar_Hemisphere	3.99632	2.68e-17	3.99632	2.23223	3.142	2.68711	0.525256	1	1
intron_2_152679109_152679352	0.007181	29	2	0.003852	Kidney_Cortex	0.4637	Adrenal_Gland	24.73	5.44e-16	4.26999	0.732768	2.89003	1.92747	0.966711	2	1
intron_17_56795180_56814869	0.007183	15	3	0.0055	Esophagus_Muscularis	0.5176	Pituitary	7.87162	7.71e-19	0.492061	-2.77619	-0.64705	-1.36766	0.677421	3	1
intron_1_156382869_156384441	0.007184	6	1	0.001678	Kidney_Cortex	0.0256	Brain_Cerebellum	5.9673	1.59e-19	5.9673	2.23223	3.142	2.68167	0.492486	1	1
intron_3_158824236_158826015	0.007188	46	3	0.000605	Thyroid	0.100011	Uterus	38.7978	9.64e-16	2.22818	-3.42958	-1.6448	-2.8993	0.445806	3	1
intron_2_61480583_61482627	0.007198	47	1	0.006112	Thyroid	0.013117	Minor_Salivary_Gland	46.5119	1.62e-15	46.5119	-2.74169	-2.48058	-2.67356	0.042302	1	1
intron_16_74908977_74909501	0.0072	10	2	0.004849	Ovary	0.2373	Liver	9.10717	2.12e-17	0.892826	1.18176	2.8169	2.23908	0.741307	2	1
intron_15_57231257_57232712	0.007204	5	2	0.001711	Adrenal_Gland	0.6437	Artery_Coronary	4.05315	7.47e-32	0.946854	0.462532	3.13629	0.997283	1.19574	2	1
intron_10_79559506_79560364	0.00721	1	1	0.00721	Lung	0.00721	Lung	1	1	1	-2.68699	-2.68699	-2.68699	NA	1	1
intron_1_236013560_236017148	0.00721	31	2	0.004639	Nerve_Tibial	0.583389	Ovary	28.0984	1.17e-15	2.86416	-2.83107	1.80669	-2.28748	0.968307	2	1
intron_4_1349854_1351715	0.007213	27	3	0.0376	Adipose_Visceral_Omentum	0.71998	Uterus	17.2446	6.24e-16	0.946442	-1.85701	2.07919	1.04929	0.840747	3	1
intron_11_777695_778113	0.007221	6	4	0.003787	Adipose_Subcutaneous	0.413	Brain_Anterior_cingulate_cortex_BA24	4.01385	1.39e-16	0.396149	-2.68477	2.89538	-0.18268	2.72226	4	1
intron_7_42910921_42911468	0.007232	3	1	0.007232	Brain_Hippocampus	0.007232	Colon_Transverse	3	1.28e-16	3	-2.68597	2.68597	-0.89532	3.10149	1	1
intron_7_42910921_42911915	0.007232	5	1	0.007232	Colon_Transverse	0.007232	Testis	5	9.74e-17	5	-2.68597	2.68597	0.537194	2.94233	1	1
intron_10_93356848_93359833	0.007243	5	1	0.007243	Cells_Cultured_fibroblasts	0.007243	Esophagus_Mucosa	5	6.13e-33	5	2.68546	2.68546	2.68546	3.14e-16	1	1
intron_3_105678571_105681724	0.007247	4	1	0.007247	Brain_Cortex	0.007247	Esophagus_Muscularis	4	1.26e-32	4	-2.68528	-2.68528	-2.68528	5.13e-16	1	1
intron_11_12236245_12239436	0.007247	18	3	0.06991	Adipose_Visceral_Omentum	0.3442	Artery_Tibial	15.8006	3.14e-18	0.575015	-1.81249	1.81249	-1.14027	1.2924	3	1
intron_10_32686080_32711620	0.007251	4	1	0.007251	Vagina	0.007251	Artery_Aorta	4	2.36e-17	4	2.68509	2.68509	2.68509	3.63e-16	1	1
intron_17_58504974_58505472	0.007254	25	1	0.007254	Colon_Transverse	0.007254	Artery_Tibial	25	1.24e-17	25	-2.68495	2.68495	1.82577	2.00923	1	1
intron_7_122320338_122325477	0.007257	1	1	0.007257	Testis	0.007257	Testis	1	1	1	-2.68481	-2.68481	-2.68481	NA	1	1
intron_17_81192593_81193926	0.007258	28	4	0.005936	Brain_Cortex	0.755071	Cells_Cultured_fibroblasts	15.6951	3.22e-16	1.77535	-2.52672	2.7513	-1.19843	1.61004	4	1
intron_3_158824236_158825178	0.007267	42	3	0.000896	Esophagus_Mucosa	0.7251	Brain_Anterior_cingulate_cortex_BA24	38.1919	5.55e-16	1.39434	0.351651	3.32127	2.40081	0.599835	3	1
intron_18_79584716_79585071	0.007275	1	1	0.007275	Nerve_Tibial	0.007275	Nerve_Tibial	1	1	1	2.684	2.684	2.684	NA	1	1
intron_7_105115503_105117367	0.00728	1	1	0.00728	Testis	0.00728	Testis	1	1	1	-2.68376	-2.68376	-2.68376	NA	1	1
intron_1_151575005_151578721	0.00728	15	2	0.01573	Brain_Cerebellar_Hemisphere	0.9956	Adipose_Subcutaneous	12.2898	2.33e-17	2.69016	-2.41512	-0.00551	-1.29027	1.24396	2	1
intron_2_53838342_53838640	0.007281	9	1	0.007281	Brain_Spinal_cord_cervical_c-1	0.007281	Brain_Amygdala	9	0	9	-2.68371	-2.68371	-2.68371	3.85e-16	1	1
intron_1_205001286_205009557	0.007285	3	1	0.007285	Esophagus_Gastroesophageal_Junction	0.007285	Esophagus_Gastroesophageal_Junction	3	1.28e-16	3	2.68353	2.68353	2.68353	0	1	1
intron_10_33207716_33213386	0.007286	11	3	0.003969	Artery_Coronary	0.956488	Heart_Atrial_Appendage	8.0392	8.96e-17	0.998964	-2.88061	2.88062	-1.55007	2.12337	3	1
intron_7_130321016_130321237	0.007289	1	1	0.007289	Spleen	0.007289	Spleen	1	1	1	-2.68334	-2.68334	-2.68334	NA	1	1
intron_14_76964888_76965615	0.007291	1	1	0.007291	Heart_Atrial_Appendage	0.007291	Heart_Atrial_Appendage	1	1	1	-2.68325	-2.68325	-2.68325	NA	1	1
intron_14_76965424_76965615	0.007291	1	1	0.007291	Heart_Atrial_Appendage	0.007291	Heart_Atrial_Appendage	1	1	1	-2.68325	-2.68325	-2.68325	NA	1	1
intron_8_13393693_13401470	0.007295	1	1	0.007295	Thyroid	0.007295	Thyroid	1	1	1	-2.68307	-2.68307	-2.68307	NA	1	1
intron_2_127633363_127634176	0.007296	1	1	0.007296	Spleen	0.007296	Spleen	1	1	1	-2.68302	-2.68302	-2.68302	NA	1	1
intron_2_127634289_127634596	0.007296	1	1	0.007296	Spleen	0.007296	Spleen	1	1	1	2.68302	2.68302	2.68302	NA	1	1
intron_11_93479269_93479372	0.007296	13	2	0.002168	Adrenal_Gland	0.7587	Artery_Aorta	9.99051	2.94e-17	2.98345	-3.0662	3.0662	1.85411	1.89649	2	1
intron_2_165770808_165794015	0.007299	2	1	0.007299	Brain_Cerebellum	0.007299	Brain_Cerebellum	2	0	2	-2.68289	-2.68289	-2.68289	0	1	1
intron_10_45727539_45728862	0.007312	12	1	0.007312	Artery_Coronary	0.007312	Artery_Tibial	12	5.46e-17	12	-2.68229	2.68229	0.447048	2.76238	1	1
intron_10_124765578_124774675	0.007315	25	2	0.02857	Nerve_Tibial	0.7201	Adrenal_Gland	22.6793	6.45e-18	2.30039	-0.39682	2.18937	0.145205	0.965962	2	1
intron_1_3497411_3498371	0.007318	18	2	0.04083	Adipose_Subcutaneous	0.4844	Uterus	15.2498	6.81e-32	2.75018	-0.69924	2.04525	1.22462	1.25181	2	1
intron_12_75335181_75341064	0.007322	1	1	0.007322	Esophagus_Muscularis	0.007322	Esophagus_Muscularis	1	1	1	-2.68183	-2.68183	-2.68183	NA	1	1
intron_8_10839840_10846218	0.007341	1	1	0.007341	Testis	0.007341	Testis	1	1	1	2.68097	2.68097	2.68097	NA	1	1
intron_11_17496813_17498162	0.007369	1	1	0.007369	Brain_Spinal_cord_cervical_c-1	0.007369	Brain_Spinal_cord_cervical_c-1	1	1	1	-2.67969	-2.67969	-2.67969	NA	1	1
intron_19_55643774_55644553	0.007382	42	2	0.001857	Adipose_Subcutaneous	0.03359	Brain_Hippocampus	35.5416	1e-15	6.33472	2.12496	3.1122	2.31616	0.375905	2	1
intron_1_228353062_228356151	0.007386	20	2	0.028082	Brain_Hippocampus	0.95083	Brain_Cerebellum	19.133	2.08e-17	0.867047	-1.15424	2.19613	0.937701	0.66784	2	1
intron_1_20350926_20352055	0.007386	1	1	0.007386	Brain_Hypothalamus	0.007386	Brain_Hypothalamus	1	1	1	-2.67892	-2.67892	-2.67892	NA	1	1
intron_14_76959753_76965172	0.007389	1	1	0.007389	Heart_Atrial_Appendage	0.007389	Heart_Atrial_Appendage	1	1	1	-2.67878	-2.67878	-2.67878	NA	1	1
intron_8_22228386_22231796	0.007407	28	3	0.009023	Adipose_Visceral_Omentum	0.975945	Brain_Amygdala	22.8719	7.57e-16	1.96373	-2.61118	1.54768	-0.99165	1.35417	3	1
intron_16_90000297_90000449	0.007416	4	1	0.007416	Brain_Cerebellar_Hemisphere	0.007416	Esophagus_Gastroesophageal_Junction	4	2.48e-32	4	2.67756	2.67756	2.67756	4.44e-16	1	1
intron_6_32849118_32850320	0.007422	25	2	0.001871	Uterus	0.109065	Small_Intestine_Terminal_Ileum	23.1131	3.64e-18	1.58094	1.60241	3.10998	2.84585	0.442869	2	1
intron_16_21178932_21179475	0.007426	38	2	0.003359	Spleen	0.923534	Artery_Tibial	35.307	5e-16	2.52373	-0.09598	2.93282	0.933597	0.690733	2	1
intron_4_1803836_1804330	0.007427	4	2	0.05702	Skin_Not_Sun_Exposed_Suprapubic	0.05763	Adipose_Visceral_Omentum	3.09888	1.11e-16	0.901118	-1.8985	1.90316	0.001164	2.19355	2	1
intron_2_203448836_203454430	0.007448	22	1	0.005109	Liver	0.019885	Vagina	21.757	1.65e-17	21.757	2.3285	2.80009	2.66107	0.092226	1	1
intron_5_181261384_181267828	0.007452	1	1	0.007452	Testis	0.007452	Testis	1	1	1	2.67594	2.67594	2.67594	NA	1	1
intron_10_16764510_16782034	0.00746	5	3	0.000756	Brain_Spinal_cord_cervical_c-1	0.4539	Brain_Hippocampus	2.60211	1.1e-16	0.369417	-3.36857	1.12805	-1.78854	1.95023	3	1
intron_16_77208269_77209097	0.007471	1	1	0.007471	Testis	0.007471	Testis	1	1	1	2.6751	2.6751	2.6751	NA	1	1
intron_4_82502794_82502895	0.007491	1	1	0.007491	Adrenal_Gland	0.007491	Adrenal_Gland	1	1	1	2.67419	2.67419	2.67419	NA	1	1
intron_17_45248089_45248185	0.007525	1	1	0.007525	Minor_Salivary_Gland	0.007525	Minor_Salivary_Gland	1	1	1	2.67267	2.67267	2.67267	NA	1	1
intron_14_102231821_102232535	0.007527	29	2	0.001782	Minor_Salivary_Gland	0.2241	Adrenal_Gland	27.2617	1.11e-15	1.73831	-3.12435	-1.2157	-1.35278	0.491173	2	1
intron_17_80415821_80416940	0.007531	16	3	0.001605	Cells_EBV-transformed_lymphocytes	0.5097	Stomach	9.0931	7.32e-20	0.912772	-3.15508	1.22493	-1.42127	2.09923	3	1
intron_11_61878215_61878512	0.007534	12	1	0.007534	Brain_Caudate_basal_ganglia	0.007534	Brain_Cerebellum	12	2.65e-17	12	-2.67227	-2.67227	-2.67227	5.68e-16	1	1
intron_11_61878291_61878512	0.007534	3	1	0.007534	Nerve_Tibial	0.007534	Breast_Mammary_Tissue	3	0	3	-2.67227	2.67227	0.890757	3.08567	1	1
intron_10_110569013_110573707	0.007543	45	1	0.007543	Adrenal_Gland	0.007543	Artery_Tibial	45	3e-15	45	-2.67187	2.67187	2.19687	1.53792	1	1
intron_10_124044919_124045667	0.007546	12	1	0.007546	Adipose_Visceral_Omentum	0.007546	Esophagus_Muscularis	12	3.07e-17	12	-2.67174	2.67174	1.33587	2.41668	1	1
intron_3_44357876_44358217	0.007549	48	5	0.067617	Whole_Blood	0.9375	Adrenal_Gland	25.3643	6.48e-16	0.866252	-1.59149	1.82755	-0.14339	1.22477	5	1
intron_12_112978785_112987038	0.007557	15	3	0.008677	Spleen	0.870305	Esophagus_Mucosa	13.3357	2.99e-17	0.503165	-2.62452	1.35181	0.074054	0.826764	3	1
intron_3_188759500_188760113	0.007558	1	1	0.007558	Testis	0.007558	Testis	1	1	1	2.6712	2.6712	2.6712	NA	1	1
intron_3_188758768_188760113	0.007558	1	1	0.007558	Testis	0.007558	Testis	1	1	1	-2.6712	-2.6712	-2.6712	NA	1	1
intron_7_151352193_151352812	0.00756	21	2	0.01886	Artery_Aorta	0.975002	Esophagus_Gastroesophageal_Junction	19.5332	2.18e-17	1.15788	-2.34829	0.031335	-1.41342	0.840265	2	1
intron_8_13030583_13031114	0.007564	1	1	0.007564	Thyroid	0.007564	Thyroid	1	1	1	-2.67094	-2.67094	-2.67094	NA	1	1
intron_17_1484303_1492413	0.007567	14	2	0.002072	Minor_Salivary_Gland	0.6881	Uterus	9.13381	6.41e-49	4.86619	-3.07965	0.401435	-1.92212	1.56799	2	1
intron_7_149250807_149252706	0.007568	40	2	0.006461	Adipose_Subcutaneous	0.5491	Whole_Blood	37.923	7.1e-16	2.077	-2.72342	0.599109	-2.49724	0.740325	2	1
intron_12_933076_936807	0.007576	2	1	0.007576	Brain_Cerebellar_Hemisphere	0.007576	Nerve_Tibial	2	0	2	-2.6704	2.6704	-2.22e-16	3.77652	1	1
intron_12_933076_949606	0.007576	3	1	0.007576	Nerve_Tibial	0.007576	Cells_Cultured_fibroblasts	3	1.28e-16	3	2.6704	2.6704	2.6704	4.44e-16	1	1
intron_16_74904100_74908908	0.007578	26	1	0.002203	Esophagus_Mucosa	0.03917	Brain_Cerebellar_Hemisphere	25.1293	5.66e-16	25.1293	-3.06141	2.99639	-0.70274	2.6152	1	1
intron_7_87151658_87152302	0.007578	13	1	0.007088	Adrenal_Gland	0.017623	Vagina	12.9807	7.31e-33	12.9807	2.37345	2.69268	2.66812	0.088539	1	1
intron_1_247200193_247202016	0.007582	29	3	0.02686	Stomach	0.6458	Brain_Caudate_basal_ganglia	14.364	6.8e-16	3.48476	-2.21355	2.14291	0.475962	1.5602	3	1
intron_2_203197391_203199338	0.007589	3	1	0.007589	Adipose_Visceral_Omentum	0.007589	Adipose_Subcutaneous	3	0	3	-2.66983	-2.66983	-2.66983	4.44e-16	1	1
intron_11_13369767_13372163	0.007589	44	1	0.007588	Adipose_Visceral_Omentum	0.952294	Cells_Cultured_fibroblasts	43.0004	1.43e-15	43.0004	-2.66987	2.66987	-0.30203	2.65235	1	1
intron_19_12705768_12706196	0.007589	30	2	0.01689	Brain_Cerebellum	0.782712	Ovary	28.6396	6.32e-16	1.36036	-2.38909	2.38909	0.258913	2.33198	2	1
intron_11_13369767_13372166	0.00759	44	1	0.007588	Adipose_Subcutaneous	0.961921	Cells_Cultured_fibroblasts	43.0006	1.51e-15	43.0006	-2.66987	2.66987	0.059594	2.6692	1	1
intron_2_217829882_217830367	0.007598	24	2	0.01018	Stomach	0.932784	Muscle_Skeletal	20.5524	3.1e-18	2.94331	-1.68102	2.56965	0.405421	1.18702	2	1
intron_10_50110270_50113895	0.007602	7	2	0.00166	Lung	0.1904	Brain_Hippocampus	6.13734	2.48e-19	0.813219	1.3094	3.14515	2.85238	0.685036	2	1
intron_17_7283862_7284217	0.007604	4	1	0.007395	Esophagus_Gastroesophageal_Junction	0.007917	Heart_Atrial_Appendage	3.99985	8.36e-17	3.99985	-2.6785	-2.6556	-2.66913	0.011223	1	1
intron_3_101590270_101592627	0.007606	21	2	0.002377	Testis	0.8504	Adrenal_Gland	18.1067	4.52e-18	2.89333	-3.03857	0.188608	-2.57755	1.15717	2	1
intron_2_209869234_209872758	0.00761	1	1	0.00761	Testis	0.00761	Testis	1	1	1	2.66892	2.66892	2.66892	NA	1	1
intron_7_100174765_100175572	0.007611	4	1	0.007611	Brain_Cortex	0.007611	Brain_Cerebellum	4	9.43e-17	4	-2.66886	2.66886	1.33443	2.66886	1	1
intron_2_218622878_218632136	0.007617	4	1	0.007617	Muscle_Skeletal	0.007617	Colon_Sigmoid	4	2.72e-33	4	2.66859	2.66859	2.66859	5.13e-16	1	1
intron_2_218622878_218626319	0.007617	1	1	0.007617	Muscle_Skeletal	0.007617	Muscle_Skeletal	1	1	1	2.66859	2.66859	2.66859	NA	1	1
intron_3_176635623_176636647	0.007623	1	1	0.007623	Testis	0.007623	Testis	1	1	1	2.66833	2.66833	2.66833	NA	1	1
intron_22_26468623_26470719	0.007627	4	2	0.231	Artery_Aorta	0.4228	Stomach	3.58825	3.65e-17	0.411752	-1.19779	1.19779	-0.40079	1.08196	2	1
intron_10_79723654_79723915	0.007636	4	1	0.005434	Esophagus_Mucosa	0.02029	Breast_Mammary_Tissue	3.99329	5.86e-17	3.99329	-2.78011	-2.32094	-2.66532	0.229586	1	1
intron_5_150078248_150080052	0.007636	3	2	0.003771	Artery_Coronary	0.2638	Brain_Spinal_cord_cervical_c-1	2.00055	1.68e-19	0.99945	-2.89671	-1.11745	-2.30362	1.02725	2	1
intron_14_24182403_24182792	0.007672	49	1	0.006939	Heart_Atrial_Appendage	0.009917	Brain_Substantia_nigra	48.9433	2.06e-15	48.9433	2.57871	2.69976	2.66463	0.023036	1	1
intron_1_93246204_93246838	0.007674	15	2	0.007594	Adrenal_Gland	0.04874	Thyroid	14.0206	8.32e-22	0.979353	-2.66961	2.66961	1.91113	1.86841	2	1
intron_14_103475210_103480437	0.007675	14	2	0.008889	Minor_Salivary_Gland	0.6444	Brain_Caudate_basal_ganglia	10.9397	1.56e-17	3.04562	-0.53334	2.61629	1.21295	1.39875	2	1
intron_16_79716840_79721475	0.007683	1	1	0.007683	Skin_Sun_Exposed_Lower_leg	0.007683	Skin_Sun_Exposed_Lower_leg	1	1	1	2.66569	2.66569	2.66569	NA	1	1
intron_11_771426_772427	0.007686	49	2	0.001319	Small_Intestine_Terminal_Ileum	0.007929	Brain_Frontal_Cortex_BA9	45.4523	1.09e-15	3.21144	-3.2119	-2.65508	-2.99514	0.163473	2	1
intron_11_767013_767294	0.007702	1	1	0.007702	Testis	0.007702	Testis	1	1	1	-2.66486	-2.66486	-2.66486	NA	1	1
intron_10_80176155_80180941	0.007707	40	3	0.03169	Muscle_Skeletal	0.946939	Cells_Cultured_fibroblasts	35.633	6.67e-16	1.27877	-2.1483	1.09824	-0.95205	0.80919	3	1
intron_6_98899481_98904086	0.007713	1	1	0.007713	Skin_Not_Sun_Exposed_Suprapubic	0.007713	Skin_Not_Sun_Exposed_Suprapubic	1	1	1	2.66438	2.66438	2.66438	NA	1	1
intron_3_122911045_122911491	0.007721	4	1	0.007721	Brain_Hypothalamus	0.007721	Brain_Cortex	4	0	4	-2.66403	-2.66403	-2.66403	3.63e-16	1	1
intron_1_93346865_93353908	0.007731	34	1	0.003476	Artery_Tibial	0.7413	Brain_Cortex	32.914	1.28e-15	32.914	0.330132	2.92217	2.59146	0.414275	1	1
intron_17_58692788_58694931	0.007732	44	1	0.005018	Minor_Salivary_Gland	0.01144	Adipose_Subcutaneous	43.977	6.09e-16	43.977	-2.80591	-2.52896	-2.66289	0.11828	1	1
intron_15_41988156_41989415	0.007733	2	1	0.007733	Skin_Sun_Exposed_Lower_leg	0.007733	Skin_Not_Sun_Exposed_Suprapubic	2	0	2	-2.66351	-2.66351	-2.66351	4.44e-16	1	1
intron_15_41989147_41989415	0.007733	2	1	0.007733	Skin_Not_Sun_Exposed_Suprapubic	0.007733	Skin_Not_Sun_Exposed_Suprapubic	2	3.14e-16	2	2.66351	2.66351	2.66351	0	1	1
intron_11_760253_763405	0.007758	1	1	0.007758	Colon_Sigmoid	0.007758	Colon_Sigmoid	1	1	1	2.66242	2.66242	2.66242	NA	1	1
intron_1_2193910_2194688	0.007768	47	2	0.002894	Artery_Aorta	0.8676	Cells_Cultured_fibroblasts	44.0986	6.76e-16	1.94245	-2.97878	2.97878	-2.54277	1.2913	2	1
intron_19_4097343_4099134	0.007769	7	2	0.002611	Colon_Sigmoid	0.2123	Skin_Sun_Exposed_Lower_leg	5.71956	8.59e-17	1.28044	1.24727	3.01017	2.0028	0.942313	2	1
intron_22_23652944_23659865	0.007771	38	5	0.00014	Colon_Sigmoid	0.984689	Brain_Cerebellar_Hemisphere	18.2349	8.39e-16	0.623699	-3.80767	2.00926	-1.70943	1.29966	5	1
intron_17_80415821_80417811	0.007775	10	3	0.016234	Esophagus_Muscularis	0.788702	Artery_Tibial	5.91362	6.85e-17	0.810213	-2.4036	1.22493	0.575355	1.09874	3	1
intron_17_55401538_55402214	0.007779	3	1	0.007779	Cells_Cultured_fibroblasts	0.007779	Breast_Mammary_Tissue	3	8.05e-17	3	2.66152	2.66152	2.66152	4.44e-16	1	1
intron_22_38738046_38738173	0.007784	12	1	0.007784	Brain_Cortex	0.007784	Brain_Substantia_nigra	12	1.47e-17	12	2.6613	2.6613	2.6613	4.83e-16	1	1
intron_7_75813752_75823322	0.007813	1	1	0.007813	Small_Intestine_Terminal_Ileum	0.007813	Small_Intestine_Terminal_Ileum	1	1	1	-2.66005	-2.66005	-2.66005	NA	1	1
intron_1_46814315_46815074	0.007815	27	1	0.004284	Heart_Atrial_Appendage	0.02829	Stomach	26.9619	6.38e-16	26.9619	2.19324	2.85646	2.65805	0.224924	1	1
intron_12_16560538_16600714	0.007824	36	2	0.002295	Brain_Cerebellum	0.970281	Esophagus_Muscularis	31.1633	9.3e-16	3.85951	-3.04914	3.04914	0.023972	1.07173	2	1
intron_2_53932760_53934605	0.007826	1	1	0.007826	Testis	0.007826	Testis	1	1	1	-2.65949	-2.65949	-2.65949	NA	1	1
intron_19_14751671_14764433	0.007829	1	1	0.007829	Whole_Blood	0.007829	Whole_Blood	1	1	1	2.65936	2.65936	2.65936	NA	1	1
intron_10_38362338_38363522	0.00783	5	1	0.00783	Adipose_Subcutaneous	0.00783	Kidney_Cortex	5	1.37e-48	5	-2.65931	2.65931	1.59559	2.37856	1	1
intron_1_228219599_228243183	0.007835	2	1	0.001742	Heart_Left_Ventricle	0.02888	Heart_Atrial_Appendage	1.99845	0.001548	1.99845	-3.13102	-2.18512	-2.65807	0.668852	1	1
intron_19_12701672_12701752	0.007837	49	1	0.003911	Liver	0.01504	Esophagus_Gastroesophageal_Junction	48.1051	1.17e-15	48.1051	2.43141	2.88525	2.63516	0.221052	1	1
intron_11_48121266_48123613	0.007846	10	3	0.1744	Lung	0.5051	Artery_Tibial	8.90715	9e-18	0.356653	-1.3582	1.0025	-0.10705	0.979962	3	1
intron_7_103312131_103312207	0.007848	43	1	0.007848	Artery_Tibial	0.007848	Artery_Aorta	43	1.06e-15	43	-2.65854	2.65854	2.16393	1.5627	1	1
intron_7_103311728_103311808	0.007848	3	1	0.007848	Brain_Cerebellar_Hemisphere	0.007848	Brain_Cerebellum	3	8.05e-17	3	2.65854	2.65854	2.65854	3.14e-16	1	1
intron_6_132392299_132401163	0.007866	4	1	0.007866	Cells_EBV-transformed_lymphocytes	0.007866	Cells_Cultured_fibroblasts	4	0	4	-2.65777	-2.65777	-2.65777	5.13e-16	1	1
intron_20_62345585_62345818	0.007871	6	1	0.007404	Esophagus_Muscularis	0.009821	Colon_Sigmoid	5.88577	3.99e-17	5.88577	2.58206	2.6781	2.63213	0.048408	1	1
intron_17_58692632_58694931	0.007873	39	1	0.005728	Artery_Coronary	0.3907	Brain_Substantia_nigra	37.6535	1.76e-15	37.6535	0.858349	2.76296	2.5991	0.314945	1	1
intron_14_55962087_55962825	0.007875	13	1	0.007875	Brain_Amygdala	0.007875	Brain_Cerebellar_Hemisphere	13	1.46e-17	13	2.65738	2.65738	2.65738	4.25e-16	1	1
intron_15_78257741_78263872	0.00788	1	1	0.00788	Testis	0.00788	Testis	1	1	1	2.65717	2.65717	2.65717	NA	1	1
intron_15_78257741_78260637	0.00788	1	1	0.00788	Testis	0.00788	Testis	1	1	1	-2.65717	-2.65717	-2.65717	NA	1	1
intron_21_33522282_33524769	0.007892	1	1	0.007892	Small_Intestine_Terminal_Ileum	0.007892	Small_Intestine_Terminal_Ileum	1	1	1	-2.65666	-2.65666	-2.65666	NA	1	1
intron_10_113725890_113726305	0.007905	2	1	0.007905	Uterus	0.007905	Nerve_Tibial	2	7.85e-17	2	-2.6561	-2.6561	-2.6561	4.44e-16	1	1
intron_10_46269461_46273484	0.007905	1	1	0.007905	Testis	0.007905	Testis	1	1	1	2.6561	2.6561	2.6561	NA	1	1
intron_1_46815264_46868830	0.007905	6	1	0.004284	Esophagus_Mucosa	0.01536	Adipose_Subcutaneous	5.92808	9.56e-33	5.92808	-2.85646	-2.42378	-2.64012	0.236987	1	1
intron_2_218625292_218636488	0.007908	1	1	0.007908	Testis	0.007908	Testis	1	1	1	2.65597	2.65597	2.65597	NA	1	1
intron_1_64107039_64110650	0.007912	1	1	0.007912	Testis	0.007912	Testis	1	1	1	-2.6558	-2.6558	-2.6558	NA	1	1
intron_1_64095204_64110650	0.007912	1	1	0.007912	Testis	0.007912	Testis	1	1	1	2.6558	2.6558	2.6558	NA	1	1
intron_2_101402752_101405943	0.007912	19	2	0.002988	Brain_Nucleus_accumbens_basal_ganglia	0.955	Adipose_Subcutaneous	15.4791	2.18e-17	3.37177	-2.96897	0.056429	-1.76758	1.1396	2	1
intron_3_49912011_49913220	0.007916	17	2	0.03707	Adipose_Subcutaneous	0.087	Breast_Mammary_Tissue	14.2356	6.14e-19	2.7644	-2.08499	1.71144	-1.41503	1.49182	2	1
intron_3_53864798_53864879	0.007922	4	1	0.007922	Brain_Anterior_cingulate_cortex_BA24	0.007922	Brain_Cerebellar_Hemisphere	4	0	4	-2.65538	-2.65538	-2.65538	3.63e-16	1	1
intron_19_46210269_46212764	0.007937	6	2	0.2463	Testis	0.2555	Pituitary	5.18213	6.22e-33	0.817866	-1.13709	1.15938	0.011146	1.25783	2	1
intron_9_130613027_130616355	0.007947	22	2	0.004578	Breast_Mammary_Tissue	0.496676	Thyroid	21.0425	1.01e-17	0.957477	-2.83532	2.83532	-1.12901	2.59339	2	1
intron_7_130400254_130400707	0.007948	3	1	0.007948	Artery_Aorta	0.007948	Spleen	3	0	3	-2.65427	2.65427	0.884757	3.06489	1	1
intron_3_37040294_37042268	0.007952	4	2	0.1026	Ovary	0.8981	Prostate	3.74946	9.38e-17	0.25054	-1.63238	0.128062	-0.31205	0.88022	2	1
intron_2_53913931_53919151	0.007976	1	1	0.007976	Breast_Mammary_Tissue	0.007976	Breast_Mammary_Tissue	1	1	1	-2.65308	-2.65308	-2.65308	NA	1	1
intron_12_70572087_70581036	0.007985	2	2	0.1368	Lung	0.6309	Adipose_Visceral_Omentum	1.79343	0.206565	0.206565	-0.48046	1.48781	0.503677	1.39178	2	1
intron_7_105502564_105505955	0.007995	27	1	0.007995	Adrenal_Gland	0.007995	Adipose_Subcutaneous	27	7.67e-16	27	-2.65228	-2.65228	-2.65228	4.53e-16	1	1
intron_2_37201726_37213437	0.008003	48	2	0.001765	Spleen	0.088837	Breast_Mammary_Tissue	42.7197	8.38e-16	3.55919	1.70156	3.12722	2.64553	0.502708	2	1
intron_11_57696873_57698559	0.008007	18	2	0.01822	Brain_Nucleus_accumbens_basal_ganglia	0.9384	Skin_Sun_Exposed_Lower_leg	15.1811	2.95e-18	2.77888	0.077281	2.36112	1.4667	1.14055	2	1
intron_18_12793574_12794384	0.008012	36	1	0.004659	Brain_Cortex	0.01113	Brain_Cerebellum	35.3182	8.91e-16	35.3182	-2.82971	-2.53859	-2.62754	0.136005	1	1
intron_6_168599004_168608157	0.00802	1	1	0.00802	Lung	0.00802	Lung	1	1	1	-2.65123	-2.65123	-2.65123	NA	1	1
intron_3_121460234_121467519	0.008028	5	1	0.008028	Small_Intestine_Terminal_Ileum	0.008028	Cells_Cultured_fibroblasts	5	5.79e-48	5	2.65089	2.65089	2.65089	3.14e-16	1	1
intron_20_20043662_20045308	0.008031	48	1	0.007365	Testis	0.008332	Artery_Aorta	47.482	6.16e-16	47.482	-2.67989	2.63831	0.218993	2.65792	1	1
intron_3_71693941_71710412	0.008061	6	2	0.0801	Artery_Aorta	0.9836	Lung	5.38246	1.33e-17	0.460317	-0.73146	1.75011	0.831813	0.99897	2	1
intron_12_9310020_9310339	0.008073	32	4	0.000379	Artery_Coronary	0.707805	Pancreas	16.8945	1.17e-15	0.611444	-3.55394	1.16086	-1.15325	2.02701	4	1
intron_10_37977005_37980289	0.008073	1	1	0.008073	Testis	0.008073	Testis	1	1	1	2.649	2.649	2.649	NA	1	1
intron_19_18451648_18458205	0.008085	41	2	0.001917	Artery_Aorta	0.021489	Esophagus_Gastroesophageal_Junction	36.6422	2.52e-15	4.34761	-3.10285	-2.29929	-2.92281	0.233518	2	1
intron_7_105495253_105502420	0.008099	12	1	0.008099	Adipose_Subcutaneous	0.008099	Artery_Coronary	12	2.77e-18	12	-2.64791	2.64791	2.2066	1.52877	1	1
intron_2_164727144_164727969	0.008099	13	2	0.1121	Adipose_Subcutaneous	0.920007	Artery_Tibial	12.5011	3.75e-17	0.444121	-1.58882	0.640112	0.417104	0.62115	2	1
intron_5_40963792_40964741	0.008104	9	1	0.008104	Adipose_Subcutaneous	0.008104	Small_Intestine_Terminal_Ileum	9	1.72e-33	9	2.64771	2.64771	2.64771	4.15e-16	1	1
intron_15_42663917_42665253	0.008113	28	1	0.004644	Colon_Transverse	0.020327	Adipose_Subcutaneous	27.6917	2.72e-15	27.6917	2.32025	2.83073	2.63371	0.071387	1	1
intron_12_5996222_6011617	0.008125	3	2	0.02356	Stomach	0.08415	Testis	2.04979	1.59e-16	0.950209	-2.26423	1.7271	0.396656	2.30439	2	1
intron_11_118205991_118210487	0.008142	5	1	0.008142	Cells_EBV-transformed_lymphocytes	0.008142	Cells_EBV-transformed_lymphocytes	5	4.12e-17	5	-2.64612	2.64612	-1.58767	2.36677	1	1
intron_9_32500939_32550774	0.008151	6	2	0.00319	Esophagus_Muscularis	0.1151	Colon_Sigmoid	5.61002	2.16e-16	0.389984	-2.94881	-1.57568	-2.71995	0.560579	2	1
intron_19_11554365_11559191	0.008154	30	2	0.005417	Adipose_Visceral_Omentum	0.7975	Artery_Aorta	24.9254	1.63e-15	4.4467	-0.92225	2.78113	-0.12155	1.39121	2	1
intron_16_87952273_87975048	0.00816	3	1	0.00816	Artery_Aorta	0.00816	Artery_Aorta	3	0	3	-2.64538	-2.64538	-2.64538	0	1	1
intron_19_6415457_6415609	0.008161	22	1	0.008161	Cells_Cultured_fibroblasts	0.008161	Brain_Hippocampus	22	7.06e-19	22	-2.64534	-2.64534	-2.64534	2.37e-16	1	1
intron_19_6415457_6415534	0.008161	22	1	0.008161	Artery_Aorta	0.008161	Brain_Cortex	22	3.61e-17	22	2.64534	2.64534	2.64534	2.37e-16	1	1
intron_4_174522067_174522624	0.008164	4	3	0.0158	Uterus	0.8856	Lung	2.5945	9.74e-17	0.416859	-2.4135	0.143874	-0.77028	1.21186	3	1
intron_18_45447340_45482397	0.008172	1	1	0.008172	Testis	0.008172	Testis	1	1	1	2.64488	2.64488	2.64488	NA	1	1
intron_1_236143036_236168706	0.008175	6	1	0.008175	Adrenal_Gland	0.008175	Cells_Cultured_fibroblasts	6	1.42e-33	6	-2.64476	2.64475	-1.76317	2.15943	1	1
intron_1_31644296_31644712	0.008194	1	1	0.008194	Testis	0.008194	Testis	1	1	1	-2.64397	-2.64397	-2.64397	NA	1	1
intron_19_38535392_38535997	0.008195	5	1	0.008195	Brain_Substantia_nigra	0.008195	Brain_Anterior_cingulate_cortex_BA24	5	8.81e-17	5	2.64393	2.64393	2.64393	4.44e-16	1	1
intron_19_38535392_38537880	0.008195	2	1	0.008195	Testis	0.008195	Brain_Hypothalamus	2	0	2	-2.64393	2.64393	-2.22e-16	3.73908	1	1
intron_3_191379710_191380159	0.008202	16	3	0.05153	Pituitary	0.992108	Pancreas	12.3456	3.15e-17	0.568591	-1.94704	1.81755	-0.45668	1.33979	3	1
intron_11_10485039_10487235	0.008204	13	1	0.003024	Lung	0.1109	Artery_Coronary	12.9704	5.06e-18	12.9704	1.59416	2.96529	2.6406	0.596616	1	1
intron_3_191370036_191375062	0.008211	16	4	0.02035	Esophagus_Mucosa	0.9015	Breast_Mammary_Tissue	7.95631	6.12e-19	0.659799	-2.31983	1.96539	-0.42428	1.58676	4	1
intron_17_58693811_58694931	0.008211	41	1	0.008211	Adipose_Visceral_Omentum	0.008211	Brain_Cerebellum	41	9.95e-16	41	2.64327	2.64327	2.64327	3.22e-16	1	1
intron_17_58693650_58694931	0.008211	26	1	0.008211	Brain_Frontal_Cortex_BA9	0.008211	Artery_Aorta	26	2.04e-15	26	-2.64327	2.64327	-2.43994	1.03678	1	1
intron_2_230385304_230388559	0.008223	1	1	0.008223	Testis	0.008223	Testis	1	1	1	2.64277	2.64277	2.64277	NA	1	1
intron_5_43535640_43536819	0.008226	11	1	0.008226	Prostate	0.008226	Heart_Atrial_Appendage	11	1.21e-32	11	2.64265	2.64265	2.64265	3.14e-16	1	1
intron_6_125404938_125408494	0.00824	3	1	0.007106	Artery_Coronary	0.009492	Artery_Tibial	2.98283	6.47e-17	2.98283	-2.69182	-2.5938	-2.63445	0.051101	1	1
intron_19_2832494_2833163	0.008244	17	1	0.007428	Brain_Anterior_cingulate_cortex_BA24	0.04473	Brain_Substantia_nigra	16.521	8.54e-18	16.521	2.00719	2.67702	2.59822	0.222456	1	1
intron_14_102326887_102331622	0.008245	39	2	0.004703	Skin_Sun_Exposed_Lower_leg	0.6846	Prostate	31.4235	1.05e-15	7.29494	-2.82672	0.406194	-0.40594	1.31248	2	1
intron_12_25526218_25526769	0.008257	1	1	0.008257	Testis	0.008257	Testis	1	1	1	2.64138	2.64138	2.64138	NA	1	1
intron_12_25525683_25525815	0.008257	1	1	0.008257	Testis	0.008257	Testis	1	1	1	-2.64138	-2.64138	-2.64138	NA	1	1
intron_5_50750188_50757119	0.008271	11	1	0.004102	Pancreas	0.009163	Esophagus_Mucosa	10.899	4.44e-21	10.899	2.60591	2.87019	2.62994	0.079682	1	1
intron_1_153631078_153632034	0.008273	22	1	0.00258	Cells_EBV-transformed_lymphocytes	0.020557	Prostate	21.2996	3.7e-17	21.2996	-3.0138	-2.31603	-2.60461	0.234212	1	1
intron_19_54667449_54667638	0.008275	3	2	0.002007	Brain_Spinal_cord_cervical_c-1	0.2659	Lung	2.27959	1.19e-16	0.72041	1.11255	3.0892	2.43031	1.14121	2	1
intron_12_121955918_121957074	0.008289	4	1	0.008289	Kidney_Cortex	0.008289	Pituitary	4	0	4	-2.64007	-2.64007	-2.64007	3.63e-16	1	1
intron_12_121954334_121957074	0.008289	17	1	0.008289	Brain_Amygdala	0.008289	Breast_Mammary_Tissue	17	6.22e-18	17	2.64006	2.64006	2.64006	3.51e-16	1	1
intron_3_27424152_27433916	0.008296	18	2	0.002497	Adipose_Subcutaneous	0.02312	Breast_Mammary_Tissue	17.3391	1.32e-17	0.660953	2.27145	3.02371	2.98191	0.177309	2	1
intron_10_16782084_16817315	0.008303	43	5	0.000655	Prostate	0.2554	Brain_Frontal_Cortex_BA9	20.8129	1.14e-15	0.699386	-3.40772	-1.13733	-2.06326	0.851015	5	1
intron_8_142834868_142840416	0.008314	1	1	0.008314	Testis	0.008314	Testis	1	1	1	-2.63904	-2.63904	-2.63904	NA	1	1
intron_9_95456413_95458013	0.008316	2	1	0.008316	Adrenal_Gland	0.008316	Colon_Transverse	2	7.85e-17	2	-2.63896	-2.63896	-2.63896	4.44e-16	1	1
intron_3_133777238_133778586	0.008318	1	1	0.008318	Esophagus_Mucosa	0.008318	Esophagus_Mucosa	1	1	1	-2.63888	-2.63888	-2.63888	NA	1	1
intron_15_42663490_42663820	0.008335	16	1	0.008335	Adipose_Subcutaneous	0.008335	Adipose_Visceral_Omentum	16	2.36e-17	16	-2.63819	-2.63819	-2.63819	4.59e-16	1	1
intron_3_45921840_45923656	0.008336	25	1	5.57e-08	Esophagus_Muscularis	0.178044	Pancreas	24.7029	2.62e-18	24.7029	1.3468	5.43198	2.62691	0.894842	1	1
intron_1_159199856_159200812	0.008343	7	1	0.008343	Spleen	0.008343	Adipose_Subcutaneous	7	5.7e-33	7	-2.63786	-2.63786	-2.63786	1.81e-16	1	1
intron_1_159199906_159200812	0.008343	8	1	0.008343	Adipose_Visceral_Omentum	0.008343	Adipose_Subcutaneous	8	1.6e-17	8	-2.63786	-2.63786	-2.63786	2.37e-16	1	1
intron_16_68302509_68304026	0.00835	38	1	0.00835	Adipose_Subcutaneous	0.00835	Skin_Sun_Exposed_Lower_leg	38	5.37e-16	38	2.63758	2.63758	2.63758	4.13e-16	1	1
intron_1_228217288_228219324	0.008352	17	1	0.000288	Thyroid	0.01007	Brain_Caudate_basal_ganglia	16.9559	3.03e-17	16.9559	-3.62622	-2.57342	-2.63535	0.255342	1	1
intron_8_9258859_9260028	0.008356	1	1	0.008356	Testis	0.008356	Testis	1	1	1	2.63734	2.63734	2.63734	NA	1	1
intron_3_50110770_50113383	0.008359	1	1	0.008359	Brain_Cortex	0.008359	Brain_Cortex	1	1	1	2.63721	2.63721	2.63721	NA	1	1
intron_12_55833541_55834285	0.008368	28	3	0.002589	Thyroid	0.7202	Esophagus_Mucosa	22.1479	5.99e-16	0.958748	0.358192	3.01271	0.951438	0.729795	3	1
intron_2_39744478_39755889	0.008373	3	1	0.008373	Minor_Salivary_Gland	0.008373	Minor_Salivary_Gland	3	0	3	-2.63665	-2.63665	-2.63665	0	1	1
intron_16_57985546_57985909	0.008375	4	1	0.004688	Lung	0.030602	Esophagus_Muscularis	3.89006	6.34e-17	3.89006	-2.82773	-2.16221	-2.59752	0.308614	1	1
intron_22_41572141_41573719	0.008388	11	1	0.008388	Artery_Aorta	0.008388	Prostate	11	3.25e-49	11	2.63604	2.63604	2.63604	2.81e-16	1	1
intron_22_41572141_41573660	0.008388	12	1	0.008388	Brain_Cerebellum	0.008388	Heart_Atrial_Appendage	12	1.58e-17	12	2.63604	2.63604	2.63604	2.68e-16	1	1
intron_11_124753961_124754214	0.008395	29	1	0.008395	Artery_Coronary	0.008395	Brain_Cortex	29	1.69e-15	29	-2.63576	2.63576	2.45398	0.978895	1	1
intron_11_124753961_124754641	0.008395	3	1	0.008395	Cells_EBV-transformed_lymphocytes	0.008395	Nerve_Tibial	3	1.81e-16	3	-2.63576	-2.63576	-2.63576	3.14e-16	1	1
intron_10_13281110_13283690	0.008397	1	1	0.008397	Esophagus_Mucosa	0.008397	Esophagus_Mucosa	1	1	1	-2.63568	-2.63568	-2.63568	NA	1	1
intron_17_78126906_78128659	0.008409	2	2	0.002167	Nerve_Tibial	0.2761	Uterus	1.46843	0.531566	0.531566	-3.06634	-1.08912	-2.07773	1.3981	2	1
intron_4_4396407_4409573	0.008429	1	1	0.008429	Brain_Hypothalamus	0.008429	Brain_Hypothalamus	1	1	1	2.63438	2.63438	2.63438	NA	1	1
intron_22_29255361_29258817	0.008435	5	1	0.008435	Brain_Caudate_basal_ganglia	0.008435	Brain_Caudate_basal_ganglia	5	6.65e-111	5	-2.63414	-2.63414	-2.63414	0	1	1
intron_22_37808163_37812887	0.008441	1	1	0.008441	Thyroid	0.008441	Thyroid	1	1	1	2.6339	2.6339	2.6339	NA	1	1
intron_12_106072843_106083864	0.008449	6	1	0.00762	Artery_Coronary	0.009741	Lung	5.96859	1.7e-17	5.96859	2.58489	2.66846	2.62668	0.045773	1	1
intron_7_149251327_149252706	0.008456	34	2	0.006461	Adipose_Visceral_Omentum	0.5491	Breast_Mammary_Tissue	29.3081	1.02e-15	4.50716	-0.59911	2.72342	2.13066	1.16148	2	1
intron_15_65202029_65203362	0.008461	27	1	0.008461	Adipose_Visceral_Omentum	0.008461	Adipose_Subcutaneous	27	4.23e-16	27	-2.6331	2.6331	-2.04796	1.68653	1	1
intron_19_54042369_54051410	0.008463	3	2	0.002058	Pituitary	0.010801	Spleen	2.71904	0.000945	0.280014	-3.08173	-2.54908	-2.73409	0.301271	2	1
intron_1_94891267_94892281	0.008464	23	2	0.002441	Adipose_Visceral_Omentum	0.2968	Colon_Transverse	16.2142	9.92e-18	6.78575	-1.04332	3.03056	0.193072	1.91128	2	1
intron_2_190649360_190649846	0.008472	40	3	0.147126	Heart_Atrial_Appendage	0.578598	Testis	33.776	8.04e-16	2.51039	-1.38061	1.44976	-0.12008	1.02395	3	1
intron_19_40743981_40744067	0.008476	1	1	0.008476	Cells_EBV-transformed_lymphocytes	0.008476	Cells_EBV-transformed_lymphocytes	1	1	1	-2.6325	-2.6325	-2.6325	NA	1	1
intron_17_35261096_35265072	0.008491	5	3	0.03272	Cells_EBV-transformed_lymphocytes	0.2195	Lung	3.84225	1.87e-16	0.442528	-1.66022	2.1355	0.833431	1.44802	3	1
intron_10_49735351_49736023	0.008493	1	1	0.008493	Brain_Putamen_basal_ganglia	0.008493	Brain_Putamen_basal_ganglia	1	1	1	2.63182	2.63182	2.63182	NA	1	1
intron_3_52529334_52547116	0.008499	1	1	0.008499	Testis	0.008499	Testis	1	1	1	-2.63158	-2.63158	-2.63158	NA	1	1
intron_6_78868088_78885378	0.008503	3	3	0.001463	Cells_EBV-transformed_lymphocytes	0.304071	Pituitary	1.25971	0.716316	0.716316	-1.02774	3.18192	1.18912	2.11376	3	1
intron_7_6730301_6731897	0.008504	46	4	0.00268	Small_Intestine_Terminal_Ileum	0.7114	Prostate	24.531	5.91e-16	0.964524	-3.00222	2.09874	-1.26555	1.53298	4	1
intron_6_37632396_37638205	0.008511	2	2	0.002097	Brain_Cerebellar_Hemisphere	0.004184	Brain_Cerebellum	1.89217	0.107827	0.107827	2.86395	3.07618	2.97006	0.150072	2	1
intron_19_17778228_17778609	0.008517	26	2	0.003349	Adipose_Subcutaneous	0.31169	Brain_Hypothalamus	25.0003	8.06e-16	0.999694	-2.93374	1.01168	-2.782	0.773762	2	1
intron_22_38668325_38669688	0.008518	6	1	0.008002	Brain_Caudate_basal_ganglia	0.01295	Brain_Cerebellar_Hemisphere	5.79854	9.91e-17	5.79854	2.48514	2.65198	2.58618	0.081769	1	1
intron_14_35109931_35110525	0.008521	33	2	0.002006	Lung	0.957724	Heart_Atrial_Appendage	22.9173	4.19e-16	10.0827	-3.08934	2.96397	-1.09309	2.12864	2	1
intron_8_144468406_144469271	0.008535	13	1	0.008535	Brain_Caudate_basal_ganglia	0.008535	Brain_Amygdala	13	2.94e-17	13	2.63014	2.63014	2.63014	4.62e-16	1	1
intron_8_144468780_144469271	0.008535	38	1	0.008535	Artery_Coronary	0.008535	Adrenal_Gland	38	2.69e-15	38	2.63014	2.63014	2.63014	4.44e-16	1	1
intron_11_770903_770993	0.008538	22	3	0.007929	Adipose_Subcutaneous	0.8248	Whole_Blood	12.9535	5.19e-18	1.98458	-2.65508	0.903237	-1.20358	1.43156	3	1
intron_19_10005714_10005796	0.008542	8	3	0.153559	Artery_Tibial	0.5651	Esophagus_Gastroesophageal_Junction	4.74102	2.53e-33	0.22836	-0.57528	1.42707	0.657043	1.02055	3	1
intron_13_23669097_23673372	0.008548	17	2	0.012868	Vagina	0.2301	Adipose_Subcutaneous	11.6703	1.5e-17	5.32973	-2.48741	2.47056	-0.01341	2.17748	2	1
intron_5_163457080_163459862	0.008548	29	2	0.002026	Brain_Putamen_basal_ganglia	0.479	Brain_Cerebellar_Hemisphere	21.4468	9.05e-16	7.55317	0.707912	3.08642	1.41223	1.06927	2	1
intron_11_775142_777399	0.008551	14	1	0.008551	Minor_Salivary_Gland	0.008551	Adrenal_Gland	14	1.85e-32	14	-2.6295	-2.6295	-2.6295	1.23e-16	1	1
intron_3_27452498_27484079	0.008554	4	1	0.008554	Cells_EBV-transformed_lymphocytes	0.008554	Artery_Coronary	4	6.08e-64	4	-2.62938	2.62938	1.31469	2.62938	1	1
intron_15_89483217_89486799	0.008562	1	1	0.008562	Skin_Sun_Exposed_Lower_leg	0.008562	Skin_Sun_Exposed_Lower_leg	1	1	1	2.62907	2.62907	2.62907	NA	1	1
intron_19_16789190_16791350	0.008566	1	1	0.008566	Testis	0.008566	Testis	1	1	1	2.62891	2.62891	2.62891	NA	1	1
intron_6_31158722_31159143	0.008566	28	2	0.01803	Brain_Cerebellar_Hemisphere	0.943723	Breast_Mammary_Tissue	26.0766	1.12e-15	1.29536	-0.21137	2.365	0.686066	0.692806	2	1
intron_1_93325895_93326602	0.008583	35	3	0.003391	Prostate	0.6508	Brain_Caudate_basal_ganglia	17.797	4.98e-16	2.78401	-2.92987	2.92987	-0.4612	1.9159	3	1
intron_2_205792285_205794754	0.008583	3	2	0.002053	Uterus	0.3079	Colon_Sigmoid	2.2208	1.44e-16	0.779199	-3.08243	-1.01964	-1.70724	1.19095	2	1
intron_11_44095852_44107683	0.008584	24	5	0.033342	Brain_Frontal_Cortex_BA9	0.9882	Vagina	12.2937	3.38e-18	0.516453	-1.75459	2.12794	-0.05363	0.989767	5	1
intron_15_88901638_88905757	0.008587	1	1	0.008587	Muscle_Skeletal	0.008587	Muscle_Skeletal	1	1	1	2.62807	2.62807	2.62807	NA	1	1
intron_6_119180427_119181237	0.008594	2	1	0.008594	Breast_Mammary_Tissue	0.008594	Adipose_Visceral_Omentum	2	3.14e-16	2	2.6278	2.6278	2.6278	6.28e-16	1	1
intron_4_867432_870711	0.008599	47	3	0.00219	Skin_Not_Sun_Exposed_Suprapubic	0.8995	Minor_Salivary_Gland	38.9545	5.86e-16	2.69573	-3.0632	0.974398	-2.30626	1.05855	3	1
intron_19_12701644_12701752	0.008601	47	1	0.003911	Cells_Cultured_fibroblasts	0.01504	Artery_Aorta	46.1969	1.01e-15	46.1969	-2.88525	-2.43141	-2.60597	0.216089	1	1
intron_18_62264145_62266701	0.008603	24	2	0.002057	Cells_EBV-transformed_lymphocytes	0.2453	Esophagus_Muscularis	21.8658	4.38e-18	1.50042	-3.08188	-1.16184	-2.90524	0.426199	2	1
intron_3_46242538_46265148	0.008609	1	1	0.008609	Whole_Blood	0.008609	Whole_Blood	1	1	1	2.6272	2.6272	2.6272	NA	1	1
intron_3_49712892_49713513	0.008614	31	2	0.061594	Vagina	0.5597	Colon_Transverse	29.9054	1.66e-15	1.09455	0.583287	1.86921	0.898631	0.543912	2	1
intron_2_39744478_39751093	0.008616	2	2	0.008373	Brain_Cerebellum	0.08399	Brain_Cerebellar_Hemisphere	1.90862	0.09138	0.09138	-2.63665	-1.72799	-2.18232	0.642517	2	1
intron_7_140574008_140585589	0.008625	42	2	0.001749	Skin_Not_Sun_Exposed_Suprapubic	0.367694	Ovary	31.9751	8.59e-16	10.0249	-3.12984	2.07832	-2.36108	0.880851	2	1
intron_13_72781356_72781605	0.008632	5	1	0.008632	Esophagus_Gastroesophageal_Junction	0.008632	Pancreas	5	0	5	-2.62629	2.62629	1.57578	2.34903	1	1
intron_3_69198774_69200371	0.008639	11	2	0.003842	Stomach	0.211	Skin_Sun_Exposed_Lower_leg	10.0044	5.15e-17	0.995577	-2.89085	2.89085	2.21615	1.76381	2	1
intron_4_25391015_25392338	0.008649	28	2	0.009661	Adrenal_Gland	0.06619	Heart_Atrial_Appendage	26.0089	6.78e-16	1.99109	-2.58773	1.83713	-2.27167	1.16049	2	1
intron_9_104766535_104768863	0.008669	1	1	0.008669	Testis	0.008669	Testis	1	1	1	2.62484	2.62484	2.62484	NA	1	1
intron_15_90880232_90880691	0.008674	8	1	0.008674	Artery_Tibial	0.008674	Adipose_Visceral_Omentum	8	4.25e-32	8	2.62464	2.62464	2.62464	6.28e-16	1	1
intron_19_18451648_18451855	0.008686	25	2	0.002451	Skin_Sun_Exposed_Lower_leg	0.02313	Adipose_Visceral_Omentum	21.946	6.96e-18	3.05395	2.27128	3.02939	2.85795	0.262442	2	1
intron_2_1165635_1173092	0.008692	6	3	0.01597	Adipose_Subcutaneous	0.6986	Thyroid	4.34497	1.92e-16	0.699775	-0.72085	2.4096	1.23413	1.35715	3	1
intron_9_137087218_137088075	0.008701	1	1	0.008701	Skin_Not_Sun_Exposed_Suprapubic	0.008701	Skin_Not_Sun_Exposed_Suprapubic	1	1	1	-2.62358	-2.62358	-2.62358	NA	1	1
intron_11_771104_771333	0.008703	32	1	0.007822	Brain_Caudate_basal_ganglia	0.04333	Cells_EBV-transformed_lymphocytes	31.5533	8.86e-16	31.5533	2.02052	2.65966	2.60203	0.18212	1	1
intron_12_10629674_10631045	0.008704	7	2	0.06078	Small_Intestine_Terminal_Ileum	0.6705	Minor_Salivary_Gland	6.75362	1.79e-17	0.246383	-1.87509	-0.42546	-1.46339	0.56956	2	1
intron_6_31145073_31145166	0.008716	42	3	0.001551	Minor_Salivary_Gland	0.9624	Brain_Caudate_basal_ganglia	31.6278	1.06e-15	1.4347	-3.16497	0.266051	-1.57236	0.936369	3	1
intron_4_55616385_55630402	0.00872	9	1	0.008788	Colon_Transverse	0.011484	Esophagus_Mucosa	8.84987	7.65e-33	8.84987	-2.62019	2.62019	-2.01836	1.73988	1	1
intron_3_52517393_52517550	0.008721	27	3	0.000684	Skin_Sun_Exposed_Lower_leg	0.97207	Artery_Aorta	15.9674	9.25e-16	3.90858	-3.39578	2.75458	0.070085	1.39115	3	1
intron_17_51735014_51747633	0.008723	1	1	0.008723	Testis	0.008723	Testis	1	1	1	-2.62272	-2.62272	-2.62272	NA	1	1
intron_7_105111188_105115351	0.008726	1	1	0.008726	Testis	0.008726	Testis	1	1	1	-2.62261	-2.62261	-2.62261	NA	1	1
intron_7_105111188_105115387	0.008726	1	1	0.008726	Testis	0.008726	Testis	1	1	1	2.62261	2.62261	2.62261	NA	1	1
intron_4_157360143_157360709	0.008742	10	2	0.003566	Brain_Cerebellum	0.3408	Brain_Amygdala	9.00022	3.38e-32	0.999782	0.952586	2.9142	2.71804	0.620317	2	1
intron_14_102251995_102263546	0.008762	46	3	0.000487	Adrenal_Gland	0.8412	Esophagus_Mucosa	37.9531	1.56e-15	1.86074	-3.48797	0.200359	-2.2689	0.945102	3	1
intron_4_8009102_8029656	0.008763	1	1	0.008763	Thyroid	0.008763	Thyroid	1	1	1	-2.62116	-2.62116	-2.62116	NA	1	1
intron_8_6621691_6625957	0.008778	1	1	0.008778	Testis	0.008778	Testis	1	1	1	-2.62057	-2.62057	-2.62057	NA	1	1
intron_10_109891826_109893012	0.008793	30	1	0.008228	Adipose_Visceral_Omentum	0.280394	Pancreas	29.5545	7.04e-16	29.5545	-2.64257	2.64257	-0.22828	2.63997	1	1
intron_1_153631111_153632034	0.008798	32	2	0.00258	Cells_EBV-transformed_lymphocytes	0.0928	Adipose_Subcutaneous	30.8595	1.35e-15	1.10019	-3.0138	-1.68081	-2.39792	0.391606	2	1
intron_9_112041960_112052399	0.008816	43	2	0.028054	Adrenal_Gland	0.06155	Brain_Cerebellum	31.4961	1.2e-15	11.5039	-2.1057	2.19653	0.062067	2.06801	2	1
intron_10_42550577_42551400	0.008827	2	2	0.1527	Adipose_Subcutaneous	0.8988	Colon_Sigmoid	1.86535	0.134648	0.134648	-0.12718	1.43006	0.651441	1.10113	2	1
intron_9_93092093_93095368	0.008839	1	1	0.008839	Testis	0.008839	Testis	1	1	1	2.61822	2.61822	2.61822	NA	1	1
intron_14_103687211_103692359	0.00886	4	1	0.00886	Artery_Aorta	0.00886	Esophagus_Muscularis	4	0	4	-2.61741	2.61741	-1.3087	2.61741	1	1
intron_22_19475602_19479083	0.00886	5	2	0.1017	Esophagus_Muscularis	0.8969	Muscle_Skeletal	4.61417	1.25e-17	0.296196	-1.63667	-0.12958	-0.748	0.811859	2	1
intron_3_52534148_52534803	0.00887	5	2	0.005804	Ovary	0.069293	Prostate	4.82201	1.73e-35	0.177994	-2.75865	-1.8165	-2.57022	0.421343	2	1
intron_17_76581052_76585684	0.008873	2	1	0.008873	Nerve_Tibial	0.008873	Skin_Not_Sun_Exposed_Suprapubic	2	0	2	2.61691	2.61691	2.61691	4.44e-16	1	1
intron_1_93305470_93311490	0.008878	37	2	0.002693	Cells_EBV-transformed_lymphocytes	0.09603	Adipose_Visceral_Omentum	32.908	1.34e-15	4.092	1.66441	3.00077	2.61019	0.596581	2	1
intron_17_79820073_79821118	0.008883	1	1	0.008883	Testis	0.008883	Testis	1	1	1	2.61652	2.61652	2.61652	NA	1	1
intron_4_76268768_76271568	0.008883	16	3	0.06958	Brain_Anterior_cingulate_cortex_BA24	0.3798	Testis	14.2806	3.36e-18	0.686087	-1.81464	1.06318	0.629559	0.951425	3	1
intron_19_10626301_10627722	0.008895	8	1	0.008895	Brain_Anterior_cingulate_cortex_BA24	0.008895	Artery_Aorta	8	8.89e-35	8	-2.61606	2.61606	1.96205	1.84984	1	1
intron_1_228219599_228224459	0.008895	11	1	0.001742	Brain_Caudate_basal_ganglia	0.02888	Heart_Left_Ventricle	10.9916	7.42e-18	10.9916	-3.13102	-2.18512	-2.61508	0.49398	1	1
intron_21_41390703_41395587	0.008896	16	2	0.5295	Colon_Sigmoid	0.574	Liver	15.409	2.75e-17	0.59103	-0.56217	0.628769	0.107733	0.610175	2	1
intron_11_123629450_123634121	0.0089	16	1	0.0089	Pituitary	0.0089	Brain_Cortex	16	1.21e-17	16	-2.61587	-2.61587	-2.61587	3.03e-16	1	1
intron_3_183665039_183671034	0.008904	48	1	0.008904	Adipose_Subcutaneous	0.008904	Adipose_Visceral_Omentum	48	6.85e-16	48	-2.61572	2.61572	-2.28875	1.27973	1	1
intron_22_38481464_38482496	0.008918	1	1	0.008918	Stomach	0.008918	Stomach	1	1	1	2.61518	2.61518	2.61518	NA	1	1
intron_2_119223888_119230620	0.00892	26	2	0.001424	Skin_Sun_Exposed_Lower_leg	0.1047	Liver	20.435	3.92e-16	4.90415	-3.18983	-1.62248	-2.58816	0.494022	2	1
intron_1_228146938_228147410	0.00893	42	3	0.000456	Spleen	0.9569	Brain_Amygdala	28.722	2.07e-15	0.963637	-3.50541	3.50541	0.318641	1.8198	3	1
intron_1_15393217_15397297	0.00893	1	1	0.00893	Testis	0.00893	Testis	1	1	1	2.61472	2.61472	2.61472	NA	1	1
intron_19_985975_989762	0.008949	7	2	0.1156	Spleen	0.6006	Pancreas	6.61594	4.11e-17	0.384064	-1.57351	0.523538	-1.27253	0.791998	2	1
intron_22_38670989_38673159	0.008967	35	1	0.004968	Muscle_Skeletal	0.009408	Artery_Aorta	34.7053	7.59e-16	34.7053	2.59686	2.8091	2.60411	0.035698	1	1
intron_17_82160866_82163200	0.008971	28	2	0.002162	Adipose_Visceral_Omentum	0.984452	Lung	24.0111	3.93e-16	3.9414	-0.45439	3.06703	0.268521	1.16784	2	1
intron_5_128141981_128143126	0.008976	2	1	0.008976	Skin_Not_Sun_Exposed_Suprapubic	0.008976	Skin_Not_Sun_Exposed_Suprapubic	2	0	2	-2.61297	2.61297	0	3.69529	1	1
intron_14_103467191_103468086	0.008981	9	1	0.008981	Skin_Not_Sun_Exposed_Suprapubic	0.008981	Spleen	9	3.7e-17	9	-2.61278	-2.61278	-2.61278	4.97e-16	1	1
intron_12_122274162_122276439	0.008983	13	2	0.3717	Heart_Left_Ventricle	0.4471	Artery_Coronary	12.1109	2.06e-17	0.889087	-0.89329	0.893294	-0.674	0.475069	2	1
intron_12_122274162_122278154	0.008983	14	2	0.3717	Heart_Left_Ventricle	0.4471	Artery_Coronary	13.3338	1.38e-17	0.666226	0.760259	0.893294	0.788766	0.056648	2	1
intron_3_47002288_47002371	0.008992	27	1	0.008992	Adipose_Subcutaneous	0.008992	Artery_Coronary	27	8.75e-16	27	-2.61236	2.61236	2.03183	1.67325	1	1
intron_10_13278354_13280976	0.008995	1	1	0.008995	Esophagus_Mucosa	0.008995	Esophagus_Mucosa	1	1	1	2.61224	2.61224	2.61224	NA	1	1
intron_9_15848947_15874532	0.009004	4	3	0.002261	Artery_Tibial	0.4603	Thyroid	2.12897	1.61e-16	0.298211	-0.73835	3.05362	0.906586	1.94315	3	1
intron_3_27409530_27411642	0.009006	33	2	0.002191	Artery_Tibial	0.04695	Heart_Left_Ventricle	29.0827	1.03e-15	3.9173	-3.06308	3.0564	-1.39312	2.54009	2	1
intron_3_123611355_123629491	0.00901	3	1	0.005773	Testis	0.0123	Cells_EBV-transformed_lymphocytes	2.94639	1.55e-16	2.94639	-2.76039	-2.50342	-2.58907	0.148361	1	1
intron_6_13206136_13227816	0.009026	3	2	0.006312	Brain_Anterior_cingulate_cortex_BA24	0.1555	Artery_Tibial	2.00582	7.86e-17	0.994184	-2.73112	1.66833	0.119195	2.47155	2	1
intron_17_80415821_80422206	0.009044	48	2	0.020423	Cells_Cultured_fibroblasts	0.8668	Brain_Substantia_nigra	43.8502	6.21e-16	2.06269	-0.16772	2.31849	1.25033	0.629789	2	1
intron_1_228300145_228303675	0.009059	1	1	0.009059	Heart_Atrial_Appendage	0.009059	Heart_Atrial_Appendage	1	1	1	2.60982	2.60982	2.60982	NA	1	1
intron_6_132503588_132513007	0.009071	8	2	0.002911	Adipose_Visceral_Omentum	0.3284	Brain_Cortex	7.00776	2.58e-62	0.992238	-2.97698	0.977342	-0.49429	1.39357	2	1
intron_1_155061489_155061904	0.009075	48	2	0.001064	Kidney_Cortex	0.06372	Stomach	45.2921	1.04e-15	2.62106	-3.27312	-1.85413	-2.97317	0.18699	2	1
intron_2_159225779_159227819	0.009083	15	5	0.005657	Colon_Sigmoid	0.934	Artery_Coronary	8.64291	9.23e-18	0.507571	-1.61091	2.76703	-0.16302	1.35298	5	1
intron_20_62464991_62465340	0.009085	3	3	0.02126	Testis	0.3621	Stomach	1.82608	0.177832	0.177832	-1.69963	2.30334	0.505024	2.03219	3	1
intron_17_78404089_78414952	0.009088	6	3	0.04654	Brain_Caudate_basal_ganglia	0.6981	Brain_Spinal_cord_cervical_c-1	3.47686	2.95e-18	0.395271	-1.99046	0.387887	-0.9043	0.951849	3	1
intron_10_12091684_12094073	0.00912	34	1	0.007956	Adipose_Visceral_Omentum	0.01061	Liver	34	1.24e-15	34	2.55529	2.65393	2.60751	0.049977	1	1
intron_8_143269520_143274720	0.009126	40	3	0.001232	Heart_Left_Ventricle	0.8865	Testis	28.8552	5.75e-16	1.37959	-3.18511	3.23145	1.71195	2.10519	3	1
intron_10_7188733_7197548	0.009128	3	1	0.009128	Cells_EBV-transformed_lymphocytes	0.009128	Adipose_Subcutaneous	3	0	3	-2.60722	-2.60722	-2.60722	3.14e-16	1	1
intron_8_28158633_28159791	0.009129	3	1	0.009129	Adipose_Subcutaneous	0.009129	Adipose_Subcutaneous	3	1.28e-16	3	-2.60719	-2.60719	-2.60719	0	1	1
intron_11_74269720_74273545	0.009142	1	1	0.009142	Pituitary	0.009142	Pituitary	1	1	1	2.6067	2.6067	2.6067	NA	1	1
intron_18_5758321_5760988	0.009146	1	1	0.009146	Testis	0.009146	Testis	1	1	1	2.60655	2.60655	2.60655	NA	1	1
intron_1_228264391_228271925	0.009154	1	1	0.009154	Thyroid	0.009154	Thyroid	1	1	1	2.60625	2.60625	2.60625	NA	1	1
intron_11_134258624_134259008	0.009158	6	2	0.049867	Brain_Frontal_Cortex_BA9	0.05602	Spleen	5.05002	4.68e-17	0.949981	-1.91088	1.96111	0.008371	2.10251	2	1
intron_5_50750188_50759643	0.009163	33	1	0.009163	Adrenal_Gland	0.009163	Adipose_Visceral_Omentum	33	9.62e-16	33	-2.60591	-2.60591	-2.60591	3.24e-16	1	1
intron_20_3228428_3228512	0.009164	19	1	0.006914	Brain_Putamen_basal_ganglia	0.01014	Adrenal_Gland	18.987	8.36e-18	18.987	-2.70096	-2.57102	-2.605	0.043829	1	1
intron_6_52282861_52284597	0.009173	20	2	0.01709	Adipose_Subcutaneous	0.416503	Nerve_Tibial	15.2958	5.56e-18	4.59838	-1.5016	2.38477	1.55683	1.4408	2	1
intron_22_23640426_23659865	0.009174	1	1	0.009174	Whole_Blood	0.009174	Whole_Blood	1	1	1	2.6055	2.6055	2.6055	NA	1	1
intron_22_23434061_23460353	0.009182	1	1	0.009182	Ovary	0.009182	Ovary	1	1	1	2.6052	2.6052	2.6052	NA	1	1
intron_19_38606215_38607864	0.009189	5	1	0.009189	Cells_EBV-transformed_lymphocytes	0.009189	Small_Intestine_Terminal_Ileum	5	1.11e-16	5	-2.60494	-2.60494	-2.60494	4.44e-16	1	1
intron_19_22018261_22020733	0.009192	1	1	0.009192	Testis	0.009192	Testis	1	1	1	-2.60483	-2.60483	-2.60483	NA	1	1
intron_12_124374463_124378237	0.009193	45	3	0.005815	Artery_Aorta	0.529023	Brain_Substantia_nigra	25.4237	1.59e-15	4.71515	-2.75803	2.75804	-0.35538	2.04541	3	1
intron_4_731110_732444	0.009201	40	3	0.01548	Uterus	0.690938	Esophagus_Mucosa	32.6238	7.17e-16	1.93809	-2.42095	1.9514	0.851034	0.994027	3	1
intron_2_112917248_112917635	0.009211	3	1	0.009211	Skin_Sun_Exposed_Lower_leg	0.009211	Skin_Not_Sun_Exposed_Suprapubic	3	8.88e-17	3	-2.60412	-2.60412	-2.60412	5.44e-16	1	1
intron_17_3526927_3528025	0.009236	3	1	0.009236	Brain_Cortex	0.009236	Brain_Cortex	3	0	3	2.60319	2.60319	2.60319	0	1	1
intron_7_87152944_87154390	0.009238	15	2	0.002725	Nerve_Tibial	0.3065	Brain_Spinal_cord_cervical_c-1	14.0198	1.14e-17	0.980158	-2.99717	1.02259	-0.74519	1.04516	2	1
intron_8_42156039_42157941	0.009241	8	2	0.003036	Artery_Coronary	0.4202	Testis	6.28322	9.65e-17	1.69865	-2.9641	2.95914	-1.56919	2.26238	2	1
intron_19_45779869_45780323	0.009245	12	2	0.04099	Breast_Mammary_Tissue	0.8111	Testis	11.4988	5.22e-17	0.501175	-0.23901	2.04363	1.85341	0.658941	2	1
intron_19_45779869_45782193	0.009245	12	2	0.04099	Brain_Nucleus_accumbens_basal_ganglia	0.8111	Prostate	11.4988	1.29e-17	0.501175	-2.04363	0.239007	-1.85341	0.658941	2	1
intron_3_129384218_129393635	0.009245	45	2	0.001792	Small_Intestine_Terminal_Ileum	0.1849	Brain_Frontal_Cortex_BA9	41.7852	8.1e-16	2.00429	1.32582	3.12277	2.75939	0.4424	2	1
intron_17_82392534_82393166	0.009249	19	3	0.001575	Thyroid	0.713517	Skin_Sun_Exposed_Lower_leg	14.7341	1.4e-17	0.655966	0.367137	3.1605	1.16159	0.986366	3	1
intron_6_22191656_22214307	0.009273	4	3	0.115367	Brain_Caudate_basal_ganglia	0.936331	Adrenal_Gland	3.50955	2.23e-16	0.152744	-1.57452	-0.07988	-1.14732	0.714342	3	1
intron_3_150583250_150602944	0.009279	1	1	0.009279	Cells_EBV-transformed_lymphocytes	0.009279	Cells_EBV-transformed_lymphocytes	1	1	1	2.6016	2.6016	2.6016	NA	1	1
intron_17_5139674_5141425	0.009286	1	1	0.009286	Muscle_Skeletal	0.009286	Muscle_Skeletal	1	1	1	2.60134	2.60134	2.60134	NA	1	1
intron_17_5141499_5142003	0.009286	2	1	0.009286	Muscle_Skeletal	0.009286	Muscle_Skeletal	2	0	2	2.60134	2.60134	2.60134	0	1	1
intron_20_1867468_1867933	0.009286	3	1	0.009286	Brain_Cortex	0.009286	Brain_Cortex	3	0	3	2.60134	2.60134	2.60134	0	1	1
intron_4_188991054_189001967	0.009292	1	1	0.009292	Testis	0.009292	Testis	1	1	1	-2.60112	-2.60112	-2.60112	NA	1	1
intron_15_78260752_78263872	0.009294	1	1	0.009294	Testis	0.009294	Testis	1	1	1	-2.60105	-2.60105	-2.60105	NA	1	1
intron_19_10545130_10546839	0.0093	5	2	0.0225	Colon_Sigmoid	0.04781	Esophagus_Gastroesophageal_Junction	3.00375	6.71e-34	1.99625	-2.28182	1.97905	0.274704	2.33378	2	1
intron_1_64995088_65001898	0.009307	1	1	0.009307	Testis	0.009307	Testis	1	1	1	-2.60056	-2.60056	-2.60056	NA	1	1
intron_2_159808571_159810526	0.009312	18	3	0.003674	Artery_Coronary	0.063037	Breast_Mammary_Tissue	14.5891	1.79e-17	1.04782	1.85893	2.90488	2.0156	0.281334	3	1
intron_15_43632363_43636041	0.009316	4	1	0.009316	Minor_Salivary_Gland	0.009316	Adrenal_Gland	4	0	4	2.60024	2.60024	2.60024	3.63e-16	1	1
intron_9_126385584_126386562	0.00933	8	1	0.00933	Artery_Tibial	0.00933	Esophagus_Muscularis	8	5.1e-17	8	2.59972	2.59972	2.59972	2.37e-16	1	1
intron_19_10362657_10364614	0.00933	24	3	0.006716	Brain_Caudate_basal_ganglia	0.8905	Small_Intestine_Terminal_Ileum	18.4146	1.4e-17	0.746834	-2.71061	0.361267	-0.04443	0.631208	3	1
intron_5_69254669_69255460	0.00934	7	2	0.01064	Liver	0.02237	Brain_Cerebellar_Hemisphere	5.20888	1.88e-17	1.79112	-2.55431	2.5543	0.326289	2.52941	2	1
intron_15_24558321_24566656	0.009341	1	1	0.009341	Testis	0.009341	Testis	1	1	1	2.59931	2.59931	2.59931	NA	1	1
intron_16_67664062_67666071	0.009348	49	2	0.02554	Brain_Caudate_basal_ganglia	0.046579	Whole_Blood	41.9908	1.87e-15	7.00916	-2.23314	2.08864	-1.51281	1.48645	2	1
intron_14_104593658_104595165	0.009352	15	2	0.1043	Brain_Substantia_nigra	0.7083	Brain_Nucleus_accumbens_basal_ganglia	14.2291	2.18e-17	0.766499	-1.62436	0.590434	-0.57987	0.705017	2	1
intron_17_78135009_78137235	0.009352	20	2	0.002648	Artery_Coronary	0.9458	Adipose_Visceral_Omentum	15.3019	3.64e-18	4.69806	-3.0059	3.0059	0.748075	2.55839	2	1
intron_17_82424503_82428030	0.009352	2	1	0.009352	Adrenal_Gland	0.009352	Thyroid	2	3.14e-16	2	2.59891	2.59891	2.59891	4.44e-16	1	1
intron_8_78686608_78689222	0.00936	1	1	0.00936	Adipose_Subcutaneous	0.00936	Adipose_Subcutaneous	1	1	1	2.59862	2.59862	2.59862	NA	1	1
intron_4_52713542_52714199	0.00936	1	1	0.00936	Lung	0.00936	Lung	1	1	1	-2.59862	-2.59862	-2.59862	NA	1	1
intron_2_169563350_169569184	0.00936	11	1	0.00936	Brain_Putamen_basal_ganglia	0.00936	Cells_Cultured_fibroblasts	11	8.22e-18	11	-2.59862	2.59862	0.236238	2.71417	1	1
intron_11_120967323_120982106	0.009362	5	2	0.03907	Pituitary	0.55199	Thyroid	4.41129	1.71e-17	0.588706	-2.06345	0.59478	-1.5318	1.1888	2	1
intron_20_51010364_51022870	0.009362	14	1	0.008779	Brain_Cerebellar_Hemisphere	0.058299	Brain_Hippocampus	13.609	4.98e-18	13.609	-2.62054	-1.89344	-2.55628	0.194961	1	1
intron_4_117361506_117371592	0.009365	1	1	0.009365	Testis	0.009365	Testis	1	1	1	2.59843	2.59843	2.59843	NA	1	1
intron_3_52534877_52540424	0.00937	36	2	0.001861	Spleen	0.09338	Colon_Transverse	31.7261	1.29e-15	4.27389	-3.11151	2.75865	-2.51286	0.974038	2	1
intron_19_21143643_21151079	0.009379	1	1	0.009379	Cells_EBV-transformed_lymphocytes	0.009379	Cells_EBV-transformed_lymphocytes	1	1	1	2.59792	2.59792	2.59792	NA	1	1
intron_6_151092587_151101526	0.009383	42	1	0.009383	Cells_Cultured_fibroblasts	0.009383	Adipose_Subcutaneous	42	6.53e-16	42	-2.59777	2.59777	-0.1237	2.62628	1	1
intron_1_161323670_161328396	0.009398	15	2	0.002261	Stomach	0.7683	Esophagus_Gastroesophageal_Junction	13.9668	2.75e-17	0.993404	-3.05362	0.363944	-0.06724	0.887202	2	1
intron_1_42278672_42311050	0.009398	48	1	0.009398	Adipose_Subcutaneous	0.009398	Artery_Tibial	48	1.21e-15	48	-2.59723	2.59723	0.324653	2.60412	1	1
intron_1_42278784_42311050	0.009398	27	1	0.009398	Adipose_Subcutaneous	0.009398	Adipose_Visceral_Omentum	27	7.57e-16	27	-2.59723	2.59723	2.02007	1.66356	1	1
intron_2_39634643_39646262	0.009401	4	2	0.004347	Brain_Anterior_cingulate_cortex_BA24	0.060705	Brain_Frontal_Cortex_BA9	3.16751	4.08e-07	0.791971	-2.85182	2.20983	0.860068	2.47955	2	1
intron_22_38670989_38681977	0.009408	1	1	0.009408	Testis	0.009408	Testis	1	1	1	-2.59686	-2.59686	-2.59686	NA	1	1
intron_1_23865971_23866657	0.009411	2	1	0.009411	Small_Intestine_Terminal_Ileum	0.009411	Small_Intestine_Terminal_Ileum	2	0	2	2.59675	2.59675	2.59675	0	1	1
intron_7_100093401_100094173	0.009415	24	3	0.02274	Skin_Not_Sun_Exposed_Suprapubic	0.5991	Brain_Spinal_cord_cervical_c-1	14.6103	1.66e-17	1.54961	-2.27777	1.38178	0.748	1.01603	3	1
intron_17_80382454_80382979	0.009424	1	1	0.009424	Adipose_Subcutaneous	0.009424	Adipose_Subcutaneous	1	1	1	-2.59628	-2.59628	-2.59628	NA	1	1
intron_17_80381727_80382979	0.009424	2	1	0.009424	Adipose_Subcutaneous	0.009424	Adipose_Subcutaneous	2	7.85e-17	2	2.59628	2.59628	2.59628	0	1	1
intron_10_13345028_13347277	0.009444	32	2	0.014849	Pituitary	0.02728	Artery_Tibial	25.6793	1.14e-15	5.8125	-2.20749	2.43603	2.23794	0.814912	2	1
intron_20_50830380_50841766	0.009448	47	2	0.002203	Whole_Blood	0.971006	Prostate	37.2626	8.15e-16	8.7189	-3.06135	2.61852	0.511893	1.27606	2	1
intron_7_99571792_99572245	0.009456	7	1	0.009456	Adipose_Visceral_Omentum	0.009456	Artery_Tibial	7	3.16e-17	7	2.59511	2.59511	2.59511	2.56e-16	1	1
intron_5_878487_878607	0.009477	1	1	0.009477	Brain_Cerebellar_Hemisphere	0.009477	Brain_Cerebellar_Hemisphere	1	1	1	2.59435	2.59435	2.59435	NA	1	1
intron_16_4779786_4785807	0.009485	6	2	0.03219	Brain_Hippocampus	0.3947	Brain_Cerebellar_Hemisphere	5.71778	1.67e-18	0.214251	0.851125	2.14204	1.7988	0.55682	2	1
intron_7_151235612_151236408	0.009496	9	2	0.0411	Artery_Aorta	0.04778	Artery_Tibial	6.10037	3.3e-32	2.89963	-2.04252	-1.97932	-2.00039	0.0316	2	1
intron_2_73490158_73519775	0.009499	20	1	0.009499	Liver	0.009499	Brain_Nucleus_accumbens_basal_ganglia	20	7.76e-18	20	2.59355	2.59355	2.59355	2.28e-16	1	1
intron_3_58081776_58094836	0.009501	3	3	0.001265	Artery_Tibial	0.8264	Esophagus_Muscularis	1.20738	0.722006	0.722006	-0.23604	3.2238	1.06903	1.87993	3	1
intron_16_490318_491134	0.00951	1	1	0.00951	Testis	0.00951	Testis	1	1	1	2.59315	2.59315	2.59315	NA	1	1
intron_1_94892517_94894818	0.00951	45	2	0.001618	Brain_Anterior_cingulate_cortex_BA24	0.3758	Brain_Putamen_basal_ganglia	35.9768	8.27e-16	7.98158	0.885661	3.15256	1.74503	0.896335	2	1
intron_11_12242772_12242879	0.00954	4	3	0.003487	Muscle_Skeletal	0.8147	Heart_Atrial_Appendage	2.87922	6.08e-17	0.374645	-2.92119	0.234367	-1.26981	1.43852	3	1
intron_22_40779125_40784513	0.009563	2	1	0.009563	Ovary	0.009563	Ovary	2	0	2	2.59124	2.59124	2.59124	0	1	1
intron_20_63407375_63408413	0.009565	4	2	0.002276	Brain_Cerebellum	0.3587	Brain_Cortex	2.97382	5.18e-18	0.998232	-0.91785	3.05158	1.96394	1.92329	2	1
intron_11_771467_772427	0.009569	46	2	0.001477	Minor_Salivary_Gland	0.008088	Lung	44.1379	1.75e-15	1.57329	2.64836	3.17924	2.96913	0.161935	2	1
intron_3_126278317_126278974	0.009569	1	1	0.009569	Brain_Cerebellum	0.009569	Brain_Cerebellum	1	1	1	-2.59103	-2.59103	-2.59103	NA	1	1
intron_2_238146537_238147834	0.009574	3	2	0.03867	Artery_Tibial	0.3281	Artery_Aorta	2.88543	1.71e-17	0.114574	-2.06768	-0.97795	-1.34119	0.629158	2	1
intron_8_109293524_109296384	0.009585	4	2	0.004256	Artery_Coronary	0.2209	Adipose_Visceral_Omentum	3.00503	5.73e-34	0.994967	-2.85854	-1.22414	-1.63274	0.817199	2	1
intron_16_67663820_67666071	0.0096	45	2	0.02554	Adipose_Visceral_Omentum	0.115867	Muscle_Skeletal	25.4507	1.01e-15	19.5493	-2.23314	2.08864	0.123709	2.03384	2	1
intron_20_3228356_3228512	0.009604	6	1	0.008918	Skin_Not_Sun_Exposed_Suprapubic	0.01014	Minor_Salivary_Gland	5.94636	1.34e-51	5.94636	2.57102	2.61518	2.57838	0.018031	1	1
intron_19_48303784_48303953	0.009606	2	2	0.00473	Brain_Caudate_basal_ganglia	0.259	Brain_Hippocampus	1.00571	0.994294	0.994294	-2.82487	1.12876	-0.84806	2.79564	2	1
intron_7_103128792_103149279	0.009608	1	1	0.009608	Cells_Cultured_fibroblasts	0.009608	Cells_Cultured_fibroblasts	1	1	1	-2.58963	-2.58963	-2.58963	NA	1	1
intron_1_2205992_2206140	0.009615	1	1	0.009615	Testis	0.009615	Testis	1	1	1	2.58938	2.58938	2.58938	NA	1	1
intron_3_53888483_53891770	0.009632	1	1	0.009632	Testis	0.009632	Testis	1	1	1	-2.58877	-2.58877	-2.58877	NA	1	1
intron_3_53888483_53890926	0.009632	1	1	0.009632	Testis	0.009632	Testis	1	1	1	2.58877	2.58877	2.58877	NA	1	1
intron_10_17215364_17229345	0.009641	3	2	0.05011	Whole_Blood	0.5851	Spleen	2.82639	1.75e-16	0.173608	-1.95902	-0.54595	-1.01697	0.815838	2	1
intron_12_131838327_131838612	0.009658	12	2	0.002776	Testis	0.750497	Brain_Hypothalamus	11.0918	1.81e-35	0.908173	-2.99151	2.99151	1.77155	2.35258	2	1
intron_5_74770810_74776604	0.00966	18	2	0.09761	Artery_Coronary	0.6992	Brain_Cerebellar_Hemisphere	15.8736	1.51e-17	1.98402	-1.65655	1.21701	-1.03855	1.10912	2	1
intron_22_38668325_38681726	0.009662	15	1	0.008002	Breast_Mammary_Tissue	0.01295	Brain_Spinal_cord_cervical_c-1	14.7462	2.21e-18	14.7462	-2.65199	-2.48514	-2.56648	0.062565	1	1
intron_4_55582237_55589587	0.009672	1	1	0.009672	Testis	0.009672	Testis	1	1	1	2.58734	2.58734	2.58734	NA	1	1
intron_4_55582237_55592104	0.009672	1	1	0.009672	Testis	0.009672	Testis	1	1	1	-2.58734	-2.58734	-2.58734	NA	1	1
intron_5_169596701_169598476	0.009677	12	1	0.009427	Cells_Cultured_fibroblasts	0.013885	Brain_Substantia_nigra	11.8973	2.65e-17	11.8973	2.46022	2.59617	2.57582	0.037155	1	1
intron_1_2145511_2146027	0.009679	5	2	0.004259	Brain_Cerebellum	0.1258	Lung	4.65009	4.12e-17	0.349906	-2.85831	-1.53088	-2.59283	0.593648	2	1
intron_11_134253709_134259008	0.00968	4	1	0.00968	Cells_Cultured_fibroblasts	0.00968	Thyroid	4	6.08e-64	4	2.58705	2.58705	2.58705	2.56e-16	1	1
intron_3_98714498_98715376	0.009683	24	2	0.06408	Adipose_Visceral_Omentum	0.3015	Artery_Tibial	22.6146	1.39e-17	1.38364	-1.85162	1.05746	-1.61021	0.817908	2	1
intron_3_129396420_129397040	0.009684	26	1	0.007879	Brain_Frontal_Cortex_BA9	0.01289	Adipose_Visceral_Omentum	25.8334	5.47e-16	25.8334	-2.65721	-2.48679	-2.57856	0.086639	1	1
intron_8_10834775_10837947	0.009687	1	1	0.009687	Testis	0.009687	Testis	1	1	1	-2.58681	-2.58681	-2.58681	NA	1	1
intron_1_93346865_93349919	0.00969	1	1	0.00969	Small_Intestine_Terminal_Ileum	0.00969	Small_Intestine_Terminal_Ileum	1	1	1	-2.5867	-2.5867	-2.5867	NA	1	1
intron_4_113973804_113978437	0.009696	4	1	0.006416	Artery_Aorta	0.04251	Cells_Cultured_fibroblasts	3.90488	8.8e-18	3.90488	-2.72573	-2.02849	-2.55142	0.348617	1	1
intron_17_76578816_76580971	0.0097	4	1	0.0097	Nerve_Tibial	0.0097	Skin_Sun_Exposed_Lower_leg	4	8.56e-17	4	2.58634	2.58634	2.58634	5.13e-16	1	1
intron_17_738047_741301	0.009704	6	1	0.002618	Cells_Cultured_fibroblasts	0.031019	Skin_Sun_Exposed_Lower_leg	5.77725	1.63e-16	5.77725	2.15683	3.00936	2.53804	0.372741	1	1
intron_2_98616533_98618146	0.009706	28	7	0.09429	Brain_Hypothalamus	0.899885	Cells_Cultured_fibroblasts	11.2314	4.75e-16	0.566497	-1.53412	1.67319	0.514232	0.82316	7	1
intron_18_62161385_62163531	0.009729	32	2	0.004053	Adipose_Visceral_Omentum	0.107762	Muscle_Skeletal	23.0453	6.73e-16	8.95465	1.60834	2.87401	2.0623	0.558862	2	1
intron_11_14971201_14972245	0.009738	1	1	0.009738	Prostate	0.009738	Prostate	1	1	1	2.585	2.585	2.585	NA	1	1
intron_22_38668132_38670767	0.009758	49	1	0.004968	Uterus	0.03419	Small_Intestine_Terminal_Ileum	46.68	6.78e-16	46.68	2.11782	2.8091	2.52352	0.113113	1	1
intron_2_179176538_179183080	0.00977	23	1	0.00977	Artery_Coronary	0.00977	Brain_Caudate_basal_ganglia	23	6.65e-18	23	-2.58387	2.58386	0.337026	2.61937	1	1
intron_18_62275473_62277584	0.009773	10	2	0.002525	Cells_EBV-transformed_lymphocytes	0.3569	Adrenal_Gland	8.09085	1.45e-17	1.90915	-3.02033	-0.92129	-2.60052	0.885033	2	1
intron_4_138091039_138123737	0.009775	1	1	0.009775	Testis	0.009775	Testis	1	1	1	-2.58367	-2.58367	-2.58367	NA	1	1
intron_6_70522586_70523967	0.009782	1	1	0.009782	Pancreas	0.009782	Pancreas	1	1	1	2.58344	2.58344	2.58344	NA	1	1
intron_16_77199512_77206441	0.009787	10	1	0.009768	Brain_Substantia_nigra	0.009789	Artery_Coronary	10	3.41e-33	10	-2.58394	2.58319	-2.06664	1.63379	1	1
intron_16_77206965_77208210	0.009789	1	1	0.009789	Testis	0.009789	Testis	1	1	1	-2.58319	-2.58319	-2.58319	NA	1	1
intron_3_52684914_52685436	0.009803	12	2	0.02314	Nerve_Tibial	0.6948	Colon_Sigmoid	11.1195	3.35e-17	0.880487	-0.39235	2.27111	1.72539	0.907754	2	1
intron_22_38676489_38681726	0.009806	4	1	0.0102	Cells_EBV-transformed_lymphocytes	0.01162	Uterus	3.90923	5.89e-19	3.90923	2.52348	2.56897	2.55336	0.021465	1	1
intron_21_14027597_14083950	0.009809	1	1	0.009809	Esophagus_Mucosa	0.009809	Esophagus_Mucosa	1	1	1	2.58249	2.58249	2.58249	NA	1	1
intron_1_6441291_6444481	0.009813	7	3	0.003123	Prostate	0.4248	Testis	5.03113	3.36e-18	0.179088	-2.95536	-0.79812	-2.44795	0.855876	3	1
intron_5_26988382_27038463	0.009823	4	1	0.00852	Brain_Caudate_basal_ganglia	0.01522	Brain_Frontal_Cortex_BA9	3.99357	7.52e-17	3.99357	2.4271	2.63074	2.57983	0.101818	1	1
intron_6_43176667_43178294	0.009835	11	1	0.009835	Brain_Cerebellar_Hemisphere	0.009835	Brain_Caudate_basal_ganglia	11	1.35e-32	11	-2.58158	2.58158	-1.17344	2.41171	1	1
intron_12_15780150_15781739	0.009839	1	1	0.009839	Testis	0.009839	Testis	1	1	1	2.58144	2.58144	2.58144	NA	1	1
intron_10_13122487_13123995	0.009839	2	1	0.009839	Heart_Atrial_Appendage	0.009839	Heart_Atrial_Appendage	2	0	2	2.58144	2.58144	2.58144	0	1	1
intron_11_106090678_106091316	0.00984	34	1	0.00984	Brain_Hypothalamus	0.00984	Adipose_Visceral_Omentum	34	8.12e-16	34	-2.5814	2.5814	0.303694	2.60203	1	1
intron_6_32660249_32661967	0.009841	16	7	0.010309	Artery_Coronary	0.967435	Esophagus_Mucosa	5.69846	1.28e-17	0.205235	-2.56528	1.56195	-0.42099	0.814962	7	1
intron_1_70181209_70184785	0.009843	15	1	0.009843	Skin_Sun_Exposed_Lower_leg	0.009843	Ovary	15	7.55e-18	15	-2.5813	2.5813	0.172086	2.66595	1	1
intron_17_74059762_74060127	0.009846	1	1	0.009846	Testis	0.009846	Testis	1	1	1	-2.58119	-2.58119	-2.58119	NA	1	1
intron_4_75494179_75508824	0.00985	5	1	0.00985	Brain_Cerebellar_Hemisphere	0.00985	Skin_Sun_Exposed_Lower_leg	5	1.58e-17	5	-2.58105	-2.58105	-2.58105	4.44e-16	1	1
intron_4_75494179_75508820	0.00985	5	1	0.00985	Brain_Cerebellum	0.00985	Brain_Cerebellum	5	2.66e-110	5	2.58105	2.58105	2.58105	0	1	1
intron_19_16185765_16190887	0.009851	44	1	0.00703	Adrenal_Gland	0.01293	Brain_Cortex	44	5.86e-16	44	2.48569	2.69542	2.58102	0.105637	1	1
intron_6_31835451_31837236	0.009851	43	3	0.000822	Adrenal_Gland	0.9391	Adipose_Visceral_Omentum	18.9123	5.27e-16	9.19187	0.076401	3.34524	1.43484	1.44177	3	1
intron_15_77916585_77917017	0.009853	1	1	0.009853	Testis	0.009853	Testis	1	1	1	2.58095	2.58095	2.58095	NA	1	1
intron_5_126134262_126135013	0.009859	1	1	0.009859	Testis	0.009859	Testis	1	1	1	2.58073	2.58073	2.58073	NA	1	1
intron_2_218634630_218635796	0.009868	5	1	0.009868	Colon_Sigmoid	0.009868	Esophagus_Gastroesophageal_Junction	5	8.66e-34	5	-2.58042	-2.58042	-2.58042	3.14e-16	1	1
intron_9_79573370_79573689	0.009871	14	1	0.009871	Adrenal_Gland	0.009871	Adrenal_Gland	14	1.7e-17	14	2.58032	2.58032	2.58032	0	1	1
intron_9_79572835_79573689	0.009871	30	1	0.009871	Artery_Tibial	0.009871	Adrenal_Gland	30	5.38e-16	30	-2.58032	-2.58032	-2.58032	1.43e-16	1	1
intron_19_18450975_18451552	0.009874	9	2	0.002971	Adrenal_Gland	0.4252	Testis	8.00322	4.98e-17	0.996782	-2.97072	2.97072	-1.89188	2.20864	2	1
intron_12_132734496_132735406	0.009875	3	2	0.003356	Esophagus_Gastroesophageal_Junction	0.03741	Esophagus_Muscularis	2.80411	1.88e-16	0.195894	-2.9331	-2.08126	-2.64915	0.491807	2	1
intron_1_177932806_177933214	0.009881	18	2	0.01195	Adipose_Subcutaneous	0.7944	Lung	14.9841	1.44e-17	3.0159	0.260601	2.51362	1.12518	1.11622	2	1
intron_12_54644756_54644884	0.009887	2	2	0.004914	Skin_Sun_Exposed_Lower_leg	0.030042	Skin_Not_Sun_Exposed_Suprapubic	1.92585	0.074148	0.074148	-2.81262	-2.16953	-2.49107	0.454732	2	1
intron_2_39558046_39646262	0.009897	5	1	0.004347	Brain_Cortex	0.02078	Thyroid	4.8126	0.004102	4.8126	-2.85182	-2.31196	-2.53066	0.196695	1	1
intron_10_45698633_45698756	0.009909	1	1	0.009909	Testis	0.009909	Testis	1	1	1	2.57897	2.57897	2.57897	NA	1	1
[truncated: 13,620 more rows]
