# Supplementary material for: Integrative genomic analyses identify susceptibility genes underlying COVID-19 hospitalization
Source: Nat Commun. 2021 Jul 27;12:4569. doi: 10.1038/s41467-021-24824-z (PMC8316582; doi:10.1038/s41467-021-24824-z)
Supplement: Supplementary file 10 — Supplementary Data 8 [file 41467_2021_24824_MOESM10_ESM.xlsx]

## Sheet: Sheet1
Supplementary Data 8: Comparing effect size estimates of genes that were significant using both eTWAS and spTWAS
Gene	Tissue	Median spTWAS |Z-score|	TWAS |Z-score|
ABO	Adipose_Subcutaneous	3.54796	3.02852		Gene: HGNC symbol of the gene
ABO	Adipose_Visceral_Omentum	2.32493	3.04482		Tissue: Tissue association
ABO	Adrenal_Gland	4.19214	1.19754		TWAS Category: Type of TWAS analysis for which the z-score is reported
ABO	Brain_Cortex	0.343131	1.94024		Median spTWAS |Z-score|: Median of the absolute Z-score across all splice sites for the respective gene/tissue
ABO	Brain_Hypothalamus	0.343131	1.15523		TWAS |Z-score|: Absolute value of TWAS Z-score for respective gene/tissue.
ABO	Brain_Putamen_basal_ganglia	0.343131	1.1415
ABO	Brain_Substantia_nigra	0.343131	1.18248
ABO	Breast_Mammary_Tissue	1.97112	3.0241
ABO	Colon_Sigmoid	0.55909	1.82295
ABO	Colon_Transverse	2.05992	4.19437
ABO	Esophagus_Gastroesophageal_Junction	4.27759	0.973183
ABO	Esophagus_Mucosa	4.26476	1.94403
ABO	Heart_Atrial_Appendage	3.18184	3.09562
ABO	Heart_Left_Ventricle	3.96129	2.85067
ABO	Kidney_Cortex	2.38674	3.42197
ABO	Lung	1.1492	4.79769
ABO	Minor_Salivary_Gland	1.80548	2.2504
ABO	Nerve_Tibial	2.29302	3.56629
ABO	Ovary	4.23134	2.75915
ABO	Pancreas	4.24182	3.43654
ABO	Prostate	1.34601	1.96851
ABO	Skin_Not_Sun_Exposed_Suprapubic	2.43581	2.46675
ABO	Skin_Sun_Exposed_Lower_leg	2.15513	1.60679
ABO	Small_Intestine_Terminal_Ileum	2.03939	2.64228
ABO	Spleen	1.87169	2.79281
ABO	Stomach	2.00074	2.05205
ABO	Testis	4.80456	4.38037
ABO	Thyroid	3.92242	2.00584
ABO	Uterus	2.21036	1.45738
ABO	Vagina	2.11938	3.56867
DPP9	Adipose_Subcutaneous	1.46682	2.94315
DPP9	Adipose_Visceral_Omentum	1.33092	7.1917
DPP9	Adrenal_Gland	1.06406	1.91801
DPP9	Artery_Aorta	1.88876	1.98157
DPP9	Artery_Coronary	1.72736	2.23027
DPP9	Artery_Tibial	1.62844	2.57863
DPP9	Brain_Amygdala	2.45258	1.64726
DPP9	Brain_Anterior_cingulate_cortex_BA24	2.52469	0.447429
DPP9	Brain_Cerebellar_Hemisphere	1.86501	2.46414
DPP9	Brain_Cerebellum	2.19548	2.19813
DPP9	Brain_Cortex	2.19282	1.50002
DPP9	Brain_Hippocampus	1.86501	1.92639
DPP9	Breast_Mammary_Tissue	1.68004	3.08011
DPP9	Cells_Cultured_fibroblasts	1.06406	7.30422
DPP9	Cells_EBV-transformed_lymphocytes	2.01322	2.05124
DPP9	Colon_Sigmoid	2.10272	2.90224
DPP9	Colon_Transverse	1.55132	2.19813
DPP9	Esophagus_Gastroesophageal_Junction	1.08573	2.50351
DPP9	Esophagus_Mucosa	1.64897	4.14226
DPP9	Esophagus_Muscularis	1.62844	2.22439
DPP9	Heart_Atrial_Appendage	1.86501	2.21051
DPP9	Heart_Left_Ventricle	1.17452	3.18272
DPP9	Liver	1.08573	2.08631
DPP9	Lung	1.72005	1.44073
DPP9	Minor_Salivary_Gland	2.04088	2.90224
DPP9	Muscle_Skeletal	1.06406	1.91801
DPP9	Nerve_Tibial	1.08573	2.21051
DPP9	Ovary	2.19282	2.05871
DPP9	Pancreas	1.7608	2.19333
DPP9	Pituitary	1.7056	2.19282
DPP9	Prostate	2.19282	2.89747
DPP9	Skin_Not_Sun_Exposed_Suprapubic	1.66214	2.20465
DPP9	Skin_Sun_Exposed_Lower_leg	2.02892	5.8771
DPP9	Small_Intestine_Terminal_Ileum	1.06406	2.06111
DPP9	Spleen	1.07489	2.19813
DPP9	Stomach	2.19282	2.7834
DPP9	Testis	2.19548	3.10952
DPP9	Thyroid	1.91703	2.89807
DPP9	Vagina	1.75436	2.0562
DPP9	Whole_Blood	1.36157	2.73444
FYCO1	Adipose_Subcutaneous	3.20968	3.08645
FYCO1	Adipose_Visceral_Omentum	3.85275	0.823623
FYCO1	Adrenal_Gland	3.20968	2.15027
FYCO1	Artery_Aorta	3.20968	2.2477
FYCO1	Artery_Coronary	3.17694	2.46127
FYCO1	Artery_Tibial	4.04128	2.54505
FYCO1	Brain_Amygdala	2.50112	0.188863
FYCO1	Brain_Anterior_cingulate_cortex_BA24	2.50112	2.81124
FYCO1	Brain_Cortex	2.50112	3.22856
FYCO1	Brain_Frontal_Cortex_BA9	3.03756	2.96272
FYCO1	Brain_Hippocampus	3.03756	6.79651
FYCO1	Brain_Spinal_cord_cervical_c-1	2.40745	6.59607
FYCO1	Breast_Mammary_Tissue	2.50112	2.34031
FYCO1	Cells_Cultured_fibroblasts	4.83928	1.02969
FYCO1	Cells_EBV-transformed_lymphocytes	4.65521	6.38913
FYCO1	Colon_Sigmoid	2.50112	2.14825
FYCO1	Colon_Transverse	3.00742	2.32453
FYCO1	Esophagus_Gastroesophageal_Junction	3.20968	0.101097
FYCO1	Esophagus_Mucosa	3.20968	2.83784
FYCO1	Esophagus_Muscularis	5.43198	1.41801
FYCO1	Heart_Atrial_Appendage	2.50112	0.377368
FYCO1	Heart_Left_Ventricle	2.50112	0.188863
FYCO1	Lung	3.17694	3.07922
FYCO1	Minor_Salivary_Gland	12.079	2.87287
FYCO1	Muscle_Skeletal	3.91823	1.40085
FYCO1	Nerve_Tibial	1.54416	0.64092
FYCO1	Pancreas	6.42572	0.188863
FYCO1	Prostate	3.17694	2.21869
FYCO1	Skin_Not_Sun_Exposed_Suprapubic	3.91823	1.53492
FYCO1	Skin_Sun_Exposed_Lower_leg	3.17694	0.258542
FYCO1	Small_Intestine_Terminal_Ileum	4.12286	1.34843
FYCO1	Spleen	2.50112	3.19547
FYCO1	Stomach	3.91823	1.25768
FYCO1	Thyroid	3.20968	3.05005
FYCO1	Uterus	3.39981	0.188863
FYCO1	Vagina	7.99864	1.16109
FYCO1	Whole_Blood	0.789337	1.72377
IFNAR2	Adipose_Subcutaneous	4.81892	3.94522
IFNAR2	Adipose_Visceral_Omentum	4.53545	2.4325
IFNAR2	Adrenal_Gland	3.05818	0.437567
IFNAR2	Artery_Aorta	5.22158	0.0742466
IFNAR2	Artery_Coronary	4.24772	0.437567
IFNAR2	Artery_Tibial	4.26605	0.118668
IFNAR2	Brain_Amygdala	5.39566	5.79532
IFNAR2	Brain_Anterior_cingulate_cortex_BA24	4.3413	0.437567
IFNAR2	Brain_Caudate_basal_ganglia	4.28848	0.146803
IFNAR2	Brain_Cerebellar_Hemisphere	4.41379	1.91236
IFNAR2	Brain_Cerebellum	4.25774	1.86583
IFNAR2	Brain_Cortex	4.53803	1.59149
IFNAR2	Brain_Frontal_Cortex_BA9	4.45527	4.8675
IFNAR2	Brain_Hippocampus	4.2668	0.910612
IFNAR2	Brain_Hypothalamus	1.5809	6.09466
IFNAR2	Brain_Nucleus_accumbens_basal_ganglia	4.2668	0.71295
IFNAR2	Brain_Putamen_basal_ganglia	5.38915	2.50295
IFNAR2	Brain_Spinal_cord_cervical_c-1	4.53545	0.437567
IFNAR2	Brain_Substantia_nigra	6.25587	1.16324
IFNAR2	Breast_Mammary_Tissue	4.77765	3.10165
IFNAR2	Cells_Cultured_fibroblasts	5.90771	6.21672
IFNAR2	Cells_EBV-transformed_lymphocytes	6.24936	6.63048
IFNAR2	Colon_Sigmoid	1.5809	0.437567
IFNAR2	Colon_Transverse	5.22158	4.60404
IFNAR2	Esophagus_Gastroesophageal_Junction	4.27517	0.412043
IFNAR2	Esophagus_Mucosa	4.53545	4.85934
IFNAR2	Esophagus_Muscularis	4.27411	0.476268
IFNAR2	Heart_Atrial_Appendage	4.53545	0.817177
IFNAR2	Heart_Left_Ventricle	4.27248	2.43538
IFNAR2	Liver	4.40112	1.32772
IFNAR2	Lung	5.90771	2.71762
IFNAR2	Minor_Salivary_Gland	4.53545	7.0728
IFNAR2	Muscle_Skeletal	4.23526	6.32882
IFNAR2	Nerve_Tibial	4.65608	0.732413
IFNAR2	Ovary	4.29223	6.14037
IFNAR2	Pancreas	4.2668	5.51586
IFNAR2	Pituitary	4.25774	0.174896
IFNAR2	Prostate	4.40112	5.8503
IFNAR2	Skin_Not_Sun_Exposed_Suprapubic	6.29724	4.59493
IFNAR2	Skin_Sun_Exposed_Lower_leg	4.53545	6.33717
IFNAR2	Small_Intestine_Terminal_Ileum	4.26227	6.42897
IFNAR2	Spleen	5.39284	5.08061
IFNAR2	Stomach	4.53545	5.20064
IFNAR2	Testis	2.55629	0.282501
IFNAR2	Thyroid	3.70468	1.47617
IFNAR2	Uterus	4.53545	0.815193
IFNAR2	Vagina	4.25774	5.46971
IFNAR2	Whole_Blood	6.24284	1.14278
IL10RB	Adipose_Subcutaneous	4.53545	4.54836
IL10RB	Adipose_Visceral_Omentum	3.56475	3.31233
IL10RB	Adrenal_Gland	4.25774	3.5997
IL10RB	Artery_Aorta	4.25774	5.41609
IL10RB	Artery_Coronary	3.2268	4.31508
IL10RB	Artery_Tibial	3.91125	4.34202
IL10RB	Brain_Amygdala	1.38093	4.25774
IL10RB	Brain_Anterior_cingulate_cortex_BA24	4.3413	5.02534
IL10RB	Brain_Caudate_basal_ganglia	2.92385	5.07613
IL10RB	Brain_Cerebellar_Hemisphere	4.2668	5.85562
IL10RB	Brain_Cerebellum	4.25774	5.86288
IL10RB	Brain_Cortex	4.40878	5.65034
IL10RB	Brain_Frontal_Cortex_BA9	4.32856	5.15206
IL10RB	Brain_Hippocampus	4.25774	5.14845
IL10RB	Brain_Hypothalamus	1.5809	5.5274
IL10RB	Brain_Nucleus_accumbens_basal_ganglia	3.05363	4.25774
IL10RB	Brain_Putamen_basal_ganglia	4.41219	6.08534
IL10RB	Brain_Spinal_cord_cervical_c-1	3.79746	4.90578
IL10RB	Brain_Substantia_nigra	4.2668	5.7779
IL10RB	Breast_Mammary_Tissue	4.53545	5.3578
IL10RB	Cells_Cultured_fibroblasts	4.25774	2.60219
IL10RB	Cells_EBV-transformed_lymphocytes	1.9693	2.39492
IL10RB	Colon_Sigmoid	1.21202	4.12376
IL10RB	Colon_Transverse	1.38093	3.56475
IL10RB	Esophagus_Gastroesophageal_Junction	4.26227	6.32103
IL10RB	Esophagus_Mucosa	2.81934	5.23051
IL10RB	Esophagus_Muscularis	4.25774	5.25141
IL10RB	Heart_Atrial_Appendage	4.2668	4.64585
IL10RB	Heart_Left_Ventricle	4.27248	4.46165
IL10RB	Kidney_Cortex	4.2668	2.26265
IL10RB	Liver	4.2668	4.25774
IL10RB	Lung	3.56475	4.46818
IL10RB	Muscle_Skeletal	4.20371	7.07041
IL10RB	Nerve_Tibial	4.53545	4.6375
IL10RB	Ovary	4.27951	1.71176
IL10RB	Pancreas	4.2668	4.02745
IL10RB	Pituitary	4.25774	5.0439
IL10RB	Prostate	4.25714	3.6029
IL10RB	Skin_Not_Sun_Exposed_Suprapubic	1.38093	2.68734
IL10RB	Skin_Sun_Exposed_Lower_leg	3.56314	3.46238
IL10RB	Spleen	3.70494	3.97689
IL10RB	Stomach	4.25774	3.35095
IL10RB	Testis	2.97609	3.63012
IL10RB	Thyroid	3.6153	3.80912
IL10RB	Vagina	4.19896	0.836809
LZTFL1	Adipose_Subcutaneous	2.34868	11.324
LZTFL1	Adipose_Visceral_Omentum	2.34868	4.16531
LZTFL1	Adrenal_Gland	2.00121	2.84924
LZTFL1	Artery_Aorta	9.18433	2.8587
LZTFL1	Artery_Coronary	2.34868	2.86813
LZTFL1	Artery_Tibial	2.34868	2.90065
LZTFL1	Brain_Anterior_cingulate_cortex_BA24	9.01059	0.487365
LZTFL1	Brain_Caudate_basal_ganglia	2.34868	2.97688
LZTFL1	Brain_Cerebellar_Hemisphere	2.34868	0.487365
LZTFL1	Brain_Cerebellum	9.01059	2.94273
LZTFL1	Brain_Cortex	9.18433	0.487365
LZTFL1	Brain_Frontal_Cortex_BA9	9.18433	2.88396
LZTFL1	Brain_Hippocampus	16.02	2.48912
LZTFL1	Brain_Hypothalamus	9.01059	0.487365
LZTFL1	Brain_Nucleus_accumbens_basal_ganglia	2.34868	2.88477
LZTFL1	Brain_Putamen_basal_ganglia	2.34868	2.95546
LZTFL1	Brain_Spinal_cord_cervical_c-1	9.01059	12.3761
LZTFL1	Brain_Substantia_nigra	16.02	2.90684
LZTFL1	Breast_Mammary_Tissue	9.41068	0.487365
LZTFL1	Cells_EBV-transformed_lymphocytes	9.55783	4.16251
LZTFL1	Colon_Sigmoid	2.34868	2.88935
LZTFL1	Esophagus_Mucosa	9.18433	2.12749
LZTFL1	Esophagus_Muscularis	16.02	0.487365
LZTFL1	Heart_Atrial_Appendage	2.50112	0.487365
LZTFL1	Heart_Left_Ventricle	2.50112	0.487365
LZTFL1	Liver	16.02	0.487365
LZTFL1	Lung	9.01059	0.487365
LZTFL1	Minor_Salivary_Gland	9.01059	2.80924
LZTFL1	Muscle_Skeletal	16.02	0.487365
LZTFL1	Nerve_Tibial	1.20508	1.69132
LZTFL1	Ovary	9.01059	2.88828
LZTFL1	Pancreas	2.34868	2.91214
LZTFL1	Pituitary	2.34868	0.487365
LZTFL1	Prostate	2.34868	2.90923
LZTFL1	Skin_Not_Sun_Exposed_Suprapubic	2.77132	0.487365
LZTFL1	Skin_Sun_Exposed_Lower_leg	2.13178	2.9571
LZTFL1	Small_Intestine_Terminal_Ileum	9.18433	2.8788
LZTFL1	Spleen	9.01059	2.93626
LZTFL1	Stomach	2.34868	0.487365
LZTFL1	Testis	2.17494	2.06548
LZTFL1	Thyroid	2.34868	12.442
LZTFL1	Uterus	16.02	NA
LZTFL1	Vagina	9.01059	2.90275
LZTFL1	Whole_Blood	8.65021	0.973599
OAS1	Adipose_Subcutaneous	3.94328	2.94933
OAS1	Adipose_Visceral_Omentum	3.94328	1.74578
OAS1	Adrenal_Gland	2.73622	2.77744
OAS1	Artery_Aorta	5.15035	1.74578
OAS1	Artery_Coronary	3.94328	1.74578
OAS1	Artery_Tibial	5.15035	2.60704
OAS1	Brain_Amygdala	5.15035	1.74578
OAS1	Brain_Caudate_basal_ganglia	5.15035	1.74578
OAS1	Brain_Cerebellum	5.15035	1.74578
OAS1	Brain_Cortex	5.15035	1.74578
OAS1	Brain_Frontal_Cortex_BA9	2.66986	1.74578
OAS1	Brain_Hypothalamus	3.94328	1.74578
OAS1	Brain_Nucleus_accumbens_basal_ganglia	2.98739	1.74578
OAS1	Brain_Spinal_cord_cervical_c-1	5.15035	1.74578
OAS1	Brain_Substantia_nigra	5.15035	1.74578
OAS1	Breast_Mammary_Tissue	3.94328	2.61697
OAS1	Cells_EBV-transformed_lymphocytes	2.73622	1.74578
OAS1	Colon_Sigmoid	3.94328	2.07217
OAS1	Colon_Transverse	2.73622	1.74578
OAS1	Esophagus_Gastroesophageal_Junction	3.94328	1.74578
OAS1	Esophagus_Mucosa	2.73622	2.07217
OAS1	Heart_Atrial_Appendage	2.73622	1.74578
OAS1	Heart_Left_Ventricle	5.15035	1.74578
OAS1	Lung	2.73622	2.5961
OAS1	Nerve_Tibial	3.94328	2.60627
OAS1	Ovary	3.94328	1.74578
OAS1	Pituitary	3.94328	1.74578
OAS1	Prostate	3.7049	1.74578
OAS1	Skin_Not_Sun_Exposed_Suprapubic	5.15035	2.68058
OAS1	Skin_Sun_Exposed_Lower_leg	5.1492	3.97071
OAS1	Small_Intestine_Terminal_Ileum	3.94328	1.74578
OAS1	Spleen	2.73622	0.113857
OAS1	Stomach	3.94328	1.74578
OAS1	Testis	5.15035	1.74578
OAS1	Uterus	2.73622	1.74578
OAS1	Vagina	2.73622	1.74578
OAS1	Whole_Blood	3.94328	1.90308
OAS3	Adipose_Visceral_Omentum	5.05005	0.537167
OAS3	Artery_Aorta	4.23937	1.2541
OAS3	Brain_Nucleus_accumbens_basal_ganglia	3.16105	1.04541
OAS3	Cells_Cultured_fibroblasts	5.04358	2.5562
OAS3	Cells_EBV-transformed_lymphocytes	3.16105	5.08409
OAS3	Colon_Transverse	5.31768	2.70294
OAS3	Esophagus_Gastroesophageal_Junction	5.31768	5.03712
OAS3	Esophagus_Mucosa	3.16671	0.349302
OAS3	Esophagus_Muscularis	5.05005	2.28227
OAS3	Heart_Atrial_Appendage	5.05005	2.13858
OAS3	Minor_Salivary_Gland	4.23937	2.645
OAS3	Nerve_Tibial	3.16105	2.13858
OAS3	Pituitary	5.31768	2.86836
OAS3	Skin_Sun_Exposed_Lower_leg	3.16105	0.340881
OAS3	Stomach	3.16105	2.13858
OAS3	Thyroid	4.09908	2.13858
OAS3	Uterus	5.31768	5.08409
XCR1	Skin_Not_Sun_Exposed_Suprapubic	1.80291	2.78751
XCR1	Skin_Sun_Exposed_Lower_leg	3.89189	2.89629
