# Supplementary material for: Integrative genomic analyses identify susceptibility genes underlying COVID-19 hospitalization
Source: Nat Commun. 2021 Jul 27;12:4569. doi: 10.1038/s41467-021-24824-z (PMC8316582; doi:10.1038/s41467-021-24824-z)
Supplement: Supplementary file 11 — Supplementary Data 9 [file 41467_2021_24824_MOESM11_ESM.xlsx]

## Sheet: Sheet1
Supplementary Data 9 : All results for proteome-wide association study. The significant genes are highlighted in yellow.
PANEL	ID	CHR	Gene start	Gene stop	SNP h2g	Best GWAS SNP in model	Best GWAS SNP Zscore in model	Best pQTL SNP in model	Best pQTL R2	Best pQTL Zscore	GWAS Z score at best pQTL	Number SNPs in model	Non-zero weights in model	Predictive model	5-Fold CV R2	5-Fold CV R2 Pvalue	PWAS Zscore	PWAS Pvalue	PWAS Significant		LEGEND
INTERVAL	ABO.9253.52.3-ABO	9	136000000	136000000	0.6139	rs657152	5.11	rs505922	0.737	49.32	5.044	587	1	top1	0.74	0	5.04367	4.57e-07	TRUE		PANEL: Study used to train predictive models of protein abundance
INTERVAL	OAS1.10361.25.3-OAS1	12	113000000	113000000	0.021	rs2269899	-5.53	rs2285934	0.0315	10.84	-2.73	409	409	susie	0.032	1.1e-25	-4.3528	1.34e-05	TRUE		ID: unique identifier for prediction model. Format consists of [symbols for gene(s) in measured protein levels], SOMAMER ID, [focal gene for regional scan]. There may be dimers/trimers which require re-fitting models based on multiple gene definitions.
INTERVAL	NSF.13992.12.3-NSF	17	44668035	44834830	0.00426	rs199457	-4.13	rs169201	0.00229	3.45	-3.918	204	1	top1	0.0023	0.0034	-3.918	8.93e-05	FALSE		CHR: chromosome
INTERVAL	IFNGR2.9180.6.3-IFNGR2	21	34775202	34851655	0.00619	rs2300370	6.6	rs9978523	0.000103	3.66	-3.6914	498	498	susie	0.0012	0.025	-3.1554	0.0016	FALSE		Gene start: transcription start of the gene
INTERVAL	ICAM5.8245.27.3-ICAM5	19	10400657	10407454	0.44448	rs11085745	4.93	rs281440	0.306	-31.79	2.609	385	38	enet	0.35	4e-307	-3.1251	0.00178	FALSE		Gene stop: transcription end of the gene
INTERVAL	SPACA3.8076.4.3-SPACA3	17	31297394	31324895	0.01121	rs2249246	3.49	rs10853149	-0.00025	-3.62	2.826	576	4	lasso	0.00099	0.039	-3.05799	0.00223	FALSE		SNP h2g: cis-SNP heritability of protein abundance using GCTA
INTERVAL	ICAM5.5124.62.3-ICAM5	19	10400657	10407454	0.45116	rs11085745	4.93	rs281440	0.297	-31.32	2.609	385	12	lasso	0.33	2.6e-294	-3.0025	0.00268	FALSE		Best GWAS SNP in model: Of the SNPs with non-zero prediction weights, which was the best GWAS variant (i.e. strongest assoc signal)
INTERVAL	CTSB.3061.61.2-CTSB	8	11700033	11726957	0.07822	rs28592224	-3.19	rs4839	0.067526	15.51	2.343	429	429	susie	0.072	1.7e-55	2.9178	0.00353	FALSE		Best GWAS SNP Zscore in model: Zscore for the Best GWAS SNP
INTERVAL	F10.4878.3.1-F10	13	114000000	114000000	0.07637	rs3814254	-2.59	rs9549695	0.015904	-8.67	-0.642	451	451	susie	0.055	1.4e-42	-2.846	0.00443	FALSE		Best pQTL SNP in model: Best marginal pQTL in prediction model
INTERVAL	CSGALNACT2.10772.21.3-CSGALNACT2	10	43633934	43680756	0.01598	rs3128247	-3.71	rs3004212	0.014051	-7.32	-2.845	413	1	top1	0.014	5e-12	2.845	0.00444	FALSE		Best pQTL R2: proportion of protein variance explained by lead pQTL
INTERVAL	SPON1.4297.62.3-SPON1	11	13983914	14289646	0.11445	rs10734222	4.99	rs1969539	0.092297	17.55	2.55	507	53	enet	0.12	6.1e-97	2.7705	0.0056	FALSE		Best pQTL Zscore: zscore of lead pQTL
INTERVAL	GCA.12594.5.3-GCA	2	163000000	163000000	0.01987	rs17783344	2.76	rs17783344	0.012	-6.42	2.759	259	1	top1	0.012	1.6e-10	-2.759	0.0058	FALSE		GWAS Z score at best pQTL
INTERVAL	DNAJA4.9744.139.3-DNAJA4	15	78556428	78574538	0.01551	rs2869045	-3.71	rs12439144	0.008973	-6.53	-2.124	402	6	lasso	0.013	1.5e-11	2.681	0.00734	FALSE		Number SNPs in model
INTERVAL	UCMA.10977.55.3-UCMA	10	13263767	13276334	0.34001	rs7087392	-3.1	rs2093847	0.082617	-16.56	1.578	679	679	susie	0.16	1.9e-126	-2.6192	0.00881	FALSE		Non-zero weights in model
INTERVAL	CCDC80.3234.23.2-CCDC80	3	112000000	112000000	0.0191	rs17457593	3.83	rs4682426	0.001914	-4.55	-1.357	468	5	lasso	0.0067	1.4e-06	2.539	0.0111	FALSE		Predictive model: Which linear model had the best cross-validation performance
INTERVAL	IL6R.4139.71.2-IL6R	1	154000000	154000000	0.61654	rs4845622	-2.95	rs4129267	0.693	47.84	-2.5024	420	1	top1	0.69	0	-2.50236	0.0123	FALSE		5-Fold CV R2: Proportion of variance explained using 5-fold cross validation under the best model
INTERVAL	IL6R.8092.29.3-IL6R	1	154000000	154000000	0.65789	rs4845622	-2.95	rs4129267	0.705	48.24	-2.5024	420	1	top1	0.71	0	-2.50236	0.0123	FALSE		5-Fold CV R2 Pvalue: respective p-value
INTERVAL	CD109.3290.50.2-CD109	6	74405508	74538040	0.15216	rs7755222	3.07	rs6909201	0.195	25.62	2.245	420	114	enet	0.21	4.2e-169	2.47	0.0135	FALSE		PWAS Zscore
INTERVAL	SCARA5.10419.1.3-SCARA5	8	27727399	27850244	0.03929	rs2726948	3.22	rs10866867	0.028092	-9.89	1.542	698	14	enet	0.034	1.4e-26	-2.3907	0.01682	FALSE		PWAS Pvalue
INTERVAL	ENTHD2.7947.19.3-TEPSIN	17	79202077	79212891	0.01737	rs7209380	-2.76	rs7225354	0.0113	-6.38	1.869	435	7	lasso	0.012	9.6e-11	-2.37997	0.0173	FALSE		PWAS Significant
INTERVAL	KLK8.2834.54.1-KLK8	19	51499263	51505967	0.06387	rs198977	2.64	rs1122466	0.0301	-10.29	2.093	560	71	enet	0.049	8.4e-38	-2.325	0.02007	FALSE
INTERVAL	ICAM1.4342.10.3-ICAM1	19	10381511	10397291	0.71692	rs2304256	4.52	rs5498	0.738	-49.36	-2.319	382	1	top1	0.74	0	2.319	0.0204	FALSE
INTERVAL	GNPTG.10666.7.3-GNPTG	16	1401924	1413352	0.04043	rs213658	2.67	rs9926835	0.017877	8.19	-2.224	468	468	susie	0.019	7.9e-16	-2.309	0.021	FALSE
INTERVAL	CACYBP.12432.23.3-CACYBP	1	175000000	175000000	0.01585	rs16848499	3.26	rs12065854	0.00777	-5.48	2.295	445	1	top1	0.0078	2.3e-07	-2.295	0.0217	FALSE
INTERVAL	TNFRSF19.5131.15.3-TNFRSF19	13	24144509	24250232	0.03346	rs9510578	3.35	rs9510799	0.003128	-5.48	-0.087	845	41	enet	0.0087	4.8e-08	-2.2368	0.0253	FALSE
INTERVAL	BAG3.10078.5.3-BAG3	10	121000000	121000000	0.01019	rs196333	3.54	rs2234962	0.013176	6.74	-2.272	488	488	susie	0.014	1.3e-11	-2.2217	0.0263	FALSE
INTERVAL	NQO1.9837.60.3-NQO1	16	69740899	69760854	0.18118	rs3790076	-3.33	rs12232410	0.207306	-26.21	1.376	266	266	susie	0.23	2.1e-192	-2.206	0.0274	FALSE
INTERVAL	BPIFB1.11246.3.3-BPIFB1	20	31861286	31897684	0.19906	rs17123741	3.03	rs11696307	0.0897	17.65	0.77	378	70	enet	0.12	1.6e-95	2.186	0.0288	FALSE
INTERVAL	QSOX1.6217.23.3-QSOX1	1	180000000	180000000	0.28639	rs3845383	3.62	rs12371	0.0815	16.51	1.845	475	475	susie	0.11	5.1e-89	2.17662	0.0295	FALSE
INTERVAL	F10.3077.66.2-F10	13	114000000	114000000	0.07705	rs3814254	-2.59	rs3211752	0.008332	7.6	-2.19	451	13	lasso	0.046	8.3e-36	-2.1532	0.0313	FALSE
INTERVAL	CRABP1.11967.23.3-CRABP1	15	78632666	78640572	0.00413	rs2869045	-3.71	rs11636753	-0.000303	2.95	-0.149	386	386	susie	0.00039	0.13	2.1517	0.03142	FALSE
INTERVAL	CPA4.9267.2.3-CPA4	7	130000000	130000000	0.58128	rs2402997	3.22	rs3807345	0.652	-46.38	2.126	372	1	top1	0.65	0	-2.126	0.0335	FALSE
INTERVAL	MANSC4.9578.263.3-MANSC4	12	27915671	27924209	0.12064	rs12422294	-2.67	rs9668702	0.144	21.84	1.924	538	538	susie	0.15	3.6e-117	2.1086	0.035	FALSE
INTERVAL	CCDC126.6388.21.3-CCDC126	7	23636998	23684327	0.06731	rs116981	3.02	rs11980035	0.0378	11.45	1.028	462	462	susie	0.045	4.2e-35	2.10551	0.0352	FALSE
INTERVAL	CD59.11514.196.3-CD59	11	33719807	33757991	0.05467	rs2615929	2.82	rs831630	0.055012	-13.8	1.914	443	8	lasso	0.069	2.4e-53	-2.0982	0.0359	FALSE
INTERVAL	SPINK2.13405.61.3-SPINK2	4	57676026	57687908	0.11887	rs2109589	3.69	rs1708768	0.026191	9.36	-0.977	508	35	enet	0.057	1.5e-44	-2.044	0.041	FALSE
INTERVAL	PIANP.9599.6.3-PIANP	12	6802958	6809966	0.0369	rs11064316	2.78	rs7959658	0.0118	6.47	-1.201	272	33	enet	0.017	6.4e-14	-2.0412	0.0412	FALSE
INTERVAL	SPOCK2.5491.12.3-SPOCK2	10	73818793	73848790	0.02015	rs10999920	-2.98	rs1245548	0.026348	9.54	-2.039	511	1	top1	0.026	3.8e-21	-2.039	0.04145	FALSE
INTERVAL	CD177.13116.25.3-CD177	19	43857811	43867480	0.69343	rs2355988	-2.26	rs6509088	0.064	-14.58	0.459	315	146	enet	0.29	4.5e-248	-1.9968	0.04585	FALSE
INTERVAL	RGS18.13982.33.3-RGS18	1	192000000	192000000	0.00735	rs7530193	3.23	rs946829	-2.4e-05	3.66	1.4	369	369	susie	0.003	0.001	1.99267	0.0463	FALSE
INTERVAL	CD200.5112.73.3-CD200	3	112000000	112000000	0.00887	rs17457593	3.83	rs12635872	0.00138	-4.35	0.564	528	528	susie	0.0035	0.00041	-1.987	0.0469	FALSE
INTERVAL	CBLN4.5688.65.3-CBLN4	20	54572496	54580528	0.06051	rs13043968	2.79	rs1304549	0.014	-8.08	-2.083	590	54	enet	0.053	5.3e-41	1.9757	0.0482	FALSE
INTERVAL	ST3GAL6.6947.4.3-ST3GAL6	3	98451080	98540045	0.41408	rs10511171	-2.83	rs28489284	0.375317	-35.22	1.962	407	1	top1	0.38	0	-1.962	0.0498	FALSE
INTERVAL	ADGRF5.6409.57.3-ADGRF5	6	46820249	46922680	0.19376	rs3757241	-2.86	rs610856	0.221	-27.08	-1.655	590	590	susie	0.25	6e-205	1.959	0.0501	FALSE
INTERVAL	MIA.2687.2.1-MIA	19	41277553	41283395	0.25447	rs4803365	-3.51	rs2607426	0.313	32.16	-1.603	434	434	susie	0.34	1.4e-299	-1.9502	0.05115	FALSE
INTERVAL	SERPINE2.3217.74.2-SERPINE2	2	225000000	225000000	0.08073	rs13008520	3.32	rs920251	0.0372	11.54	1.598	499	29	enet	0.063	1.4e-48	1.9466	0.0516	FALSE
INTERVAL	LYZ.4920.10.1-LYZ	12	69742121	69748014	0.14444	rs3782346	-2.83	rs2168029	0.13	20.8	-0.876	535	52	enet	0.17	1.3e-131	-1.9446	0.0518	FALSE
INTERVAL	APOBEC3G.13930.3.3-APOBEC3G	22	39436924	39483748	0.024	rs1569493	3.05	rs10427620	0.0112	-6.25	1.932	402	1	top1	0.011	7e-10	-1.932	0.0534	FALSE
INTERVAL	AGER.4125.52.2-AGER	6	32148745	32152101	0.04834	rs9272426	-2.79	rs477515	0.00486	-5.72	-1.552	171	27	enet	0.017	3.3e-14	1.9234	0.0544	FALSE
INTERVAL	FKBP2.9339.204.3-FKBP2	11	64008475	64011604	0.00832	rs3809076	-2.63	rs7103915	0.000287	4.06	1.923	343	1	top1	0.00029	0.16	1.923	0.0545	FALSE
INTERVAL	ADAMTS4.2809.25.2-ADAMTS4	1	161000000	161000000	0.00873	rs4589131	2.7	rs4575098	-0.000232	3.93	0.601	380	5	enet	7.7e-05	0.26	1.92222	0.0546	FALSE
INTERVAL	CPB1.6356.3.3-CPB1	3	149000000	149000000	0.02256	rs1516527	2.87	rs1059502	0.02159	8.52	1.8	509	3	lasso	0.023	1.1e-18	1.916	0.0554	FALSE
INTERVAL	MGAT2.6909.40.3-MGAT2	14	50087489	50090198	0.02304	rs6572596	2.81	rs17121611	0.017311	-7.98	1.601	382	382	susie	0.018	3.1e-15	-1.9118	0.0559	FALSE
INTERVAL	HINT1.5900.11.2-HINT1	5	130000000	131000000	0.02636	rs12719432	2.7	rs3891636	0.0228	9.11	2.048	262	262	susie	0.023	5.2e-19	1.9031	0.057	FALSE
INTERVAL	COLEC11.4430.44.3-COLEC11	2	3642426	3692048	0.56391	rs357979	2.56	rs3820897	0.294	31.17	1.711	572	124	enet	0.34	4.7e-300	1.9015	0.0572	FALSE
INTERVAL	IL1RL2.2994.71.2-IL1RL2	2	103000000	103000000	0.0519	rs4851629	-3.3	rs4851561	0.0138	-9	1.605	551	9	lasso	0.034	8.4e-27	-1.8722	0.0612	FALSE
INTERVAL	PSAPL1.8814.33.3-PSAPL1	4	7432022	7436700	0.18071	rs13127581	-3.04	rs10033032	0.088264	17.12	-1.55	733	733	susie	0.15	9.4e-115	-1.871	0.0614	FALSE
INTERVAL	PTH1R.13470.43.3-PTH1R	3	46919236	46945287	0.00463	rs34997818	4.83	rs9880442	0.000851	3.58	1.0516	326	4	lasso	0.0015	0.014	1.862	0.0626	FALSE
INTERVAL	ITIH5.8233.2.3-ITIH5	10	7601232	7708961	0.12666	rs11593082	-3.5	rs12763796	0.037603	-11.33	1.304	667	78	enet	0.087	3.8e-67	-1.8548	0.06362	FALSE
INTERVAL	ASIP.5676.54.3-ASIP	20	32782375	32857150	0.35897	rs819156	3.08	rs910873	0.203	25.92	0.801	315	51	enet	0.25	1.2e-204	1.8449	0.0651	FALSE
INTERVAL	POSTN.3457.57.1-POSTN	13	38136720	38172981	0.04728	rs9566218	-3.76	rs1322811	0.014118	-7.51	1.016	583	45	enet	0.029	2.6e-23	-1.8388	0.06595	FALSE
INTERVAL	KDELC2.8296.117.3-POGLUT3	11	108000000	108000000	0.30062	rs17621794	3.06	rs4988135	0.068169	-15.19	-2.221	320	69	enet	0.098	5.8e-76	1.8373	0.0662	FALSE
INTERVAL	PSG7.5651.50.3-PSG7	19	43428286	43441330	0.00601	rs2355988	-2.26	rs1058933	0.00509	4.43	1.837	136	1	top1	0.0051	2.4e-05	1.837	0.06621	FALSE
INTERVAL	CA6.3352.80.3-CA6	1	9005926	9035151	0.58693	rs4908501	2.93	rs3765964	0.158	22.89	0.5584	416	119	enet	0.35	0	1.82978	0.0673	FALSE
INTERVAL	DUSP13.6525.17.3-DUSP13	10	76854192	76868979	0.02899	rs7896671	-2.69	rs6480771	0.043041	-12.03	1.82	287	1	top1	0.043	1.2e-33	-1.82	0.06876	FALSE
INTERVAL	FAM151A.7856.51.3-FAM151A	1	55074855	55089229	0.07548	rs589895	3	rs10736390	0.0241	9.43	-1.68	569	85	enet	0.044	9.7e-35	-1.8165	0.0693	FALSE
INTERVAL	APCDD1.6599.5.3-APCDD1	18	10454625	10489945	0.02094	rs7239365	-2.58	rs559308	0.007241	-6.02	-1.0281	709	25	enet	0.0087	4.4e-08	1.8157	0.0694	FALSE
INTERVAL	VEGFA.14032.2.3-VEGFA	6	43737921	43754224	0.32114	rs4714732	-3.56	rs6921438	0.328	-32.9	-1.725	460	35	enet	0.34	6.3e-300	1.8132	0.0698	FALSE
INTERVAL	ENPP5.6556.5.3-ENPP5	6	46126924	46138708	0.59948	rs1338463	3.37	rs1047153	0.332	33.09	-0.949	515	116	enet	0.51	0	-1.8049	0.0711	FALSE
INTERVAL	REXO2.13590.1.3-REXO2	11	114000000	114000000	0.00743	rs4938131	3.58	rs7942551	0.002516	-4.53	1.3	577	5	enet	0.0038	0.00021	-1.8041	0.0712	FALSE
INTERVAL	POSTN.6650.20.3-POSTN	13	38136720	38172981	0.05123	rs9566218	-3.76	rs7329947	0.015549	7.66	-1.458	583	55	enet	0.037	2.6e-29	-1.8033	0.07135	FALSE
INTERVAL	DCBLD2.9338.2.3-DCBLD2	3	98514785	98620533	0.10611	rs10511171	-2.83	rs10084679	0.047349	-12.74	1.337	427	55	enet	0.065	1.2e-50	-1.802	0.0715	FALSE
INTERVAL	GDF15.4374.45.2-GDF15	19	18485541	18499986	0.32775	rs7251067	3.01	rs16982345	0.121	20.03	-1.013	400	400	susie	0.22	6.2e-178	-1.7966	0.0724	FALSE
INTERVAL	CD33.3166.92.1-CD33	19	51728320	51747115	0.68351	rs8109852	3.07	rs3865444	0.499	-40.59	-1.783	656	1	top1	0.5	0	1.783	0.07459	FALSE
INTERVAL	HAVCR2.5134.52.2-HAVCR2	5	157000000	157000000	0.20855	rs2902556	-2.71	rs1036199	0.248	28.63	1.956	494	6	lasso	0.25	6.1e-208	1.7809	0.0749	FALSE
INTERVAL	PRSS3.3479.71.2-PRSS3	9	33750515	33799230	0.00341	rs13296914	3.07	rs2248071	0.00121	-3.97	-1.622	319	319	susie	0.0015	0.015	1.77348	0.0761	FALSE
INTERVAL	FAM20A.6433.57.3-FAM20A	17	66531254	66597530	0.03493	rs34963864	-3.57	rs16973160	0.0234	-8.99	-1.713	469	469	susie	0.03	7.3e-24	1.77299	0.0762	FALSE
INTERVAL	GUCA2B.6223.5.3-GUCA2B	1	42619092	42621495	0.01277	rs10789415	-2.94	rs3754283	0.00607	6.47	-2.507	348	5	lasso	0.0078	2.3e-07	-1.75988	0.0784	FALSE
INTERVAL	IGFBP7.3320.49.2-IGFBP7	4	57896939	57976551	0.07661	rs2109589	3.69	rs2412776	0.065911	15.37	1.634	572	21	enet	0.077	1.5e-59	1.76	0.0784	FALSE
INTERVAL	CCL16.4913.78.1-CCL16	17	34303529	34308532	0.61404	rs1851503	3.77	rs11080369	0.274	-30.14	-1.313	277	277	susie	0.35	0	1.75854	0.0787	FALSE
INTERVAL	TGFBI.3283.21.1-TGFBI	5	135000000	135000000	0.08857	rs4669	-3.88	rs3792900	0.108	18.99	-1.4434	490	35	enet	0.13	1.6e-102	-1.7576	0.0788	FALSE
INTERVAL	ITIH1.7955.195.3-ITIH1	3	52811603	52826078	0.196	rs13303	2.83	rs1042779	0.195484	-25.43	-1.754	401	1	top1	0.2	2.9e-158	1.754	0.0794	FALSE
INTERVAL	SPINT1.2828.82.2-SPINT1	15	41136216	41150405	0.05881	rs875767	-2.33	rs17658212	0.021245	-8.51	2.003	295	6	enet	0.022	6.7e-18	-1.7529	0.07961	FALSE
INTERVAL	B3GALTL.5727.35.3-B3GLCT	13	31774073	31906413	0.00996	rs9532207	2.94	rs4943306	0.011613	-6.74	1.751	646	1	top1	0.012	3.2e-10	-1.751	0.07994	FALSE
INTERVAL	NOV.2737.22.2-CCN3	8	120000000	120000000	0.01229	rs16892531	-2.62	rs34112166	0.007051	6.36	2.163	487	13	enet	0.0086	5.6e-08	1.7453	0.08094	FALSE
INTERVAL	COL15A1.8974.172.3-COL15A1	9	102000000	102000000	0.0491	rs12005047	2.85	rs1413299	0.0304	10.22	-1.366	580	29	enet	0.042	3.2e-33	-1.73493	0.0828	FALSE
INTERVAL	VEGFA.2597.8.3-VEGFA	6	43737921	43754224	0.12206	rs4714732	-3.56	rs6921438	0.106	-18.8	-1.725	460	23	enet	0.11	2e-87	1.7287	0.0839	FALSE
INTERVAL	IL17A.3498.53.2-IL17A	6	52051185	52055436	0.00714	rs6913472	-3.01	rs17651289	-0.000296	-3	-1.994	556	3	lasso	0.0006	0.085	1.7287	0.0839	FALSE
INTERVAL	MAN1A1.11291.73.3-MAN1A1	6	119000000	120000000	0.00576	rs9320707	-2.93	rs9401181	-1.06e-05	-3.48	-0.01	481	481	susie	0.00094	0.043	1.7232	0.0848	FALSE
INTERVAL	ARL3.12571.14.3-ARL3	10	104000000	104000000	0.08722	rs3781293	2.98	rs12764388	0.037999	11.4	1.473	375	375	susie	0.056	2.1e-43	1.7235	0.08481	FALSE
INTERVAL	FAS.9459.7.3-FAS	10	90750414	90775542	0.12556	rs11202875	2.99	rs982764	0.06357	-14.55	-2.436	550	550	susie	0.088	2e-68	1.715	0.08635	FALSE
INTERVAL	GALNT16.8923.94.3-GALNT16	14	69725994	69821183	0.09113	rs7141424	2.99	rs12100668	0.020293	-9.3	1.712	491	24	enet	0.06	2.8e-46	-1.7146	0.0864	FALSE
INTERVAL	PYGL.11441.11.3-PYGL	14	51324609	51411454	0.01524	rs9323192	-2.96	rs1890705	0.010386	-5.99	1.714	554	1	top1	0.01	2.6e-09	-1.7143	0.0865	FALSE
INTERVAL	ENDOU.5656.53.3-ENDOU	12	48103517	48119350	0.01764	rs7135791	-2.86	rs2240079	0.0141	7.21	-1.807	553	553	susie	0.014	3.3e-12	-1.7138	0.0866	FALSE
INTERVAL	QPCT.7849.3.3-QPCT	2	37571717	37600465	0.03356	rs12477217	3.16	rs2300880	0.0124	6.54	-2.292	502	33	enet	0.019	1.3e-15	-1.7115	0.087	FALSE
INTERVAL	NDNF.6604.59.3-NDNF	4	122000000	122000000	0.012	rs10032574	-2.74	rs4833199	0.013044	-7.06	1.662	489	489	susie	0.014	3.8e-12	-1.708	0.0877	FALSE
INTERVAL	GLO1.9883.29.3-GLO1	6	38643701	38670917	0.01394	rs6935293	2.76	rs1621788	0.00326	4.68	-2.08	565	4	lasso	0.0042	0.00012	-1.7021	0.0887	FALSE
INTERVAL	MMP9.2579.17.5-MMP9	20	44637547	44645200	0.04044	rs6065904	3.4	rs3746507	0.019	8.3	1.74	498	7	lasso	0.019	7.5e-16	1.688	0.0914	FALSE
INTERVAL	CARS.14098.28.3-CARS1	11	3022152	3078843	0.01429	rs11024404	3.03	rs739401	0.006592	4.84	1.685	457	1	top1	0.0066	1.8e-06	1.685	0.092	FALSE
INTERVAL	SIGLEC14.8248.222.3-SIGLEC14	19	52145806	52150054	0.65506	rs8109852	3.07	rs7250849	0.258	-29.24	-1.057	589	176	enet	0.4	0	1.6816	0.09265	FALSE
INTERVAL	PCSK7.4459.68.2-PCSK7	11	117000000	117000000	0.03237	rs587443	3.62	rs3736120	0.042377	-12.17	1.481	553	553	susie	0.043	1.6e-33	-1.678	0.0933	FALSE
INTERVAL	GSTA1.12446.49.3-GSTA1	6	52614897	52628367	0.06339	rs12191519	3.01	rs4147615	0.0832	-16.91	0.782	579	37	enet	0.089	7.4e-69	-1.6764	0.0937	FALSE
INTERVAL	FRZB.13740.51.3-FRZB	2	184000000	184000000	0.37007	rs2675115	-2.88	rs288326	0.0745	15.78	0.472	419	45	enet	0.2	1.8e-165	1.6671	0.0955	FALSE
INTERVAL	ENTPD5.4437.56.3-ENTPD5	14	74424713	74486102	0.13316	rs8012476	-2.68	rs8020310	0.168389	-23.6	2.351	423	50	enet	0.19	1.2e-150	-1.6655	0.0958	FALSE
INTERVAL	PLD5.8081.55.3-PLD5	1	242000000	243000000	0.006	rs10926545	2.81	rs434200	0.00103	-3.71	-1.664	740	1	top1	0.001	0.036	1.664	0.0961	FALSE
INTERVAL	KLRK1.3056.11.1-KLRC4-KLRK1	12	10524952	10544473	0.01774	rs2418096	3.38	rs2733852	0.0176	7.81	-1.664	516	1	top1	0.018	1.3e-14	-1.6639	0.0961	FALSE
INTERVAL	LAG3.5099.14.3-LAG3	12	6881678	6887621	0.00483	rs11064316	2.78	rs2301333	-0.000272	3.38	0.569	247	18	enet	0.00022	0.19	1.6583	0.0973	FALSE
INTERVAL	CXCL12.3516.60.2-CXCL12	10	44793038	44881941	0.0158	rs1144482	2.9	rs728142	0.006759	5.25	-1.657	575	1	top1	0.0068	1.3e-06	-1.657	0.09752	FALSE
INTERVAL	TXNRD1.13967.14.3-TXNRD1	12	105000000	105000000	0.01288	rs17034439	2.94	rs4411337	0.0138	7.16	-1.656	909	1	top1	0.014	8.2e-12	-1.656	0.0977	FALSE
INTERVAL	AGFG1.11681.8.3-AGFG1	2	228000000	228000000	0.01357	rs4485560	3.94	rs4675190	0.0163	7.61	1.651	604	1	top1	0.016	1e-13	1.651	0.0987	FALSE
INTERVAL	PIANP.14114.18.3-PIANP	12	6802958	6809966	0.03374	rs11064316	2.78	rs7959658	0.0137	6.85	-1.201	272	24	enet	0.018	5.2e-15	-1.6447	0.1	FALSE
INTERVAL	PDCD5.12517.52.3-PDCD5	19	33071974	33078358	0.2292	rs4359561	2.23	rs4499344	0.134	21.07	-0.987	397	397	susie	0.19	1.8e-150	-1.6421	0.10057	FALSE
INTERVAL	SMAP1.11649.3.3-SMAP1	6	71377479	71571718	0.05354	rs16869719	3.45	rs1608696	0.0368	-12.3	1.717	552	552	susie	0.074	1.6e-57	-1.642	0.1006	FALSE
INTERVAL	FUT5.4549.78.2-FUT5	19	5865837	5903798	0.3397	rs11670610	-2.52	rs778805	0.16	-23.05	1.973	398	55	enet	0.31	1.7e-270	-1.6365	0.10174	FALSE
INTERVAL	CDH5.2819.23.2-CDH5	16	66400533	66438686	0.02121	rs6499072	2.86	rs2289150	0.008569	-6.37	1.809	548	548	susie	0.011	8.2e-10	-1.635	0.102	FALSE
INTERVAL	INHBA.INHBB.8467.9.3-INHBB	2	121000000	121000000	0.01413	rs1869026	-3	rs6750309	0.00178	-4.77	-1.024	352	352	susie	0.0027	0.0016	1.629	0.1033	FALSE
INTERVAL	FCGR3B.3311.27.1-FCGR3B	1	162000000	162000000	0.17564	rs4656349	3.19	rs2099684	0.0862	16.95	-1.351	455	455	susie	0.091	9.2e-71	-1.62771	0.1036	FALSE
INTERVAL	LILRA6.7059.14.3-LILRA6	19	54720147	54746736	0.68683	rs10403690	2.91	rs16985475	0.099	18.16	-2.111	481	184	enet	0.37	0	-1.6246	0.10425	FALSE
INTERVAL	SCG3.7957.2.3-SCG3	15	51973550	52013223	0.16277	rs744039	2.72	rs2606136	0.113359	-19.64	1.174	489	489	susie	0.15	1.5e-115	-1.6218	0.10484	FALSE
INTERVAL	LCT.9017.58.3-LCT	2	137000000	137000000	0.18295	rs4954592	3.87	rs2322659	0.278	-30.38	0.98	279	33	enet	0.32	2.5e-282	-1.6208	0.1051	FALSE
INTERVAL	CDCP1.6565.68.3-CDCP1	3	45123770	45187914	0.02539	rs854202	-4	rs7618987	0.008147	-5.44	0.521	454	454	susie	0.014	1.1e-11	-1.62	0.1053	FALSE
INTERVAL	FAM177A1.8039.41.3-FAM177A1	14	35514113	35582336	0.20584	rs2005535	3.9	rs799459	0.175991	24.14	0.812	385	80	enet	0.18	8.9e-149	1.6108	0.1072	FALSE
INTERVAL	AFP.5792.8.2-AFP	4	74296855	74321891	0.00937	rs2366715	-2.76	rs6855349	0.007974	5.56	-1.608	299	1	top1	0.008	1.6e-07	-1.608	0.1078	FALSE
INTERVAL	LGMN.3622.33.4-LGMN	14	93170152	93215047	0.01259	rs4347560	-3.08	rs6575284	-0.000158	-4.05	0.897	565	28	enet	0.0088	4.2e-08	-1.6005	0.1095	FALSE
INTERVAL	CHL1.3601.54.3-CHL1	3	238279	451090	0.10346	rs9817072	2.89	rs1015456	0.016189	-8.86	0.15	437	52	enet	0.048	2.4e-37	1.584	0.1133	FALSE
INTERVAL	OAF.6414.8.3-OAF	11	120000000	120000000	0.2271	rs6589777	3.12	rs508205	0.051449	-14.42	0.729	551	60	enet	0.15	1.6e-116	-1.5805	0.114	FALSE
INTERVAL	KIAA1161.8068.43.3-MYORG	9	34366668	34376851	0.03183	rs13296914	3.07	rs4480190	0.0417	-11.88	1.58	344	1	top1	0.042	1.2e-32	-1.57971	0.114	FALSE
INTERVAL	CAPN2.14684.17.3-CAPN2	1	224000000	224000000	0.03268	rs1153968	-3.07	rs1222152	0.0135	-7.46	1.4331	410	6	lasso	0.015	1e-12	-1.57728	0.1147	FALSE
INTERVAL	RFESD.13603.7.3-RFESD	5	94982458	95020477	0.08583	rs464906	-3.45	rs17790731	0.0443	-12.28	-1.577	398	1	top1	0.044	1.3e-34	1.577	0.1148	FALSE
INTERVAL	TIE1.2844.53.2-TIE1	1	43766664	43788779	0.02552	rs618678	-3.64	rs2275180	0.0334	-10.79	-1.6542	469	469	susie	0.033	1.8e-26	1.57251	0.1158	FALSE
INTERVAL	PUS1.11201.19.3-PUS1	12	132000000	132000000	0.0079	rs34217441	3.01	rs7305187	0.000494	2.91	0.23	388	388	susie	0.0014	0.017	1.5727	0.116	FALSE
INTERVAL	GGH.9370.69.3-GGH	8	63927638	63951730	0.12628	rs16929820	3.01	rs10957260	0.082891	16.82	-2.145	419	29	enet	0.13	8.6e-105	-1.565	0.11757	FALSE
INTERVAL	NFU1.7770.25.3-NFU1	2	69622882	69664760	0.01022	rs6546454	-2.66	rs7577851	0.00208	-4.08	-1.563	418	1	top1	0.0021	0.005	1.563	0.1181	FALSE
INTERVAL	PSG3.6444.15.3-PSG3	19	43225790	43244721	0.4276	rs36104839	2.05	rs4803586	0.144	22.09	1.34	120	35	enet	0.24	4.5e-200	1.5595	0.11889	FALSE
INTERVAL	VCAM1.2967.8.1-VCAM1	1	101000000	101000000	0.00484	rs17420882	2.98	rs3176860	0.000577	-3.71	1.5589	392	1	top1	0.00058	0.088	-1.55894	0.119	FALSE
INTERVAL	DHX58.14012.17.3-DHX58	17	40253422	40264751	0.00487	rs2304496	-2.21	rs2074166	0.00324	-4.69	1.7133	318	318	susie	0.0045	6.4e-05	-1.55935	0.119	FALSE
INTERVAL	EPHB6.9261.14.3-EPHB6	7	143000000	143000000	0.01666	rs6464541	-3.64	rs4252416	0.00887	-6.15	-1.71284	392	392	susie	0.009	2.6e-08	1.55791	0.1193	FALSE
INTERVAL	NMRAL1.13988.67.3-NMRAL1	16	4511681	4545764	0.06132	rs444985	3.11	rs11557236	0.036925	-11.32	1.43	450	13	enet	0.043	1.8e-33	-1.555	0.1199	FALSE
INTERVAL	MTAP.9910.9.3-MTAP	9	21802542	21931646	0.00487	rs10965068	-2.87	rs4364717	0.0029	-4.08	0.896	487	14	enet	0.0032	0.00066	-1.55487	0.12	FALSE
INTERVAL	INSL5.10462.14.3-INSL5	1	67263424	67266939	0.00804	rs17492182	-3.71	rs6698076	0.00116	4.38	-1.3642	558	18	enet	0.0027	0.0016	-1.5508	0.1209	FALSE
INTERVAL	FAS.5392.73.2-FAS	10	90750414	90775542	0.09948	rs11202875	2.99	rs982764	0.049124	-12.82	-2.436	550	550	susie	0.071	4.8e-55	1.5505	0.12102	FALSE
INTERVAL	MBL2.3000.66.1-MBL2	10	54525140	54531460	0.70384	rs11003120	2.72	rs7899547	0.407011	-36.66	1.543	580	1	top1	0.41	0	-1.543	0.12283	FALSE
INTERVAL	PIGR.3216.2.2-PIGR	1	207000000	207000000	0.02076	rs2981573	2.67	rs748140	0.0206	-8.32	-1.618	448	23	enet	0.022	4.6e-18	1.54234	0.123	FALSE
INTERVAL	SWAP70.13552.7.3-SWAP70	11	9685624	9774538	0.0878	rs7111053	3.28	rs360140	0.053221	13.35	1.917	376	376	susie	0.072	5.6e-56	1.541	0.1233	FALSE
INTERVAL	TMPRSS5.8002.27.3-TMPRSS5	11	114000000	114000000	0.00944	rs3782020	2.87	rs2846630	-0.000296	-3.31	-0.206	555	555	susie	0.0018	0.0083	1.5403	0.1235	FALSE
INTERVAL	IL15RA.14054.17.3-IL15RA	10	5990855	6020150	0.30847	rs10508307	4	rs8177655	0.141252	21.64	1.448	731	57	enet	0.24	1.2e-196	1.5389	0.12382	FALSE
INTERVAL	FLRT3.13123.3.3-FLRT3	20	14303634	14318262	0.29549	rs435939	-3.31	rs6135225	0.235	-27.88	-1.584	421	421	susie	0.33	4.1e-292	1.5371	0.1243	FALSE
INTERVAL	RNASE2.8394.56.3-RNASE2	14	21423611	21424595	0.04734	rs945353	-3.1	rs2771324	0.031074	10.22	-1.809	540	540	susie	0.041	2e-32	-1.5295	0.1261	FALSE
INTERVAL	KLK7.3378.49.2-KLK7	19	51479729	51487355	0.20323	rs198977	2.64	rs1654523	0.0965	-18.01	-0.4969	547	20	enet	0.14	4e-112	1.5278	0.12656	FALSE
INTERVAL	UNC5C.5139.32.3-UNC5C	4	96083655	96470357	0.08134	rs1378877	4.04	rs13148787	0.043896	12.22	0.493	752	752	susie	0.094	5.7e-73	1.526	0.1271	FALSE
INTERVAL	TGFB2.4156.74.1-TGFB2	1	219000000	219000000	0.00973	rs10495106	2.9	rs6672012	0.00426	4.41	-1.5252	542	1	top1	0.0043	0.0001	-1.52519	0.1272	FALSE
INTERVAL	IFNAR1.9183.7.3-IFNAR1	21	34696734	34732168	0.07416	rs2300370	6.6	rs1041868	0.028474	-10.25	0.0237	462	33	enet	0.039	7.3e-31	1.524	0.1275	FALSE
INTERVAL	RTN4R.5105.2.3-RTN4R	22	20228938	20270769	0.14063	rs175197	2.58	rs75766	0.0445	12.27	-1.491	386	49	enet	0.096	2.6e-74	-1.523	0.1278	FALSE
INTERVAL	GLTPD2.7948.129.3-GLTPD2	17	4692254	4693685	0.07258	rs724809	-2.9	rs8078118	0.0271	9.7	-1.327	433	433	susie	0.045	2e-35	-1.52383	0.128	FALSE
INTERVAL	NCR1.8360.169.3-NCR1	19	55417508	55427508	0.06499	rs703467	-3.2	rs2278427	0.0224	-9.32	0.7654	492	70	enet	0.029	4.8e-23	-1.5183	0.12895	FALSE
INTERVAL	NTN4.3327.27.1-NTN4	12	96051583	96184930	0.0498	rs17356067	2.53	rs17288108	0.0289	-9.89	-1.072	662	25	enet	0.035	2.5e-27	1.5121	0.13	FALSE
INTERVAL	CXCL16.2436.49.4-CXCL16	17	4636821	4643217	0.03822	rs724809	-2.79	rs2255888	0.0165	-8.03	0.143	443	443	susie	0.032	2.1e-25	-1.51323	0.13	FALSE
INTERVAL	GZMK.9545.156.3-GZMK	5	54320081	54330398	0.03308	rs12659671	3	rs6891823	0.0133	-7.1	-1.337	515	6	lasso	0.014	5.4e-12	1.4961	0.1346	FALSE
INTERVAL	STX7.8274.64.3-STX7	6	133000000	133000000	0.01159	rs17192622	-2.67	rs9239	0.0101	-6.97	1.335	566	3	lasso	0.012	9.4e-11	-1.4948	0.135	FALSE
INTERVAL	PLD3.10948.14.3-PLD3	19	40854363	40886346	0.0063	rs4803365	-3.51	rs8103796	-0.000303	-3.89	0.924	377	377	susie	0.0015	0.016	-1.494	0.13517	FALSE
INTERVAL	ANGPT4.2500.2.3-ANGPT4	20	853296	896977	0.0122	rs6134424	-3.39	rs1590871	-1.72e-05	-3.59	1.234	697	697	susie	0.0022	0.004	-1.492	0.1357	FALSE
INTERVAL	AGRP.2813.11.2-AGRP	16	67516474	67517716	0.03903	rs13334182	-3.62	rs5030980	0.031954	10.65	1.149	213	26	enet	0.036	1.1e-28	1.491	0.1361	FALSE
INTERVAL	OLA1.12659.13.3-OLA1	2	175000000	175000000	0.02032	rs7558523	2.72	rs10930650	0.0272	9.74	-1.488	485	1	top1	0.027	8.3e-22	-1.488	0.1368	FALSE
INTERVAL	ALCAM.5451.1.3-ALCAM	3	105000000	105000000	0.06424	rs17280845	-3.35	rs9843750	0.024589	-9.17	-0.525	515	515	susie	0.032	3.4e-25	1.487	0.1371	FALSE
INTERVAL	FAM3B.9177.6.3-FAM3B	21	42676139	42729358	0.26053	rs12329760	-4.54	rs1859297	0.098279	-18.17	-1.337	668	54	enet	0.2	7.8e-162	1.4805	0.1387	FALSE
INTERVAL	CBL.12016.60.3-CBL	11	119000000	119000000	0.00814	rs6589777	3.12	rs7113047	0.003816	-4.4	-1.237	411	4	lasso	0.0041	0.00014	1.4779	0.1394	FALSE
INTERVAL	CCL17.3519.3.2-CCL17	16	57438679	57449974	0.07278	rs184401	3.1	rs16956811	0.039292	11.48	-0.17	579	23	enet	0.057	1.6e-44	1.478	0.1394	FALSE
INTERVAL	NPPB.7655.11.3-NPPB	1	11917521	11918988	0.02947	rs7550768	3.34	rs198389	0.0412	11.81	-2.127	467	15	enet	0.042	4.7e-33	-1.46807	0.1421	FALSE
INTERVAL	GPX7.8345.27.3-GPX7	1	53068044	53074723	0.11555	rs6588459	-2.15	rs1416094	0.12	20.02	1.0043	301	3	lasso	0.14	1.5e-106	1.46736	0.1423	FALSE
INTERVAL	C1QTNF5.7810.20.3-C1QTNF5	11	119000000	119000000	0.07566	rs6589777	3.12	rs2248853	0.030223	10.19	-1.614	411	411	susie	0.038	5e-30	-1.4674	0.1423	FALSE
INTERVAL	LDLR.13129.40.3-LDLR	19	11200038	11244492	0.0078	rs11085745	3.7	rs12978266	-0.000111	3.88	-0.367	394	12	enet	0.0054	1.3e-05	1.4671	0.14236	FALSE
INTERVAL	LY9.3324.51.1-LY9	1	161000000	161000000	0.06659	rs1886417	3.11	rs4656932	0.0533	14.13	1.181	479	27	enet	0.075	3.8e-58	1.46463	0.143	FALSE
INTERVAL	NCR3.3003.29.2-NCR3	6	31556672	31560762	0.13245	rs3130573	3.36	rs986475	0.0467	-13	-1.173	308	25	enet	0.074	3e-57	1.4631	0.1434	FALSE
INTERVAL	GNLY.3195.50.2-GNLY	2	85912298	85925977	0.31872	rs6547648	2.43	rs7577293	0.219	26.91	-2.042	489	28	enet	0.26	7.6e-221	-1.4619	0.1438	FALSE
INTERVAL	POSTN.6645.53.3-POSTN	13	38136720	38172981	0.04178	rs9566218	-3.76	rs17255466	0.010701	7.03	-1.124	583	12	lasso	0.02	1.5e-16	-1.4605	0.14417	FALSE
INTERVAL	ARSB.3172.28.2-ARSB	5	78073032	78281910	0.03988	rs252242	-2.46	rs11741352	0.0184	-8.41	1.715	520	5	lasso	0.028	5.1e-22	-1.4597	0.1444	FALSE
INTERVAL	GLCE.7808.5.3-GLCE	15	69452923	69564556	0.21145	rs11856823	2.57	rs3865014	0.291337	-31.04	1.289	398	398	susie	0.3	7.2e-261	-1.4594	0.14446	FALSE
INTERVAL	TNFRSF1B.8368.102.3-TNFRSF1B	1	12227060	12269285	0.03759	rs3010951	-2.42	rs5746026	0.0193	-9.08	1.312	457	7	enet	0.034	5e-27	-1.45794	0.1449	FALSE
INTERVAL	SEMA3G.5628.21.3-SEMA3G	3	52467069	52479101	0.1003	rs13303	2.83	rs2016575	0.017558	9.66	-2.361	365	365	susie	0.041	5e-32	-1.453	0.1461	FALSE
INTERVAL	SERPINA4.14105.5.3-SERPINA4	14	95027428	95036250	0.15879	rs17752900	-3.31	rs10139745	0.085036	16.81	-0.19	788	107	enet	0.12	6.4e-93	-1.4511	0.1467	FALSE
INTERVAL	DEFB1.6629.3.3-DEFB1	8	6728097	6735544	0.10791	rs2741658	-4	rs11362	0.067531	-14.99	-2.122	634	62	enet	0.088	2.4e-68	1.4509	0.1468	FALSE
INTERVAL	LTF.2780.35.2-LTF	3	46477136	46526724	0.08199	rs17330872	12.23	rs1126477	0.066942	-14.9	1.751	429	7	lasso	0.074	4.8e-57	-1.446	0.1482	FALSE
INTERVAL	CAT.3488.64.2-CAT	11	34460472	34493609	0.04796	rs7122866	3.11	rs1001179	0.013017	-8.14	1.605	618	6	lasso	0.04	4.6e-31	-1.4457	0.1483	FALSE
INTERVAL	CHST1.7803.4.3-CHST1	11	45670427	45687172	0.00987	rs2009804	-2.45	rs4756020	0.009147	-5.82	-1.444	442	1	top1	0.0091	2.2e-08	1.444	0.1487	FALSE
INTERVAL	CLIC4.12491.23.3-CLIC4	1	25071848	25170815	0.00412	rs10903113	2.66	rs4601530	-0.000262	3.47	0.628	461	461	susie	0.00039	0.13	1.4426	0.1491	FALSE
INTERVAL	CFB.4129.72.1-CFB	6	31895475	31919861	0.19779	rs17201431	2.67	rs4151669	0.0664	-15.01	-1.124	230	42	enet	0.11	1.6e-87	1.4406	0.1497	FALSE
INTERVAL	TNR.11302.237.3-TNR	1	175000000	176000000	0.02603	rs12561921	3.15	rs7515728	0.0213	-8.79	-1.4927	629	629	susie	0.022	9.9e-18	1.43317	0.1518	FALSE
INTERVAL	MAN1A2.9077.10.3-MAN1A2	1	118000000	118000000	0.05009	rs2066411	3.63	rs6675822	0.0158	-9.33	-1.412	526	8	lasso	0.04	1.4e-31	1.41944	0.1558	FALSE
INTERVAL	WFIKKN2.13408.23.3-WFIKKN2	17	48912011	48919709	0.16442	rs2412340	3.76	rs7225465	0.224	27.23	1.4116	373	28	enet	0.23	3e-189	1.41864	0.156	FALSE
INTERVAL	CLIC5.12475.48.3-CLIC5	6	45868045	46048132	0.01726	rs1338463	3.37	rs4714899	0.00455	5.66	0.487	534	534	susie	0.012	2.6e-10	1.4155	0.1569	FALSE
INTERVAL	NTNG1.5637.81.3-NTNG1	1	108000000	108000000	0.09865	rs12128709	-3.59	rs12746268	0.0358	11.06	0.442	643	54	enet	0.073	1.2e-56	-1.41476	0.1571	FALSE
INTERVAL	RNASE1.7211.2.3-RNASE1	14	21269387	21271437	0.05029	rs945353	-3.1	rs12587122	0.019873	-8.28	-2.047	626	626	susie	0.033	3e-26	1.411	0.1582	FALSE
INTERVAL	OSMR.10892.8.3-OSMR	5	38845960	38945698	0.04895	rs1549690	3.3	rs3805569	0.012	7.84	-1.7494	501	6	lasso	0.036	1.4e-28	-1.4076	0.1592	FALSE
INTERVAL	NPDC1.10424.31.3-NPDC1	9	140000000	140000000	0.01044	rs7848746	-3.26	rs9411302	0.00518	-4.43	-1.406	361	1	top1	0.0052	2.1e-05	1.406	0.16	FALSE
INTERVAL	LTF.2795.23.3-LTF	3	46477136	46526724	0.05227	rs17330872	12.23	rs9862388	0.012842	6.66	2.546	429	429	susie	0.02	1.1e-16	1.401	0.1613	FALSE
INTERVAL	GALNT3.6593.5.3-GALNT3	2	167000000	167000000	0.00334	rs1381109	-3.19	rs6731050	0.00128	-3.91	1.4003	458	1	top1	0.0013	0.022	-1.4003	0.1614	FALSE
INTERVAL	SECTM1.13093.6.3-SECTM1	17	80278900	80291950	0.07878	rs12452708	-2.9	rs4789763	0.0452	12.42	-2.435	336	4	lasso	0.059	4.9e-46	-1.39554	0.163	FALSE
INTERVAL	TPM3.12372.50.3-TPM3	1	154000000	154000000	0.00357	rs4845622	-2.95	rs4845597	0.00294	-4.59	-1.479	334	334	susie	0.0036	0.00032	1.38836	0.165	FALSE
INTERVAL	NUDT9.9482.110.3-NUDT9	4	88343734	88380606	0.08727	rs6532011	2.67	rs7673763	0.037236	-11.66	1.556	479	15	enet	0.055	2e-42	-1.385	0.1659	FALSE
INTERVAL	NTN1.6649.51.3-NTN1	17	8924859	9147317	0.17341	rs2531853	-3.4	rs9893768	0.0672	-15.54	0.345	559	61	enet	0.15	7.5e-120	-1.38575	0.166	FALSE
INTERVAL	AMICA1.8232.90.3-JAML	11	118000000	118000000	0.33831	rs8192613	-3.38	rs1805	0.529311	-41.86	1.3731	564	1	top1	0.53	0	-1.3731	0.1697	FALSE
INTERVAL	LMAN2.9468.8.3-LMAN2	5	177000000	177000000	0.01536	rs7728041	-2.42	rs4397143	0.00573	5.1	1.121	303	303	susie	0.006	4.6e-06	1.3703	0.1706	FALSE
INTERVAL	FSTL4.9350.3.3-FSTL4	5	133000000	133000000	0.03182	rs17166631	-2.82	rs4441915	0.00946	-6.6	-1.628	759	16	enet	0.027	2.7e-21	1.3699	0.1707	FALSE
INTERVAL	FLRT2.13122.19.3-FLRT2	14	85996488	86095034	0.06306	rs17201580	3.22	rs1449428	0.051362	-13.28	-0.96	530	41	enet	0.066	2.1e-51	1.3681	0.1713	FALSE
INTERVAL	MGAT4C.7208.60.3-MGAT4C	12	86372516	87232681	0.00728	rs10858578	2.93	rs10779233	0.00262	4.4	0.903	505	2	lasso	0.0028	0.0013	1.3647	0.172	FALSE
INTERVAL	DSG2.9484.75.3-DSG2	18	29078006	29128971	0.03355	rs7243239	-2.85	rs9962121	0.018382	-8.87	-1.451	527	24	enet	0.026	8.7e-21	1.3624	0.1731	FALSE
INTERVAL	NCAM1.4498.62.2-NCAM1	11	113000000	113000000	0.10879	rs605843	-2.65	rs7113211	0.034849	11.19	0.867	692	10	lasso	0.094	5.5e-73	1.3581	0.1744	FALSE
INTERVAL	LGALS4.2982.82.2-LGALS4	19	39292311	39304004	0.02465	rs12151267	3	rs3786839	0.0122	-6.65	0.621	402	36	enet	0.015	1.4e-12	-1.3561	0.17507	FALSE
INTERVAL	APOM.10445.20.3-APOM	6	31620193	31625987	0.02943	rs3819284	-2.72	rs9461718	0.0221	-8.63	-1.34	248	248	susie	0.024	1.5e-19	1.3536	0.1759	FALSE
INTERVAL	KLK12.3199.54.2-KLK12	19	51532348	51538486	0.30235	rs198977	2.64	rs3745540	0.214	26.63	-1.352	593	1	top1	0.21	3.1e-175	-1.352	0.17638	FALSE
INTERVAL	DLK2.9359.9.3-DLK2	6	43418090	43424370	0.01641	rs16896344	3.6	rs2125739	0.0123	-6.53	1.351	415	1	top1	0.012	1e-10	-1.351	0.1767	FALSE
INTERVAL	ASL.11241.8.3-ASL	7	65540785	65558545	0.00908	rs12698520	-2.37	rs10278014	0.00461	-4.9	-1.232	200	5	lasso	0.0067	1.4e-06	1.35109	0.1767	FALSE
INTERVAL	HBEGF.14094.29.3-HBEGF	5	140000000	140000000	0.00466	rs10078529	-2	rs1623177	-8.6e-05	-4.03	-1.422	319	4	lasso	0.00042	0.12	1.3472	0.1779	FALSE
INTERVAL	CLEC12A.11187.11.3-CLEC12A	12	10103915	10148293	0.71072	rs16910631	-3.17	rs479499	0.758	50.03	-1.346	343	1	top1	0.76	0	-1.346	0.178	FALSE
INTERVAL	PTPN7.14688.6.3-PTPN7	1	202000000	202000000	0.01101	rs12743006	3	rs3935008	0.0013	3.81	2.4903	407	407	susie	0.0023	0.0031	1.34639	0.1782	FALSE
INTERVAL	B4GALT2.9595.11.3-B4GALT2	1	44444615	44456840	0.11553	rs6674176	4.01	rs2286243	0.0623	-14.51	-2.202	416	47	enet	0.073	1.5e-56	1.34364	0.1791	FALSE
INTERVAL	AMY1A.7918.114.3-AMY1A	1	104000000	104000000	0.38268	rs17533693	-2.46	rs7538379	0.0808	-16.47	0.751	165	60	enet	0.14	2.5e-111	-1.34359	0.1791	FALSE
INTERVAL	SPOCK3.9906.21.3-SPOCK3	4	168000000	168000000	0.14961	rs10029237	-3.32	rs1427626	0.030239	-10.95	-0.2	499	42	enet	0.096	1.4e-74	1.342	0.1795	FALSE
INTERVAL	MRVI1.8255.34.3-IRAG1	11	10594638	10715535	0.01392	rs11042835	-3.07	rs4909945	0.003877	4.84	-1.309	635	6	lasso	0.0053	1.7e-05	-1.3363	0.1814	FALSE
INTERVAL	COL6A3.11196.31.3-COL6A3	2	238000000	238000000	0.01649	rs2292877	3.04	rs6759927	0.0064	-6.06	0.024	587	24	enet	0.0099	6e-09	1.329	0.1839	FALSE
INTERVAL	ACYP2.12812.25.3-ACYP2	2	54197975	54532437	0.03253	rs10490464	-3.51	rs13417064	0.0249	9.17	1.64	640	6	lasso	0.028	3.1e-22	1.3216	0.1863	FALSE
INTERVAL	PLAU.4158.54.2-PLAU	10	75668935	75677255	0.08907	rs2675661	2.09	rs2227551	0.039784	11.89	-0.2993	226	20	enet	0.051	2.3e-39	-1.321	0.18651	FALSE
INTERVAL	SEMA3E.5363.51.3-SEMA3E	7	82993222	83278326	0.39353	rs9690648	3.45	rs3801506	0.285	-31	-1.774	609	58	enet	0.46	0	1.31655	0.188	FALSE
INTERVAL	EPHB6.5078.82.3-EPHB6	7	143000000	143000000	0.08095	rs6464541	-3.64	rs8177107	0.0516	-13.13	-1.132	392	12	lasso	0.055	1.2e-42	1.31328	0.1891	FALSE
INTERVAL	LRIG3.3322.52.2-LRIG3	12	59265931	59314303	0.10435	rs4547143	-3.14	rs11172791	0.032	-10.4	0.332	456	456	susie	0.076	5.8e-59	-1.3059	0.192	FALSE
INTERVAL	CCL28.2890.59.2-CCL28	5	43376747	43412493	0.00508	rs750582	-2.97	rs12520489	0.00231	4.66	-0.757	304	52	enet	0.003	0.00093	-1.3043	0.1921	FALSE
INTERVAL	CXCL12.2330.2.1-CXCL12	10	44793038	44881941	0.01237	rs1144482	2.9	rs7918568	-0.00026	-3.68	1.335	575	37	enet	0.0037	0.00028	-1.3028	0.19263	FALSE
INTERVAL	CADM1.3326.58.2-CADM1	11	115000000	115000000	0.01911	rs4938131	3.58	rs11215406	0.013697	7.4	-1.494	637	637	susie	0.014	3.8e-12	-1.3016	0.193	FALSE
INTERVAL	IFNA5.6210.100.3-IFNA5	9	21304613	21305312	0.00614	rs10965068	-2.87	rs2383150	0.000376	3.74	-0.22	470	470	susie	0.0016	0.011	-1.30055	0.193	FALSE
INTERVAL	PTGR1.13543.7.3-PTGR1	9	114000000	114000000	0.21044	rs7034671	-2.37	rs10980952	0.0617	14.36	-0.875	519	56	enet	0.13	4.6e-104	-1.30204	0.193	FALSE
INTERVAL	EDAR.2977.7.2-EDAR	2	110000000	110000000	0.30344	rs9677641	3.15	rs4676225	0.045	-12.3	2.061	396	57	enet	0.11	2.9e-84	-1.3007	0.1934	FALSE
INTERVAL	KCNAB2.10015.119.3-KCNAB2	1	6051526	6161253	0.01055	rs7541037	-3.04	rs1295101	0.00545	4.75	-1.3	548	1	top1	0.0054	1.3e-05	-1.3	0.1936	FALSE
INTERVAL	POMGNT1.8253.2.3-POMGNT1	1	46654354	46685977	0.00296	rs35270239	-2.91	rs12142240	0.000146	3.29	0.841	337	337	susie	0.0009	0.047	1.2973	0.1945	FALSE
INTERVAL	KCT2.6365.62.3-C5orf15	5	133000000	133000000	0.00444	rs17165388	2.63	rs35724862	-0.000284	3.49	-1.288	543	1	lasso	9.6e-06	0.31	-1.288	0.1977	FALSE
INTERVAL	FAM213A.13423.94.3-PRXL2A	10	82167585	82192753	0.02027	rs721917	3.33	rs10887868	0.021608	-8.66	-1.288	569	1	top1	0.022	1.3e-17	1.288	0.19775	FALSE
INTERVAL	RNASE4.5644.60.3-RNASE4	14	21152259	21168761	0.11074	rs945353	-3.1	rs12588573	0.084291	-16.74	2.022	676	46	enet	0.1	4.4e-80	-1.2794	0.2007	FALSE
INTERVAL	TPST1.7928.183.3-TPST1	7	65670186	65885530	0.03116	rs35315599	-2.52	rs313829	0.0298	-10.15	-1.033	268	4	lasso	0.032	2e-25	1.27119	0.2037	FALSE
INTERVAL	IGF2R.3676.15.3-IGF2R	6	160000000	161000000	0.45159	rs12197995	-3.35	rs629849	0.19	-25.89	-0.553	645	47	enet	0.4	0	1.2692	0.2044	FALSE
INTERVAL	MANSC1.9557.5.3-MANSC1	12	12482198	12503475	0.10071	rs2238120	-3.31	rs3741798	0.0711	15.56	1.448	538	3	lasso	0.072	2e-55	1.2658	0.206	FALSE
INTERVAL	IMPAD1.9231.23.3-BPNT2	8	57870492	57906403	0.31077	rs7004092	2.46	rs1046643	0.06844	-15.27	-1.473	455	78	enet	0.16	8.8e-129	1.2644	0.2061	FALSE
INTERVAL	GSTA3.4993.16.1-GSTA3	6	52761437	52774483	0.00656	rs2397136	2.68	rs12205434	-0.000133	-3.39	-1.264	539	1	top1	-0.00013	0.45	1.264	0.2062	FALSE
INTERVAL	LMAN2L.8013.9.3-LMAN2L	2	97371666	97405801	0.0503	rs11903257	4.13	rs2271893	0.036	10.98	-0.9	195	3	lasso	0.037	4.6e-29	-1.2623	0.2068	FALSE
INTERVAL	PCBD1.11313.100.3-PCBD1	10	72642037	72648541	0.03481	rs1416263	2.8	rs4746069	0.017271	-8.12	-0.857	678	5	lasso	0.024	2.4e-19	1.2618	0.20701	FALSE
INTERVAL	UBE2I.2877.3.1-UBE2I	16	1355548	1377019	0.00845	rs213658	2.67	rs2235632	0.00019	-3.38	-1.744	455	455	susie	0.00084	0.052	1.254	0.2097	FALSE
INTERVAL	SCARF2.8956.96.3-SCARF2	22	20778874	20792146	0.07141	rs1339959	2.05	rs738084	0.0283	-9.92	-0.716	313	313	susie	0.037	5.2e-29	1.2523	0.2105	FALSE
INTERVAL	TCN2.5584.21.3-TCN2	22	31002825	31023265	0.55804	rs886471	2.54	rs2267163	0.294	31.18	0.199	447	81	enet	0.49	0	1.2502	0.2112	FALSE
INTERVAL	ST8SIA6.6930.95.3-ST8SIA6	10	17360382	17496329	0.01615	rs11817860	-4.3	rs11254550	0.001515	4.51	-1.013	597	33	enet	0.0037	0.00029	-1.2477	0.21213	FALSE
INTERVAL	MSMB.10620.21.3-MSMB	10	51549498	51562517	0.73776	rs11006274	-2.72	rs10993994	0.616766	-45.12	-1.243	119	1	top1	0.62	0	1.243	0.21387	FALSE
INTERVAL	CD300C.5066.134.3-CD300C	17	72537247	72542282	0.03727	rs4789097	3.32	rs12601174	0.00562	-5.34	-0.328	481	481	susie	0.037	3e-29	1.24234	0.214	FALSE
INTERVAL	CNTNAP2.6965.19.3-CNTNAP2	7	146000000	148000000	0.1357	rs7805083	3.24	rs10952627	0.12	20.01	1.082	1482	1482	susie	0.13	2.2e-98	1.23226	0.2179	FALSE
INTERVAL	IGDCC4.9793.145.3-IGDCC4	15	65673802	65715410	0.08219	rs12904203	-2.45	rs8026786	0.017208	-8.12	0.792	328	65	enet	0.034	1.2e-26	-1.2283	0.21935	FALSE
INTERVAL	TNFAIP6.5036.50.1-TNFAIP6	2	152000000	152000000	0.17356	rs7421119	2.39	rs2278089	0.166	23.46	-0.519	451	451	susie	0.22	3.5e-178	-1.2281	0.2194	FALSE
INTERVAL	ATF6.11277.23.3-ATF6	1	162000000	162000000	0.00502	rs164415	3.2	rs2340722	0.00181	-3.68	-1.225	623	1	top1	0.0018	0.0082	1.225	0.2206	FALSE
INTERVAL	LAG3.9950.229.3-LAG3	12	6881678	6887621	0.00478	rs11064316	2.78	rs3782735	-9.34e-05	-3.58	-0.976	247	20	enet	0.00066	0.075	1.2246	0.221	FALSE
INTERVAL	SERPINA4.3449.58.2-SERPINA4	14	95027428	95036250	0.22718	rs17752900	-3.31	rs10139745	0.13643	21.27	-0.19	788	94	enet	0.19	1.9e-157	-1.2181	0.2232	FALSE
INTERVAL	LAMA1.LAMB1.LAMC1.2728.62.2-LAMA1	18	6941743	7117813	0.00705	rs4798449	3.71	rs532644	-0.00017	-3.89	1.208	714	1	top1	-0.00017	0.51	-1.208	0.227	FALSE
INTERVAL	HAVCR1.9021.1.3-HAVCR1	5	156000000	156000000	0.13961	rs2902556	-2.71	rs4374747	0.0707	-16.41	1.663	482	28	enet	0.1	5.8e-80	-1.2075	0.2272	FALSE
INTERVAL	UXS1.8258.22.3-UXS1	2	107000000	107000000	0.0169	rs1647681	3.35	rs894392	0.00808	5.46	1.205	527	1	top1	0.0081	1.4e-07	1.205	0.2282	FALSE
INTERVAL	CTSH.8465.52.3-CTSH	15	79213400	79241916	0.63145	rs2869045	-3.71	rs12148472	0.316029	-32.31	1.282	440	113	enet	0.37	0	-1.2029	0.22902	FALSE
INTERVAL	NRXN3.5111.15.3-NRXN3	14	78708734	80330762	0.04149	rs7160255	3.42	rs8020811	0.015123	-7.71	1.457	1305	55	enet	0.023	9.8e-19	-1.1933	0.2328	FALSE
INTERVAL	COL6A1.11150.3.3-COL6A1	21	47401651	47424964	0.05539	rs2839025	3.02	rs2150458	0.047586	12.76	-1.473	480	5	lasso	0.053	4.3e-41	-1.191	0.2337	FALSE
INTERVAL	SPARCL1.4467.49.2-SPARCL1	4	88394487	88452213	0.12025	rs6532011	2.67	rs2011326	0.16689	23.94	0.558	511	10	lasso	0.2	5.7e-166	1.19	0.2339	FALSE
INTERVAL	SERPINA12.6551.94.3-SERPINA12	14	94953611	94984181	0.13028	rs17752900	-3.31	rs4905214	0.058407	13.98	-1.83	799	8	lasso	0.089	4.6e-69	-1.1874	0.2351	FALSE
INTERVAL	KLK8.13708.56.3-KLK8	19	51499263	51505967	0.07863	rs198977	2.64	rs13345336	0.0496	-12.96	1.598	560	59	enet	0.066	6e-51	-1.1863	0.23551	FALSE
INTERVAL	CNTN5.3299.29.2-CNTN5	11	98891683	100000000	0.05443	rs12289202	-2.91	rs4143858	0.028092	9.83	-0.455	1327	35	enet	0.04	3.7e-31	-1.1854	0.2359	FALSE
INTERVAL	MGAT4B.7141.21.3-MGAT4B	5	179000000	179000000	0.1193	rs7736300	2.81	rs2291417	0.0424	-12.22	0.758	450	78	enet	0.059	1.7e-45	-1.1847	0.2362	FALSE
INTERVAL	KYNU.4559.64.2-KYNU	2	144000000	144000000	0.10223	rs2043944	3.27	rs3816193	0.0879	-17.16	1.025	420	420	susie	0.089	3e-69	-1.1826	0.237	FALSE
INTERVAL	PLG.3710.49.2-PLG	6	161000000	161000000	0.26479	rs594602	2.69	rs11751605	0.022	-9.64	-2.041	578	117	enet	0.094	8.4e-73	1.1822	0.2371	FALSE
INTERVAL	RBP4.5482.61.3-RBP4	10	95351444	95361501	0.0097	rs787698	3.64	rs10882272	0.009952	-5.92	1.179	552	1	top1	0.01	5.5e-09	-1.179	0.2384	FALSE
INTERVAL	GFRA3.2505.49.3-GFRA3	5	138000000	138000000	0.00281	rs17286171	-2.27	rs41347347	-5.05e-05	-3.42	-1.178	285	1	top1	-5.1e-05	0.36	1.178	0.2388	FALSE
INTERVAL	FUT3.4548.4.2-FUT3	19	5842899	5851485	0.41286	rs11551019	2.53	rs708686	0.285	-30.69	1.44	389	69	enet	0.34	6.2e-297	-1.1737	0.2405	FALSE
INTERVAL	SPARCL1.13707.27.3-SPARCL1	4	88394487	88452213	0.01807	rs6532011	2.67	rs17012816	0.021373	8.81	0.766	511	6	lasso	0.024	3.9e-19	1.173	0.2408	FALSE
INTERVAL	APLP2.7915.31.3-APLP2	11	130000000	130000000	0.01099	rs2035940	-3.08	rs3819106	0.001868	4.66	1.8985	540	540	susie	0.0035	0.00042	1.1724	0.241	FALSE
INTERVAL	WFIKKN2.3235.50.2-WFIKKN2	17	48912011	48919709	0.15584	rs2412340	3.76	rs3888213	0.161	23.46	0.938	373	22	enet	0.18	6.4e-142	1.17101	0.242	FALSE
INTERVAL	PRSS22.4534.10.2-PRSS22	16	2902728	2908171	0.07555	rs2079244	-3.32	rs8046218	0.055771	13.87	-1.293	318	5	lasso	0.064	7.5e-50	-1.167	0.2433	FALSE
INTERVAL	NRG4.14139.16.3-NRG4	15	76228310	76352136	0.00452	rs11636199	-2.25	rs4886755	0.002509	-3.92	1.164	325	1	top1	0.0025	0.0023	-1.1637	0.24455	FALSE
INTERVAL	GHR.2948.58.2-GHR	5	42423879	42721979	0.05703	rs2444853	2.86	rs6180	0.00519	6.32	-1.2	382	37	enet	0.021	4e-17	-1.1625	0.245	FALSE
INTERVAL	UST.8364.74.3-UST	6	149000000	149000000	0.01245	rs12215601	2.98	rs9322164	-0.000302	-3.69	0.975	754	754	susie	0.0028	0.0013	-1.1627	0.245	FALSE
INTERVAL	ARHGEF25.13519.112.3-ARHGEF25	12	58003963	58013162	0.02366	rs701006	2.59	rs10437954	0.0114	6.36	-0.591	328	7	enet	0.014	3.7e-12	-1.159	0.246	FALSE
INTERVAL	GALNT10.7003.4.3-GALNT10	5	154000000	154000000	0.00615	rs17626419	3.35	rs7244	0.00175	-4.04	-1.468	572	12	enet	0.0018	0.0091	1.1602	0.246	FALSE
INTERVAL	KREMEN1.6512.68.3-KREMEN1	22	29469066	29564321	0.03328	rs909797	2.63	rs2205771	0.0117	6.34	-0.752	405	91	enet	0.013	7e-11	1.1591	0.2464	FALSE
INTERVAL	NUDT12.13947.371.3-NUDT12	5	103000000	103000000	0.06297	rs34225	2.87	rs7730302	0.0472	-12.72	-0.9779	386	386	susie	0.048	9.3e-38	1.1576	0.247	FALSE
INTERVAL	CST6.3303.23.2-CST6	11	65779312	65780976	0.03987	rs613924	-2.17	rs2276017	0.01704	7.84	0.882	351	5	lasso	0.018	1.2e-14	1.1554	0.2479	FALSE
INTERVAL	SULT2A1.9829.91.3-SULT2A1	19	48373723	48389654	0.00823	rs4802370	2.4	rs296381	0.0101	-5.99	1.155	507	1	top1	0.01	4.5e-09	-1.155	0.24809	FALSE
INTERVAL	QPCTL.8866.53.3-QPCTL	19	46195741	46207247	0.0606	rs7258364	-2.99	rs12975617	0.0369	-11.13	-1.02	370	52	enet	0.042	8e-33	1.1499	0.2502	FALSE
INTERVAL	RAD51.2871.73.2-RAD51	15	40986972	41024354	0.00741	rs4924445	-2.68	rs9672313	0.002098	-4.24	-1.395	316	316	susie	0.003	0.00099	1.1496	0.25032	FALSE
INTERVAL	MYOM2.13534.20.3-MYOM2	8	1993155	2113475	0.0132	rs13252475	-3.39	rs10503170	-0.000303	-3.58	-0.879	757	757	susie	0.0017	0.011	1.1457	0.25192	FALSE
INTERVAL	NCR1.5104.57.3-NCR1	19	55417508	55427508	0.01783	rs703467	-3.2	rs2278428	0.0111	-6.28	1.141	492	1	top1	0.011	8.1e-10	-1.141	0.25387	FALSE
INTERVAL	AKR1A1.4192.10.2-AKR1A1	1	46016215	46035721	0.75947	rs17410855	-2.99	rs2229540	0.403	-36.53	1.1398	293	1	top1	0.4	0	-1.13979	0.2544	FALSE
INTERVAL	BPIFA1.6473.55.3-BPIFA1	20	31823801	31831115	0.00504	rs17123741	3.03	rs17370071	6.75e-05	-3.5	1.138	377	1	top1	6.7e-05	0.27	-1.138	0.2551	FALSE
INTERVAL	B4GALT6.10832.24.3-B4GALT6	18	29202210	29265799	0.22222	rs7243239	-2.85	rs4799586	0.141381	-21.65	-1.4	502	61	enet	0.16	1.2e-130	1.1373	0.2554	FALSE
INTERVAL	THSD1.5621.64.3-THSD1	13	52951305	52980629	0.06634	rs7988423	2.27	rs2094354	0.018811	8.44	0.919	363	5	lasso	0.022	1.2e-17	1.1356	0.25614	FALSE
INTERVAL	FCRL3.4440.15.2-FCRL3	1	158000000	158000000	0.07406	rs11264655	2.61	rs3761959	0.147	22.35	-0.9787	539	4	lasso	0.15	2.3e-121	-1.13472	0.2565	FALSE
INTERVAL	IGSF8.6984.6.3-IGSF8	1	160000000	160000000	0.00593	rs1557524	3.68	rs12408242	0.00491	5.11	-1.14	513	513	susie	0.0051	2.4e-05	-1.13203	0.2576	FALSE
INTERVAL	RFK.13059.33.3-RFK	9	79000433	79009433	0.00973	rs11144997	-2.83	rs785915	0.0024	-4.56	1.671	663	663	susie	0.0038	0.00022	-1.13224	0.258	FALSE
INTERVAL	RET.3220.40.2-RET	10	43572475	43625799	0.0476	rs17158304	-2.96	rs3121327	0.011808	8.56	0.619	410	41	enet	0.031	1.4e-24	1.1294	0.25872	FALSE
INTERVAL	VARS.13083.18.3-VARS1	6	31745295	31763730	0.00897	rs3819284	-2.72	rs4947332	0.00176	4.14	-0.133	245	12	enet	0.002	0.0056	1.1257	0.2603	FALSE
INTERVAL	TNF.5936.53.3-TNF	6	31543344	31546113	0.0053	rs3130573	3.33	rs2523691	-0.000302	-3.76	-0.509	297	22	enet	0.00096	0.041	-1.1205	0.2625	FALSE
INTERVAL	ACP5.3232.28.2-ACP5	19	11685475	11689823	0.1216	rs286233	-3.18	rs11881292	0.0429	-13.26	0.13	373	6	lasso	0.1	4.8e-79	-1.1173	0.26387	FALSE
INTERVAL	MINPP1.5586.66.3-MINPP1	10	89264632	89313217	0.01487	rs4275528	2.46	rs11202426	0.010953	-6.23	-1.255	274	6	enet	0.012	1.7e-10	1.1047	0.26929	FALSE
INTERVAL	GP1BA.4990.87.1-GP1BA	17	4835592	4838325	0.01737	rs724809	-2.93	rs6065	0.00784	6.97	-0.832	450	3	lasso	0.015	1.1e-12	-1.10014	0.271	FALSE
INTERVAL	LAMC2.9580.5.3-LAMC2	1	183000000	183000000	0.50755	rs789177	2.27	rs2276543	0.229	27.5	1.017	450	9	lasso	0.26	1.6e-213	1.09477	0.2736	FALSE
INTERVAL	TNFRSF6B.5070.76.3-TNFRSF6B	20	62328021	62330037	0.01708	rs1129659	-2.74	rs6011040	0.0128	7.03	-0.915	434	8	lasso	0.016	3.4e-13	-1.0941	0.2739	FALSE
INTERVAL	GPNMB.8289.8.3-GPNMB	7	23275586	23314727	0.02578	rs116981	3.02	rs1881203	0.0195	-8.58	-1.255	430	430	susie	0.02	2.7e-16	1.09387	0.274	FALSE
INTERVAL	BIN1.9574.11.3-BIN1	2	128000000	128000000	0.01184	rs13019394	3.14	rs10194375	0.00929	5.69	-0.7275	487	8	enet	0.01	3.9e-09	-1.0894	0.276	FALSE
INTERVAL	PNLIPRP1.6627.25.3-PNLIPRP1	10	118000000	118000000	0.01393	rs17094644	3.78	rs7921168	0.004549	4.8	-0.976	483	7	enet	0.0099	6.3e-09	-1.0886	0.27633	FALSE
INTERVAL	LILRB2.5091.28.3-LILRB2	19	54777675	54785039	0.48483	rs10403690	2.9	rs798887	0.286	-30.74	-0.9945	464	70	enet	0.48	0	1.0874	0.27686	FALSE
INTERVAL	HTATIP2.10630.5.3-HTATIP2	11	20385231	20405329	0.01347	rs10500873	2.74	rs10833312	0.009063	-5.8	-0.147	710	10	enet	0.012	2.4e-10	1.0823	0.2791	FALSE
INTERVAL	IL1R2.5666.64.3-IL1R2	2	103000000	103000000	0.00617	rs10186803	-2.81	rs3218848	0.00779	-5.26	1.079	507	1	top1	0.0078	2.3e-07	-1.079	0.2806	FALSE
INTERVAL	SMPDL3A.14086.11.3-SMPDL3A	6	123000000	123000000	0.50713	rs361508	3.84	rs13192569	0.241	-28.19	-0.541	426	426	susie	0.28	5.4e-238	1.0776	0.2812	FALSE
INTERVAL	IL15RA.3445.53.2-IL15RA	10	5990855	6020150	0.06231	rs10508307	4	rs8177654	0.034126	10.93	1.262	731	34	enet	0.051	1.2e-39	1.0739	0.28285	FALSE
INTERVAL	DLD.10025.1.3-DLD	7	108000000	108000000	0.00666	rs2894467	3.49	rs2395932	0.00436	-5.02	1.103	522	522	susie	0.0047	4.5e-05	-1.06973	0.2847	FALSE
INTERVAL	MMP12.4496.60.2-MMP12	11	103000000	103000000	0.15362	rs2155053	-2.79	rs17368814	0.15841	-22.98	0.858	549	21	enet	0.16	4.5e-131	-1.067	0.286	FALSE
INTERVAL	PLA2R1.10916.44.3-PLA2R1	2	161000000	161000000	0.45036	rs2042777	-3.2	rs3749117	0.446	-38.38	-1.067	476	1	top1	0.45	0	1.067	0.286	FALSE
INTERVAL	CHST15.4469.78.2-CHST15	10	126000000	126000000	0.0221	rs885042	3.17	rs4397783	0.009454	-5.76	0.0538	634	24	enet	0.0096	1.1e-08	-1.0658	0.28649	FALSE
INTERVAL	ASPH.6998.106.3-ASPH	8	62413116	62627155	0.04845	rs6981356	-3.8	rs3195249	0.02082	-8.76	-2.025	559	559	susie	0.031	5.7e-25	1.0652	0.28678	FALSE
INTERVAL	RGMB.3331.8.1-RGMB	5	98104354	98134347	0.03125	rs17163934	2.46	rs1563317	0.0274	-10.01	0.9124	353	353	susie	0.036	4.1e-28	-1.0643	0.2872	FALSE
INTERVAL	PPIE.5238.26.3-PPIE	1	40157854	40229586	0.12151	rs722357	3	rs10888958	0.114	-19.53	1.064	404	1	top1	0.11	3.3e-89	-1.064	0.2873	FALSE
INTERVAL	APOE.5312.49.3-APOE	19	45409011	45412650	0.03901	rs9973305	-3.12	rs7412	0.0148	-7.92	-0.593	410	410	susie	0.031	5.8e-25	1.0639	0.28738	FALSE
INTERVAL	MANBA.6382.17.3-MANBA	4	104000000	104000000	0.08475	rs4698844	-3.29	rs223413	0.132619	21.8	-1.546	388	388	susie	0.17	1.1e-132	-1.059	0.2894	FALSE
INTERVAL	MASP1.3605.77.4-MASP1	3	187000000	187000000	0.01483	rs2268526	4.17	rs1109452	-0.000246	-3.96	0.6626	642	642	susie	0.0022	0.0041	-1.059	0.2897	FALSE
INTERVAL	FABP4.9851.9.3-FABP4	8	82390654	82395498	0.00471	rs7835909	2.87	rs16909225	0.002251	-4.41	0.84	393	393	susie	0.0023	0.0036	-1.058	0.29005	FALSE
INTERVAL	FAF2.9738.7.3-FAF2	5	176000000	176000000	0.00471	rs28429418	3.3	rs6892681	0.000272	-3.65	-0.8406	357	2	lasso	0.00075	0.062	1.055	0.2914	FALSE
INTERVAL	TMEM2.8992.1.3-CEMIP2	9	74298282	74431606	0.01606	rs1394309	-3.36	rs10781033	0.0117	-6.45	-1.052	492	1	top1	0.012	2.9e-10	1.052	0.293	FALSE
INTERVAL	FAH.11424.4.3-FAH	15	80444832	80479288	0.41353	rs1074390	-2.93	rs11555096	0.144352	-21.86	-0.784	526	50	enet	0.16	2.2e-126	1.0455	0.29581	FALSE
INTERVAL	CPXM1.6255.74.3-CPXM1	20	2774715	2781283	0.28413	rs6139039	-3.58	rs215543	0.113	-20.38	0.719	538	538	susie	0.2	2.3e-162	-1.0452	0.2959	FALSE
INTERVAL	SELL.4831.4.2-SELL	1	170000000	170000000	0.16897	rs11585754	2.67	rs4987358	0.103	-18.7	1.1236	527	14	lasso	0.15	5.6e-123	-1.04389	0.2965	FALSE
INTERVAL	ANGPTL1.11142.11.3-ANGPTL1	1	179000000	179000000	0.13987	rs10913733	2.47	rs4650994	0.102	-18.43	1.303	433	42	enet	0.17	6.9e-134	-1.04335	0.2968	FALSE
INTERVAL	LIPN.8097.77.3-LIPN	10	90521163	90537999	0.6235	rs11202875	2.99	rs10509554	0.418443	37.19	1.039	544	1	top1	0.42	0	1.039	0.2988	FALSE
INTERVAL	GOLM1.8983.7.3-GOLM1	9	88641061	88715088	0.01551	rs459584	2.67	rs4338185	0.00856	5.58	-1.037	342	1	top1	0.0086	6.1e-08	-1.03676	0.3	FALSE
INTERVAL	EMILIN3.8773.172.3-EMILIN3	20	39988606	39995467	0.11855	rs6029818	-2.5	rs4810316	0.0226	8.85	-0.355	359	359	susie	0.05	6e-39	1.0343	0.301	FALSE
INTERVAL	PTGDS.10514.5.3-PTGDS	9	140000000	140000000	0.01951	rs7848746	-3.26	rs7040970	0.0193	-8.07	-1.026	374	1	top1	0.019	6.6e-16	1.026	0.305	FALSE
INTERVAL	GFRAL.6920.1.3-GFRAL	6	55192267	55267291	0.0606	rs9396099	3.51	rs1032772	0.0137	7.87	1.19	486	36	enet	0.042	4.7e-33	1.0194	0.308	FALSE
INTERVAL	ART4.6576.1.3-ART4	12	14978503	14996429	0.11799	rs10846013	2.35	rs11276	0.278	30.35	-1.114	365	365	susie	0.28	4.7e-239	-1.0171	0.309	FALSE
INTERVAL	GNS.3616.3.5-GNS	12	65107225	65153227	0.00404	rs11175342	2.93	rs4402398	0.00385	4.13	-1.017	326	1	top1	0.0038	0.00021	-1.0166	0.309	FALSE
INTERVAL	WIF1.2848.2.2-WIF1	12	65444406	65515346	0.00822	rs4631931	-2.27	rs462010	0.00354	-4.43	-0.538	322	13	enet	0.005	2.9e-05	1.0175	0.309	FALSE
INTERVAL	APOM.14125.5.3-APOM	6	31620193	31625987	0.02217	rs3819284	-2.72	rs9461718	0.0145	-7.48	-1.34	248	4	lasso	0.016	1.9e-13	1.0122	0.3114	FALSE
INTERVAL	TNFRSF11A.5424.55.3-TNFRSF11A	18	59992520	60058516	0.0044	rs17069506	3.29	rs17070012	0.000231	3.75	1.012	501	1	top1	0.00023	0.18	1.012	0.3115	FALSE
INTERVAL	GSTO1.12436.84.3-GSTO1	10	106000000	106000000	0.37194	rs6584579	-2.12	rs2282326	0.391185	-36.01	-1.012	432	1	top1	0.39	0	1.012	0.31154	FALSE
INTERVAL	HBZ.6919.3.3-HBZ	16	202686	204502	0.4955	rs7206751	-3.11	rs2461286	0.4003	36.36	1.009	268	1	top1	0.4	0	1.009	0.313	FALSE
INTERVAL	H1FX.12709.63.3-H1-10	3	129000000	129000000	0.00367	rs3138360	-3.12	rs2811423	-0.00027	2.78	0.0468	273	273	susie	0.00029	0.16	1.008	0.3136	FALSE
INTERVAL	IDO1.9759.13.3-IDO1	8	39759794	39785963	0.04326	rs6415701	-3.17	rs7820268	0.035449	10.87	-0.438	416	416	susie	0.039	2.1e-30	-1.0028	0.31596	FALSE
INTERVAL	LGALS9.9197.4.3-LGALS9	17	25956824	25976586	0.0175	rs8070481	3.86	rs4795843	0.0211	-9.06	1.002	321	1	top1	0.021	3.1e-17	-1.002	0.316	FALSE
INTERVAL	PGLYRP1.3329.14.2-PGLYRP1	19	46522411	46526323	0.02267	rs7258364	-2.99	rs12980641	0.0181	-8.29	1.039	412	412	susie	0.019	6e-16	-0.9984	0.31808	FALSE
INTERVAL	RGMA.5483.1.3-RGMA	15	93586636	93632433	0.03575	rs1866171	-3.28	rs4778092	0.019578	8.22	0.923	700	23	enet	0.025	3.9e-20	0.9964	0.31904	FALSE
INTERVAL	CCL23.2913.1.2-CCL23	17	34340096	34345005	0.39618	rs1851503	3.77	rs9892586	0.112	19.33	-0.154	272	71	enet	0.21	1.9e-167	-0.99475	0.32	FALSE
INTERVAL	PRKCB.5475.10.3-PRKCB	16	23847322	24231932	0.01742	rs187747	-3.69	rs2188360	0.007813	-6.3	-0.6596	647	4	lasso	0.01	3.1e-09	0.993	0.3206	FALSE
INTERVAL	CRP.4337.49.2-CRP	1	160000000	160000000	0.03655	rs2592900	2.42	rs2808629	0.0126	-7.08	-0.23	522	7	lasso	0.018	6.9e-15	0.99299	0.3207	FALSE
INTERVAL	FBLN1.6470.19.3-FBLN1	22	45898118	45997015	0.00767	rs5766533	-3.17	rs1883186	3.14e-05	-3.58	0.991	572	1	top1	3.1e-05	0.29	-0.991	0.3217	FALSE
INTERVAL	NPTX1.9256.78.3-NPTX1	17	78440948	78451643	0.06309	rs7209380	-2.76	rs8075393	0.0533	13.36	-1.231	491	4	lasso	0.058	1.2e-44	-0.99074	0.322	FALSE
INTERVAL	PTPRJ.8250.2.3-PTPRJ	11	48002113	48189670	0.00697	rs7123576	2.2	rs7124275	0.003733	-4.51	0.761	288	288	susie	0.0042	0.00011	-0.9834	0.3254	FALSE
INTERVAL	ENG.4908.6.1-ENG	9	131000000	131000000	0.00729	rs10819333	-2.43	rs4837197	-0.000111	-4.06	-1.255	369	11	enet	0.0035	0.00037	0.982969	0.326	FALSE
INTERVAL	RELT.5115.31.3-RELT	11	73087309	73108519	0.05246	rs2027761	2.74	rs3741148	0.090097	17.53	0.933	296	27	enet	0.11	1.2e-82	0.9788	0.3277	FALSE
INTERVAL	POGLUT1.6467.65.3-POGLUT1	3	119000000	119000000	0.07526	rs2222631	-2.52	rs17203139	0.045503	12.33	-0.587	512	512	susie	0.057	6.8e-44	-0.978	0.3278	FALSE
INTERVAL	REG4.11102.22.3-REG4	1	120000000	120000000	0.04596	rs677277	3.03	rs2298069	0.0144	-7.12	-0.209	315	7	lasso	0.018	4.3e-15	-0.97813	0.328	FALSE
INTERVAL	PSG9.9335.28.3-PSG9	19	43715943	43773682	0.0587	rs4030933	-2.33	rs11672322	0.00565	6.54	-0.183	272	51	enet	0.026	1e-20	-0.9771	0.32851	FALSE
INTERVAL	PRSS2.5034.79.1-PRSS2	7	142000000	142000000	0.07866	rs476826	-3.17	rs10952532	0.0175	-9.13	1.59214	411	29	enet	0.037	4.4e-29	-0.9739	0.3301	FALSE
INTERVAL	CCL25.2705.5.2-CCL25	19	8117651	8127534	0.18738	rs17160348	3.02	rs11671930	0.0673	-14.94	-0.059	436	63	enet	0.14	9.3e-110	0.9701	0.33199	FALSE
INTERVAL	PTN.3045.72.2-PTN	7	137000000	137000000	0.03287	rs10268599	-2.59	rs320719	0.0262	9.62	-1.242	434	16	enet	0.028	2.1e-22	-0.96877	0.3327	FALSE
INTERVAL	SERPINA10.6583.67.3-SERPINA10	14	94749650	94759608	0.28567	rs927234	4.51	rs2232710	0.067844	-15.05	0.215	802	8	lasso	0.12	3.9e-97	-0.965	0.3345	FALSE
INTERVAL	RMDN1.7096.30.3-RMDN1	8	87480486	87526586	0.08759	rs13271040	2.87	rs7823154	0.118246	19.9	0.7559	453	19	enet	0.13	4.7e-98	0.9545	0.33982	FALSE
INTERVAL	BCAN.3461.58.1-BCAN	1	157000000	157000000	0.03363	rs822587	2.8	rs3795727	0.00703	-5.71	-0.255	451	33	enet	0.024	3.3e-19	0.95284	0.3407	FALSE
INTERVAL	SIGLEC7.2742.68.2-SIGLEC7	19	51645556	51656783	0.09191	rs4356587	2.74	rs12983058	0.0423	11.92	0.8403	611	611	susie	0.059	5.2e-46	0.9472	0.34353	FALSE
INTERVAL	PI3.4982.54.1-PI3	20	43803517	43805185	0.04317	rs6017414	-2.39	rs6032029	0.0414	12.67	0.809	460	11	lasso	0.048	4.3e-37	0.9465	0.3439	FALSE
INTERVAL	PSG4.5649.83.3-PSG4	19	43696854	43711451	0.17522	rs2355988	-2.26	rs4803586	0.196	25.42	1.34	248	29	enet	0.22	4.1e-177	0.9463	0.34398	FALSE
INTERVAL	IGF1R.4232.19.2-IGF1R	15	99192200	99507759	0.0126	rs8031417	-3.36	rs7162314	0.001657	4.33	-0.945	776	1	top1	0.0017	0.011	-0.945	0.34466	FALSE
INTERVAL	LILRB1.5090.49.2-LILRB1	19	55085346	55148979	0.39341	rs703467	-3.2	rs2781760	0.352	-34.11	0.566	501	77	enet	0.44	0	-0.9416	0.3464	FALSE
INTERVAL	MMP16.9719.145.3-MMP16	8	89044237	89340254	0.00678	rs6994772	-3.02	rs3851539	0.010362	6.09	-0.939	397	1	top1	0.01	2.7e-09	-0.939	0.34773	FALSE
INTERVAL	SLAMF6.5128.53.3-SLAMF6	1	160000000	160000000	0.0135	rs1557524	3.68	rs12119876	0.0129	-6.7	-0.9382	485	1	top1	0.013	3.7e-11	0.93824	0.3481	FALSE
INTERVAL	FAM3D.13102.1.3-FAM3D	3	58619673	58652575	0.07057	rs9813011	-3.05	rs3749290	0.046178	-12.48	0.9336	384	1	top1	0.046	5.3e-36	-0.934	0.3505	FALSE
INTERVAL	RELT.14112.40.3-RELT	11	73087309	73108519	0.02286	rs2027761	2.74	rs3741148	0.030514	10.3	0.933	296	1	top1	0.031	3e-24	0.933	0.3508	FALSE
INTERVAL	NOG.5846.24.3-NOG	17	54671060	54672951	0.01757	rs2332599	3.27	rs17822403	0.00796	5.29	0.679	418	418	susie	0.0093	1.6e-08	0.93338	0.351	FALSE
INTERVAL	APMAP.10605.22.3-APMAP	20	24943561	24973615	0.07072	rs6114735	-3.81	rs8125909	0.0099	8.06	-0.484	491	491	susie	0.033	2e-26	-0.9302	0.3523	FALSE
INTERVAL	DPEP2.8327.26.3-DPEP2	16	68021297	68034489	0.04933	rs3803650	-3.17	rs8061001	-0.000245	3.67	1.942	244	58	enet	0.0043	9.7e-05	0.928	0.3536	FALSE
INTERVAL	CDSN.7085.81.3-CDSN	6	31082867	31088223	0.0033	rs3130573	3.33	rs3130923	0.00317	4.13	-0.925	180	1	top1	0.0032	0.0007	-0.9251	0.3549	FALSE
INTERVAL	QSOX2.8397.147.3-QSOX2	9	139000000	139000000	0.10366	rs7040209	-2.97	rs3780190	0.0534	14	1.52	374	17	enet	0.07	5.1e-54	0.925016	0.355	FALSE
INTERVAL	ADAMTS5.3168.8.2-ADAMTS5	21	28290231	28338832	0.16562	rs2830544	2.65	rs2830585	0.121002	-20.07	0.194	708	708	susie	0.14	4.5e-113	-0.9191	0.358	FALSE
INTERVAL	TFF1.9185.15.3-TFF1	21	43782391	43786703	0.01702	rs2839403	3.31	rs225358	0.016988	-7.65	1.422	807	4	lasso	0.017	2.2e-14	-0.919	0.3581	FALSE
INTERVAL	CCL23.3028.36.2-CCL23	17	34340096	34345005	0.37924	rs1851503	3.77	rs1003645	0.113	-19.38	-0.163	272	67	enet	0.24	1.8e-199	-0.91677	0.359	FALSE
INTERVAL	CGA.FSHB.3032.11.2-FSHB	11	30252563	30256808	0.00428	rs538811	-3.02	rs11031006	0.004903	-4.59	0.066	389	389	susie	0.0053	1.5e-05	0.9141	0.3606	FALSE
INTERVAL	XCL1.14078.69.3-XCL1	1	169000000	169000000	0.11949	rs16860326	-2.96	rs12049040	0.0678	15.53	-0.288	543	25	enet	0.1	8.8e-79	-0.90963	0.363	FALSE
INTERVAL	IGFBP3.2571.12.3-IGFBP3	7	45951949	45961473	0.00851	rs6955849	2.86	rs11977526	0.00149	4.25	0.90859	416	1	top1	0.0015	0.015	0.90859	0.3636	FALSE
INTERVAL	ALDH3A1.11480.1.3-ALDH3A1	17	19641297	19652256	0.02484	rs4646786	-3.08	rs4924793	0.0206	-9.29	1.116	284	4	lasso	0.028	2.4e-22	-0.90825	0.364	FALSE
INTERVAL	TIGAR.12476.50.3-TIGAR	12	4430371	4462338	0.0092	rs11063085	4.33	rs10848983	-0.000269	2.96	0.258	617	23	enet	0.00037	0.14	-0.9063	0.365	FALSE
INTERVAL	SNCA.8458.111.3-SNCA	4	90645250	90759466	0.02281	rs6839114	-2.37	rs2245801	0.025406	9.35	0.905	433	1	top1	0.025	1.9e-20	0.905	0.3655	FALSE
INTERVAL	SNCA.8458.16.3-SNCA	4	90645250	90759466	0.02144	rs6839114	-2.37	rs2245801	0.02476	9.23	0.905	433	1	top1	0.025	5.8e-20	0.905	0.3655	FALSE
INTERVAL	SUN5.11260.47.3-SUN5	20	31571579	31592239	0.00742	rs17123741	3.03	rs6119272	0.000543	-3.54	-0.575	427	4	lasso	0.00088	0.048	0.9042	0.3659	FALSE
INTERVAL	SCGN.10894.25.3-SCGN	6	25652464	25702011	0.00346	rs7748167	2.37	rs199741	-0.000171	-3.27	0.79	655	655	susie	0.00078	0.059	0.904	0.366	FALSE
INTERVAL	FCRL1.5728.60.3-FCRL1	1	158000000	158000000	0.06222	rs12049103	2.54	rs2765493	0.0679	-15.16	0.376	501	5	lasso	0.076	5e-59	-0.90085	0.3677	FALSE
INTERVAL	APOE.2937.10.2-APOE	19	45409011	45412650	0.14576	rs9973305	-3.12	rs7412	0.0881	-17.12	-0.593	410	410	susie	0.1	2.1e-79	0.9003	0.36795	FALSE
INTERVAL	TDGF1.5810.25.3-TDGF1	3	46616045	46668033	0.71504	rs17215981	11.6	rs3806702	0.727571	49	0.899	389	1	top1	0.73	0	0.899	0.3687	FALSE
INTERVAL	PRTN3.13720.95.3-PRTN3	19	840963	848175	0.19192	rs4239605	3.77	rs12052108	0.112	-19.28	-0.9413	465	59	enet	0.15	6.7e-117	0.8968	0.36983	FALSE
INTERVAL	SIGLEC9.3007.7.2-SIGLEC9	19	51628165	51639908	0.81314	rs198977	2.64	rs2075803	0.796	51.25	0.896	618	1	top1	0.8	0	0.896	0.37025	FALSE
INTERVAL	CALCOCO2.12534.10.3-CALCOCO2	17	46908350	46943884	0.00694	rs16957364	3.06	rs178467	0.00195	-4.4	0.882	399	399	susie	0.0021	0.0053	-0.89411	0.371	FALSE
INTERVAL	NCAM2.6507.16.3-NCAM2	21	22370633	22915650	0.19378	rs11088859	3.46	rs2826859	0.060097	-14.18	-0.289	810	85	enet	0.14	1.7e-110	-0.8937	0.3715	FALSE
INTERVAL	LARGE.7935.26.3-LARGE1	22	33558212	34318829	0.01005	rs916244	2.41	rs2071947	-4.77e-05	-3.73	1.347	1068	1068	susie	0.0014	0.017	-0.893	0.3718	FALSE
INTERVAL	TREML1.9329.28.3-TREML1	6	41117080	41122075	0.00588	rs2495229	-3.17	rs6923053	0.00519	-4.52	0.891	546	1	top1	0.0052	2e-05	-0.891	0.3729	FALSE
INTERVAL	HRSP12.14636.25.3-RIDA	8	99114572	99129469	0.09537	rs717230	-2.59	rs1462977	0.057322	-13.79	0.999	487	3	lasso	0.063	1.6e-48	-0.8896	0.37369	FALSE
INTERVAL	LCP1.9749.190.3-LCP1	13	46700055	46786006	0.02106	rs4297597	-3.09	rs1409437	0.002925	4.75	-1.076	569	569	susie	0.0035	0.0004	-0.886	0.3756	FALSE
INTERVAL	SERPING1.4479.14.2-SERPING1	11	57364860	57382326	0.23446	rs3781889	2.95	rs11603020	0.168665	-23.63	-0.771	401	55	enet	0.17	2.1e-138	0.884	0.3767	FALSE
INTERVAL	NAAA.3173.49.2-NAAA	4	76831809	76862204	0.19791	rs6838240	3.13	rs12374321	0.136381	-21.51	-0.17	461	35	enet	0.21	1.9e-168	-0.883	0.3772	FALSE
INTERVAL	CST6.14711.27.3-CST6	11	65779312	65780976	0.04066	rs613924	-2.17	rs2276017	0.01517	7.46	0.882	351	1	top1	0.015	7.4e-13	0.882	0.3778	FALSE
INTERVAL	LILRA4.8299.66.3-LILRA4	19	54844456	54850421	0.04893	rs10418607	-2.77	rs2241384	0.0282	-9.81	-0.1663	437	20	enet	0.034	8.4e-27	0.8813	0.37814	FALSE
INTERVAL	FUT8.8244.16.3-FUT8	14	65877310	66210839	0.52717	rs7148664	3.18	rs4899173	0.481933	39.9	-0.88	516	1	top1	0.48	0	-0.88	0.3789	FALSE
INTERVAL	VPS24.12508.9.3-RNF103-CHMP3	2	86730554	86948245	0.01716	rs13404016	-2.15	rs7585722	0.0123	6.73	0.496	346	346	susie	0.013	2.4e-11	0.8778	0.3801	FALSE
INTERVAL	COL18A1.2201.17.6-COL18A1	21	46825052	46933634	0.10089	rs2839025	3.02	rs2236470	0.022293	-9.57	-0.52	531	32	enet	0.039	3.1e-30	-0.877	0.3805	FALSE
INTERVAL	LEPR.5400.52.3-LEPR	1	65886248	66107242	0.38569	rs2993612	3.33	rs2376018	0.578	-43.7	-0.876	544	1	top1	0.58	0	0.876	0.381	FALSE
INTERVAL	IL1RL1.4234.8.2-IL1RL1	2	103000000	103000000	0.40619	rs4851629	-3.29	rs10178436	0.377	-35.35	-0.873	573	1	top1	0.38	0	0.873	0.3827	FALSE
INTERVAL	PGM1.9173.21.3-PGM1	1	64058947	64125916	0.06938	rs17126087	-3.94	rs3790857	0.0336	10.68	1.88	518	7	lasso	0.052	2.4e-40	0.87156	0.3834	FALSE
INTERVAL	LRRN1.11586.2.3-LRRN1	3	3841121	3889387	0.06029	rs17029941	3.6	rs4079251	0.039604	12.27	0.4671	683	34	enet	0.046	3.1e-36	0.87	0.3844	FALSE
INTERVAL	SMOC1.13118.5.3-SMOC1	14	70320848	70499083	0.1298	rs10498531	2.65	rs1958078	0.048738	-12.95	0.597	553	30	enet	0.086	7.1e-67	-0.8677	0.3856	FALSE
INTERVAL	CA10.13666.222.3-CA10	17	49707674	50237377	0.05332	rs6504746	-3.11	rs16950591	0.0111	7.34	0.957	711	64	enet	0.02	2.6e-16	0.86564	0.387	FALSE
INTERVAL	PNP.10039.32.3-PNP	14	20937113	20945253	0.09691	rs17277102	-3.39	rs12891826	0.026566	-10	-0.992	655	10	lasso	0.058	3.5e-45	0.8626	0.3884	FALSE
INTERVAL	ERLIN1.8776.10.3-ERLIN1	10	102000000	102000000	0.00265	rs10786585	2.4	rs2862954	0.000445	-3.47	-0.862	399	1	top1	0.00044	0.12	0.862	0.38869	FALSE
INTERVAL	CTSO.9264.11.3-CTSO	4	157000000	157000000	0.00541	rs6536096	2.7	rs12508572	-0.000302	-3.32	-0.039	479	479	susie	0.00024	0.18	0.862	0.3887	FALSE
INTERVAL	FUT10.7156.2.3-FUT10	8	33228342	33330940	0.08502	rs7812958	-2.31	rs6993806	0.101955	18.68	-0.769	259	10	lasso	0.13	1e-104	-0.8619	0.38873	FALSE
INTERVAL	TPI1.4309.59.3-TPI1	12	6976283	6980112	0.04783	rs11064316	2.78	rs5446	0.025	-9.23	0.862	213	1	top1	0.025	4e-20	-0.862	0.389	FALSE
INTERVAL	ATP2A3.13510.7.3-ATP2A3	17	3827169	3867736	0.00856	rs465563	-3.34	rs11651131	6.45e-05	-3.58	0.7072	513	513	susie	0.00015	0.22	-0.862	0.389	FALSE
INTERVAL	CNP.6609.22.3-CNP	17	40118759	40129749	0.01447	rs2071564	-2.66	rs4796750	0.0218	-8.89	-0.861	368	1	top1	0.022	8.7e-18	0.861	0.389	FALSE
INTERVAL	CFH.4159.130.1-CFH	1	197000000	197000000	0.1613	rs12404243	3.06	rs3753396	0.0571	-14.52	0.992	265	22	enet	0.095	4.5e-74	-0.85715	0.3914	FALSE
INTERVAL	GPNMB.8606.39.3-GPNMB	7	23275586	23314727	0.12532	rs116981	3.02	rs2268748	0.0376	11.39	1.261	430	430	susie	0.045	7.2e-35	0.85423	0.393	FALSE
INTERVAL	CHIT1.3600.2.3-CHIT1	1	203000000	203000000	0.5128	rs11587584	-2.89	rs2244783	0.372	-35.03	0.854	516	1	top1	0.37	0	-0.854	0.3931	FALSE
INTERVAL	LAYN.2635.61.2-LAYN	11	111000000	111000000	0.00509	rs568038	2.26	rs4938792	0.009734	-5.9	1.156	392	2	lasso	0.01	4.7e-09	-0.8518	0.3943	FALSE
INTERVAL	EFNA5.2615.60.2-EFNA5	5	107000000	107000000	0.03569	rs1990908	-2.95	rs9328010	0.013	-7.8	-1.004	677	15	enet	0.019	8.3e-16	0.8498	0.3954	FALSE
INTERVAL	TPST2.8024.64.3-TPST2	22	26921458	26992681	0.03741	rs4822806	2.89	rs4275	0.03	10.05	1.265	896	6	lasso	0.032	1.6e-25	0.8492	0.3958	FALSE
INTERVAL	REN.3396.54.2-REN	1	204000000	204000000	0.01284	rs1512113	-3.1	rs5707	-0.000261	-3.5	1.0916	549	24	enet	0.0027	0.0016	-0.84568	0.3977	FALSE
INTERVAL	MFGE8.4455.89.2-MFGE8	15	89441916	89456642	0.0937	rs7178611	-3.45	rs1850324	0.033592	-10.68	-1.062	443	6	lasso	0.054	5e-42	0.8452	0.398	FALSE
INTERVAL	GSTP1.4911.49.2-GSTP1	11	67351066	67354131	0.04329	rs12791853	-3.15	rs1695	0.029265	-10.05	-0.868	242	242	susie	0.038	1.2e-29	0.8444	0.3984	FALSE
INTERVAL	MTRF1L.11134.30.3-MTRF1L	6	153000000	153000000	0.01912	rs9384034	2.55	rs3799135	0.0123	-7.83	0.968	541	7	enet	0.019	1.5e-15	-0.8436	0.3989	FALSE
INTERVAL	ST3GAL1.5657.28.3-ST3GAL1	8	134000000	135000000	0.05875	rs924768	3.15	rs2737424	0.024054	9.31	-0.251	839	11	lasso	0.038	3.3e-30	-0.8434	0.39898	FALSE
INTERVAL	ACP1.3858.5.1-ACP1	2	264140	278283	0.44887	rs17042326	-2.64	rs11553746	0.68	47.45	0.843	386	1	top1	0.68	0	0.843	0.3992	FALSE
INTERVAL	GSTP1.13576.15.3-GSTP1	11	67351066	67354131	0.00382	rs12791853	-3.15	rs4930431	-0.000257	4.1	-0.649	242	5	enet	0.001	0.036	-0.841	0.4003	FALSE
INTERVAL	ARRB1.12643.4.3-ARRB1	11	74975226	75062873	0.00925	rs687096	-2.88	rs532751	0.003957	4.62	0.8804	478	10	enet	0.0053	1.6e-05	-0.8387	0.4016	FALSE
INTERVAL	ARFIP1.13488.3.3-ARFIP1	4	154000000	154000000	0.03395	rs7693442	-2.53	rs4619875	0.060921	14.3	-0.836	434	1	top1	0.061	3.2e-47	-0.836	0.4034	FALSE
INTERVAL	PRPSAP1.9478.69.3-PRPSAP1	17	74305567	74380602	0.00527	rs567009	-3.14	rs3809700	-0.000297	3.83	-0.374	443	443	susie	4e-06	0.31	-0.83523	0.404	FALSE
INTERVAL	DLL4.3305.6.1-DLL4	15	41221538	41231237	0.00322	rs17658212	2	rs17730888	0.002328	3.66	-0.828	271	1	top1	0.0023	0.0032	-0.828	0.40767	FALSE
INTERVAL	APCS.2474.54.5-APCS	1	160000000	160000000	0.05097	rs862991	3.43	rs7354905	0.0292	-9.87	-1.429	487	487	susie	0.037	7.5e-29	0.82706	0.4082	FALSE
INTERVAL	CYB5A.11287.14.3-CYB5A	18	71920530	71959251	0.00581	rs2114230	-2.74	rs1788638	-0.000128	-3.65	-0.5877	656	656	susie	0.00066	0.075	-0.8254	0.4091	FALSE
INTERVAL	WISP1.13692.154.3-CCN4	8	134000000	134000000	0.3352	rs11785501	2.99	rs2013158	0.149787	23.66	-0.928	790	43	enet	0.37	0	-0.8245	0.40967	FALSE
INTERVAL	FLT4.2358.19.2-FLT4	5	180000000	180000000	0.03383	rs307814	3.58	rs4538575	0.00644	-7.37	-0.3872	419	7	lasso	0.016	7.8e-14	-0.8156	0.4147	FALSE
INTERVAL	PTPN11.3397.7.4-PTPN11	12	113000000	113000000	0.00368	rs2269899	-5.53	rs2339973	0.000355	3.59	0.544	340	340	susie	0.00051	0.1	0.8143	0.415	FALSE
INTERVAL	TBCE.11211.7.3-TBCE	1	236000000	236000000	0.05124	rs6699315	3.09	rs2291687	0.0206	8.6	-0.6485	367	58	enet	0.029	2.2e-23	0.81382	0.4157	FALSE
INTERVAL	SLITRK3.10565.19.3-SLITRK3	3	165000000	165000000	0.08557	rs12637513	3.43	rs11928265	0.063958	-14.57	0.867	259	23	enet	0.066	3.7e-51	-0.811	0.4175	FALSE
INTERVAL	HYAL1.8309.12.3-HYAL1	3	50337320	50349812	0.01861	rs7061	3.33	rs9877046	0.001729	3.8	-0.264	308	15	enet	0.0084	8.4e-08	0.808	0.4192	FALSE
INTERVAL	PABPC3.10447.18.3-PABPC3	13	25670300	25673389	0.00572	rs7981805	3.24	rs2487591	0.000264	-3.45	0.751	524	524	susie	0.0017	0.01	0.8074	0.41946	FALSE
INTERVAL	APOL1.11510.31.3-APOL1	22	36649056	36663576	0.05421	rs6000293	3.02	rs5995271	0.0215	-8.54	0.661	489	19	enet	0.035	7.8e-28	-0.8054	0.4206	FALSE
INTERVAL	RRM1.11360.39.3-RRM1	11	4115937	4160106	0.00634	rs2278172	-2.68	rs10835755	-0.00028	3.06	0.719	525	2	lasso	0.00092	0.045	0.8049	0.4209	FALSE
INTERVAL	DKK1.3535.84.1-DKK1	10	54074056	54077802	0.02652	rs11003120	2.72	rs7093925	0.0176	-7.78	1.238	605	5	lasso	0.023	5.2e-19	-0.8026	0.42221	FALSE
INTERVAL	LHB.8376.25.4-LHB	19	49519237	49520338	0.03054	rs4021	3.65	rs2287754	0.0223	-9.08	-0.806	431	431	susie	0.024	4.6e-19	0.8014	0.42292	FALSE
INTERVAL	CCL22.3508.78.3-CCL22	16	57392684	57400102	0.05717	rs184401	3.1	rs4552015	0.009745	7.3	1.8445	564	49	enet	0.037	2.5e-29	-0.801	0.4234	FALSE
INTERVAL	MICB.5102.55.3-MICB	6	31462658	31478901	0.22664	rs3130573	3.3	rs3094005	0.142	-21.71	-0.764	283	58	enet	0.26	8.3e-221	0.7948	0.4267	FALSE
INTERVAL	BPI.4126.22.1-BPI	20	36888551	36965907	0.29085	rs11536949	3.18	rs1780617	0.097	-17.92	-1.545	519	83	enet	0.19	7.4e-156	0.7941	0.4272	FALSE
INTERVAL	SPINK6.5731.1.3-SPINK6	5	148000000	148000000	0.13339	rs10068216	2.4	rs17107992	0.151	-22.73	0.531	435	47	enet	0.2	1.2e-158	-0.7934	0.4276	FALSE
INTERVAL	CRISP2.9282.12.3-CRISP2	6	49660073	49681274	0.40701	rs7764125	-2.38	rs527461	0.173	23.93	-0.645	361	69	enet	0.34	5.1e-296	0.7908	0.4291	FALSE
INTERVAL	MDH1.3853.56.1-MDH1	2	63815743	63834331	0.01153	rs17028375	2.46	rs6546004	0.00964	6.54	0.7784	275	275	susie	0.011	1.8e-09	0.7898	0.4296	FALSE
INTERVAL	PRCP.5722.78.3-PRCP	11	82534544	82681626	0.03237	rs11233276	-3.13	rs11233357	0.017887	8.09	0.8216	464	464	susie	0.018	4.8e-15	0.7895	0.4298	FALSE
INTERVAL	PLA2G2A.2692.74.2-PLA2G2A	1	20301925	20306932	0.38887	rs11573237	-2.92	rs2307246	0.361	34.56	0.744	528	25	enet	0.37	0	0.78934	0.4299	FALSE
INTERVAL	CRTAM.7968.15.3-CRTAM	11	123000000	123000000	0.05253	rs6589948	2.76	rs2370794	0.01827	7.93	-0.2746	525	525	susie	0.041	5.4e-32	0.7887	0.4303	FALSE
INTERVAL	PF4V1.5663.18.3-PF4V1	4	74718906	74719872	0.21348	rs16849384	2.67	rs941758	0.125497	20.37	-0.096	326	326	susie	0.14	2.3e-113	-0.788	0.4307	FALSE
INTERVAL	CFHR5.7885.17.3-CFHR5	1	197000000	197000000	0.24686	rs12404243	3.06	rs6695321	0.0386	-11.39	0.578	239	52	enet	0.078	1.4e-60	-0.78692	0.4313	FALSE
INTERVAL	TNFRSF11B.8304.50.3-TNFRSF11B	8	120000000	120000000	0.05049	rs11988997	3.22	rs1905775	0.017534	-7.86	-0.6385	511	48	enet	0.028	4.1e-22	0.7812	0.43469	FALSE
INTERVAL	HLA.DQA2.7757.5.3-HLA-DQA2	6	32709119	32714992	0.29197	rs1057149	3.24	rs9273012	0.0998	-18.24	-0.388	261	82	enet	0.15	1.7e-116	-0.779	0.436	FALSE
INTERVAL	SAA1.4336.2.1-SAA1	11	18287721	18291524	0.62825	rs11606714	-2.26	rs7950019	0.356409	34.35	-0.2853	441	96	enet	0.51	0	-0.7752	0.4382	FALSE
INTERVAL	RPE.12646.2.3-RPE	2	211000000	211000000	0.00539	rs10178431	-3.1	rs1995834	0.0046	5.26	-0.011	283	4	lasso	0.006	5.4e-06	-0.7751	0.4383	FALSE
INTERVAL	POMGNT2.6359.50.3-POMGNT2	3	43120724	43147568	0.06424	rs17074664	2.49	rs4683356	0.060897	-14.51	0.8142	382	382	susie	0.062	4.7e-48	-0.773	0.4394	FALSE
INTERVAL	NPW.9986.14.3-NPW	16	2059927	2070756	0.12022	rs35795901	2.03	rs35327014	0.067031	-14.92	0.773	407	1	top1	0.067	6.4e-52	-0.773	0.4395	FALSE
INTERVAL	FCRL4.8973.23.3-FCRL4	1	158000000	158000000	0.55027	rs11264655	2.61	rs11582663	0.357	-34.39	0.841	540	38	enet	0.4	0	-0.77134	0.4405	FALSE
INTERVAL	PLA2G12B.9380.2.3-PLA2G12B	10	74694928	74714536	0.01985	rs12644	1.9	rs11000413	0.002953	-3.98	-0.769	247	1	top1	0.003	0.001	0.769	0.44189	FALSE
INTERVAL	GPNMB.5080.131.3-GPNMB	7	23275586	23314727	0.10477	rs116981	3.02	rs1881203	0.032	-10.43	-1.255	430	430	susie	0.06	2.2e-46	0.76907	0.4419	FALSE
INTERVAL	GRN.4992.49.1-GRN	17	42422614	42430470	0.05954	rs2070605	2.46	rs5848	0.0339	-10.77	-0.767	350	1	top1	0.034	8.9e-27	0.767	0.443	FALSE
INTERVAL	ESM1.3805.16.2-ESM1	5	54273692	54318499	0.04309	rs12659671	3	rs723218	0.0079	-6.19	0.2931	535	535	susie	0.026	3.9e-21	-0.764	0.4449	FALSE
INTERVAL	SIRPG.9241.40.3-SIRPG	20	1609798	1638425	0.04212	rs6134424	-3.39	rs3746722	0.0362	-11.16	1.183	658	17	enet	0.039	9.8e-31	-0.7608	0.4468	FALSE
INTERVAL	FCN2.3313.21.2-FCN2	9	138000000	138000000	0.19387	rs4842161	-2.94	rs7851696	0.103	-18.52	1.623	660	44	enet	0.16	4.2e-126	-0.75999	0.447	FALSE
INTERVAL	PEAR1.8275.31.3-PEAR1	1	157000000	157000000	0.11083	rs822587	2.8	rs4661012	0.027	-11.49	0.561	480	31	enet	0.068	7e-53	-0.75837	0.4482	FALSE
INTERVAL	EIF5A.5888.29.3-EIF5A	17	7210318	7215774	0.0096	rs11652704	-2.88	rs4511593	-0.000281	3.26	-0.8187	439	439	susie	0.00037	0.14	0.75741	0.449	FALSE
INTERVAL	APP.3171.57.2-APP	21	27252861	27543446	0.00863	rs2830204	3.47	rs2830110	0.000591	-3.87	0.342	611	611	susie	0.0023	0.0035	-0.757	0.4491	FALSE
INTERVAL	FCRL6.6617.12.3-FCRL6	1	160000000	160000000	0.16602	rs1557524	3.68	rs6656979	0.146	-22.43	1.202	513	17	enet	0.16	1.7e-131	-0.7566	0.4493	FALSE
INTERVAL	CFHR5.3666.17.4-CFHR5	1	197000000	197000000	0.53608	rs12404243	3.06	rs6695321	0.0561	-13.68	0.578	239	57	enet	0.14	1.2e-113	-0.75493	0.4503	FALSE
INTERVAL	ERAP2.8960.3.3-ERAP2	5	96211643	96255420	0.55592	rs2350292	2.91	rs2762	0.561	43.06	-0.754	513	1	top1	0.56	0	-0.754	0.4508	FALSE
INTERVAL	UGT1A6.7891.45.3-UGT1A6	2	235000000	235000000	0.04714	rs6723008	-2.93	rs887829	0.0453	-12.41	1.211	780	780	susie	0.064	7.7e-50	-0.7508	0.4528	FALSE
INTERVAL	TFF3.4721.54.2-TFF3	21	43731777	43735761	0.0072	rs2839403	3.31	rs4920094	0.001451	-4.03	-0.7483	797	1	top1	0.0015	0.016	0.7483	0.4543	FALSE
INTERVAL	A4GALT.8759.29.3-A4GALT	22	43088127	43117304	0.01396	rs762995	3.34	rs2143921	0.00756	5.75	-0.81	485	485	susie	0.0078	2.3e-07	-0.7479	0.4545	FALSE
INTERVAL	IL1R2.14133.93.3-IL1R2	2	103000000	103000000	0.11682	rs10186803	-2.81	rs4851526	0.0982	-18.21	0.927	507	29	enet	0.11	9.8e-87	-0.7475	0.4548	FALSE
INTERVAL	VWC2.11121.56.3-VWC2	7	49813257	49961546	0.19789	rs7808802	-2.63	rs557626	0.0695	-15.2	0.042	451	33	enet	0.13	5.4e-99	0.74716	0.455	FALSE
INTERVAL	GNRH2.10708.3.3-GNRH2	20	3024268	3026393	0.01201	rs6139039	-3.58	rs6084240	0.0148	-7.24	-0.747	434	1	top1	0.015	1.3e-12	0.747	0.4551	FALSE
INTERVAL	LPO.4801.13.3-LPO	17	56295909	56345879	0.03566	rs181222	2.98	rs7219860	0.0274	-10.14	-0.652	412	4	lasso	0.029	1.8e-23	0.74474	0.456	FALSE
INTERVAL	ESR1.2945.25.1-ESR1	6	152000000	152000000	0.01406	rs9478180	-2.69	rs214977	-0.000237	3.5	-1.109	866	866	susie	0.0024	0.0026	0.7436	0.4571	FALSE
INTERVAL	FABP1.11516.7.3-FABP1	2	88422510	88427635	0.03182	rs988731	2.74	rs2241883	0.0178	-7.84	0.743	253	1	top1	0.018	8.8e-15	-0.743	0.4575	FALSE
INTERVAL	NRP2.6590.54.3-NRP2	2	207000000	207000000	0.09508	rs16838046	-2.86	rs16837641	0.0326	10.49	0.563	534	55	enet	0.054	2.9e-42	-0.7416	0.4583	FALSE
INTERVAL	IFI16.13940.19.3-IFI16	1	159000000	159000000	0.00436	rs862991	3.43	rs326012	0.00178	3.6	-0.74	494	1	top1	0.0018	0.0088	-0.74	0.4593	FALSE
INTERVAL	CAST.3026.5.2-CAST	5	95860971	96115299	0.00527	rs2350292	2.91	rs261966	-0.000211	2.97	0.74	552	1	lasso	0.0004	0.13	0.74	0.4593	FALSE
INTERVAL	CD209.3029.52.2-CD209	19	7804879	7812464	0.07213	rs608773	2.66	rs2335525	0.0446	-12.54	-0.302	396	24	enet	0.064	2.1e-49	0.7281	0.46655	FALSE
INTERVAL	FCGR2B.3310.62.1-FCGR2B	1	162000000	162000000	0.84665	rs4656349	3.19	rs12118043	0.382	36.47	-0.727	514	1	top1	0.38	0	-0.727	0.4672	FALSE
INTERVAL	AIF1.2849.49.1-AIF1	6	31582961	31584798	0.00831	rs3130573	3.45	rs4151651	0.00196	-4.2	1.145	300	13	enet	0.0062	3.5e-06	-0.7251	0.4684	FALSE
INTERVAL	TXNIP.11682.7.3-TXNIP	1	145000000	145000000	0.00876	rs10910825	-1.95	rs9245	0.000692	-3.9	-0.993	105	5	enet	0.002	0.0053	0.72419	0.4689	FALSE
INTERVAL	CTSS.3181.50.2-CTSS	1	151000000	151000000	0.20081	rs834242	2.33	rs10305724	0.0897	-17.29	0.776	309	29	enet	0.098	5.9e-76	-0.72428	0.4689	FALSE
INTERVAL	DHX38.13645.14.3-DHX38	16	72127461	72146811	0.00661	rs3815192	-2.55	rs17668674	0.000482	3.58	-2.236	346	3	lasso	0.0015	0.014	-0.72	0.4714	FALSE
INTERVAL	FAM3B.5618.50.3-FAM3B	21	42676139	42729358	0.2388	rs12329760	-4.54	rs1859297	0.089777	-17.38	-1.337	668	668	susie	0.2	4.5e-160	0.7186	0.4724	FALSE
INTERVAL	SVEP1.11109.56.3-SVEP1	9	113000000	113000000	0.26649	rs4978964	3.39	rs7021157	0.0465	12.59	-0.472	766	103	enet	0.13	1.9e-98	-0.71757	0.473	FALSE
INTERVAL	SELE.3470.1.2-SELE	1	170000000	170000000	0.00895	rs10919337	2.85	rs508063	0.00171	4.28	-1.041	541	22	enet	0.0029	0.0011	-0.71639	0.4737	FALSE
INTERVAL	CLU.4542.24.2-CLU	8	27454434	27472548	0.00685	rs2726948	3.22	rs11136000	-0.000194	3.54	-0.002	626	29	enet	0.0038	0.00021	0.715	0.47459	FALSE
INTERVAL	SLITRK5.4568.17.2-SLITRK5	13	88324870	88331871	0.01903	rs12874394	3.02	rs12865387	0.008112	-6.68	1.096	279	279	susie	0.012	3.6e-10	-0.7127	0.47603	FALSE
INTERVAL	LY86.3623.84.4-LY86	6	6588341	6655216	0.00826	rs900401	-2.75	rs6928481	0.000639	3.43	-0.709	793	1	top1	0.00064	0.078	-0.709	0.4783	FALSE
INTERVAL	LIFR.5837.49.3-LIFR	5	38475065	38608456	0.04523	rs3901174	-3.19	rs10512686	0.0102	7.17	0.394	535	535	susie	0.031	1.1e-24	-0.7074	0.4793	FALSE
INTERVAL	SVEP1.11178.21.3-SVEP1	9	113000000	113000000	0.24471	rs4978964	3.39	rs7021157	0.0522	13.26	-0.472	766	91	enet	0.13	5.1e-100	-0.70567	0.48	FALSE
INTERVAL	SPINT2.2843.13.2-SPINT2	19	38734675	38783254	0.32157	rs8103597	-3.49	rs3178327	0.368	-34.96	0.705	381	1	top1	0.37	0	-0.705	0.48081	FALSE
INTERVAL	AKR1C1.12618.50.3-AKR1C1	10	4934796	5025475	0.03963	rs7081029	-3.73	rs7908994	0.030788	10.19	-0.161	707	5	lasso	0.039	1.4e-30	0.7042	0.48132	FALSE
INTERVAL	TNFRSF21.9259.35.3-TNFRSF21	6	47199268	47277641	0.00671	rs2295259	-2.8	rs6458555	0.00286	4.26	0.703	568	1	top1	0.0029	0.0012	0.7033	0.4818	FALSE
INTERVAL	PTPRU.8337.65.3-PTPRU	1	29563028	29653325	0.03283	rs4654344	3.38	rs2179795	0.0102	-6.25	-0.1163	399	26	enet	0.015	4.6e-13	0.7031	0.482	FALSE
INTERVAL	TFPI2.9233.71.3-TFPI2	7	93514709	93520303	0.03104	rs10281294	-3.55	rs180231	0.00167	4.99	1.002	373	57	enet	0.0093	1.6e-08	-0.70268	0.4823	FALSE
INTERVAL	HK2.13130.150.3-HK2	2	75061108	75120486	0.01963	rs2021753	2.53	rs17678088	0.00221	-4.62	0.388	461	7	lasso	0.0047	4.7e-05	-0.7024	0.4824	FALSE
INTERVAL	PCOLCE2.6081.52.3-PCOLCE2	3	143000000	143000000	0.31416	rs3796228	-2.58	rs6794287	0.103988	18.56	-0.549	487	49	enet	0.14	1.5e-114	-0.702	0.4825	FALSE
INTERVAL	LILRA5.8766.29.3-LILRA5	19	54818353	54824409	0.12873	rs10418607	-2.77	rs651279	0.0878	-17.06	-0.609	441	7	lasso	0.093	3.9e-72	0.7021	0.4826	FALSE
INTERVAL	GZMM.5704.74.3-GZMM	19	544034	549919	0.02827	rs689448	2.88	rs10402948	0.0172	-7.77	-0.281	400	400	susie	0.019	2.5e-15	0.6999	0.48397	FALSE
INTERVAL	GAS1.5463.22.3-GAS1	9	89559279	89562104	0.03493	rs10746806	3.08	rs466390	0.00617	-5.58	-0.665	551	35	enet	0.019	2e-15	0.696761	0.486	FALSE
INTERVAL	COLEC10.6558.5.3-COLEC10	8	120000000	120000000	0.0344	rs11988997	3.22	rs2465383	0.012699	-6.72	-0.173	535	11	lasso	0.018	7.9e-15	0.6937	0.48785	FALSE
INTERVAL	SEMA6A.7945.10.3-SEMA6A	5	116000000	116000000	0.04905	rs11241350	4.33	rs3733724	0.0165	7.74	0.0737	711	27	enet	0.023	1.8e-18	0.6925	0.4886	FALSE
INTERVAL	GNMT.14006.36.3-GNMT	6	42928496	42931618	0.06956	rs16896344	3.6	rs2395943	0.0792	16.51	0.047	362	9	lasso	0.084	2.2e-65	0.6919	0.489	FALSE
INTERVAL	TMEM132D.13416.8.3-TMEM132D	12	130000000	130000000	0.02371	rs4760054	-3.5	rs7306272	0.035	10.92	0.688	1313	1	top1	0.035	1.4e-27	0.688	0.491	FALSE
INTERVAL	KDR.3651.50.5-KDR	4	55944644	55991756	0.23544	rs878120	-4	rs2305948	0.033988	10.72	0.278	456	67	enet	0.061	1.9e-47	0.688	0.4914	FALSE
INTERVAL	CTSZ.4971.1.1-CTSZ	20	57570240	57582302	0.01408	rs3026499	3.1	rs6070698	0.00684	-5.19	-0.469	569	21	enet	0.0094	1.4e-08	-0.685	0.4933	FALSE
INTERVAL	CNTN2.3296.92.2-CNTN2	1	205000000	205000000	0.28767	rs2242000	2.93	rs10900444	0.137	21.3	0.309	604	72	enet	0.33	6.7e-292	-0.68302	0.4946	FALSE
INTERVAL	S100A6.13090.17.3-S100A6	1	154000000	154000000	0.04817	rs11497739	-2.62	rs4595398	0.0197	8.51	0.343	418	418	susie	0.021	3.1e-17	0.68194	0.4953	FALSE
INTERVAL	CLMP.10440.26.3-CLMP	11	123000000	123000000	0.0559	rs1275096	2.99	rs7929006	0.038265	-11.68	-1.0059	658	7	lasso	0.042	3.5e-33	0.6807	0.496	FALSE
INTERVAL	CLPS.5749.53.3-CLPS	6	35762759	35765088	0.30097	rs749522	2.5	rs2766582	0.0817	-16.56	1.211	416	83	enet	0.13	1e-99	-0.6794	0.4969	FALSE
INTERVAL	TNFSF8.3421.54.2-TNFSF8	9	118000000	118000000	0.00596	rs7848647	-2.68	rs2181033	0.00328	-4.74	0.68	647	1	top1	0.0033	0.00058	-0.68	0.497	FALSE
INTERVAL	SIGLEC14.5125.6.3-SIGLEC14	19	52145806	52150054	0.06922	rs8109852	3.07	rs7250849	0.0261	-9.49	-1.057	589	10	lasso	0.038	1.5e-29	0.6781	0.49769	FALSE
INTERVAL	IL16.2774.10.3-IL16	15	81451916	81605104	0.117	rs1399216	-3.37	rs4778639	0.101424	-18.32	0.889	483	5	lasso	0.1	1.3e-80	-0.6777	0.49798	FALSE
INTERVAL	LRRC4C.9369.174.3-LRRC4C	11	40135753	41481323	0.00972	rs1354776	-3.35	rs1377104	0.009301	5.69	-0.435	1053	1053	susie	0.011	1.2e-09	-0.6731	0.5009	FALSE
INTERVAL	APLP2.10627.87.3-APLP2	11	130000000	130000000	0.0357	rs2035940	-3.08	rs11221967	0.013514	7.79	0.504	540	3	lasso	0.019	1.1e-15	0.6685	0.5038	FALSE
INTERVAL	CRELD1.7628.40.3-CRELD1	3	9975506	9987097	0.45538	rs2936482	-2.22	rs9878047	0.461281	-39.06	-0.667	488	1	top1	0.46	0	0.667	0.5048	FALSE
INTERVAL	DLL1.8264.43.3-DLL1	6	171000000	171000000	0.00593	rs1535175	3.04	rs9460103	0.0032	4.79	0.668	387	387	susie	0.0051	2.2e-05	0.6666	0.505	FALSE
INTERVAL	PTK6.3832.51.1-PTK6	20	62159778	62168723	0.00646	rs750696	3.28	rs8567	0.0015	2.86	0.665	445	1	top1	0.0015	0.015	0.665	0.5061	FALSE
INTERVAL	CTSF.9212.22.3-CTSF	11	66330934	66336312	0.02241	rs692892	-2.46	rs2242663	0.021621	8.58	-0.664	258	1	top1	0.022	1.2e-17	-0.664	0.5067	FALSE
INTERVAL	DSCAM.9175.48.3-DSCAM	21	41382926	42219065	0.01276	rs11700887	3.06	rs12626972	0.007636	5.28	0.663	1282	1	top1	0.0076	2.9e-07	0.663	0.5073	FALSE
INTERVAL	GPNMB.8240.207.3-GPNMB	7	23275586	23314727	0.10713	rs116981	3.02	rs1881203	0.0304	-10.17	-1.255	430	430	susie	0.06	2.1e-46	0.66231	0.5078	FALSE
INTERVAL	HNRNPAB.4450.26.2-HNRNPAB	5	178000000	178000000	0.00548	rs2162765	-3.05	rs10464069	-0.000196	3.54	-0.231	416	7	enet	0.00088	0.049	-0.6608	0.5087	FALSE
INTERVAL	NEGR1.7050.5.3-NEGR1	1	71861623	72748417	0.01487	rs1983588	-3.26	rs1026566	0.0141	7.04	0.656	560	1	top1	0.014	4.6e-12	0.656	0.5118	FALSE
INTERVAL	CHGA.8476.11.3-CHGA	14	93389425	93401638	0.0143	rs7147377	2.78	rs12434641	0.004728	-4.96	-0.656	490	1	top1	0.0047	4.5e-05	0.656	0.5118	FALSE
INTERVAL	FCER2.3291.30.2-FCER2	19	7753644	7767032	0.14859	rs608773	2.66	rs2277989	0.0515	-13.1	-0.3492	396	396	susie	0.091	1.4e-70	0.6544	0.51282	FALSE
INTERVAL	LRP1.9182.3.3-LRP1	12	57522276	57607134	0.00417	rs2277339	2.73	rs4237805	0.00435	4.24	-0.653	361	1	top1	0.0043	8.9e-05	-0.653	0.514	FALSE
INTERVAL	SFRP1.3221.54.1-SFRP1	8	41119481	41167016	0.0869	rs6990366	3	rs2121605	0.018952	-8.08	-1.173	482	55	enet	0.035	1.9e-27	0.6523	0.5142	FALSE
INTERVAL	ALDOC.9876.20.3-ALDOC	17	26900133	26904282	0.00554	rs2125846	-2.83	rs577451	0.00268	4.34	0.65	281	1	top1	0.0027	0.0017	0.65	0.516	FALSE
INTERVAL	IL1R1.2991.9.2-IL1R1	2	103000000	103000000	0.05438	rs4851629	-3.01	rs2287049	0.0108	-8.03	-0.606	556	25	enet	0.035	1.1e-27	0.6496	0.516	FALSE
INTERVAL	SEMA6A.5122.92.2-SEMA6A	5	116000000	116000000	0.01016	rs11241350	4.33	rs3733724	0.00268	4.44	0.0737	711	711	susie	0.0038	0.00025	0.6482	0.5169	FALSE
INTERVAL	TMPRSS11B.10895.28.3-TMPRSS11B	4	69092371	69111438	0.0093	rs1348079	-2.39	rs6834437	0.004155	4.09	-0.648	225	1	top1	0.0042	0.00012	-0.648	0.517	FALSE
INTERVAL	NME2.4249.64.2-NME1-NME2	17	49230920	49249108	0.06756	rs2412340	3.76	rs16949649	0.0488	-12.84	-0.647	433	1	top1	0.049	5.3e-38	0.647	0.518	FALSE
INTERVAL	LILRB2.5633.65.3-LILRB2	19	54777675	54785039	0.27076	rs10403690	2.9	rs380573	0.222	27.14	0.0656	464	9	lasso	0.29	1.7e-246	0.6453	0.51876	FALSE
INTERVAL	ART3.7970.315.3-ART3	4	76932337	77033955	0.09289	rs6838240	3.13	rs7675618	0.021381	9.8	0.919	534	534	susie	0.071	8.3e-55	0.645	0.5188	FALSE
INTERVAL	HPGDS.12549.33.3-HPGDS	4	95219686	95264027	0.17432	rs4699361	-3.06	rs2059605	0.115794	-19.76	-0.73	387	387	susie	0.16	2.5e-124	0.645	0.5188	FALSE
INTERVAL	ART3.10970.3.3-ART3	4	76932337	77033955	0.09623	rs6838240	3.13	rs7675618	0.026412	10.38	0.919	534	534	susie	0.079	2.9e-61	0.644	0.5196	FALSE
INTERVAL	ISM1.8355.80.3-ISM1	20	13202418	13281298	0.00753	rs17812191	-2.84	rs6042218	-0.000289	3.56	-0.568	586	586	susie	0.0021	0.0053	0.6432	0.5201	FALSE
INTERVAL	BOC.4328.2.2-BOC	3	113000000	113000000	0.03242	rs9288979	2.79	rs3856718	0.017202	7.86	0.769	475	475	susie	0.027	1.7e-21	0.642	0.5212	FALSE
INTERVAL	ANXA2.13700.10.3-ANXA2	15	60639333	60695082	0.01604	rs341387	-3.72	rs12440452	0.007308	5.59	-0.481	591	2	lasso	0.0096	1e-08	-0.6401	0.52214	FALSE
INTERVAL	GLRX2.12486.8.3-GLRX2	1	193000000	193000000	0.02419	rs12406893	2.39	rs17594836	0.00326	5.95	-0.279	355	16	enet	0.018	5.7e-15	0.63473	0.5256	FALSE
INTERVAL	DMKN.8535.102.3-DMKN	19	35988122	36004560	0.01142	rs2853330	-2.42	rs12460932	0.000535	-3.6	0.1656	473	23	enet	0.004	0.00016	-0.6335	0.52639	FALSE
INTERVAL	CCL7.4886.3.1-CCL7	17	32597240	32599261	0.19311	rs7218501	2.76	rs3138037	0.144	-21.86	0.444	725	52	enet	0.18	2.4e-146	-0.63142	0.528	FALSE
INTERVAL	IL17RB.5084.154.3-IL17RB	3	53880607	53899827	0.2934	rs4687757	-2.56	rs2232346	0.101709	18.37	-1.2	506	9	lasso	0.15	1.6e-122	-0.63	0.5284	FALSE
INTERVAL	PPIL1.9884.8.3-PPIL1	6	36822603	36842800	0.03457	rs831504	-3.07	rs236346	0.02	-8.44	0.474	530	11	enet	0.022	1.2e-17	-0.6295	0.529	FALSE
INTERVAL	SOD3.8463.2.3-SOD3	4	24791534	24802464	0.33668	rs13109061	-2.85	rs2695234	0.020148	8.81	-0.258	498	115	enet	0.12	5.5e-93	0.626	0.5315	FALSE
INTERVAL	SPINK5.8028.22.3-SPINK5	5	147000000	148000000	0.0402	rs10068216	2.4	rs2287770	0.0141	-7.11	0.078	470	42	enet	0.02	1.4e-16	0.6253	0.5318	FALSE
INTERVAL	MATN2.3325.2.2-MATN2	8	98881068	99048944	0.08034	rs717230	-2.59	rs17831160	0.005631	6.84	-1.477	577	49	enet	0.048	2.1e-37	-0.6202	0.53513	FALSE
INTERVAL	CRABP2.11696.7.3-CRABP2	1	157000000	157000000	0.007	rs822587	2.8	rs3806412	0.00575	-4.77	0.619	445	1	top1	0.0057	7.7e-06	-0.619	0.5359	FALSE
INTERVAL	GPC1.8697.38.3-GPC1	2	241000000	241000000	0.0778	rs12478463	2.71	rs4074478	0.0341	10.83	0.619	546	1	top1	0.034	6.4e-27	0.619	0.5359	FALSE
INTERVAL	CFI.2567.5.6-CFI	4	111000000	111000000	0.06301	rs4698761	3.31	rs7439493	0.04756	12.6	-0.091	420	5	lasso	0.053	1.7e-41	-0.618	0.5364	FALSE
INTERVAL	PMEL.6472.40.3-PMEL	12	56347889	56367101	0.00949	rs1056784	-3.31	rs2069391	0.0115	6.43	-0.618	292	1	top1	0.012	3.6e-10	-0.618	0.537	FALSE
INTERVAL	PTS.12014.19.3-PTS	11	112000000	112000000	0.01096	rs7127061	2.54	rs5744256	0.001763	-4.17	-0.616	414	1	top1	0.0018	0.009	0.616	0.5379	FALSE
INTERVAL	NGF.5801.72.3-NGF	1	116000000	116000000	0.00524	rs11582522	-2.32	rs4074536	0.00119	-3.78	0.614	582	1	top1	0.0012	0.027	-0.614	0.5392	FALSE
INTERVAL	IST1.12434.25.3-IST1	16	71879899	71962913	0.01199	rs3815192	-2.55	rs4788450	0.002879	4.54	0.499	424	11	enet	0.0045	7.3e-05	0.613	0.5401	FALSE
INTERVAL	GZMA.3440.7.2-GZMA	5	54398476	54406080	0.01404	rs12659671	3	rs1876680	0.00786	5.27	0.265	471	12	enet	0.011	1.4e-09	0.6124	0.5403	FALSE
INTERVAL	COLGALT2.7234.12.3-COLGALT2	1	184000000	184000000	0.00834	rs3010052	2.57	rs12564891	0.00247	-4.01	0.65	543	2	lasso	0.0028	0.0015	-0.61145	0.5409	FALSE
INTERVAL	DIMT1.12694.28.3-DIMT1	5	61683081	61699766	0.00471	rs1121882	3.27	rs11750272	0.00134	-3.95	0.048	387	387	susie	0.002	0.0056	0.6101	0.5418	FALSE
INTERVAL	IL27.EBI3.2829.19.2-IL27	16	28510683	28523372	0.01766	rs4788114	2.5	rs181209	0.021138	-8.57	0.61	205	1	top1	0.021	2.8e-17	-0.61	0.5419	FALSE
INTERVAL	RSPO3.13094.75.3-RSPO3	6	127000000	128000000	0.03655	rs2503112	-2.66	rs2489623	0.0367	11.29	-1.26	321	36	enet	0.045	6.8e-35	-0.6096	0.5421	FALSE
INTERVAL	IL6ST.2620.4.2-IL6ST	5	55230923	55290821	0.05663	rs162088	-2.73	rs6450357	0.0385	11.5	0.609	431	1	top1	0.039	3e-30	0.609	0.5425	FALSE
INTERVAL	PCOLCE.11237.49.3-PCOLCE	7	100000000	100000000	0.03458	rs4596570	-2.82	rs2075672	0.0198	-8.81	-1.004	283	22	enet	0.025	4.9e-20	0.60853	0.5428	FALSE
INTERVAL	CRHBP.6039.24.3-CRHBP	5	76248538	76276983	0.23815	rs4703731	2.78	rs2359427	0.232	27.7	-0.397	612	7	lasso	0.26	6.8e-214	-0.6052	0.545	FALSE
INTERVAL	CCL14.2900.53.3-CCL14	17	34310327	34329100	0.30808	rs1851503	3.77	rs9892586	0.148	-22.17	-0.154	280	47	enet	0.2	2.1e-165	0.60411	0.546	FALSE
INTERVAL	CNTN4.3298.52.2-CNTN4	3	2140497	3099645	0.23047	rs17885517	3.6	rs4685592	0.027359	-10.49	-0.32	1469	121	enet	0.16	1.8e-123	0.603	0.5466	FALSE
INTERVAL	CKM.2670.67.4-CKM	19	45809672	45826235	0.01036	rs4803766	-2.8	rs11880437	0.00311	-4.47	0.085	374	3	lasso	0.0078	2.1e-07	0.6027	0.54669	FALSE
INTERVAL	DLL1.5349.69.3-DLL1	6	171000000	171000000	0.01759	rs1535175	3.04	rs1028489	0.0122	-6.48	-0.601	387	26	enet	0.014	4e-12	0.6025	0.5468	FALSE
INTERVAL	SERPINA10.13119.26.3-SERPINA10	14	94749650	94759608	0.13123	rs927234	4.51	rs941591	0.197671	25.58	-0.602	802	1	top1	0.2	3.2e-160	-0.602	0.5471	FALSE
INTERVAL	PENK.9076.25.3-PENK	8	57349233	57359293	0.10299	rs7004092	2.46	rs2576575	0.108558	-19.02	-1.133	428	43	enet	0.15	1.1e-115	0.5973	0.55029	FALSE
INTERVAL	JAG1.5092.51.3-JAG1	20	10618332	10654694	0.02209	rs1033580	-3.98	rs2235811	0.0015	4.77	-0.133	599	29	enet	0.01	4e-09	-0.5967	0.5507	FALSE
INTERVAL	CCM2.12347.29.3-CCM2	7	45039074	45116068	0.00901	rs2877307	-2.93	rs2331224	0.000124	-3.82	0.9495	461	25	enet	0.0009	0.047	-0.59666	0.5507	FALSE
INTERVAL	ANGPT2.13660.76.3-ANGPT2	8	6357172	6420930	0.01591	rs2741658	-4	rs1968586	0.000204	-3.63	-1.02	962	47	enet	0.0026	0.0021	0.5954	0.55156	FALSE
INTERVAL	KLK3.8468.19.3-KLK3	19	51358171	51364020	0.01324	rs1274514	3.91	rs965537	0.00728	-5.27	-0.587	532	532	susie	0.0079	2e-07	0.5928	0.55334	FALSE
INTERVAL	CLPSL2.7767.1.3-CLPSL2	6	35744371	35747329	0.0048	rs749522	2.5	rs2143404	-0.000201	-3.06	0.186	410	410	susie	0.00068	0.072	-0.5909	0.5546	FALSE
INTERVAL	TIMP4.6462.12.3-TIMP4	3	12194551	12200851	0.08533	rs12491866	-2.74	rs454615	0.067333	-15.06	0.9275	516	516	susie	0.09	3.8e-70	-0.589	0.556	FALSE
INTERVAL	DNAJC17.14655.1.3-DNAJC17	15	41060067	41099675	0.05366	rs2242119	-2.87	rs690347	-0.00013	-4	0.846	308	75	enet	0.011	2.1e-09	0.5877	0.55675	FALSE
INTERVAL	ISLR2.13124.20.3-ISLR2	15	74392652	74430881	0.07903	rs1550434	-2.74	rs11635047	0.016887	9.28	-1.334	418	418	susie	0.065	1.8e-50	-0.5842	0.55906	FALSE
INTERVAL	MAN2B2.9251.28.3-MAN2B2	4	6576902	6625089	0.09001	rs7655574	2.73	rs2301790	0.097701	18.03	0.596	536	536	susie	0.098	5.6e-76	0.578	0.5633	FALSE
INTERVAL	OBP2B.5680.54.3-OBP2B	9	136000000	136000000	0.04111	rs657152	5.17	rs4962104	0.0382	-11.47	0.517	569	569	susie	0.038	3.6e-30	-0.57655	0.564	FALSE
INTERVAL	FCN1.3613.62.5-FCN1	9	138000000	138000000	0.19768	rs4842161	-2.94	rs11103600	0.126	20.43	1.239	662	83	enet	0.17	1.5e-132	0.577516	0.564	FALSE
INTERVAL	MIF.5356.2.3-MIF	22	24236191	24237414	0.00653	rs7287616	-2.56	rs5742303	0.00249	3.89	-0.489	404	4	lasso	0.0026	0.0021	-0.5763	0.5644	FALSE
INTERVAL	FRZB.2841.13.2-FRZB	2	184000000	184000000	0.00477	rs2675115	-2.88	rs4666885	0.00118	-3.97	-0.576	419	1	top1	0.0012	0.027	0.576	0.5646	FALSE
INTERVAL	HAPLN1.3196.6.2-HAPLN1	5	82933624	83017432	0.01163	rs256459	3.72	rs4466137	0.00155	-4.46	-0.807	391	391	susie	0.0028	0.0014	0.5761	0.5646	FALSE
INTERVAL	IMPDH1.5229.90.3-IMPDH1	7	128000000	128000000	0.01251	rs4731513	-2.52	rs6944392	0.00573	5.34	0.576	383	1	top1	0.0057	7.9e-06	0.576	0.5646	FALSE
INTERVAL	CSK.3363.31.4-CSK	15	75074398	75095539	0.00286	rs12441817	2.23	rs1378942	0.002507	4	-0.508	317	317	susie	0.0032	0.00068	-0.5753	0.5651	FALSE
INTERVAL	PVRL4.5734.13.3-NECTIN4	1	161000000	161000000	0.006	rs4589131	2.7	rs4656293	0.00117	-3.53	-0.572	426	1	top1	0.0012	0.027	0.572	0.5673	FALSE
INTERVAL	CRISPLD2.5691.2.3-CRISPLD2	16	84853590	84954374	0.07521	rs16975155	-2.7	rs4783072	0.022626	-9.04	-0.1648	826	35	enet	0.054	6.7e-42	-0.572	0.5674	FALSE
INTERVAL	ROR2.7861.9.3-ROR2	9	94325373	94712444	0.06397	rs2131301	-2.51	rs7870049	0.0105	8.46	0.285	639	639	susie	0.048	1.8e-37	0.571475	0.568	FALSE
INTERVAL	MAPK14.5007.1.1-MAPK14	6	35995488	36079013	0.00661	rs12662591	2.61	rs13196204	-0.000296	3.59	-2.047	405	405	susie	2.6e-05	0.3	-0.5686	0.5696	FALSE
INTERVAL	ENPP7.4435.66.2-ENPP7	17	77704681	77716021	0.34286	rs4789996	3.13	rs11871061	0.433	37.81	0.566	503	1	top1	0.43	0	0.566	0.571	FALSE
INTERVAL	PRTN3.3514.49.2-PRTN3	19	840963	848175	0.18889	rs4239605	3.77	rs12052108	0.114	-19.61	-0.9413	465	3	lasso	0.14	4.9e-114	0.5661	0.57132	FALSE
INTERVAL	LSAMP.2999.6.2-LSAMP	3	116000000	118000000	0.02717	rs11708237	-3.38	rs9856796	0.025432	-9.26	0.3219	1451	18	enet	0.028	1.6e-22	-0.563	0.5737	FALSE
INTERVAL	SERPINF2.3024.18.2-SERPINF2	17	1646130	1658562	0.00925	rs9892016	2.69	rs11078597	0.00594	-5.39	-0.036	443	443	susie	0.013	6.1e-11	-0.56264	0.574	FALSE
INTERVAL	TEK.3773.15.4-TEK	9	27109139	27230173	0.09137	rs7041500	-2.96	rs2273720	0.0414	11.81	-0.147	711	5	lasso	0.062	1.1e-47	0.56253	0.574	FALSE
INTERVAL	PLEKHA7.12731.12.3-PLEKHA7	11	16799842	17035990	0.01383	rs2072225	-2.77	rs400085	0.012748	6.83	-0.5616	525	1	top1	0.013	4.7e-11	-0.5616	0.5744	FALSE
INTERVAL	KLK14.8620.56.3-KLK14	19	51580752	51587502	0.25124	rs198977	2.64	rs2569491	0.153	22.54	0.412	607	64	enet	0.21	2.3e-170	-0.5611	0.57473	FALSE
INTERVAL	B3GALT6.7981.230.3-B3GALT6	1	1167629	1170421	0.00881	rs4970362	2.46	rs6697886	0.00321	-4.02	0.56	225	1	top1	0.0032	0.00066	-0.56	0.5755	FALSE
INTERVAL	CHST15.14097.86.3-CHST15	10	126000000	126000000	0.02193	rs885042	3.17	rs4397783	0.004151	-5.27	0.0538	634	634	susie	0.0079	2e-07	-0.558	0.57682	FALSE
INTERVAL	MAPKAPK2.3820.68.2-MAPKAPK2	1	207000000	207000000	0.00661	rs2981573	2.67	rs6669284	0.00352	3.67	-0.557	386	1	top1	0.0035	0.00038	-0.557	0.5775	FALSE
INTERVAL	NELL1.6544.33.3-NELL1	11	20691117	21597227	0.16523	rs1945428	2.77	rs8176786	0.11714	19.74	-0.499	1150	1150	susie	0.12	7.1e-92	-0.5561	0.5781	FALSE
INTERVAL	TNFSF12.5939.42.3-TNFSF12-TNFSF13	17	7452208	7464925	0.06945	rs872346	3.02	rs34790908	0.115	19.55	-0.813	468	16	lasso	0.14	2.5e-110	-0.55192	0.581	FALSE
INTERVAL	GNPDA1.8909.77.3-GNPDA1	5	141000000	141000000	0.00723	rs163920	-2.62	rs164080	0.00192	-3.87	-0.551	562	1	top1	0.0019	0.0068	0.551	0.5816	FALSE
INTERVAL	UCK2.12515.45.3-UCK2	1	166000000	166000000	0.00582	rs10489745	2.53	rs7525163	0.000728	3.46	0.55	593	593	susie	0.0013	0.021	-0.54886	0.5831	FALSE
INTERVAL	XXYLT1.6375.75.3-XXYLT1	3	195000000	195000000	0.05672	rs1773241	3.08	rs13072883	0.034192	-10.85	0.613	501	501	susie	0.051	1.8e-39	-0.549	0.5831	FALSE
INTERVAL	PLXNC1.4564.2.2-PLXNC1	12	94542499	94701451	0.27599	rs1485888	-2.95	rs6538487	0.115	-19.55	-1.039	727	79	enet	0.19	3e-157	0.5419	0.588	FALSE
INTERVAL	MANEA.8014.359.3-MANEA	6	96025419	96057333	0.51088	rs4839952	2.85	rs13205436	0.454	-38.68	0.541	334	1	top1	0.45	0	-0.5412	0.5884	FALSE
INTERVAL	TNFRSF18.5526.53.3-TNFRSF18	1	1138888	1142071	0.00393	rs4970362	2.46	rs35424002	0.000929	-3.49	0.332	221	221	susie	0.0014	0.017	-0.54051	0.5888	FALSE
INTERVAL	PDIA5.5593.11.3-PDIA5	3	123000000	123000000	0.2036	rs2303983	3.01	rs3792369	0.239679	28.34	-0.654	521	19	enet	0.25	7.7e-205	-0.539	0.5896	FALSE
INTERVAL	ADAMTS13.3175.51.5-ADAMTS13	9	136000000	136000000	0.16543	rs657152	5.06	rs13300216	0.14	-21.52	0.334	617	617	susie	0.23	8.8e-188	0.536378	0.592	FALSE
INTERVAL	RPIA.12333.87.3-RPIA	2	88991162	89050452	0.02669	rs6974	-2.46	rs1809526	0.0113	6.27	0.653	196	20	enet	0.017	3.6e-14	-0.5294	0.5965	FALSE
INTERVAL	MAPK3.2855.49.2-MAPK3	16	30125426	30134827	0.03834	rs35089016	-3.27	rs11865086	0.040398	12.14	0.6451	223	5	lasso	0.047	1.6e-36	0.529	0.5971	FALSE
INTERVAL	TYRO3.2611.72.2-TYRO3	15	41849873	41871536	0.00445	rs11549015	3.39	rs1473781	0.000981	4.17	1.332	389	6	enet	0.0026	0.002	0.5283	0.59732	FALSE
INTERVAL	LRP8.3323.37.1-LRP8	1	53711217	53793742	0.02126	rs1288490	-2.86	rs5174	0.00919	6.63	0.663	485	16	enet	0.018	3e-15	-0.52617	0.5988	FALSE
INTERVAL	NFASC.7179.69.3-NFASC	1	205000000	205000000	0.25345	rs1512113	-3.1	rs6663324	0.15	22.4	-0.748	674	55	enet	0.2	1.4e-160	-0.52327	0.6008	FALSE
INTERVAL	RRM2B.8925.25.3-RRM2B	8	103000000	103000000	0.02309	rs13278017	2.83	rs16869295	0.014735	7.36	0.523	511	1	top1	0.015	1.6e-12	0.523	0.60097	FALSE
INTERVAL	CHST9.11646.4.3-CHST9	18	24495595	24765281	0.04114	rs7233773	3.76	rs7227665	0.043161	12.5	-0.412	731	11	lasso	0.054	7.3e-42	-0.5215	0.602	FALSE
INTERVAL	CTSV.3364.76.2-CTSV	9	99794940	99801925	0.05369	rs7865758	2.84	rs4743059	0.0151	7.31	-0.305	230	23	enet	0.029	1.8e-23	-0.52133	0.602	FALSE
INTERVAL	CXCL5.2979.8.2-CXCL5	4	74861359	74864496	0.01153	rs7681912	2.57	rs425535	0.011872	6.4	0.942	339	6	enet	0.014	6.5e-12	-0.518	0.6047	FALSE
INTERVAL	KCNE3.8067.21.3-KCNE3	11	74165886	74178774	0.00343	rs17132914	-2.66	rs7129774	-0.000302	-2.8	-0.661	411	411	susie	0.0003	0.16	0.5173	0.6049	FALSE
INTERVAL	IL18R1.14079.14.3-IL18R1	2	103000000	103000000	0.14826	rs4851629	-3.23	rs1420106	0.201	25.98	0.274	582	31	enet	0.23	4.6e-192	0.5165	0.6055	FALSE
INTERVAL	FGFR3.13669.6.3-FGFR3	4	1795034	1810599	0.04988	rs4865438	3	rs2854918	0.004484	5.9	-2.395	274	32	enet	0.016	2.6e-13	-0.516	0.6061	FALSE
INTERVAL	GALP.9398.30.3-GALP	19	56687389	56697144	0.00864	rs8106001	-3.58	rs274170	0.0111	6.18	0.5113	572	1	top1	0.011	7.8e-10	0.5113	0.60915	FALSE
INTERVAL	COLGALT1.5638.23.3-COLGALT1	19	17666403	17693971	0.02304	rs8102140	4.64	rs4808666	0.0092	-5.7	0.333	441	4	lasso	0.011	6.6e-10	-0.5107	0.60958	FALSE
INTERVAL	NPTX2.6521.35.3-NPTX2	7	98246609	98259180	0.00583	rs903453	-3.11	rs900478	-0.000299	-3.37	1.423	339	339	susie	0.00095	0.042	-0.50852	0.6111	FALSE
INTERVAL	TMEM132A.7871.16.3-TMEM132A	11	60691935	60704631	0.23278	rs4939451	3.02	rs10897124	0.178533	24.39	0.324	381	11	lasso	0.26	3.7e-222	0.507	0.6122	FALSE
INTERVAL	PRKCA.2644.11.2-PRKCA	17	64298754	64806861	0.01202	rs9902312	2.99	rs9635753	0.0057	-4.63	0.505	717	1	top1	0.0057	8.4e-06	-0.505	0.614	FALSE
INTERVAL	APOF.12370.30.3-APOF	12	56754353	56756607	0.01689	rs7314242	2.92	rs11171806	0.0212	-8.63	-0.684	263	263	susie	0.022	1.4e-17	0.5037	0.615	FALSE
INTERVAL	EGF.5509.7.3-EGF	4	111000000	111000000	0.04358	rs4698761	3.31	rs2067004	0.050662	13.19	0.503	445	1	top1	0.051	2.1e-39	0.503	0.615	FALSE
INTERVAL	ADH4.8325.37.3-ADH4	4	100000000	100000000	0.00562	rs12639930	-3.87	rs2602836	0.00479	-4.64	-0.502	516	1	top1	0.0048	4.1e-05	0.502	0.6157	FALSE
INTERVAL	CHI3L2.9383.24.3-CHI3L2	1	112000000	112000000	0.0165	rs7541956	-3.59	rs11556868	0.0129	6.62	-0.496	587	1	top1	0.013	3.8e-11	-0.496	0.6199	FALSE
INTERVAL	FBP1.7206.20.3-FBP1	9	97365415	97402531	0.00891	rs959802	2.64	rs1769259	0.000788	-3.87	0.496	381	1	top1	0.00079	0.058	-0.496	0.62	FALSE
INTERVAL	HSP90B1.6393.63.3-HSP90B1	12	104000000	104000000	0.37103	rs17034439	2.94	rs7645	0.534	42	0.492	643	1	top1	0.53	0	0.4924	0.622	FALSE
INTERVAL	C8A.C8B.C8G.2429.27.4-C8G	9	140000000	140000000	0.00516	rs7847470	-3.26	rs10116414	-2.57e-05	4.26	1.291	380	12	enet	0.003	0.001	0.492953	0.622	FALSE
INTERVAL	LOXL2.6504.65.3-LOXL2	8	23154702	23282841	0.0101	rs8534	-3.83	rs11135722	-0.000211	-3.43	0.421	690	690	susie	0.003	0.001	0.4888	0.62495	FALSE
INTERVAL	APOA5.11318.20.3-APOA5	11	117000000	117000000	0.03363	rs12418858	2.49	rs12272004	0.015162	-7.39	-0.9	550	21	enet	0.018	3.9e-15	0.4879	0.6257	FALSE
INTERVAL	HGF.2681.23.2-HGF	7	81328322	81399754	0.01354	rs765619	-2.84	rs2214827	0.015	-7.17	-0.383	459	3	lasso	0.015	6e-13	0.4869	0.6263	FALSE
INTERVAL	C6.4127.75.1-C6	5	41142336	41261540	0.00579	rs4380707	3.28	rs896117	-0.000264	2.95	0.199	512	512	susie	0.00037	0.13	-0.4853	0.6275	FALSE
INTERVAL	RNASE6.5646.20.3-RNASE6	14	21249210	21250626	0.40738	rs945353	-3.1	rs1045922	0.383357	35.66	0.485	632	1	top1	0.38	0	0.485	0.6277	FALSE
INTERVAL	POFUT1.5634.39.3-POFUT1	20	30795683	30826470	0.32164	rs6089140	2.5	rs17268666	0.0782	-16.17	0.246	323	49	enet	0.079	5.4e-61	-0.4838	0.6285	FALSE
INTERVAL	ANXA2.4961.17.1-ANXA2	15	60639333	60695082	0.01705	rs341387	-3.72	rs12440452	0.011805	6.33	-0.481	591	1	top1	0.012	2.3e-10	-0.481	0.63052	FALSE
INTERVAL	GFRA1.3314.74.2-GFRA1	10	118000000	118000000	0.03694	rs17094644	3.78	rs4356140	0.02571	9.74	-0.615	599	15	enet	0.032	4.1e-25	-0.4801	0.63117	FALSE
INTERVAL	CD58.10938.13.3-CD58	1	117000000	117000000	0.00488	rs3748741	2.32	rs2246893	0.000584	3.81	0.478	425	1	top1	0.00058	0.087	0.478	0.6327	FALSE
INTERVAL	PCSK1.13388.57.3-PCSK1	5	95726119	95769847	0.51865	rs2350292	2.91	rs7713317	0.517	-41.32	-0.478	467	1	top1	0.52	0	0.478	0.6327	FALSE
INTERVAL	PILRA.8683.119.3-PILRA	7	99965153	99997719	0.00394	rs6963345	3.6	rs11761784	0.000563	3.34	0.235	324	324	susie	0.00085	0.051	0.47667	0.6336	FALSE
INTERVAL	MFAP2.9294.45.3-MFAP2	1	17300997	17307330	0.02027	rs2076614	2.77	rs761422	0.0127	8.13	0.474	341	5	lasso	0.018	4.1e-15	0.47584	0.6342	FALSE
INTERVAL	IL17C.9255.5.3-IL17C	16	88704999	88706881	0.00558	rs12599126	3.32	rs3751674	0.000101	3.08	-0.7058	370	370	susie	0.0014	0.019	0.475	0.6348	FALSE
INTERVAL	CD63.9190.7.3-CD63	12	56119107	56123491	0.00459	rs1056784	-3.31	rs1896034	0.00626	-4.7	-0.474	305	1	top1	0.0063	3.2e-06	0.474	0.635	FALSE
INTERVAL	C4A.C4B.4481.34.2-C4B	6	31949801	31970458	0.32958	rs17201431	2.67	rs1270942	0.039	-12.1	-0.721	225	75	enet	0.19	4.4e-154	0.4731	0.6361	FALSE
INTERVAL	MET.2837.3.2-MET	7	116000000	116000000	0.03408	rs193688	-2.94	rs437	0.0138	7.18	0.135	406	34	enet	0.017	1.9e-14	0.47234	0.6367	FALSE
INTERVAL	DOK2.14246.50.3-DOK2	8	21766384	21771371	0.01652	rs2070684	-2.64	rs7461577	0.002142	-4.23	-0.158	485	485	susie	0.0026	0.002	0.4695	0.63874	FALSE
INTERVAL	WFIKKN1.3191.50.2-WFIKKN1	16	679239	684116	0.02424	rs7206751	-3.11	rs17139376	0.010202	6.13	-0.288	452	5	lasso	0.01	2.6e-09	0.469	0.6389	FALSE
INTERVAL	GABARAPL2.12494.99.3-GABARAPL2	16	75600249	75611779	0.0256	rs4638613	4.01	rs2289063	0.02483	-9.24	-0.202	390	7	lasso	0.027	1.3e-21	0.469	0.639	FALSE
INTERVAL	CACNA2D3.8885.6.3-CACNA2D3	3	54156574	55108584	0.08679	rs6794724	-2.67	rs9839987	0.025733	9.38	-0.356	1124	57	enet	0.059	1.4e-45	-0.469	0.6393	FALSE
INTERVAL	ANGPT1.2811.27.1-ANGPT1	8	108000000	109000000	0.01087	rs281723	-2.86	rs2927113	-0.000193	3.83	0.133	594	22	enet	0.002	0.0055	0.4666	0.6408	FALSE
INTERVAL	CSF2RB.10512.13.3-CSF2RB	22	37309670	37336491	0.05401	rs713939	-3.39	rs2075936	0.0516	-13.14	0.465	705	1	top1	0.052	4.3e-40	-0.465	0.6419	FALSE
INTERVAL	DPP7.8346.9.3-DPP7	9	140000000	140000000	0.082	rs7848746	-3.26	rs4880091	0.0886	-17.29	0.554	365	365	susie	0.094	4.7e-73	-0.46444	0.642	FALSE
INTERVAL	SEMA5A.13132.14.3-SEMA5A	5	9035138	9546187	0.60367	rs2938828	3.29	rs6872486	0.325	32.83	0.018	950	77	enet	0.46	0	-0.464	0.6427	FALSE
INTERVAL	QDPR.11257.1.3-QDPR	4	17461884	17513857	0.36974	rs2058337	-2.39	rs7661303	0.215584	-26.71	-0.363	467	37	enet	0.22	3.1e-178	0.462	0.6443	FALSE
INTERVAL	THBS2.3339.33.1-THBS2	6	170000000	170000000	0.30694	rs11966235	-3.52	rs3763267	0.0608	14.25	-0.389	627	75	enet	0.16	9.8e-130	-0.4587	0.6465	FALSE
INTERVAL	NEGR1.13109.82.3-NEGR1	1	71861623	72748417	0.01959	rs1983588	-3.26	rs1675356	0.0185	8.15	0.45	560	560	susie	0.019	2.4e-15	0.45833	0.6467	FALSE
INTERVAL	PEX14.8300.82.3-PEX14	1	10532345	10690815	0.00526	rs1737618	2.67	rs670666	0.00568	4.66	0.458	439	1	top1	0.0057	8.6e-06	0.458	0.647	FALSE
INTERVAL	CHRDL2.6086.15.3-CHRDL2	11	74407474	74442430	0.07029	rs1789679	2.8	rs11607100	0.034099	-10.76	-0.736	461	461	susie	0.046	4.8e-36	0.4575	0.6473	FALSE
INTERVAL	CGA.LHB.2953.31.2-LHB	19	49519237	49520338	0.06856	rs4021	3.65	rs3764622	0.058	-14.13	-0.446	431	431	susie	0.059	1.7e-45	0.457	0.64769	FALSE
INTERVAL	FHIT.9826.135.3-FHIT	3	59735036	61237133	0.07364	rs4552310	-3.72	rs10510855	0.028213	9.89	1.057	1781	56	enet	0.067	4.2e-52	-0.457	0.6479	FALSE
INTERVAL	IL12RB2.3815.14.1-IL12RB2	1	67773047	67862583	0.02853	rs6700849	3.43	rs7555183	0.0259	-9.41	-0.59	539	12	enet	0.027	1.3e-21	0.45425	0.6497	FALSE
INTERVAL	NOTCH1.5107.7.2-NOTCH1	9	139000000	139000000	0.01809	rs7040209	-2.97	rs3125009	0.00587	5.2	0.351	395	18	enet	0.0062	3.2e-06	0.454283	0.65	FALSE
INTERVAL	VTI1B.8963.8.3-VTI1B	14	68113792	68141548	0.00741	rs9323498	3.09	rs2235967	0.001924	-4.09	0.975	358	358	susie	0.0032	0.00073	-0.4516	0.6515	FALSE
INTERVAL	MTHFS.14107.1.3-MTHFS	15	80125927	80189721	0.18577	rs1074390	-2.93	rs8030396	0.062558	-14.42	-1.318	599	66	enet	0.12	4e-90	0.4507	0.65221	FALSE
INTERVAL	NID1.3213.65.2-NID1	1	236000000	236000000	0.02939	rs9970726	-3.01	rs12409606	0.0095	5.91	-0.308	530	44	enet	0.01	2.6e-09	-0.44639	0.6553	FALSE
INTERVAL	CD36.2973.15.2-CD36	7	79998891	80308593	0.00862	rs10247306	-3.12	rs1537593	0.000454	3.8	0.302	557	557	susie	0.0014	0.018	0.44464	0.6566	FALSE
INTERVAL	IL22RA2.9456.34.3-IL22RA2	6	137000000	137000000	0.03985	rs1547296	2.6	rs12529779	0.00528	5.73	-0.426	494	42	enet	0.031	1.8e-24	-0.4421	0.6584	FALSE
INTERVAL	CCBL2.12682.5.3-KYAT3	1	89401456	89458636	0.01345	rs10801736	2.96	rs10801690	0.0164	-7.57	0.438	369	1	top1	0.016	8.7e-14	-0.438	0.6614	FALSE
INTERVAL	CCL21.2516.57.3-CCL21	9	34709002	34710121	0.02427	rs7862080	2.4	rs951005	0.00539	4.93	-0.241	356	23	enet	0.0086	5.6e-08	-0.43678	0.662	FALSE
INTERVAL	CTRB1.5671.1.3-CTRB1	16	75252898	75258822	0.38213	rs4638613	4.01	rs8051363	0.182944	-24.63	0.905	395	62	enet	0.24	3.1e-201	-0.437	0.6621	FALSE
INTERVAL	TAPBP.12378.71.3-TAPBP	6	33267471	33282164	0.76065	rs1057149	3.24	rs1059288	0.12	19.97	-0.802	500	500	susie	0.26	2.7e-216	0.4365	0.6625	FALSE
INTERVAL	SNX8.6925.26.3-SNX8	7	2291405	2393953	0.00539	rs10239050	-2.67	rs12699299	0.000206	-4.17	0.434	455	1	top1	0.00021	0.2	-0.434	0.6643	FALSE
INTERVAL	RPN1.10490.3.3-RPN1	3	128000000	128000000	0.04377	rs9850534	2.43	rs2712419	0.061353	14.5	-0.431	352	352	susie	0.062	5.8e-48	-0.432	0.6656	FALSE
INTERVAL	NISCH.12738.43.3-NISCH	3	52489134	52527087	0.01654	rs13303	2.83	rs9856575	0.014259	-7.07	-0.432	375	1	top1	0.014	3.5e-12	0.432	0.6657	FALSE
INTERVAL	BTNL9.7950.142.3-BTNL9	5	180000000	180000000	0.006	rs307814	3.58	rs7731198	0.00112	3.73	0.175	275	3	lasso	0.0024	0.0028	0.4314	0.6661	FALSE
INTERVAL	CSNK2A1.5224.20.3-CSNK2A1	20	459116	524465	0.01385	rs2317321	-3.19	rs533747	0.000732	-3.76	0.431	639	1	top1	0.00073	0.065	-0.431	0.6665	FALSE
INTERVAL	FBP2.9867.23.3-FBP2	9	97321002	97356075	0.01219	rs959802	2.64	rs600130	0.00407	-4.95	0.174	382	5	lasso	0.0088	3.7e-08	0.430168	0.667	FALSE
INTERVAL	LILRA5.7787.25.3-LILRA5	19	54818353	54824409	0.21056	rs10418607	-2.77	rs651279	0.135	-21.13	-0.609	441	83	enet	0.16	3e-124	0.4284	0.66835	FALSE
INTERVAL	VIT.6234.74.3-VIT	2	36923833	37041935	0.28206	rs4670560	3.11	rs11124542	0.077	15.98	0.02	621	98	enet	0.19	4.4e-153	-0.4281	0.6686	FALSE
INTERVAL	COTL1.4905.63.1-COTL1	16	84599200	84651683	0.00655	rs11643870	-2.77	rs958577	-0.000287	3.29	2.199	895	895	susie	0.0011	0.03	-0.427	0.6695	FALSE
INTERVAL	CAMK1.3592.4.3-CAMK1	3	9799026	9811676	0.00788	rs2600162	2.45	rs3868042	-0.000277	3.05	-1.012	428	428	susie	0.00043	0.12	0.425	0.6706	FALSE
INTERVAL	GCG.4891.50.1-GCG	2	163000000	163000000	0.00504	rs17783344	2.76	rs7573979	0.00251	-3.4	0.423	271	1	top1	0.0025	0.0023	-0.423	0.6723	FALSE
INTERVAL	SIRPA.5430.66.3-SIRPA	20	1875154	1920543	0.75532	rs2209313	-3.38	rs6075340	0.754	-49.89	0.421	713	1	top1	0.75	0	-0.421	0.6737	FALSE
INTERVAL	MESDC2.5594.87.3-MESD	15	81239667	81282219	0.00867	rs11072961	2.69	rs7182549	-0.000296	-3.3	1.312	481	481	susie	0.00034	0.14	-0.421	0.67372	FALSE
INTERVAL	GP5.7185.29.3-GP5	3	194000000	194000000	0.0142	rs1773241	3.08	rs11900	0.018364	-8.01	0.42	513	1	top1	0.018	3.2e-15	-0.42	0.6745	FALSE
INTERVAL	ADAM23.7049.2.3-ADAM23	2	207000000	207000000	0.41996	rs16838046	-2.86	rs1921673	0.0952	-18.57	0.354	528	98	enet	0.24	5.3e-201	-0.4194	0.675	FALSE
INTERVAL	JAM3.2998.53.2-JAM3	11	134000000	134000000	0.0099	rs586313	-3.47	rs1258854	0.000621	4.13	1.394	604	4	enet	0.0025	0.0022	0.4191	0.6751	FALSE
INTERVAL	SEC11C.10658.28.3-SEC11C	18	56806709	56826068	0.00632	rs9958159	3.17	rs1458932	-0.000213	-3.55	0.098	612	612	susie	0.00066	0.075	-0.4175	0.6763	FALSE
INTERVAL	FCGR2A.3309.2.2-FCGR2A	1	161000000	161000000	0.84346	rs4589131	2.7	rs1801274	0.789	-51.05	0.4171	445	1	top1	0.79	0	-0.41706	0.6766	FALSE
INTERVAL	ROBO1.5740.17.3-ROBO1	3	78646390	79816965	0.01207	rs9828140	3.35	rs3773236	0.009586	5.75	0.417	640	1	top1	0.0096	1e-08	0.417	0.6767	FALSE
INTERVAL	VEGFC.3132.1.1-VEGFC	4	178000000	178000000	0.13298	rs6857056	2.95	rs17662974	0.007045	5.76	2.105	538	78	enet	0.047	8.9e-37	-0.415	0.6778	FALSE
INTERVAL	MLN.5631.83.3-MLN	6	33762450	33771788	0.09129	rs4559081	2.35	rs9394169	0.109	19.05	-0.317	524	18	enet	0.14	2.8e-107	-0.4146	0.6784	FALSE
INTERVAL	VAPB.7181.17.3-VAPB	20	56964178	57026157	0.01236	rs4811996	-2.69	rs1810839	0.000225	3.52	-0.211	655	655	susie	0.001	0.035	0.4131	0.6796	FALSE
INTERVAL	FAM171B.8851.42.3-FAM171B	2	188000000	188000000	0.09938	rs2084750	-2.57	rs16828182	0.0694	-15.26	-0.025	291	22	enet	0.077	2.8e-59	-0.4074	0.6837	FALSE
INTERVAL	CCDC134.5587.3.3-CCDC134	22	42196683	42222303	0.00744	rs762995	3.34	rs9607821	0.00192	-4.2	0.406	315	1	top1	0.0019	0.0067	-0.406	0.6847	FALSE
INTERVAL	CLEC2L.8242.9.3-CLEC2L	7	139000000	139000000	0.00606	rs17181356	-3.33	rs10277664	0.000652	3.55	-0.406	424	1	top1	0.00065	0.076	-0.406	0.6847	FALSE
INTERVAL	C4A.C4B.4481.34.2-C4B_2	6	31982539	32003195	0.33246	rs17201431	2.67	rs1270942	0.0423	-12.1	-0.721	191	70	enet	0.19	6.1e-154	0.4053	0.6852	FALSE
INTERVAL	AZGP1.9312.8.3-AZGP1	7	99564343	99573780	0.01758	rs6963345	3.66	rs12705070	0.00911	-6.86	-0.633	264	4	lasso	0.011	7.7e-10	0.40232	0.6874	FALSE
INTERVAL	PCDH9.10558.26.3-PCDH9	13	66876967	67804468	0.06784	rs9317594	3.52	rs913493	0.016991	8.17	-0.387	774	37	enet	0.044	1.8e-34	0.4024	0.68742	FALSE
INTERVAL	CREB3L4.11308.8.3-CREB3L4	1	154000000	154000000	0.03083	rs4845622	-2.95	rs6661009	0.0571	13.91	0.402	331	1	top1	0.057	2.5e-44	0.402	0.6877	FALSE
INTERVAL	ICOSLG.9303.9.3-ICOSLG	21	45642874	45660849	0.45862	rs11909068	3.05	rs2070561	0.224907	-27.27	0.2444	489	20	enet	0.26	9e-214	-0.4017	0.6879	FALSE
INTERVAL	COLEC12.9787.23.3-COLEC12	18	319361	500722	0.0049	rs12955326	-3.39	rs527383	-0.000294	3.09	1.916	562	562	susie	0.00033	0.15	-0.4005	0.6888	FALSE
INTERVAL	IGFLR1.7244.16.3-IGFLR1	19	36230058	36233354	0.16644	rs17882184	3.02	rs12459634	0.163	-23.21	-0.729	436	436	susie	0.19	1.6e-153	0.4003	0.68891	FALSE
INTERVAL	HP.3054.3.2-HP	16	72088491	72094954	0.76778	rs3815192	-2.55	rs217181	0.236935	27.99	1.631	353	73	enet	0.57	0	-0.398	0.6903	FALSE
INTERVAL	CHST11.7779.86.3-CHST11	12	105000000	105000000	0.14103	rs1704921	2.88	rs1704879	0.0613	-14.42	0.645	874	67	enet	0.12	2.7e-91	-0.3966	0.692	FALSE
INTERVAL	LILRB5.7015.8.3-LILRB5	19	54754263	54761164	0.78089	rs10403690	2.91	rs2361797	0.384	35.65	-0.394	473	1	top1	0.38	0	-0.394	0.69358	FALSE
INTERVAL	MMP10.8479.4.3-MMP10	11	103000000	103000000	0.10927	rs2155053	-2.79	rs486055	0.033032	-10.51	0.4492	517	66	enet	0.077	8.3e-60	-0.3931	0.6943	FALSE
INTERVAL	CPM.7768.10.3-CPM	12	69235977	69365350	0.0378	rs3782346	-2.83	rs10748118	0.00631	-5.57	1.842	558	44	enet	0.013	3e-11	-0.3926	0.695	FALSE
INTERVAL	NAGK.3894.15.2-NAGK	2	71291474	71306935	0.12397	rs13003996	-2.53	rs2287329	0.0999	-19.08	0.764	531	30	enet	0.13	2.1e-104	-0.3837	0.7012	FALSE
INTERVAL	MPG.12438.127.3-MPG	16	127006	135852	0.02167	rs7206751	-3.11	rs710079	0.011457	6.47	0.382	242	1	top1	0.011	4.2e-10	0.382	0.7025	FALSE
INTERVAL	GSTM1.7239.9.3-GSTM1	1	110000000	110000000	0.06648	rs10127988	-3.64	rs2234696	0.0109	7.72	-0.885	452	34	enet	0.035	1e-27	-0.38184	0.7026	FALSE
INTERVAL	GXYLT1.8229.1.3-GXYLT1	12	42475647	42538681	0.08093	rs11181284	-3.19	rs1492364	0.04	12.49	-1.33	456	43	enet	0.064	1.5e-49	-0.3808	0.703	FALSE
INTERVAL	MYZAP.13924.13.3-MYZAP	15	57884106	58006943	0.00491	rs1020888	4.19	rs8035539	0.000967	-3.64	-0.436	713	3	lasso	0.0027	0.0016	0.3811	0.70315	FALSE
INTERVAL	TNXB.5698.60.3-TNXB	6	32008931	32083111	0.52616	rs17201431	2.67	rs4151659	0.114	21.5	0.771	207	80	enet	0.34	7.8e-295	0.381	0.7032	FALSE
INTERVAL	CA1.4969.2.1-CA1	8	86239837	86291243	0.08386	rs359535	2.15	rs10103501	0.006531	-6.74	1.487	211	14	enet	0.013	1.4e-11	-0.3802	0.70381	FALSE
INTERVAL	CXCL1.2985.35.1-CXCL1	4	74735110	74736959	0.21047	rs16849384	2.67	rs516224	0.227072	27.39	-0.992	333	12	lasso	0.29	1.4e-245	-0.379	0.7045	FALSE
INTERVAL	PSG5.9314.9.3-PSG5	19	43670408	43690688	0.01896	rs2355988	-2.26	rs2354285	0.00881	6.46	-0.757	238	7	lasso	0.013	2.2e-11	-0.3788	0.70485	FALSE
INTERVAL	VPS4A.11476.43.3-VPS4A	16	69345259	69358949	0.0049	rs7202333	3.29	rs3817030	0.000659	3.61	0.437	310	310	susie	0.0009	0.047	0.378	0.7057	FALSE
INTERVAL	IL27RA.5132.71.3-IL27RA	19	14142560	14163743	0.44034	rs7260110	2	rs35026308	0.278	-30.39	-0.376	286	286	susie	0.28	1.1e-236	0.3776	0.70576	FALSE
INTERVAL	CNTFR.2711.6.2-CNTFR	9	34551430	34590121	0.02865	rs13296914	3.07	rs1571401	0.00762	-5.31	-0.129	359	33	enet	0.013	4e-11	0.377725	0.706	FALSE
INTERVAL	SPARC.3043.49.2-SPARC	5	151000000	151000000	0.0154	rs159494	2.69	rs7709656	0.00108	-4.08	-0.3099	570	570	susie	0.0044	8.1e-05	0.3765	0.7066	FALSE
INTERVAL	DNER.9769.48.3-DNER	2	230000000	231000000	0.01364	rs17677612	-2.6	rs6749045	0.00351	-5.33	-0.192	658	12	enet	0.013	6.9e-11	-0.3732	0.709	FALSE
INTERVAL	UROS.11248.43.3-UROS	10	127000000	128000000	0.03479	rs17758801	2.78	rs10901430	0.027549	9.86	1.07	589	12	enet	0.03	7.5e-24	0.3714	0.71036	FALSE
INTERVAL	IL17RD.3376.49.2-IL17RD	3	57124010	57204334	0.1012	rs6445877	-3.34	rs6792236	0.102315	19.37	0.798	442	442	susie	0.13	1.9e-104	0.369	0.7123	FALSE
INTERVAL	IL22RA2.5087.5.3-IL22RA2	6	137000000	137000000	0.03584	rs1547296	2.6	rs4896243	0.00661	-6.22	-0.316	494	32	enet	0.021	4.9e-17	0.3672	0.7134	FALSE
INTERVAL	FAM20B.7198.197.3-FAM20B	1	179000000	179000000	0.02598	rs10913733	2.47	rs7520456	0.00652	6.07	-0.465	498	8	lasso	0.011	1.3e-09	-0.36544	0.7148	FALSE
INTERVAL	DSC2.13126.52.3-DSC2	18	28645940	28682378	0.0445	rs7243239	-2.85	rs1790683	0.017143	7.69	1.067	512	27	enet	0.027	1.8e-21	-0.3616	0.7177	FALSE
INTERVAL	CCNH.9848.22.3-CCNH	5	86687311	86708836	0.01864	rs841127	3.09	rs6872466	0.0134	-7.41	0.353	257	6	lasso	0.015	6.5e-13	-0.3607	0.7184	FALSE
INTERVAL	CCL15.3509.1.1-CCL15	17	34310692	34328660	0.37607	rs1851503	3.77	rs1719199	0.286	30.73	-0.9083	280	22	enet	0.33	2.2e-292	-0.35994	0.719	FALSE
INTERVAL	ARFGAP2.11664.32.3-ARFGAP2	11	47185848	47198676	0.00415	rs7939069	2.53	rs2029298	0.002987	4.69	0.359	295	1	top1	0.003	0.00098	0.359	0.7196	FALSE
INTERVAL	FAP.5029.3.1-FAP	2	163000000	163000000	0.01812	rs17783344	2.76	rs4664450	0.00628	5.08	0.358	275	1	top1	0.0063	3e-06	0.358	0.7203	FALSE
INTERVAL	GCKR.5223.59.3-GCKR	2	27719709	27746554	0.00382	rs10865456	-2.27	rs780094	0.00428	-4.71	-0.355	286	1	top1	0.0043	9.9e-05	0.355	0.7226	FALSE
INTERVAL	MAPK13.5006.71.1-MAPK13	6	36095586	36107842	0.04139	rs12662591	2.61	rs10447396	0.038	11.32	0.283	371	5	lasso	0.038	5.7e-30	0.3489	0.7272	FALSE
INTERVAL	ARHGAP1.11955.1.3-ARHGAP1	11	46698630	46722165	0.00343	rs17787739	-2.23	rs10838599	0.00057	3.79	0.306	253	253	susie	0.0013	0.022	0.3479	0.7279	FALSE
INTERVAL	DNAJC10.8297.8.3-DNAJC10	2	184000000	184000000	0.00611	rs2675115	-2.88	rs16823785	6.91e-05	-3.55	0.0339	452	452	susie	0.00054	0.095	0.3464	0.729	FALSE
INTERVAL	LCTL.10890.135.3-LCTL	15	66839517	66858317	0.00725	rs10518678	-2.91	rs9806624	0.000467	4.05	-1.081	592	11	enet	0.0019	0.0064	0.3463	0.72911	FALSE
INTERVAL	MSR1.3684.78.3-MSR1	8	15965387	16424999	0.00536	rs535726	-3.62	rs2689646	0.002356	-3.81	-0.346	837	1	top1	0.0024	0.003	0.346	0.72934	FALSE
INTERVAL	YWHAB.YWHAE.YWHAG.YWHAH.YWHAQ.YWHAZ.SFN.4707.50.2-YWHAH	22	32340447	32353590	0.01438	rs5753917	3.7	rs5994451	0.00865	-5.95	-0.143	479	20	enet	0.0095	1.1e-08	-0.3444	0.7305	FALSE
INTERVAL	S100A4.14116.129.3-S100A4	1	154000000	154000000	0.0402	rs11497739	-2.62	rs4595398	0.0314	10.38	0.343	415	1	top1	0.031	6.6e-25	0.343	0.7316	FALSE
INTERVAL	NQO2.9754.33.3-NQO2	6	2988221	3019996	0.49726	rs17136529	-3.03	rs9405188	0.189	-25.04	0.383	683	59	enet	0.38	0	-0.3423	0.7321	FALSE
INTERVAL	IL1RAP.14048.7.3-IL1RAP	3	190000000	190000000	0.44035	rs7613308	2.54	rs1058843	0.482604	39.93	0.337	596	1	top1	0.48	0	0.337	0.7361	FALSE
INTERVAL	ERBB3.2617.56.35-ERBB3	12	56473641	56497289	0.04081	rs1056784	-3.31	rs2292238	0.0131	-6.69	0.333	296	1	top1	0.013	2.3e-11	-0.333	0.739	FALSE
INTERVAL	FSTL1.13112.179.3-FSTL1	3	120000000	120000000	0.04093	rs1267693	-2.07	rs1259334	0.012202	6.88	-0.197	399	49	enet	0.022	5.5e-18	-0.331	0.7406	FALSE
INTERVAL	BST1.4535.50.2-BST1	4	15704573	15739936	0.60044	rs12511202	2.97	rs4273468	0.583367	-43.9	0.328	562	1	top1	0.58	0	-0.328	0.7429	FALSE
INTERVAL	COLEC12.5457.5.2-COLEC12	18	319361	500722	0.04673	rs12955326	-3.39	rs2846667	0.014107	-7.59	-0.161	562	6	lasso	0.02	3e-16	-0.3272	0.7435	FALSE
INTERVAL	TAGLN.9756.6.3-TAGLN	11	117000000	117000000	0.00918	rs587443	3.62	rs11216137	0.001691	-3.89	-0.327	543	1	top1	0.0017	0.01	0.327	0.7437	FALSE
INTERVAL	HHLA2.14132.21.3-HHLA2	3	108000000	108000000	0.0054	rs10933931	2.42	rs9820932	-0.000234	3.51	-0.414	469	2	lasso	-2.8e-05	0.34	-0.327	0.7439	FALSE
INTERVAL	EVA1C.8877.22.3-EVA1C	21	33784314	33887707	0.01274	rs7278639	4.13	rs2833866	0.010582	6.83	0.058	548	5	enet	0.012	3.9e-10	0.325	0.7452	FALSE
INTERVAL	CCL3.3040.59.1-CCL3	17	34415602	34417515	0.14417	rs1851503	3.77	rs1102934	0.121	20.05	-0.093	265	41	enet	0.14	2.4e-114	-0.32419	0.746	FALSE
INTERVAL	CCL27.2192.63.10-CCL27	9	34661877	34664045	0.01886	rs7862080	2.42	rs12551313	0.00876	-5.53	-0.319	350	1	top1	0.0088	4.3e-08	0.319	0.75	FALSE
INTERVAL	FAM171B.8786.6.3-FAM171B	2	188000000	188000000	0.00403	rs2084750	-2.57	rs3114942	0.000531	-4.13	0.955	291	291	susie	0.003	0.001	0.3183	0.7503	FALSE
INTERVAL	GALNT1.7090.17.3-GALNT1	18	33161081	33291798	0.00588	rs1241347	-3.31	rs998626	0.000427	-3.47	0.168	421	421	susie	0.00067	0.074	-0.3175	0.7509	FALSE
INTERVAL	CCL15.14109.15.3-CCL15	17	34310692	34328660	0.42011	rs1851503	3.77	rs1719199	0.329	33	-0.9083	280	19	enet	0.39	0	-0.31512	0.753	FALSE
INTERVAL	CD300A.5630.48.3-CD300A	17	72462555	72480933	0.25579	rs4789097	3.32	rs2706506	0.122	-20.17	-0.344	500	500	susie	0.2	5.3e-159	0.313	0.754	FALSE
INTERVAL	SLAMF7.5487.7.3-SLAMF7	1	161000000	161000000	0.46471	rs1557524	3.68	rs3766370	0.258	-29.22	-0.237	452	98	enet	0.36	0	0.31207	0.755	FALSE
INTERVAL	IDUA.3169.70.2-IDUA	4	980785	998316	0.34937	rs17781378	-2.81	rs3796622	0.16632	-23.47	-1.128	399	61	enet	0.3	7.2e-255	0.306	0.7594	FALSE
INTERVAL	CDH1.2501.51.3-CDH1	16	68771128	68869451	0.0039	rs7202333	3.29	rs4076177	0.004095	-4.46	0.306	342	1	top1	0.0041	0.00014	-0.306	0.7596	FALSE
INTERVAL	EPHB2.5077.28.3-EPHB2	1	23037332	23241818	0.15047	rs10917221	3.14	rs6687487	0.0716	-15.44	-0.1	524	26	enet	0.086	5.4e-67	-0.30507	0.7603	FALSE
INTERVAL	S100A2.11969.5.3-S100A2	1	154000000	154000000	0.00807	rs11497739	-2.62	rs6702891	0.00156	-4.12	0.352	413	3	lasso	0.0038	0.00023	-0.30387	0.7612	FALSE
INTERVAL	AHSG.3581.53.3-AHSG	3	186000000	186000000	0.13261	rs2239612	4.08	rs6444149	0.168219	-23.62	0.147	545	10	lasso	0.21	4.2e-167	-0.302	0.7625	FALSE
INTERVAL	ESAM.7841.84.3-ESAM	11	125000000	125000000	0.02989	rs12791760	2.45	rs11219769	0.016863	-7.62	-0.302	516	1	top1	0.017	4.2e-14	0.302	0.7627	FALSE
INTERVAL	SAT2.12524.18.3-SAT2	17	7529552	7531194	0.03349	rs872346	3.02	rs9913778	0.0103	-7.43	-0.425	480	29	enet	0.023	1.1e-18	-0.30182	0.763	FALSE
INTERVAL	LRCH4.8984.28.3-LRCH4	7	100000000	100000000	0.00407	rs34312198	3.09	rs1617640	-0.000274	-3.12	-0.2491	289	289	susie	3.5e-05	0.29	0.29713	0.7664	FALSE
INTERVAL	CCL25.14068.29.3-CCL25	19	8117651	8127534	0.07766	rs17160348	3.02	rs7259568	0.0577	13.87	0.1554	436	436	susie	0.078	4.5e-60	0.2969	0.76652	FALSE
INTERVAL	ISG15.14148.2.3-ISG15	1	948803	949920	0.02263	rs11586188	-2.52	rs3128117	0.018	7.88	0.4	180	180	susie	0.02	3.8e-16	0.29435	0.7685	FALSE
INTERVAL	EIF1AD.13545.97.3-EIF1AD	11	65764016	65769647	0.01655	rs613924	-2.17	rs3825068	0.010053	6.27	0.925	348	348	susie	0.011	1e-09	0.2937	0.769	FALSE
INTERVAL	KRT5.11177.16.3-KRT5	12	52908359	52914471	0.01028	rs6580908	3.86	rs638907	0.00732	-5.45	-0.294	787	1	top1	0.0073	5.1e-07	0.294	0.769	FALSE
INTERVAL	IGFBP6.14088.38.3-IGFBP6	12	53491220	53496129	0.00958	rs6580908	3.86	rs822688	0.00584	-4.67	-0.292	511	1	top1	0.0058	6.6e-06	0.292	0.77	FALSE
INTERVAL	PYY.3727.35.1-PYY	17	42030106	42081837	0.01041	rs28513436	-2.66	rs8074783	0.00298	-5.2	-0.4414	385	385	susie	0.0039	0.00019	0.29252	0.77	FALSE
INTERVAL	ICOSLG.5061.27.3-ICOSLG	21	45642874	45660849	0.016	rs11909068	3.05	rs2070561	0.010654	-6.08	0.2444	489	489	susie	0.011	1.1e-09	-0.2905	0.7714	FALSE
INTERVAL	PLCG1.4563.61.2-PLCG1	20	39765600	39811629	0.01523	rs3092030	-2.33	rs753381	0.0145	-7.83	-0.19	427	427	susie	0.015	8.2e-13	0.2904	0.7715	FALSE
INTERVAL	PTHLH.2962.50.2-PTHLH	12	28111017	28125638	0.01263	rs12422294	-2.67	rs2881787	0.0114	6.57	0.029	496	496	susie	0.012	1.6e-10	0.2896	0.772	FALSE
INTERVAL	NT5C.12560.9.3-NT5C	17	73126320	73127890	0.04722	rs4789097	3.32	rs8073615	0.00197	-4.64	0.442	388	29	enet	0.015	1.6e-12	0.28951	0.772	FALSE
INTERVAL	LGALS2.3033.57.1-LGALS2	22	37966255	37978623	0.05266	rs713939	-3.39	rs2281097	0.0366	11.33	-0.304	516	2	lasso	0.038	5.2e-30	-0.2893	0.7723	FALSE
INTERVAL	KIR2DS2.10428.1.3-KIR2DS2	19	55250100	55264425	0.09922	rs703467	-3.2	rs10407012	0.0232	-8.88	0.227	479	93	enet	0.048	1.1e-37	0.2885	0.77297	FALSE
INTERVAL	PAM.5620.13.3-PAM	5	102000000	102000000	0.30598	rs34225	2.87	rs3756583	0.107	-18.97	-0.455	385	86	enet	0.18	6.6e-147	0.2836	0.7767	FALSE
INTERVAL	STX8.10903.50.3-STX8	17	9153788	9479908	0.01491	rs2531853	-3.4	rs10521157	0.00176	4.63	0.281	696	1	top1	0.0018	0.0091	0.281	0.779	FALSE
INTERVAL	TNC.4155.3.2-TNC	9	118000000	118000000	0.43812	rs7848647	-2.68	rs7021589	0.209	26.26	-0.188	663	663	susie	0.26	6.8e-215	0.279749	0.78	FALSE
INTERVAL	CPZ.6493.9.3-CPZ	4	8594387	8621488	0.02757	rs4696917	3.34	rs871363	0.023777	-9.07	0.489	371	18	enet	0.029	2.6e-23	-0.276	0.7822	FALSE
INTERVAL	NDST1.6927.7.3-NDST1	5	150000000	150000000	0.02871	rs3829987	3.11	rs11994	0.00829	6.76	0.9071	546	6	lasso	0.023	1.9e-18	0.2764	0.7823	FALSE
INTERVAL	DKK3.3607.71.6-DKK3	11	11984653	12031316	0.13239	rs3763823	2.98	rs11022119	0.064139	14.66	-0.799	817	25	enet	0.072	6.4e-56	-0.2753	0.7831	FALSE
INTERVAL	DPT.4979.34.2-DPT	1	169000000	169000000	0.18229	rs16860326	-2.96	rs628718	0.0902	-17.44	-1.299	594	59	enet	0.15	4.7e-121	0.27422	0.7839	FALSE
INTERVAL	IL18R1.3446.7.2-IL18R1	2	103000000	103000000	0.31344	rs4851629	-3.23	rs1420106	0.381	35.52	0.274	582	1	top1	0.38	0	0.274	0.7841	FALSE
INTERVAL	TCN1.11232.46.3-TCN1	11	59620273	59634048	0.17269	rs1151102	2.17	rs12277676	0.033337	-10.82	-0.0683	372	39	enet	0.056	3.3e-43	0.2732	0.7847	FALSE
INTERVAL	CHI3L1.11104.13.3-CHI3L1	1	203000000	203000000	0.63379	rs11587584	-2.89	rs880633	0.511	41.07	0.272	497	1	top1	0.51	0	0.272	0.7856	FALSE
INTERVAL	B3GNT8.9297.12.3-B3GNT8	19	41931264	41934635	0.15202	rs1800472	2.51	rs284663	0.265	-29.71	-0.2633	367	4	lasso	0.27	5e-225	0.2713	0.78614	FALSE
INTERVAL	THBS3.8982.65.3-THBS3	1	155000000	155000000	0.00537	rs35154152	-2.75	rs4971066	0.000646	-4.06	-1.059	342	342	susie	0.0022	0.0037	0.27084	0.7865	FALSE
INTERVAL	APOB.2797.56.2-APOB	2	21224301	21266945	0.0094	rs340599	-2.53	rs679899	0.00561	4.73	-0.27	446	1	top1	0.0056	9.8e-06	-0.27	0.7872	FALSE
INTERVAL	PAFAH1B2.2642.4.1-PAFAH1B2	11	117000000	117000000	0.00437	rs587443	3.62	rs17120251	0.002889	4.32	0.42	575	575	susie	0.0034	0.00046	-0.2686	0.7882	FALSE
INTERVAL	EPHB2.8348.4.3-EPHB2	1	23037332	23241818	0.14817	rs10917221	3.14	rs6687487	0.067	-14.93	-0.1	524	9	lasso	0.081	1.8e-62	-0.26836	0.7884	FALSE
INTERVAL	IL5RA.4491.4.2-IL5RA	3	3111233	3168297	0.3448	rs17885517	3.6	rs2290610	0.055106	13.58	-0.179	860	96	enet	0.19	2.6e-152	-0.268	0.7886	FALSE
INTERVAL	GFRA2.2515.14.3-GFRA2	8	21547915	21669869	0.15843	rs4871976	2.61	rs15881	0.056779	13.81	-0.0898	584	78	enet	0.14	2.2e-113	-0.2655	0.79062	FALSE
INTERVAL	CXCL9.9188.119.3-CXCL9	4	76922428	76928641	0.00967	rs6838240	3.13	rs2276886	0.00616	-5.25	-0.524	471	471	susie	0.0065	1.9e-06	0.263	0.7926	FALSE
INTERVAL	LRPAP1.3640.14.3-LRPAP1	4	3508103	3534286	0.06074	rs16844751	-3.31	rs16844464	0.033187	-10.57	-0.191	334	334	susie	0.034	7.3e-27	0.262	0.7936	FALSE
INTERVAL	CEL.9796.4.3-CEL	9	136000000	136000000	0.15496	rs657152	5.13	rs640720	0.0463	12.53	0.213	532	57	enet	0.09	1.5e-69	-0.2606	0.794	FALSE
INTERVAL	TAX1BP3.12498.12.3-TAX1BP3	17	3566196	3571976	0.01047	rs465563	-3.34	rs456253	0.00143	-4.3	-0.0286	530	7	enet	0.0017	0.0098	-0.25961	0.795	FALSE
INTERVAL	GSTT2B.11273.176.3-GSTT2B	22	24299601	24303373	0.01874	rs7287616	-2.56	rs1002286	0.0116	6.56	-0.159	390	4	lasso	0.013	2.8e-11	-0.2592	0.7955	FALSE
INTERVAL	CXCL11.3038.9.2-CXCL11	4	76954835	76962568	0.0297	rs6838240	3.13	rs10336	0.03485	10.8	-0.186	491	10	lasso	0.036	1e-28	-0.256	0.798	FALSE
INTERVAL	C10orf54.14123.34.3-VSIR	10	73507316	73533255	0.02455	rs10999920	-2.98	rs10762477	0.020749	8.54	0.255	607	1	top1	0.021	5.5e-17	0.255	0.79872	FALSE
INTERVAL	PATE4.8065.245.3-PATE4	11	126000000	126000000	0.0727	rs679736	-2.4	rs665677	0.105733	18.82	0.2244	569	10	enet	0.11	5.8e-85	0.2548	0.7989	FALSE
INTERVAL	TPO.3873.51.2-TPO	2	1377995	1547483	0.00628	rs12328062	3.25	rs6721243	0.000476	-3.71	1.213	563	14	enet	0.0016	0.013	-0.2512	0.8016	FALSE
INTERVAL	STAT3.10346.5.3-STAT3	17	40465342	40540586	0.01553	rs2304496	-2.21	rs3816769	0.0149	-7.18	-0.2502	291	1	top1	0.015	1.2e-12	0.25025	0.802	FALSE
INTERVAL	SPATA20.11117.2.3-SPATA20	17	48620419	48633213	0.04821	rs2412340	3.76	rs989128	0.0341	-10.72	0.249	437	1	top1	0.034	6.3e-27	-0.249	0.803	FALSE
INTERVAL	CASP3.3593.72.3-CASP3	4	186000000	186000000	0.02184	rs12501768	-3.1	rs870825	0.010353	-7.01	-0.45	589	589	susie	0.013	6.6e-11	0.246	0.8054	FALSE
INTERVAL	LRRC15.6557.50.3-LRRC15	3	194000000	194000000	0.10119	rs1773241	3.08	rs923931	0.077802	16.15	-0.175	541	541	susie	0.089	1.1e-68	-0.244	0.8072	FALSE
INTERVAL	GRAMD1C.8842.16.3-GRAMD1C	3	114000000	114000000	0.28164	rs6781661	-2.36	rs4422272	0.192721	25.25	-0.368	445	445	susie	0.24	2.2e-195	-0.243	0.8077	FALSE
INTERVAL	ISCU.7201.5.3-ISCU	12	109000000	109000000	0.00801	rs10778613	3.06	rs2111213	0.000316	3.79	0.238	460	1	lasso	0.0012	0.026	0.238	0.812	FALSE
INTERVAL	TNFRSF17.2665.26.2-TNFRSF17	16	12058964	12061925	0.01513	rs4497712	-3.15	rs17236053	0.002048	4.72	-0.237	451	1	top1	0.002	0.0053	-0.237	0.8127	FALSE
INTERVAL	NTRK2.4866.59.2-NTRK2	9	87283466	87638505	0.01996	rs4877276	3.46	rs1047896	0.00122	-4.36	2.292	801	801	susie	0.0033	0.0006	-0.23547	0.814	FALSE
INTERVAL	GNS.8314.71.3-GNS	12	65107225	65153227	0.00803	rs11175342	2.93	rs7963840	-2.09e-05	3.35	1.132	326	326	susie	0.00032	0.15	-0.2298	0.818	FALSE
INTERVAL	LST1.9531.24.3-LST1	6	31553901	31556686	0.00534	rs3130573	3.36	rs6922431	0.00384	4.05	-0.23	306	1	top1	0.0038	0.00021	-0.23	0.8181	FALSE
INTERVAL	VSIG2.8018.43.3-VSIG2	11	125000000	125000000	0.00439	rs12791760	2.45	rs507118	0.003403	3.77	-0.2296	512	1	lasso	0.0036	0.00033	-0.2296	0.8184	FALSE
INTERVAL	IL22.2778.10.2-IL22	12	68642022	68647387	0.0063	rs1026790	3.67	rs6581827	-0.000101	-3.44	-0.364	543	543	susie	0.0016	0.013	-0.2293	0.819	FALSE
INTERVAL	FGF7.4487.1.1-FGF7	15	49715293	49780972	0.00813	rs12905883	-3.06	rs7175764	0.004462	-4.73	-0.227	367	1	top1	0.0045	7.2e-05	0.227	0.82042	FALSE
INTERVAL	C9.3060.43.2-C9	5	39284364	39424970	0.03647	rs1549690	3.3	rs700237	0.00475	-4.81	-0.2051	519	42	enet	0.016	1.8e-13	-0.2258	0.8213	FALSE
INTERVAL	ERLEC1.8957.72.3-ERLEC1	2	54014181	54045956	0.01785	rs10490464	-3.51	rs7583622	0.0169	-8.23	-0.056	483	483	susie	0.018	1.1e-14	0.2252	0.8218	FALSE
INTERVAL	SIRPB1.6247.9.3-SIRPB1	20	1544167	1600707	0.69317	rs6134424	-3.39	rs12480515	0.28	30.44	-0.028	660	80	enet	0.62	0	0.225	0.8219	FALSE
INTERVAL	CCL8.2785.15.2-CCL8	17	32646055	32648421	0.0161	rs7218501	2.76	rs3138036	0.0128	-7.24	0.513	702	15	enet	0.014	5.9e-12	-0.22094	0.825	FALSE
INTERVAL	IGLL1.6485.59.3-IGLL1	22	23915312	23922495	0.07007	rs7287616	-2.56	rs9624216	0.0318	-10.6	-0.332	459	28	enet	0.033	4.3e-26	0.2198	0.826	FALSE
INTERVAL	PGF.3078.1.2-PGF	14	75408537	75422487	0.0065	rs1047418	-2.24	rs91144	0.001532	4.09	-0.219	399	1	top1	0.0015	0.014	-0.219	0.8267	FALSE
INTERVAL	DNAJC30.7866.11.3-DNAJC30	7	73095299	73097783	0.10225	rs6460045	2.58	rs12154779	0.0522	13.2	0.219	274	1	top1	0.052	1.4e-40	0.219	0.8267	FALSE
INTERVAL	TNFRSF11A.8256.57.3-TNFRSF11A	18	59992520	60058516	0.02618	rs17069506	3.29	rs884205	0.020648	8.4	-0.0711	501	13	enet	0.023	1.4e-18	0.2163	0.8288	FALSE
INTERVAL	CST7.3302.58.1-CST7	20	24929866	24940564	0.60023	rs6114735	-3.81	rs7268095	0.237	-28.06	-0.547	486	135	enet	0.38	0	0.216	0.829	FALSE
INTERVAL	PRH1.10502.15.3-PRH1	12	11033610	11036854	0.00302	rs319284	2.74	rs7301545	0.000217	-3.63	0.07	378	378	susie	0.00054	0.096	0.2141	0.83	FALSE
INTERVAL	GZMB.4133.54.2-GZMB	14	25100160	25103473	0.14958	rs17104242	-3.05	rs8192917	0.165734	23.43	-0.066	608	4	lasso	0.17	1.4e-135	-0.2137	0.8307	FALSE
INTERVAL	FSTL3.3438.10.2-FSTL3	19	676392	683385	0.02114	rs4239605	3.77	rs10411991	0.00736	-5.17	0.483	457	457	susie	0.012	7.8e-11	-0.2129	0.83142	FALSE
INTERVAL	TMEM190.10442.1.3-TMEM190	19	55888204	55889612	0.50873	rs8106001	-3.58	rs1126757	0.253	-30.13	0.2213	541	53	enet	0.45	0	-0.211	0.83288	FALSE
INTERVAL	H6PD.7161.25.3-H6PD	1	9294834	9331396	0.22029	rs17393144	2.83	rs2268175	0.152	-22.52	-0.169	436	59	enet	0.23	1.1e-190	0.20983	0.8338	FALSE
INTERVAL	CROT.13929.27.3-CROT	7	86974997	87029111	0.03688	rs1058972	-3.67	rs31658	0.0284	-10.14	0.851	452	17	enet	0.037	4.2e-29	-0.20919	0.8343	FALSE
INTERVAL	SERPINF1.9211.19.3-SERPINF1	17	1665253	1680868	0.09835	rs7209564	3.05	rs1136287	0.0807	-16.47	0.597	448	17	enet	0.1	7e-78	-0.20598	0.837	FALSE
INTERVAL	PLXNA1.9005.16.3-PLXNA1	3	127000000	127000000	0.02889	rs6808801	2.53	rs7614847	0.028708	-10.06	-0.0714	480	480	susie	0.029	2.5e-23	0.205	0.8376	FALSE
INTERVAL	OCIAD1.3635.76.4-OCIAD1	4	48807229	48863834	0.00312	rs745761	-1.55	rs1455942	-0.000303	-2.82	-0.303	222	222	susie	0.00032	0.15	-0.205	0.8379	FALSE
INTERVAL	IL7.14049.17.3-IL7	8	79587978	79717758	0.01073	rs2170733	3.14	rs11991235	-0.000138	3.64	-0.635	358	31	enet	0.0023	0.0036	-0.2041	0.83826	FALSE
INTERVAL	WFDC5.6969.14.3-WFDC5	20	43738093	43743813	0.00689	rs6017414	-2.39	rs2284272	0.00265	-4.48	0.438	466	7	enet	0.0027	0.0016	-0.2041	0.8383	FALSE
INTERVAL	HS6ST1.5465.32.3-HS6ST1	2	129000000	129000000	0.04605	rs6733201	3.46	rs714129	0.0236	-9.23	0.029	418	24	enet	0.033	5.7e-26	0.2029	0.8392	FALSE
INTERVAL	DNAJB11.7110.2.3-DNAJB11	3	186000000	186000000	0.06238	rs2239612	4.08	rs12330837	0.043581	-12.26	-0.203	554	9	enet	0.046	1.2e-35	-0.201	0.8405	FALSE
INTERVAL	CCL3L1.2783.18.2-CCL3L3	17	34522268	34524157	0.12913	rs1851503	3.77	rs2015086	0.121	20.27	1.011	282	31	enet	0.14	6.4e-111	0.20089	0.841	FALSE
INTERVAL	ESAM.2981.9.3-ESAM	11	125000000	125000000	0.04536	rs12791760	2.45	rs11219769	0.025359	-9.28	-0.302	516	516	susie	0.027	1e-21	0.1995	0.8419	FALSE
INTERVAL	CX3CL1.2827.23.2-CX3CL1	16	57406370	57418960	0.02815	rs184401	3.1	rs170365	0.004327	5.79	0.084	574	574	susie	0.016	3.5e-13	0.198	0.8429	FALSE
INTERVAL	COL1A1.11140.56.3-COL1A1	17	48260650	48278993	0.01767	rs3785928	4.63	rs2412299	0.00135	-5.07	0.109	444	8	enet	0.0021	0.0046	-0.19812	0.843	FALSE
INTERVAL	PLAUR.2652.15.1-PLAUR	19	44150247	44174699	0.05724	rs411803	2.51	rs2302524	0.0181	-7.82	-0.167	417	25	enet	0.035	2.7e-27	0.1977	0.84329	FALSE
INTERVAL	CBLN1.9313.27.3-CBLN1	16	49311828	49315742	0.40587	rs17195211	3.62	rs11859080	0.249008	-28.74	0.4067	485	101	enet	0.28	2.8e-236	-0.194	0.8461	FALSE
INTERVAL	NEO1.8900.28.3-NEO1	15	73344051	73597547	0.03961	rs1863403	-2.32	rs4132536	0.013382	-8.11	0.47	372	372	susie	0.026	4.6e-21	-0.1926	0.84724	FALSE
INTERVAL	CXCL10.4141.79.1-CXCL10	4	76942273	76944650	0.00925	rs6838240	3.13	rs1976517	0.0009	3.94	-0.054	478	19	enet	0.0081	1.4e-07	-0.19	0.849	FALSE
INTERVAL	C1QTNF3.7251.64.3-C1QTNF3	5	34019553	34043937	0.02035	rs35391	3.11	rs840386	0.00627	6.02	-1.394	415	27	enet	0.014	2.4e-12	-0.1902	0.8492	FALSE
INTERVAL	SEMA3C.6448.36.3-SEMA3C	7	80371854	80551675	0.03071	rs10247306	-3.12	rs1019016	0.0187	-8.1	0.127	529	529	susie	0.021	5.9e-17	0.18971	0.8495	FALSE
INTERVAL	TREML2.5736.1.3-TREML2	6	41158015	41168932	0.28097	rs2495229	-3.17	rs9381017	0.197	25.5	-0.148	553	68	enet	0.27	4.7e-229	-0.1891	0.85	FALSE
INTERVAL	ASPN.6451.64.3-ASPN	9	95218487	95244788	0.14184	rs4147166	-2.55	rs7043152	0.105	-18.81	-0.725	379	63	enet	0.13	3.3e-104	0.187014	0.852	FALSE
INTERVAL	ERO1LB.7994.41.3-ERO1B	1	236000000	236000000	0.06063	rs9970726	-3.01	rs1726624	0.0674	15.44	-0.164	578	578	susie	0.07	2.8e-54	-0.18614	0.8523	FALSE
INTERVAL	ENTPD1.7999.23.3-ENTPD1	10	97471536	97637023	0.02675	rs2025849	2.69	rs11188504	0.028882	9.83	0.232	616	2	lasso	0.031	6e-25	0.1861	0.85234	FALSE
INTERVAL	IL5RA.13686.2.3-IL5RA	3	3111233	3168297	0.1797	rs17885517	3.6	rs2290610	0.024246	9.08	-0.179	860	860	susie	0.11	1.6e-82	-0.186	0.8528	FALSE
INTERVAL	ZNF329.12803.9.3-ZNF329	19	58637619	58666477	0.00487	rs1265956	-3.38	rs1544929	0.000474	-3.23	0.21	431	431	susie	0.00051	0.1	0.1832	0.85463	FALSE
INTERVAL	SELP.4154.57.2-SELP	1	170000000	170000000	0.17987	rs12138675	2.65	rs6678795	0.0747	-15.75	1.3725	557	43	enet	0.13	4.4e-103	-0.1802	0.857	FALSE
INTERVAL	PRDX1.3855.56.1-PRDX1	1	45976708	45988719	0.02186	rs17410855	-2.97	rs17522918	0.00571	-6.28	0.6645	289	289	susie	0.015	1.7e-12	-0.17998	0.8572	FALSE
INTERVAL	FAM19A5.5609.92.3-TAFA5	22	48885272	49246724	0.01004	rs742976	-2.92	rs130819	0.00393	-4.54	0.178	1141	1	top1	0.0039	0.00018	-0.178	0.8587	FALSE
INTERVAL	CADM3.3630.27.4-CADM3	1	159000000	159000000	0.00461	rs862991	3.43	rs4128726	-0.000223	2.75	0.817	477	477	susie	0.00081	0.055	-0.17779	0.8589	FALSE
INTERVAL	SIGLEC12.10037.98.3-SIGLEC12	19	51994611	52005043	0.25587	rs8109852	3.07	rs3810114	0.346	33.81	-0.271	635	4	lasso	0.35	0	-0.177	0.85948	FALSE
INTERVAL	B3GNT2.7980.72.3-B3GNT2	2	62423248	62451866	0.04156	rs12617665	-2.9	rs11684276	0.0167	7.83	-0.681	367	37	enet	0.033	7.7e-26	-0.1769	0.8596	FALSE
INTERVAL	NMB.9321.400.3-NMB	15	85198360	85201794	0.01018	rs7169869	-2.83	rs34900908	0.005767	-5.63	-0.328	383	383	susie	0.0083	8.9e-08	0.1738	0.86199	FALSE
INTERVAL	PLXNB2.9216.100.3-PLXNB2	22	50713408	50746056	0.2518	rs10451	3.85	rs28642259	0.0806	-16.37	0.14	394	87	enet	0.17	5.5e-136	0.1725	0.863	FALSE
INTERVAL	UNC5D.8624.16.3-UNC5D	8	35092975	35654068	0.01753	rs12675805	-3.03	rs1919337	0.004878	5.6	1.214	348	348	susie	0.012	2.7e-10	0.1706	0.86456	FALSE
INTERVAL	VTN.13125.45.3-VTN	17	26691290	26700110	0.56247	rs2125846	-2.83	rs704	0.559	42.97	0.167	269	1	top1	0.56	0	0.167	0.867	FALSE
INTERVAL	VTN.8280.238.3-VTN	17	26691290	26700110	0.00346	rs2125846	-2.83	rs704	0.000973	-3.58	0.167	269	1	top1	0.00097	0.04	-0.167	0.867	FALSE
INTERVAL	CGREF1.6257.56.3-CGREF1	2	27321757	27341995	0.00215	rs1662992	-2.38	rs4665963	5.21e-05	-2.85	0.168	323	2	lasso	0.0015	0.016	-0.1666	0.8677	FALSE
INTERVAL	BRF1.5384.67.3-BRF1	14	106000000	106000000	0.0036	rs10149501	-2.5	rs11624762	-0.000245	-3.07	0.166	238	1	top1	-0.00024	0.66	-0.166	0.8682	FALSE
INTERVAL	SEMA7A.7019.13.3-SEMA7A	15	74701630	74726808	0.008	rs1550434	-2.74	rs885740	0.00174	-3.82	0.165	376	1	top1	0.0017	0.0094	-0.165	0.86894	FALSE
INTERVAL	PDGFRB.3459.49.2-PDGFRB	5	149000000	150000000	0.52721	rs3829987	3.11	rs3816018	0.581	-43.92	-0.163	591	1	top1	0.58	0	0.163	0.8705	FALSE
INTERVAL	IL7R.5089.11.3-IL7R	5	35852797	35879705	0.03166	rs17313031	-3.37	rs6451229	0.0431	12.07	0.161	461	1	top1	0.043	1e-33	0.161	0.8721	FALSE
INTERVAL	PCBD2.6899.37.3-PCBD2	5	134000000	134000000	0.00617	rs10056247	-2.41	rs12658795	0.00416	4.14	-0.159	412	1	top1	0.0042	0.00012	-0.159	0.8737	FALSE
INTERVAL	NCMAP.14614.41.3-NCMAP	1	24882602	24935819	0.00985	rs4649175	-2.68	rs16829963	-0.000264	-3.29	0.96	549	549	susie	0.0021	0.0052	0.15553	0.8764	FALSE
INTERVAL	WFDC2.11388.75.3-WFDC2	20	44098346	44110172	0.01807	rs6065904	3.4	rs17431461	0.00628	-5.57	-0.029	497	31	enet	0.011	1.6e-09	0.1553	0.8766	FALSE
INTERVAL	PDGFD.9341.1.3-PDGFD	11	104000000	104000000	0.13681	rs11226141	-3.06	rs7943011	0.08641	-17.02	-0.5994	599	34	enet	0.12	2e-90	-0.1539	0.8777	FALSE
INTERVAL	TNFRSF21.5404.53.3-TNFRSF21	6	47199268	47277641	0.03226	rs2295259	-2.8	rs6458555	0.00747	5.99	0.703	568	4	lasso	0.018	9.9e-15	-0.1523	0.8789	FALSE
INTERVAL	COL11A2.11278.4.3-COL11A2	6	33130458	33160276	0.06812	rs1057149	3.24	rs2855453	0.0304	-10.71	-0.064	380	74	enet	0.054	7.4e-42	-0.1511	0.8799	FALSE
INTERVAL	LTA.LTB.3506.49.1-LTA	6	31539831	31542101	0.00807	rs3130573	3.33	rs2233955	0.00226	-3.92	0.149	296	1	top1	0.0023	0.0036	-0.149	0.8816	FALSE
INTERVAL	LTA.LTB.3506.49.1-LTB	6	31548302	31550299	0.00801	rs3130573	3.33	rs2233955	0.00226	-3.92	0.149	301	1	top1	0.0023	0.0036	-0.149	0.8816	FALSE
INTERVAL	CD200R1.5103.30.3-CD200R1	3	113000000	113000000	0.01881	rs17457593	3.83	rs4682444	0.014886	7.26	-0.147	472	1	top1	0.015	1.2e-12	-0.147	0.8831	FALSE
INTERVAL	NAGPA.11208.15.3-NAGPA	16	5074845	5084142	0.14932	rs2908659	-2.98	rs7188856	0.039347	11.52	-0.906	440	440	susie	0.1	4.5e-78	-0.146	0.884	FALSE
INTERVAL	MMP13.4925.54.2-MMP13	11	103000000	103000000	0.00786	rs2155053	-2.79	rs12146550	-0.000239	3.72	0.057	573	573	susie	0.00056	0.092	0.1457	0.8842	FALSE
INTERVAL	IFI16.12893.159.3-IFI16	1	159000000	159000000	0.13226	rs862991	3.43	rs3754459	0.0974	17.95	-0.333	494	4	lasso	0.1	5.4e-79	-0.14394	0.8855	FALSE
INTERVAL	EPHA1.3431.54.2-EPHA1	7	143000000	143000000	0.21422	rs6464541	-3.64	rs4725617	0.217	-26.81	-0.00167	284	284	susie	0.23	4.7e-194	-0.14367	0.8858	FALSE
INTERVAL	CXCL8.3447.64.2-CXCL8	4	74606223	74609433	0.01015	rs16849384	2.67	rs1951703	0.006073	-5.04	-0.28	291	3	lasso	0.0067	1.6e-06	-0.143	0.886	FALSE
INTERVAL	MXRA8.10521.10.3-MXRA8	1	1288069	1297157	0.00992	rs4970362	2.46	rs2765021	0.00115	-4.9	0.701	255	255	susie	0.0039	0.0002	-0.14215	0.887	FALSE
INTERVAL	PTGFRN.12727.7.3-PTGFRN	1	117000000	118000000	0.49416	rs1774853	2.85	rs4233450	0.306	-31.78	-0.367	444	44	enet	0.37	0	-0.13745	0.8907	FALSE
INTERVAL	ROBO2.5116.62.2-ROBO2	3	75955846	77699115	0.01635	rs10865561	-2.88	rs1523765	0.002398	4.58	-0.5258	878	6	lasso	0.0027	0.0015	-0.132	0.8948	FALSE
INTERVAL	IL1RAP.2630.12.2-IL1RAP	3	190000000	190000000	0.52236	rs7613308	2.54	rs6444443	0.581108	43.81	0.132	596	1	top1	0.58	0	0.132	0.895	FALSE
INTERVAL	MAGI2.14066.49.3-MAGI2	7	77646393	79082890	0.01739	rs9986939	3.71	rs17152496	0.00606	5.37	-0.128	1252	1	top1	0.0061	4.5e-06	-0.128	0.8981	FALSE
INTERVAL	LAMA1.LAMB1.LAMC1.2728.62.2-LAMC1	1	183000000	183000000	0.03806	rs6673639	3.37	rs12739316	0.046	-12.43	-0.127	488	1	top1	0.046	6.6e-36	0.127	0.8989	FALSE
INTERVAL	PURA.12537.88.3-PURA	5	139000000	139000000	0.00328	rs10078529	-2	rs801459	-0.000121	3.25	-0.165	282	282	susie	-0.00011	0.43	-0.1266	0.8992	FALSE
INTERVAL	LRRTM2.6904.14.3-LRRTM2	5	138000000	138000000	0.00353	rs11242457	-3.16	rs10037071	0.00584	5.02	0.125	297	1	top1	0.0058	6.6e-06	0.125	0.9005	FALSE
INTERVAL	CCL5.5480.49.3-CCL5	17	34198495	34207797	0.01493	rs1851503	3.77	rs4796128	0.0184	-8.08	0.125	317	1	top1	0.018	3.2e-15	-0.125	0.901	FALSE
INTERVAL	TLR4.LY96.3647.49.4-TLR4	9	120000000	120000000	0.15816	rs10983791	3.27	rs4986790	0.129	-20.69	-0.214	570	570	susie	0.14	5.6e-109	0.124893	0.901	FALSE
INTERVAL	CDNF.4962.52.1-CDNF	10	14861249	14880574	0.04263	rs12258720	4.04	rs7922341	0.010985	7.01	0.9189	629	36	enet	0.017	2.9e-14	0.1243	0.90109	FALSE
INTERVAL	MATN4.7083.74.3-MATN4	20	43922085	43937169	0.04052	rs2868218	2.18	rs2076023	0.0233	-8.99	0.241	483	17	enet	0.031	1.7e-24	-0.1236	0.9017	FALSE
INTERVAL	TPSB2.3403.1.2-TPSB2	16	1277272	1280214	0.77061	rs213658	2.67	rs12934797	0.354122	34.21	0.0507	438	100	enet	0.62	0	0.123	0.9019	FALSE
INTERVAL	CD274.5060.62.3-CD274	9	5450503	5470566	0.01883	rs13293161	-3.24	rs822339	0.0142	-6.97	0.123	439	1	top1	0.014	4.2e-12	-0.123	0.902	FALSE
INTERVAL	IGLON5.6478.2.3-IGLON5	19	51815102	51833608	0.01919	rs8109852	3.07	rs12976697	0.00418	-4.96	-0.091	676	19	enet	0.0065	2.1e-06	0.1228	0.90225	FALSE
INTERVAL	ASAH2.3212.30.3-ASAH2	10	51942538	52008370	0.31034	rs17776643	3.14	rs2813299	0.162023	-23.21	0.3629	318	72	enet	0.25	2.2e-205	-0.1213	0.90347	FALSE
INTERVAL	AKR1B1.9854.36.3-AKR1B1	7	134000000	134000000	0.03275	rs7811759	-2.7	rs782537	0.0138	7.02	-0.289	534	534	susie	0.016	8.4e-14	0.11995	0.9045	FALSE
INTERVAL	NADK.13624.17.3-NADK	1	1682671	1711896	0.0038	rs2460001	-2.96	rs1884454	-0.000146	-3.63	-0.637	294	3	lasso	0.00019	0.2	0.11832	0.9058	FALSE
INTERVAL	CD4.3143.3.1-CD4	12	6896024	6929974	0.00716	rs11064316	2.78	rs2707210	0.00122	3.51	0.118	244	1	top1	0.0012	0.025	0.118	0.906	FALSE
INTERVAL	ESD.4984.83.1-ESD	13	47345391	47371367	0.31774	rs7333963	2.58	rs2275680	0.140838	-21.64	0.03	544	126	enet	0.2	6.6e-158	0.1167	0.90709	FALSE
INTERVAL	EVL.11656.110.3-EVL	14	100000000	101000000	0.02419	rs10873507	2.81	rs1191005	0.00336	-5.43	0.368	461	19	enet	0.015	1.7e-12	-0.1161	0.9076	FALSE
INTERVAL	FGA.FGB.FGG.4907.56.1-FGB	4	155000000	155000000	0.00754	rs17373431	2.99	rs2070016	0.003815	4.45	0.116	403	1	top1	0.0038	0.00023	0.116	0.9077	FALSE
INTERVAL	FGA.FGB.FGG.4907.56.1-FGA	4	156000000	156000000	0.00736	rs17373431	2.99	rs2070016	0.003815	4.45	0.116	402	1	top1	0.0038	0.00023	0.116	0.9077	FALSE
INTERVAL	FGA.FGB.FGG.4907.56.1-FGG	4	156000000	156000000	0.00766	rs17373431	2.99	rs2070016	0.003815	4.45	0.116	405	1	top1	0.0038	0.00023	0.116	0.9077	FALSE
INTERVAL	IL1RN.5353.89.2-IL1RN	2	114000000	114000000	0.03513	rs4458215	2.6	rs6761276	0.0273	9.84	0.269	463	463	susie	0.032	5.1e-25	-0.1143	0.909	FALSE
INTERVAL	GRAMD1C.8336.267.3-GRAMD1C	3	114000000	114000000	0.10253	rs6781661	-2.36	rs4422272	0.057774	14.25	-0.368	445	4	lasso	0.078	2.6e-60	-0.113	0.9098	FALSE
INTERVAL	MPO.2580.83.2-MPO	17	56347217	56358296	0.06528	rs181222	2.98	rs2877875	0.00747	7.95	0.317	372	37	enet	0.041	3.4e-32	-0.11357	0.91	FALSE
INTERVAL	FJX1.7921.65.3-FJX1	11	35639735	35642419	0.04395	rs3847618	-2.99	rs1499511	0.017316	7.63	-0.13	603	63	enet	0.022	1.3e-17	-0.1129	0.9101	FALSE
INTERVAL	TAC1.9337.43.3-TAC1	7	97361220	97369784	0.03071	rs13438327	2.87	rs11977904	0.00592	6.61	-0.736	373	373	susie	0.024	9.2e-20	-0.11079	0.9118	FALSE
INTERVAL	DDX58.12382.2.3-DDX58	9	32455300	32526322	0.03447	rs10813789	-3.46	rs7045087	0.0163	7.44	0.11	534	1	top1	0.016	1.1e-13	0.11	0.912	FALSE
INTERVAL	CA3.3799.11.2-CA3	8	86285665	86361269	0.05001	rs359535	2.15	rs10504813	0.018969	-8.15	0.745	201	17	enet	0.023	1.6e-18	-0.1103	0.91218	FALSE
INTERVAL	IL17RA.2992.59.2-IL17RA	22	17565844	17596583	0.76381	rs9606615	-3.43	rs3827278	0.336	33.34	0.188	506	125	enet	0.56	0	0.1085	0.9136	FALSE
INTERVAL	B4GALT1.13381.49.3-B4GALT1	9	33104080	33167354	0.04642	rs7038463	2.95	rs7019909	0.0446	12.2	-0.123	496	6	lasso	0.053	1.9e-41	0.107412	0.914	FALSE
INTERVAL	STC1.4930.21.1-STC1	8	23699428	23712320	0.01384	rs8534	-3.83	rs13262489	0.004193	4.73	-0.888	509	24	enet	0.0046	5.3e-05	0.1079	0.91405	FALSE
INTERVAL	ISG15.14151.4.3-ISG15	1	948803	949920	0.0539	rs11586188	-2.52	rs1891906	0.0434	12.22	0.372	180	180	susie	0.057	6e-44	0.10787	0.9141	FALSE
INTERVAL	IL23R.5088.175.3-IL23R	1	67632083	67725662	0.07725	rs17492182	-3.71	rs11209026	0.0294	-9.92	-0.214	563	5	lasso	0.056	1.4e-43	-0.10547	0.916	FALSE
INTERVAL	CREG1.9357.4.3-CREG1	1	167000000	168000000	0.03108	rs12037105	-2.79	rs7513428	0.0266	9.55	-0.075	603	5	lasso	0.028	1.4e-22	-0.10295	0.918	FALSE
INTERVAL	TAPBPL.6364.7.3-TAPBPL	12	6560856	6575683	0.53843	rs216888	2.91	rs2041387	0.654	46.42	0.1	410	1	top1	0.65	0	0.1	0.92	FALSE
INTERVAL	MRC2.3041.55.2-MRC2	17	60704762	60770958	0.15156	rs4968514	-2.58	rs11657101	0.00597	6.59	0.3836	254	254	susie	0.047	5.5e-37	0.10088	0.92	FALSE
INTERVAL	MFAP4.5636.10.3-MFAP4	17	19286755	19290553	0.00993	rs2453594	3.02	rs2296980	0.000201	3.13	-0.099	259	1	top1	0.0002	0.2	-0.099	0.921	FALSE
INTERVAL	MMP10.3743.1.2-MMP10	11	103000000	103000000	0.00956	rs2155053	-2.79	rs17099462	-0.000293	-3.73	1.1201	517	25	enet	0.0011	0.03	-0.0982	0.9218	FALSE
INTERVAL	NHEJ1.11351.233.3-NHEJ1	2	220000000	220000000	0.00346	rs832798	2.88	rs7591074	-0.000243	-3.06	-0.049	396	3	lasso	0.00011	0.24	-0.0979	0.922	FALSE
INTERVAL	NTRK3.2658.27.1-NTRK3	15	88418230	88799999	0.01247	rs7178611	-3.45	rs11073759	0.003858	5.36	-0.217	603	18	enet	0.0093	1.7e-08	0.0956	0.92381	FALSE
INTERVAL	HMGCS2.13704.5.3-HMGCS2	1	120000000	120000000	0.00536	rs677277	3.03	rs4659015	-0.000233	3.42	0.3114	330	18	enet	-9.5e-05	0.41	-0.0954	0.924	FALSE
INTERVAL	SCUBE1.8989.40.3-SCUBE1	22	43593289	43739394	0.02836	rs9612003	-2.59	rs3091358	0.00178	-4.98	0.752	625	48	enet	0.01	4.8e-09	0.0946	0.9246	FALSE
INTERVAL	CLN5.8874.53.3-CLN5	13	77564795	77576652	0.02177	rs660056	-3.06	rs1800209	0.010969	-6.5	-1.447	451	22	enet	0.013	1.9e-11	-0.0946	0.92467	FALSE
INTERVAL	CD48.3292.75.1-CD48	1	161000000	161000000	0.0799	rs1557524	3.68	rs1980606	0.0171	-7.65	1.436	441	27	enet	0.038	1.3e-29	0.09326	0.9257	FALSE
INTERVAL	IL12B.IL23A.10365.132.3-IL12B	5	159000000	159000000	0.09781	rs17715887	-2.78	rs10045431	0.0494	-13.03	-0.139	419	47	enet	0.058	2.9e-45	-0.0926	0.9262	FALSE
INTERVAL	PIK3CA.PIK3R1.3390.72.2-PIK3CA	3	179000000	179000000	0.00923	rs13096133	2.65	rs2284887	-0.00028	-3.21	-0.0918	407	407	susie	0.002	0.0061	-0.09	0.9283	FALSE
INTERVAL	ERAP1.4964.67.1-ERAP1	5	96096521	96143803	0.50774	rs2350292	2.91	rs26654	0.384	36.51	0.0887	504	1	top1	0.38	0	0.0887	0.9293	FALSE
INTERVAL	EFNB2.14131.37.3-EFNB2	13	107000000	107000000	0.00787	rs470137	3.03	rs16969412	-0.000266	4.2	-0.002	560	560	susie	-0.00014	0.46	0.0856	0.93182	FALSE
INTERVAL	NRP1.3214.3.2-NRP1	10	33466420	33625190	0.05201	rs2804453	-3.06	rs2506150	0.037955	-12.19	-0.452	607	52	enet	0.047	2e-36	-0.0841	0.93301	FALSE
INTERVAL	RSPO4.8464.31.3-RSPO4	20	939095	982907	0.03047	rs6134424	-3.39	rs6056637	0.00431	5.71	0.248	717	8	lasso	0.0086	5.3e-08	0.0834	0.9335	FALSE
INTERVAL	PROC.3758.63.3-PROC	2	128000000	128000000	0.00632	rs13019394	3.14	rs1158867	0.00375	-4.72	0.081	417	1	top1	0.0038	0.00025	-0.081	0.9354	FALSE
INTERVAL	LEP.8484.24.3-LEP	7	128000000	128000000	0.0043	rs4731513	-2.52	rs12537573	0.00327	4.31	-0.07586	381	1	top1	0.0033	0.00059	-0.07586	0.9395	FALSE
INTERVAL	LEP.8484.8.3-LEP	7	128000000	128000000	0.0058	rs4731513	-2.52	rs12537573	0.00212	3.96	-0.07586	381	1	top1	0.0021	0.0046	-0.07586	0.9395	FALSE
INTERVAL	TINAGL1.11192.168.3-TINAGL1	1	32042116	32053288	0.00823	rs4949449	2.55	rs945213	0.00136	4.15	0.1385	357	17	enet	0.0028	0.0014	-0.07571	0.9396	FALSE
INTERVAL	MXRA7.8005.1.3-MXRA7	17	74668633	74707098	0.07682	rs4471711	-3.43	rs8067445	0.0657	-14.86	-0.363	529	39	enet	0.074	5.1e-57	-0.07509	0.94	FALSE
INTERVAL	FGF7.14031.18.3-FGF7	15	49715293	49780972	0.04929	rs12905883	-3.06	rs12050614	0.018152	-8.63	1.311	367	43	enet	0.046	5.4e-36	0.0732	0.94165	FALSE
INTERVAL	TREM1.9266.1.3-TREM1	6	41235664	41254457	0.16153	rs2495229	-3.17	rs3789204	0.118	19.8	-0.679	534	53	enet	0.19	3.2e-149	-0.0732	0.9417	FALSE
INTERVAL	ADCK4.9794.17.3-COQ8B	19	41197434	41224112	0.0048	rs4803365	-3.51	rs1017384	-9.77e-05	-3.45	0.706	435	435	susie	0.0004	0.13	-0.0727	0.94203	FALSE
INTERVAL	ROR1.2590.69.4-ROR1	1	64239693	64647181	0.10274	rs17126087	-3.94	rs6588083	0.0556	-13.58	-0.227	654	20	enet	0.067	1.2e-51	-0.07178	0.9428	FALSE
INTERVAL	CPNE1.5346.24.3-CPNE1	20	34213953	34252878	0.59009	rs17331061	-1.94	rs11696527	0.463	-39.11	0.068	319	1	top1	0.46	0	-0.068	0.9458	FALSE
INTERVAL	UNC5D.5140.56.3-UNC5D	8	35092975	35654068	0.02461	rs12675805	-3.03	rs1528719	0.00735	6.28	1.29	348	348	susie	0.015	5.8e-13	0.0677	0.946	FALSE
INTERVAL	CNTFR.14101.2.3-CNTFR	9	34551430	34590121	0.06747	rs13296914	3.07	rs1571401	0.0208	-8.36	-0.129	359	27	enet	0.033	1.9e-26	0.066148	0.947	FALSE
INTERVAL	GZMB.14041.13.3-GZMB	14	25100160	25103473	0.29541	rs17104242	-3.05	rs8192917	0.334032	-33.25	-0.066	608	1	top1	0.33	8.9e-294	0.066	0.9474	FALSE
INTERVAL	EPHB2.8225.86.3-EPHB2	1	23037332	23241818	0.16043	rs10917221	3.14	rs6687487	0.0742	-15.73	-0.1	524	524	susie	0.079	6.2e-61	0.06567	0.9476	FALSE
INTERVAL	C1QC.14100.63.3-C1QC	1	22970123	22974603	0.36875	rs10917221	3.14	rs209692	0.0434	13.22	0.076	488	91	enet	0.18	4.6e-141	-0.06459	0.9485	FALSE
INTERVAL	RETN.3046.31.1-RETN	19	7733930	7735334	0.05166	rs608773	2.66	rs4804765	0.0133	6.74	0.611	396	396	susie	0.03	1.1e-23	-0.0625	0.95015	FALSE
INTERVAL	DLK1.6496.60.3-DLK1	14	101000000	101000000	0.11925	rs1190820	-3.47	rs10146962	0.116075	-19.62	0.829	460	10	lasso	0.14	3.7e-113	0.0608	0.9515	FALSE
INTERVAL	SYT11.7089.42.3-SYT11	1	156000000	156000000	0.01685	rs520973	2.76	rs35264597	0.00858	-6.32	0.269	276	276	susie	0.0088	4.2e-08	-0.06023	0.952	FALSE
INTERVAL	GRB2.5464.52.3-GRB2	17	73314157	73401790	0.00565	rs1873599	2.78	rs4789182	-4.1e-05	-3.32	0.351	383	383	susie	0.0011	0.029	0.05842	0.953	FALSE
INTERVAL	CD55.5069.9.3-CD55	1	207000000	208000000	0.08877	rs2981573	2.67	rs11584921	0.127	-20.85	-0.147	377	10	lasso	0.15	4.3e-116	-0.05808	0.9537	FALSE
INTERVAL	CBR3.14091.42.3-CBR3	21	37507210	37518864	0.2224	rs2249599	-2.52	rs879894	0.285435	-30.82	-0.806	513	41	enet	0.3	4.8e-262	0.0561	0.9552	FALSE
INTERVAL	MCEE.9388.18.3-MCEE	2	71336814	71357369	0.00912	rs13003996	-2.53	rs1458868	0.00753	5.32	0.054	532	1	top1	0.0075	3.5e-07	0.054	0.9569	FALSE
INTERVAL	OLFML3.8660.5.3-OLFML3	1	115000000	115000000	0.02388	rs6664266	-2.34	rs4381184	0.0106	-6.05	-0.0539	471	1	top1	0.011	1.9e-09	0.05391	0.957	FALSE
INTERVAL	CBR1.12381.26.3-CBR1	21	37442239	37445464	0.28094	rs2249599	-2.52	rs2835269	0.066357	-15.06	0.945	509	40	enet	0.11	4.6e-88	-0.052	0.9585	FALSE
INTERVAL	DPY30.13943.38.3-DPY30	2	32092878	32264881	0.00696	rs17820747	-2.9	rs7604035	0.00384	-4.57	0.1603	336	4	lasso	0.0041	0.00014	0.0504	0.9598	FALSE
INTERVAL	TMEM132C.7173.141.3-TMEM132C	12	129000000	129000000	0.04974	rs11059685	3.3	rs7973997	0.0268	-10.11	0.021	998	998	susie	0.039	1.1e-30	0.0497	0.96	FALSE
INTERVAL	S100A12.5852.6.3-S100A12	1	153000000	153000000	0.02413	rs11497739	-2.62	rs1560833	0.0184	-8.36	-0.373	453	6	enet	0.02	3.4e-16	0.04962	0.9604	FALSE
INTERVAL	SEMA4D.5737.61.3-SEMA4D	9	91975702	92113045	0.351	rs1134004	2.87	rs3211683	0.269	-29.93	0.036	480	480	susie	0.34	9.8e-303	-0.04834	0.961	FALSE
INTERVAL	SERPINF1.7735.17.3-SERPINF1	17	1665253	1680868	0.09746	rs7209564	3.05	rs1136287	0.0806	-16.37	0.597	448	21	enet	0.1	3.6e-78	-0.0473	0.962	FALSE
INTERVAL	GOSR1.7805.52.3-GOSR1	17	28804380	28854610	0.00612	rs8068438	-2.38	rs6505166	0.000976	-3.08	-1.057	301	301	susie	0.0025	0.0025	0.04812	0.962	FALSE
INTERVAL	EGFR.2677.1.1-EGFR	7	55086714	55324313	0.02723	rs1608746	4.35	rs6964705	0.0046	-5.64	-0.476	583	583	susie	0.015	5.2e-13	0.0469	0.9626	FALSE
INTERVAL	TXNDC5.11212.7.3-TXNDC5	6	7881483	8026646	0.01502	rs823695	3.36	rs3734589	0.00819	-5.7	0.519	668	668	susie	0.0099	5.7e-09	-0.0468	0.9627	FALSE
INTERVAL	CLEC11A.2966.65.2-CLEC11A	19	51226586	51228974	0.03432	rs1274514	3.91	rs6509496	0.0157	7.53	-0.3268	538	74	enet	0.033	2.5e-26	-0.0466	0.96287	FALSE
INTERVAL	F2.5316.54.3-F2	11	46740730	46761056	0.00349	rs17787739	-2.23	rs3136516	0.002617	3.7	-0.046	254	1	top1	0.0026	0.0019	-0.046	0.9633	FALSE
INTERVAL	HDHD2.13472.35.3-HDHD2	18	44633774	44676891	0.15467	rs16953155	-2.61	rs2117373	0.168675	23.61	-0.1845	538	26	enet	0.18	9.7e-145	0.0458	0.9635	FALSE
INTERVAL	SELPLG.11266.8.3-SELPLG	12	109000000	109000000	0.02835	rs10778613	3.06	rs10861954	0.013	-7.21	-1.17	455	455	susie	0.022	1.2e-17	0.045	0.964	FALSE
INTERVAL	PDCD1LG2.3004.67.2-PDCD1LG2	9	5510545	5571282	0.17043	rs13293161	-3.24	rs16923189	0.0716	15.43	-0.546	446	446	susie	0.12	1.6e-95	-0.04312	0.966	FALSE
INTERVAL	DNAJB12.8006.12.3-DNAJB12	10	74092588	74114988	0.00804	rs7076076	2.83	rs7088870	0.007555	5.68	-0.3872	372	7	enet	0.0086	5.4e-08	0.0417	0.96673	FALSE
INTERVAL	MGAT1.10571.14.3-MGAT1	5	180000000	180000000	0.00893	rs307814	3.58	rs12110046	-0.000247	-3.41	-0.54	391	391	susie	0.0013	0.02	-0.041	0.9673	FALSE
INTERVAL	ANGPT2.2602.2.2-ANGPT2	8	6357172	6420930	0.01851	rs2741658	-4	rs3824310	0.000972	-3.85	0.573	962	26	enet	0.0014	0.017	0.0408	0.96746	FALSE
INTERVAL	GNPNAT1.13954.9.3-GNPNAT1	14	53241912	53258386	0.012	rs2357947	2.44	rs4898765	0.004279	-4.31	0.038	341	1	top1	0.0043	0.0001	-0.038	0.9697	FALSE
INTERVAL	PPT1.9244.27.3-PPT1	1	40538379	40563375	0.13774	rs10789049	2.83	rs6600315	0.0545	13.62	0.627	416	25	enet	0.11	1.1e-86	-0.03192	0.9745	FALSE
INTERVAL	MDK.2911.27.2-MDK	11	46402306	46405375	0.0047	rs17787739	-2.23	rs41530551	0.000149	3.24	1.883	246	246	susie	0.00064	0.077	0.0317	0.9747	FALSE
INTERVAL	RBP7.14208.3.3-RBP7	1	10057264	10076078	0.01588	rs6682295	2.61	rs7517812	0.00359	-5.4	-0.468	316	316	susie	0.0067	1.5e-06	0.0312	0.9751	FALSE
INTERVAL	KLK11.2831.29.1-KLK11	19	51525472	51531295	0.49806	rs198977	2.64	rs1048328	0.293	-31.17	0.0317	589	589	susie	0.3	8.3e-261	0.0312	0.97512	FALSE
INTERVAL	EPHA2.4834.61.2-EPHA2	1	16450832	16482582	0.02083	rs12046247	-2.76	rs6656611	0.017	8.01	-0.731	357	6	lasso	0.02	2.3e-16	-0.03104	0.9752	FALSE
INTERVAL	GPC5.4991.12.1-GPC5	13	92050929	93519490	0.25566	rs11840951	2.8	rs342706	0.244834	-28.51	-0.431	1092	52	enet	0.29	3.1e-243	0.0285	0.97724	FALSE
INTERVAL	BLVRA.11382.5.3-BLVRA	7	43798279	43846939	0.0132	rs12669280	2.96	rs2528398	-6.04e-07	-3.61	-0.65699	423	33	enet	0.0014	0.018	0.02851	0.9773	FALSE
INTERVAL	FKBP7.9288.7.3-FKBP7	2	179000000	179000000	0.10814	rs10179812	-2.61	rs2288320	0.0925	17.72	0.109	467	12	enet	0.1	1.7e-77	-0.0275	0.978	FALSE
INTERVAL	GCNT1.7016.12.3-GCNT1	9	79034752	79122332	0.01104	rs1994964	-2.86	rs684271	0.000609	4.03	-0.028	716	1	top1	0.00061	0.083	-0.028	0.978	FALSE
INTERVAL	CDON.4541.49.2-CDON	11	126000000	126000000	0.26992	rs483611	-2.41	rs3740909	0.127506	-20.63	-0.19	637	61	enet	0.15	1e-115	0.0272	0.9783	FALSE
INTERVAL	TIRAP.9839.148.3-TIRAP	11	126000000	126000000	0.10563	rs11220570	2.59	rs8177399	0.062423	-14.82	-0.045	654	654	susie	0.071	6.7e-55	0.0271	0.9784	FALSE
INTERVAL	COCH.7227.75.3-COCH	14	31343720	31364271	0.14829	rs229227	-2.35	rs17367359	0.075157	15.91	-0.061	349	50	enet	0.11	3.6e-84	0.0255	0.9796	FALSE
INTERVAL	SLAMF7.7882.31.3-SLAMF7	1	161000000	161000000	0.00525	rs1557524	3.68	rs3766370	-9.71e-05	-3.87	-0.237	452	452	susie	3.5e-05	0.29	-0.02462	0.9804	FALSE
INTERVAL	SPINK9.8042.88.3-SPINK9	5	148000000	148000000	0.006	rs10068216	2.4	rs7443321	-0.000228	-3.53	0.375	453	453	susie	0.00035	0.14	0.0236	0.9812	FALSE
INTERVAL	TLR4.LY96.3647.49.4-LY96	8	74903587	74941322	0.05765	rs7846586	-2.16	rs6472812	0.034167	-10.75	0.012	403	403	susie	0.034	5.5e-27	-0.0179	0.98571	FALSE
INTERVAL	B3GAT3.6897.38.3-B3GAT3	11	62382768	62389647	0.10966	rs693486	-2.92	rs693698	0.116768	-19.68	-0.0188	381	5	lasso	0.12	2.3e-94	-0.0171	0.9863	FALSE
INTERVAL	NID2.3633.70.5-NID2	14	52471521	52535712	0.23203	rs4898706	-3.02	rs1151582	0.16382	-23.27	-0.633	666	34	enet	0.23	1.3e-193	0.0153	0.9878	FALSE
INTERVAL	IL12RB1.2632.5.2-IL12RB1	19	18169805	18209754	0.00513	rs7251067	3.01	rs375947	0.00491	-4.35	-0.015	438	1	top1	0.0049	3.3e-05	0.015	0.98803	FALSE
INTERVAL	ATP1B2.7218.87.3-ATP1B2	17	7549945	7561086	0.07464	rs872346	3.02	rs1641523	0.0448	12.56	-1.49	484	484	susie	0.066	5.1e-51	0.01209	0.99	FALSE
INTERVAL	RARRES1.8398.277.3-RARRES1	3	158000000	158000000	0.59149	rs2364910	-3.37	rs9864589	0.528287	41.76	0.011	408	1	top1	0.53	0	0.011	0.9912	FALSE
INTERVAL	MRC1.2637.77.2-MRC1	10	18098352	18200091	0.13294	rs10828424	-3.58	rs10508553	0.018986	-8.27	-0.2146	445	72	enet	0.061	2.9e-47	0.011	0.99126	FALSE
INTERVAL	SPINT3.7926.13.3-SPINT3	20	44141101	44144264	0.09876	rs6065904	3.4	rs6032259	0.156	-22.81	-0.071	494	6	lasso	0.16	3.4e-126	0.0109	0.9913	FALSE
INTERVAL	ALOX15B.12422.143.3-ALOX15B	17	7942335	7952452	0.02854	rs872346	3.02	rs8073913	0.0156	-7.36	0.42	461	25	enet	0.018	4.3e-15	-0.00966	0.992	FALSE
INTERVAL	AKT1.AKT2.AKT3.3392.68.2-AKT3	1	244000000	244000000	0.00829	rs884808	3.55	rs877884	1.24e-05	-2.92	0.354	486	486	susie	0.0001	0.25	-0.00801	0.9936	FALSE
INTERVAL	TGFBR3.3009.3.2-TGFBR3	1	92145902	92371892	0.01158	rs7535181	-2.85	rs6687904	0.0015	4.49	1.58	569	569	susie	0.0064	2.5e-06	0.00657	0.9948	FALSE
INTERVAL	SERPINE1.2925.9.1-SERPINE1	7	101000000	101000000	0.01614	rs6978780	2.58	rs2227631	0.00895	-6.02	-1.014	402	14	enet	0.014	6.7e-12	0.00305	0.9976	FALSE
INTERVAL	IL11RA.3814.63.1-IL11RA	9	34650699	34661889	0.07026	rs7862080	2.43	rs2277202	0.0552	13.79	0.063	355	11	enet	0.056	1.3e-43	-0.000895	0.999	FALSE
INTERVAL	STX6.10945.11.3-STX6	1	181000000	181000000	0.00688	NA	NA	NA	NA	NA	NA	0	0	enet	0.00053	0.097	NA	NA	NA
INTERVAL	APBB1.12822.34.3-APBB1	11	6416355	6440644	0.0042	NA	NA	NA	NA	NA	NA	0	0	enet	0.00066	0.074	NA	NA	NA
INTERVAL	CKB.3800.71.2-CKB	14	104000000	104000000	0.00257	NA	NA	NA	NA	NA	NA	0	0	enet	4.1e-05	0.29	NA	NA	NA
INTERVAL	AKT1.AKT2.AKT3.3392.68.2-AKT1	14	105000000	105000000	0.00528	NA	NA	NA	NA	NA	NA	0	0	enet	0.0004	0.13	NA	NA	NA
INTERVAL	USP8.13450.49.3-USP8	15	50716577	50793280	0.00635	NA	NA	NA	NA	NA	NA	0	0	enet	0.0038	0.00022	NA	NA	NA
INTERVAL	ICAM4.6550.4.3-ICAM4	19	10397643	10399198	0.00891	NA	NA	NA	NA	NA	NA	0	0	enet	0.0017	0.0093	NA	NA	NA
INTERVAL	FTH1.FTL.5934.1.3-FTL	19	49468558	49470135	0.00863	NA	NA	NA	NA	NA	NA	0	0	enet	-9e-05	0.4	NA	NA	NA
INTERVAL	CECR1.6077.63.3-ADA2	22	17660194	17702879	0.62654	NA	NA	NA	NA	NA	NA	520	0	top1	0.36	0	NA	NA	NA
INTERVAL	RNF13.8087.250.3-RNF13	3	150000000	150000000	0.00537	NA	NA	NA	NA	NA	NA	0	0	enet	0.00012	0.24	NA	NA	NA
INTERVAL	SPARC.14110.200.3-SPARC	5	151000000	151000000	0.00862	NA	NA	NA	NA	NA	NA	570	0	top1	0.0035	0.00036	NA	NA	NA
