# Supplementary material for: Integrative genomic analyses identify susceptibility genes underlying COVID-19 hospitalization
Source: Nat Commun. 2021 Jul 27;12:4569. doi: 10.1038/s41467-021-24824-z (PMC8316582; doi:10.1038/s41467-021-24824-z)
Supplement: Supplementary file 12 — Supplementary Data 10 [file 41467_2021_24824_MOESM12_ESM.xlsx]

## Sheet: Sheet1
Supplementary Data 10 : Traits that colocalize (share causal variant) for a pair of phenotypes. Here, we report colocalization of GNL3 with lung traits (high lighted), retrieved from OpenTarget Genetics.
Study	Trait reported	Author	Lead variant	Phenotype	Tissue	Source	H3	H4
SAIGE_740_1	Osteoarthritis; localized	UKB SAIGE	3_52422957_A_G	ENSG00000163938	Breast mammary tissue	GTEX_v7	0.139728	0.843962
GCST004604	Hematocrit	Astle WJ	3_52506757_T_C	ENSG00000163938	Muscle skeletal	GTEX_v7	0.16721	0.832732
GCST006572	Cognitive performance	Lee JJ	3_52522874_A_G	ENSG00000163938	Muscle skeletal	GTEX_v7	0.166825	0.833149
GCST004615	Hemoglobin concentration	Astle WJ	3_52533601_A_G	ILMN_2324056	T-cell cd4	CEDAR	0.142878	0.832761
GCST004615	Hemoglobin concentration	Astle WJ	3_52533601_A_G	ENSG00000163938	Artery tibial	GTEX_v7	0.195403	0.804117
GCST004615	Hemoglobin concentration	Astle WJ	3_52533601_A_G	ENSG00000163938	Blood	eQTLGen	0.0829198	0.916869
NEALE2_30020_raw	Haemoglobin concentration	UKB Neale v2	3_52533601_A_G	ENSG00000163938	Blood	eQTLGen	0.149015	0.850985
NEALE2_30030_raw	Haematocrit percentage	UKB Neale v2	3_52533601_A_G	ENSG00000163938	Blood	eQTLGen	0.122312	0.877688
NEALE2_2714	Age when periods started (menarche)	UKB Neale v2	3_52534789_G_T	ENSG00000163938	Artery tibial	GTEX_v7	0.123478	0.87652
NEALE2_2714	Age when periods started (menarche)	UKB Neale v2	3_52534789_G_T	ENSG00000163938	Brain frontal cortex ba9	GTEX_v7	0.0947984	0.809167
NEALE2_2714	Age when periods started (menarche)	UKB Neale v2	3_52534789_G_T	ENSG00000163938	Blood	eQTLGen	0.0582996	0.941699
NEALE2_20015_raw	Sitting height	UKB Neale v2	3_52634103_G_T	ENSG00000163938	Artery tibial	GTEX_v7	0.168104	0.831861
NEALE2_20015_raw	Sitting height	UKB Neale v2	3_52634103_G_T	ENSG00000163938	Artery aorta	GTEX_v7	0.15679	0.841563
NEALE2_20015_raw	Sitting height	UKB Neale v2	3_52634103_G_T	ENSG00000163938	Cells transformed fibroblasts	GTEX_v7	0.15817	0.841802
NEALE2_3143_raw	Ankle spacing width	UKB Neale v2	3_52638602_C_CT	ENSG00000163938	Artery tibial	GTEX_v7	0.150553	0.849446
NEALE2_3143_raw	Ankle spacing width	UKB Neale v2	3_52638602_C_CT	ENSG00000163938	Artery aorta	GTEX_v7	0.14043	0.858108
NEALE2_3143_raw	Ankle spacing width	UKB Neale v2	3_52638602_C_CT	ENSG00000163938	Cells transformed fibroblasts	GTEX_v7	0.130685	0.869314
NEALE2_1970	Nervous feelings	UKB Neale v2	3_52652700_T_A	ENSG00000163938	Artery tibial	GTEX_v7	0.167522	0.832395
NEALE2_1970	Nervous feelings	UKB Neale v2	3_52652700_T_A	ENSG00000163938	Blood	eQTLGen	0.0960482	0.903898
NEALE2_30010_raw	Red blood cell (erythrocyte) count	UKB Neale v2	3_52652700_T_A	ENSG00000163938	Artery tibial	GTEX_v7	0.166769	0.833231
NEALE2_30010_raw	Red blood cell (erythrocyte) count	UKB Neale v2	3_52652700_T_A	ENSG00000163938	Blood	eQTLGen	0.0697859	0.930214
NEALE2_1697	Comparative height size at age 10	UKB Neale v2	3_52674059_A_T	ENSG00000163938	Artery tibial	GTEX_v7	0.145994	0.853938
NEALE2_1697	Comparative height size at age 10	UKB Neale v2	3_52674059_A_T	ENSG00000163938	Artery aorta	GTEX_v7	0.177777	0.820255
NEALE2_1697	Comparative height size at age 10	UKB Neale v2	3_52674059_A_T	ENSG00000163938	Cells transformed fibroblasts	GTEX_v7	0.159822	0.840119
GCST004601	Red blood cell count	Astle WJ	3_52799789_C_A	ILMN_2324056	T-cell cd4	CEDAR	0.0906987	0.887276
GCST004601	Red blood cell count	Astle WJ	3_52799789_C_A	ENSG00000163938	Artery tibial	GTEX_v7	0.107535	0.892285
GCST004601	Red blood cell count	Astle WJ	3_52799789_C_A	ENSG00000163938	Brain frontal cortex ba9	GTEX_v7	0.0984597	0.801729
GCST004601	Red blood cell count	Astle WJ	3_52799789_C_A	ENSG00000163938	Blood	eQTLGen	0.0366592	0.963276
NEALE2_20015_raw	Sitting height	UKB Neale v2	3_52994359_C_T	ILMN_3236052	B-cell cd19	FAIRFAX_2012	0.132506	0.831512
NEALE2_20151_raw	Forced vital capacity (fvc), best measure	UKB Neale v2	3_53069139_C_T	ILMN_3236052	B-cell cd19	FAIRFAX_2012	0.0858637	0.890663
NEALE2_20153_raw	Forced expiratory volume in 1-second (fev1), predicted	UKB Neale v2	3_53069139_C_T	ILMN_3236052	B-cell cd19	FAIRFAX_2012	0.0522528	0.933439
NEALE2_3062_raw	Forced vital capacity (fvc)	UKB Neale v2	3_53069139_C_T	ILMN_3236052	B-cell cd19	FAIRFAX_2012	0.0827847	0.894287
NEALE2_3063_raw	Forced expiratory volume in 1-second (fev1)	UKB Neale v2	3_53069139_C_T	ILMN_3236052	B-cell cd19	FAIRFAX_2012	0.120262	0.847122
NEALE2_46_raw	Hand grip strength (left)	UKB Neale v2	3_53069139_C_T	ILMN_3236052	B-cell cd19	FAIRFAX_2012	0.0854026	0.891379
NEALE2_47_raw	Hand grip strength (right)	UKB Neale v2	3_53069139_C_T	ILMN_3236052	B-cell cd19	FAIRFAX_2012	0.0690867	0.912081
GCST004132	Crohn's disease	de Lange KM	3_53099133_C_G	ILMN_3236052	B-cell cd19	FAIRFAX_2012	0.126785	0.832848
NEALE2_1697	Comparative height size at age 10	UKB Neale v2	3_53099133_C_G	ILMN_3236052	B-cell cd19	FAIRFAX_2012	0.0672052	0.914441
GCST004433	Macrophage inflammatory protein 1b levels	Ahola-Olli AV	3_51965447_G_C	ENSG00000163938	Brain anterior cingulate cortex ba24	GTEX_v7	0.010718	0.898111
GCST004604	Hematocrit	Astle WJ	3_52506757_T_C	ENSG00000163938	Fat	TWINSUK	0.157546	0.842418
GCST006572	Cognitive performance	Lee JJ	3_52522874_A_G	ILMN_1806106	Monocyte ifn24	FAIRFAX_2014	0.168792	0.829335
GCST006572	Cognitive performance	Lee JJ	3_52522874_A_G	ENSG00000163938	Heart left ventricle	GTEX_v7	0.166075	0.833808
GCST006572	Cognitive performance	Lee JJ	3_52522874_A_G	ENSG00000163938	Stomach	GTEX_v7	0.15466	0.824327
GCST006250	Intelligence	Savage JE	3_52529702_C_T	ENSG00000163938	Adrenal gland	GTEX_v7	0.0796345	0.90715
GCST006250	Intelligence	Savage JE	3_52529702_C_T	ENSG00000163938	Stomach	GTEX_v7	0.153323	0.825586
GCST004615	Hemoglobin concentration	Astle WJ	3_52533601_A_G	ENSG00000163938	T-cell	GENCORD	0.0842194	0.869817
GCST004615	Hemoglobin concentration	Astle WJ	3_52533601_A_G	ENSG00000163938	Esophagus muscularis	GTEX_v7	0.130915	0.868761
GCST004615	Hemoglobin concentration	Astle WJ	3_52533601_A_G	ILMN_1806106	Monocyte naive	FAIRFAX_2014	0.0803723	0.91944
GCST004615	Hemoglobin concentration	Astle WJ	3_52533601_A_G	ILMN_2324056	Monocyte naive	FAIRFAX_2014	0.0953779	0.904399
NEALE2_30020_raw	Haemoglobin concentration	UKB Neale v2	3_52533601_A_G	ENSG00000163938	Adrenal gland	GTEX_v7	0.128535	0.85245
NEALE2_30020_raw	Haemoglobin concentration	UKB Neale v2	3_52533601_A_G	ENSG00000163938	T-cell	GENCORD	0.033231	0.948452
NEALE2_30030_raw	Haematocrit percentage	UKB Neale v2	3_52533601_A_G	ENSG00000163938	Adrenal gland	GTEX_v7	0.0871738	0.899883
NEALE2_30030_raw	Haematocrit percentage	UKB Neale v2	3_52533601_A_G	ENSG00000163938	T-cell	GENCORD	0.0426913	0.933929
NEALE2_2714	Age when periods started (menarche)	UKB Neale v2	3_52534789_G_T	ENSG00000163938	T-cell	GENCORD	0.105899	0.836913
NEALE2_2714	Age when periods started (menarche)	UKB Neale v2	3_52534789_G_T	ENSG00000163938	Esophagus muscularis	GTEX_v7	0.0954244	0.904573
NEALE2_2714	Age when periods started (menarche)	UKB Neale v2	3_52534789_G_T	ILMN_1806106	Monocyte naive	FAIRFAX_2014	0.0640555	0.935944
NEALE2_2714	Age when periods started (menarche)	UKB Neale v2	3_52534789_G_T	ILMN_2324056	Monocyte naive	FAIRFAX_2014	0.0608759	0.939123
NEALE2_2714	Age when periods started (menarche)	UKB Neale v2	3_52534789_G_T	ENSG00000163938	Brain cerebellar hemisphere	GTEX_v7	0.139002	0.860765
NEALE2_2714	Age when periods started (menarche)	UKB Neale v2	3_52534789_G_T	ILMN_1806106	B-cell cd19	FAIRFAX_2012	0.129861	0.854903
NEALE2_20015_raw	Sitting height	UKB Neale v2	3_52634103_G_T	ENSG00000163938	Testis	GTEX_v7	0.147465	0.852508
NEALE2_20015_raw	Sitting height	UKB Neale v2	3_52634103_G_T	ENSG00000163938	Artery coronary	GTEX_v7	0.163447	0.832333
NEALE2_20015_raw	Sitting height	UKB Neale v2	3_52634103_G_T	ENSG00000163938	Brain cerebellum	GTEX_v7	0.118038	0.881941
NEALE2_20015_raw	Sitting height	UKB Neale v2	3_52634103_G_T	ENSG00000163938	Brain cerebellar hemisphere	GTEX_v7	0.163985	0.835714
NEALE2_20015_raw	Sitting height	UKB Neale v2	3_52634103_G_T	ENSG00000163938	Pituitary	GTEX_v7	0.160508	0.839065
NEALE2_20015_raw	Sitting height	UKB Neale v2	3_52634103_G_T	ENSG00000163938	Heart atrial appendage	GTEX_v7	0.191997	0.805345
NEALE2_3143_raw	Ankle spacing width	UKB Neale v2	3_52638602_C_CT	ENSG00000163938	Testis	GTEX_v7	0.128995	0.871004
NEALE2_3143_raw	Ankle spacing width	UKB Neale v2	3_52638602_C_CT	ENSG00000163938	Artery coronary	GTEX_v7	0.145955	0.85025
NEALE2_3143_raw	Ankle spacing width	UKB Neale v2	3_52638602_C_CT	ENSG00000163938	Brain cerebellar hemisphere	GTEX_v7	0.14051	0.859247
NEALE2_3143_raw	Ankle spacing width	UKB Neale v2	3_52638602_C_CT	ENSG00000163938	Brain cerebellum	GTEX_v7	0.100949	0.89905
NEALE2_3143_raw	Ankle spacing width	UKB Neale v2	3_52638602_C_CT	ENSG00000163938	Pituitary	GTEX_v7	0.141995	0.857652
NEALE2_3143_raw	Ankle spacing width	UKB Neale v2	3_52638602_C_CT	ENSG00000163938	Heart atrial appendage	GTEX_v7	0.154177	0.843713
NEALE2_1970	Nervous feelings	UKB Neale v2	3_52652700_T_A	ENSG00000163938	Esophagus muscularis	GTEX_v7	0.138384	0.861546
NEALE2_1970	Nervous feelings	UKB Neale v2	3_52652700_T_A	ILMN_1806106	Monocyte ifn24	FAIRFAX_2014	0.182837	0.815588
NEALE2_1970	Nervous feelings	UKB Neale v2	3_52652700_T_A	ILMN_2324056	Monocyte naive	FAIRFAX_2014	0.0909686	0.908992
NEALE2_1970	Nervous feelings	UKB Neale v2	3_52652700_T_A	ILMN_1806106	Monocyte naive	FAIRFAX_2014	0.102349	0.897607
NEALE2_1970	Nervous feelings	UKB Neale v2	3_52652700_T_A	ILMN_1806106	B-cell cd19	FAIRFAX_2012	0.0816133	0.908756
NEALE2_30010_raw	Red blood cell (erythrocyte) count	UKB Neale v2	3_52652700_T_A	ILMN_1806106	Monocyte ifn24	FAIRFAX_2014	0.101734	0.897431
NEALE2_30010_raw	Red blood cell (erythrocyte) count	UKB Neale v2	3_52652700_T_A	ILMN_2324056	Monocyte naive	FAIRFAX_2014	0.123628	0.876372
NEALE2_30010_raw	Red blood cell (erythrocyte) count	UKB Neale v2	3_52652700_T_A	ILMN_1806106	Monocyte naive	FAIRFAX_2014	0.127639	0.872361
NEALE2_30010_raw	Red blood cell (erythrocyte) count	UKB Neale v2	3_52652700_T_A	ILMN_1806106	B-cell cd19	FAIRFAX_2012	0.0348292	0.961011
NEALE2_1697	Comparative height size at age 10	UKB Neale v2	3_52674059_A_T	ENSG00000163938	Testis	GTEX_v7	0.15754	0.842402
NEALE2_1697	Comparative height size at age 10	UKB Neale v2	3_52674059_A_T	ENSG00000163938	Artery coronary	GTEX_v7	0.15142	0.84437
NEALE2_1697	Comparative height size at age 10	UKB Neale v2	3_52674059_A_T	ENSG00000163938	Brain cerebellar hemisphere	GTEX_v7	0.172082	0.827525
NEALE2_1697	Comparative height size at age 10	UKB Neale v2	3_52674059_A_T	ENSG00000163938	Brain cerebellum	GTEX_v7	0.124628	0.875327
NEALE2_1697	Comparative height size at age 10	UKB Neale v2	3_52674059_A_T	ENSG00000163938	Pituitary	GTEX_v7	0.174436	0.825017
NEALE2_1697	Comparative height size at age 10	UKB Neale v2	3_52674059_A_T	ENSG00000163938	Heart atrial appendage	GTEX_v7	0.18581	0.811431
NEALE2_23110_raw	Impedance of arm (left)	UKB Neale v2	3_52691702_ATT_A	ENSG00000163938	Esophagus muscularis	GTEX_v7	0.107957	0.892042
NEALE2_23110_raw	Impedance of arm (left)	UKB Neale v2	3_52691702_ATT_A	ILMN_1806106	Monocyte ifn24	FAIRFAX_2014	0.143746	0.855076
NEALE2_23110_raw	Impedance of arm (left)	UKB Neale v2	3_52691702_ATT_A	ILMN_2324056	Monocyte naive	FAIRFAX_2014	0.114883	0.885117
NEALE2_23110_raw	Impedance of arm (left)	UKB Neale v2	3_52691702_ATT_A	ILMN_1806106	B-cell cd19	FAIRFAX_2012	0.0718904	0.919643
GCST004601	Red blood cell count	Astle WJ	3_52799789_C_A	ENSG00000163938	Esophagus muscularis	GTEX_v7	0.073103	0.926773
GCST004601	Red blood cell count	Astle WJ	3_52799789_C_A	ENSG00000163938	Fat	TWINSUK	0.137764	0.861993
GCST004601	Red blood cell count	Astle WJ	3_52799789_C_A	ILMN_1806106	Monocyte ifn24	FAIRFAX_2014	0.170832	0.827509
GCST004601	Red blood cell count	Astle WJ	3_52799789_C_A	ILMN_1806106	Monocyte naive	FAIRFAX_2014	0.0358257	0.964119
GCST004601	Red blood cell count	Astle WJ	3_52799789_C_A	ILMN_2324056	Monocyte naive	FAIRFAX_2014	0.0452817	0.954649
GCST004601	Red blood cell count	Astle WJ	3_52799789_C_A	ENSG00000163938	Brain cerebellar hemisphere	GTEX_v7	0.133208	0.866347
GCST004601	Red blood cell count	Astle WJ	3_52799789_C_A	ILMN_1806106	B-cell cd19	FAIRFAX_2012	0.0745626	0.916547
NEALE2_23113_raw	Leg fat-free mass (right)	UKB Neale v2	3_52801498_G_A	ENSG00000163938	Skin sun exposed lower leg	GTEX_v7	0.12481	0.875136
NEALE2_23114_raw	Leg predicted mass (right)	UKB Neale v2	3_52801498_G_A	ENSG00000163938	Skin sun exposed lower leg	GTEX_v7	0.127688	0.872257
NEALE2_23117_raw	Leg fat-free mass (left)	UKB Neale v2	3_52801498_G_A	ENSG00000163938	Skin sun exposed lower leg	GTEX_v7	0.120012	0.879936
NEALE2_23118_raw	Leg predicted mass (left)	UKB Neale v2	3_52801498_G_A	ENSG00000163938	Skin sun exposed lower leg	GTEX_v7	0.119394	0.880554
NEALE2_23122_raw	Arm predicted mass (right)	UKB Neale v2	3_52801498_G_A	ENSG00000163938	Skin sun exposed lower leg	GTEX_v7	0.190804	0.809109
NEALE2_21001_raw	Body mass index (bmi)	UKB Neale v2	3_52803266_TTTTA_T	ILMN_1806106	B-cell cd19	FAIRFAX_2012	0.0654206	0.926928
NEALE2_21002_raw	Weight	UKB Neale v2	3_52803266_TTTTA_T	ENSG00000163938	Skin sun exposed lower leg	GTEX_v7	0.165785	0.826671
NEALE2_21002_raw	Weight	UKB Neale v2	3_52803266_TTTTA_T	ILMN_1806106	B-cell cd19	FAIRFAX_2012	0.138028	0.84214
NEALE2_23104_raw	Body mass index (bmi)	UKB Neale v2	3_52803266_TTTTA_T	ILMN_1806106	B-cell cd19	FAIRFAX_2012	0.0981348	0.890416
NEALE2_23109_raw	Impedance of arm (right)	UKB Neale v2	3_52803266_TTTTA_T	ILMN_1806106	B-cell cd19	FAIRFAX_2012	0.0595995	0.93342
NEALE2_23121_raw	Arm fat-free mass (right)	UKB Neale v2	3_52812970_ATTTTTTTTTTT_A	ENSG00000163938	Skin sun exposed lower leg	GTEX_v7	0.14357	0.856378
