# Supplementary material for: Integrative genomic analyses identify susceptibility genes underlying COVID-19 hospitalization
Source: Nat Commun. 2021 Jul 27;12:4569. doi: 10.1038/s41467-021-24824-z (PMC8316582; doi:10.1038/s41467-021-24824-z)
Supplement: Supplementary file 13 — Supplementary Data 11 [file 41467_2021_24824_MOESM13_ESM.xlsx]

## Sheet: Sheet1
Supplemental Data 11. Significant results for PheWAS-phenome-wide association study using the genetically-regulated gene expression.
Gene: Phecode Description	European Population Odds Ratio (EA_OR)	European Population P-Value (EA_p)	African American Population Odds Ratio (AA_OR)	African American Population P-Value (AA_p)
ABO:Acute pulmonary heart disease	1.47874	3.97457e-11	1.14585	0.29832
ABO:Acute pulmonary heart disease	1.59713	5.55321e-11	1.11508	0.475037
ABO:Pulmonary embolism and infarction (acute)	1.50442	6.6399e-11	1.13827	0.343117
ABO:Pulmonary embolism and infarction (acute)	1.62031	1.6202e-10	1.09622	0.563288
ABO:Other venous embolism and thrombosis	1.27637	1.02906e-09	1.16526	0.0867279
ABO:Other venous embolism and thrombosis	1.32658	2.53916e-09	1.13082	0.238036
ABO:Acute pulmonary heart disease	1.40649	3.36522e-09	1.05846	0.680683
ABO:Other venous embolism and thrombosis	1.26093	3.52523e-09	1.1171	0.241399
ABO:Pulmonary embolism and infarction (acute)	1.42214	7.13455e-09	1.03449	0.813788
ABO:Other venous embolism and thrombosis	1.19647	1.27204e-08	1.13448	0.0957868
ABO:Acute pulmonary heart disease	1.30012	1.62883e-08	1.09058	0.436898
ABO:Pulmonary embolism and infarction (acute)	1.30956	3.847e-08	1.07011	0.560861
ABO:Acute pulmonary heart disease	1.3578	1.0709e-07	1.09533	0.458489
ABO:Pulmonary embolism and infarction (acute)	1.36407	3.26204e-07	1.06831	0.605321
ABO:Deep vein thrombosis [DVT]	1.3011	5.69473e-07	1.15819	0.234678
ABO:Deep vein thrombosis [DVT]	1.2998	1.03284e-06	1.18454	0.14631
ABO:Acute pulmonary heart disease	1.5492	1.4367e-06	1.14956	0.470557
ABO:Pulmonary embolism and infarction (acute)	1.55676	3.91807e-06	1.09061	0.665749
ABO:Deep vein thrombosis [DVT]	1.34194	4.00687e-06	1.13803	0.341259
IFNAR2:Migraine	1.35788	4.1e-06	1.15372	0.415032
ABO:Acute pulmonary heart disease	1.25548	4.11597e-06	1.07309	0.540228
ABO:Deep vein thrombosis [DVT]	1.21505	4.13199e-06	1.13037	0.215151
ABO:Other venous embolism and thrombosis	1.16605	4.88273e-06	1.11485	0.163812
ABO:Other venous embolism and thrombosis	1.18759	6.42846e-06	1.11811	0.183153
ABO:Pulmonary embolism and infarction (acute)	1.265	6.49779e-06	1.07186	0.563999
ABO:Pulmonary heart disease	1.18283	9.30443e-06	0.96702	0.687685
IFNAR2:Migraine	1.54714	1.01e-05	0.982255	0.935453
IFNAR2:Migraine	1.36312	1.12e-05	1.22248	0.287006
IFNAR2:Migraine	1.36312	1.12e-05	1.22248	0.287006
ABO:Acute pulmonary heart disease	1.37487	1.5011e-05	1.14134	0.404504
CCR1:Senile cataract	0.619922	1.88e-05	1.16981	0.586377
CCR1:Senile cataract	0.620429	1.91e-05	1.17353	0.585621
ABO:Acute pulmonary heart disease	1.5843	2.04099e-05	1.25438	0.297348
ABO:Acute pulmonary heart disease	1.42968	2.53844e-05	1.13989	0.463015
CCR1:Senile cataract	0.633294	2.55e-05	1.13834	0.662901
IFNAR2:Throat pain	2.05924	2.62e-05	NA	NA
IFNAR2:Migraine	1.47118	2.82e-05	1.27333	0.326495
ABO:Pulmonary heart disease	1.20535	2.83192e-05	0.961537	0.683204
IFNAR2:Migraine	1.54039	3.1e-05	1.17051	0.505741
ABO:Pulmonary embolism and infarction (acute)	1.37903	3.4892e-05	1.09589	0.578866
