# Supplementary material for: Integrative genomic analyses identify susceptibility genes underlying COVID-19 hospitalization
Source: Nat Commun. 2021 Jul 27;12:4569. doi: 10.1038/s41467-021-24824-z (PMC8316582; doi:10.1038/s41467-021-24824-z)
Supplement: Supplementary file 14 — Supplementary Data 12 [file 41467_2021_24824_MOESM14_ESM.xlsx]

## Sheet: S17-Significant LabWAS Results
Supplementary Data 12: Significant results for LabWAS-Laoratory-test-wide association study using the genetically-regulated gene expression.
Gene	Lab Description	Lab Category	European Population P-Value (EA_p)	European Population Estimate (EA_Estimate)	African American Population P-Value (AA_p)	African American Popuation Estimate (AA_Estimate)
ABO	Mean corpuscular volume (MCV) [Entitic volume] by Automated count	blood	8.02079e-14	-0.0472962	0.0066474	-0.0446127
ABO	Coagulation factor VIII activity actual/normal in Platelet poor plasma by Coagulation assay	blood	6.63672e-13	0.524956	0.00090689	0.445616
ABO	Coagulation factor VIII activity actual/normal in Platelet poor plasma by Coagulation assay	blood	2.80264e-12	0.505975	0.0211695	0.357024
ABO	Coagulation factor VIII activity actual/normal in Platelet poor plasma by Coagulation assay	blood	3.67263e-12	0.399965	0.0100176	0.295616
ABO	Coagulation factor VIII activity actual/normal in Platelet poor plasma by Coagulation assay	blood	1.2768e-11	0.575854	0.00475854	0.441247
ABO	Coagulation factor VIII activity actual/normal in Platelet poor plasma by Coagulation assay	blood	3.56905e-10	0.39281	0.00036428	0.420131
ABO	Coagulation factor VIII activity actual/normal in Platelet poor plasma by Coagulation assay	blood	1.11737e-09	0.415601	0.00977978	0.325204
ABO	Mean corpuscular volume (MCV) [Entitic volume] by Automated count	blood	7.36243e-09	-0.0341058	0.00468069	-0.0448309
ABO	Coagulation factor VIII activity actual/normal in Platelet poor plasma by Coagulation assay	blood	1.08246e-08	0.61297	0.00818866	0.507443
ABO	Mean corpuscular volume (MCV) [Entitic volume] by Automated count	blood	1.63174e-08	-0.0416837	0.137681	-0.0291553
ABO	Erythrocyte distribution width [Entitic volume] by Automated count	blood	1.13106e-07	-0.0378898	0.000450901	-0.0545284
ABO	Coagulation factor VIII activity actual/normal in Platelet poor plasma by Coagulation assay	blood	1.24155e-07	0.460907	0.00772607	0.419142
ABO	Coagulation factor VIII activity actual/normal in Platelet poor plasma by Coagulation assay	blood	1.37914e-07	0.530114	0.00871663	0.489849
ABO	Coagulation factor VIII activity actual/normal in Platelet poor plasma by Coagulation assay	blood	1.46319e-07	0.669383	0.00971797	0.565652
ABO	Erythrocyte distribution width [Entitic volume] by Automated count	blood	4.40006e-07	-0.0420295	0.00190213	-0.0575804
ABO	Coagulation factor VIII activity actual/normal in Platelet poor plasma by Coagulation assay	blood	4.65733e-07	0.617275	0.0141586	0.523078
ABO	Mean corpuscular volume (MCV) [Entitic volume] by Automated count	blood	9.33682e-07	-0.0363815	0.0114789	-0.0471469
ABO	Coagulation factor VIII activity actual/normal in Platelet poor plasma by Coagulation assay	blood	1.2484e-06	0.75849	0.00732141	0.776795
ABO	Coagulation factor VIII activity actual/normal in Platelet poor plasma by Coagulation assay	blood	1.32025e-06	0.523678	0.0120568	0.515811
ABO	Mean corpuscular hemoglobin (MCH) [Entitic mass] by Automated count	blood	2.56359e-06	-0.0298446	0.0211424	-0.0354956
ABO	Erythrocyte distribution width [Entitic volume] by Automated count	blood	3.88012e-06	-0.0307158	0.000236522	-0.0550796
ABO	Mean corpuscular volume (MCV) [Entitic volume] by Automated count	blood	4.5769e-06	-0.0717236	0.376285	-0.0337043
ABO	Cholesterol in LDL [Mass/volume] in Serum or Plasma by calculation	metabolic	1.78431e-05	0.0607491	0.671065	0.0123697
KEAP1	Cholesterol non HDL [Mass/volume] in Serum or Plasma	metabolic	3.72435e-05	0.50185	0.786003	0.130145
SLC6A20	Basophils [#/volume] in Blood	immune	4.03615e-05	-0.198672	0.972026	-0.00524531
ABO	Cholesterol [Mass/volume] in Serum or Plasma	metabolic	4.19861e-05	0.0552313	0.31033	0.0280274
IFNAR2	Creatine kinase.MB/Creatine kinase.total in Serum or Plasma	cardiovascular	5.84752e-05	-0.118899	0.188469	0.0821952
ABO	Monocyte Absolute Count	immune	8.92297e-05	-0.0420963	0.0154846	-0.0662121
ABO	Ferritin [Mass/volume] in Serum or Plasma	blood	9.43354e-05	-0.0715778	0.424418	-0.0287153
SLC6A20	Magnesium [Mass/volume] in Serum or Plasma	metabolic	0.000104154	-0.266133	0.830355	0.050363
KEAP1	Cholesterol.total/Cholesterol in HDL [Molar ratio] in Serum or Plasma	metabolic	0.000135411	0.434813	0.481546	0.317998
ABO	Monocyte Absolute Count	immune	0.00014046	-0.0351169	0.0009256	-0.0760159
