# Supplementary material for: Integrative genomic analyses identify susceptibility genes underlying COVID-19 hospitalization
Source: Nat Commun. 2021 Jul 27;12:4569. doi: 10.1038/s41467-021-24824-z (PMC8316582; doi:10.1038/s41467-021-24824-z)
Supplement: Supplementary file 15 — Supplementary Data 13 [file 41467_2021_24824_MOESM15_ESM.xlsx]

## Sheet: Sheet1
Supplementary Data 13 : PheWAS of eQTL SNPs for the gene/tissues identified from GTEx-based Phe/LabWAS in the Pan-UK biobank
TABLE LEGEND		Gene	Clumped.eQTL.RSID	Clumped.eQTL.SNP.Chr	Clumped.eQTL.SNP.Pos	Other_Allele	Tested_Allele	description	Pan.UKB.Phenotype	af_cases_meta	af_controls_meta	af_meta	beta_meta	se_meta	pval_meta	pval_heterogeneity	af_cases_AFR	af_cases_AMR	af_cases_CSA	af_cases_EAS	af_cases_EUR	af_cases_MID	af_controls_AFR	af_controls_AMR	af_controls_CSA	af_controls_EAS	af_controls_EUR	af_controls_MID	af_AFR	af_AMR	af_CSA	af_EAS	af_EUR	af_MID	beta_AFR	beta_AMR	beta_CSA	beta_EAS	beta_EUR	beta_MID	se_AFR	se_AMR	se_CSA	se_EAS	se_EUR	se_MID	pval_AFR	pval_AMR	pval_CSA
Gene: gene mapped to clumped SNP		ABO	rs8176719	9	136132908	T	TC	Alkaline phosphatase	biomarkers-30610-both_sexes-irnt	NA	NA	0.341	NA	0	NA	NA	NA	NA	NA	NA	NA	NA	NA	NA	NA	NA	NA	NA	0.288	0.296	0.438	0.385	0.339	0.38	-0.198	-0.236	-0.133	-0.174	-0.346	-0.243	0.0197	0.0488	0.015	0.0265	0	0.0391	1.13e-23	1.28e-06	4.82e-19
Clumped.eQTL.RSID: unique identifier of lead SNP		ABO	rs8176715	9	136133148	T	C	Alkaline phosphatase	biomarkers-30610-both_sexes-irnt	NA	NA	0.559	NA	0	NA	NA	NA	NA	NA	NA	NA	NA	NA	NA	NA	NA	NA	NA	0.785	0.652	0.661	0.671	0.552	0.641	-0.0766	-0.104	-0.0691	-0.056	-0.184	-0.123	0.0221	0.0476	0.0158	0.0277	0	0.0392	0.000517	0.0285	1.27e-05
Clumped.eQTL.SNP.Chr: chromosome of lead SNP		ABO	rs638756	9	136134472	C	A	Alkaline phosphatase	biomarkers-30610-both_sexes-irnt	NA	NA	0.754	NA	0	NA	NA	NA	NA	NA	NA	NA	NA	NA	NA	NA	NA	NA	NA	0.648	0.671	0.784	0.72	0.755	0.758	-0.0733	-0.11	-0.0959	-0.139	-0.134	-0.123	0.0189	0.0472	0.018	0.0285	0	0.0433	0.0001	0.02	9.74e-08
Clumped.eQTL.SNP.Pos: position of lea SNP		ABO	rs8176719	9	136132908	T	TC	Sodium in urine	continuous-30530-both_sexes-irnt	NA	NA	0.341	0.00474	0.00216	0.0282	0.0684	NA	NA	NA	NA	NA	NA	NA	NA	NA	NA	NA	NA	0.286	0.295	0.437	0.381	0.339	0.379	-0.00394	0.0454	0.0104	0.0455	0.0041	0.11	0.019	0.0531	0.0159	0.0291	0.0022	0.0388	0.836	0.393	0.512
Other_Allele: non-tested allele		IFNAR2	rs2239573	21	34638859	G	A	Respiratory abnormalities	phecode-513-both_sexes	0.695	0.693	NA	0.00691	0.0143	0.63	0.0314	0.457	NA	0.681	NA	0.7	0.515	0.443	NA	0.663	NA	0.698	0.616	NA	NA	NA	NA	NA	NA	0.0491	NA	0.0785	NA	0.00662	-0.537	0.0937	NA	0.0808	NA	0.0148	0.194	0.6	NA	0.331
Tested_Allele: tested effect allele		ABO	rs8176693	9	136137657	C	T	Albumin	biomarkers-30600-both_sexes-irnt	NA	NA	0.0662	0.0329	0.00498	4.08e-11	0.298	NA	NA	NA	NA	NA	NA	NA	NA	NA	NA	NA	NA	0.113	0.0672	0.25	0.186	0.0606	0.124	0.0509	-0.00121	0.0199	0.0101	0.0328	0.159	0.031	0.102	0.0191	0.0384	0.00531	0.0577	0.1	0.991	0.298
description: phenotype description		IFNAR2	rs2239573	21	34638859	G	A	R06 Abnormalities of breathing	icd10-R06-both_sexes	0.695	0.693	NA	0.00503	0.0145	0.728	0.0366	0.454	NA	0.683	NA	0.699	0.515	0.444	NA	0.663	NA	0.698	0.616	NA	NA	NA	NA	NA	NA	0.0389	NA	0.0845	NA	0.00463	-0.526	0.0945	NA	0.0814	NA	0.0149	0.195	0.681	NA	0.3
Pan.UKB.Phenotype: phenotype Field ID from Pan-UKB manifest		ABO	rs62574564	9	136127811	G	A	Red blood cell (erythrocyte) count	continuous-30010-both_sexes-irnt	NA	NA	0.316	-0.0107	0.00235	5.14e-06	0.144	NA	NA	NA	NA	NA	NA	NA	NA	NA	NA	NA	NA	0.141	0.368	0.26	0.293	0.32	0.26	0.0213	0.021	-0.0237	-0.00871	-0.0105	-0.109	0.0278	0.0438	0.0177	0.0307	0.0024	0.0408	0.443	0.632	0.181
af_meta: Alternate allele frequency from meta-analysis across populations for which this phenotype was GWASed. NOTE: This field only appears in files for quantitative phenotypes.		ABO	rs8176693	9	136137657	C	T	Red blood cell (erythrocyte) count	continuous-30010-both_sexes-irnt	NA	NA	0.0662	0.0883	0.00438	1.56e-90	0.776	NA	NA	NA	NA	NA	NA	NA	NA	NA	NA	NA	NA	0.113	0.0695	0.25	0.182	0.0607	0.122	0.0906	0.0315	0.0808	0.0541	0.0892	0.138	0.0302	0.0833	0.0174	0.0355	0.00464	0.053	0.00269	0.706	3.27e-06
af_cases_meta: Alternate allele frequency in cases from meta-analysis across populations for which this phenotype was GWASed. NOTE: This field only appears in files for binary phenotypes.		IFNAR2	rs2834173	21	34656070	T	C	Other headache syndromes	phecode-339-both_sexes	0.454	0.451	NA	0.0121	0.0144	0.399	0.0899	0.622	NA	0.391	0.218	0.453	0.608	0.627	NA	0.399	0.203	0.451	0.492	NA	NA	NA	NA	NA	NA	-0.00281	NA	-0.065	0.254	0.0118	0.554	0.102	NA	0.0799	0.271	0.0148	0.216	0.978	NA	0.416
af_controls_meta: Alternate allele frequency in controls from meta-analysis across populations for which this phenotype was GWASed. NOTE: This field only appears in files for binary phenotypes.		IFNAR2	rs4455239	21	34654034	T	C	Other headache syndromes	phecode-339-both_sexes	0.445	0.444	NA	0.00782	0.0144	0.588	0.0885	0.623	NA	0.379	0.221	0.445	0.59	0.63	NA	0.39	0.205	0.443	0.478	NA	NA	NA	NA	NA	NA	-0.0113	NA	-0.0757	0.268	0.00776	0.547	0.103	NA	0.0812	0.275	0.0149	0.218	0.913	NA	0.351
beta_meta: Estimated effect size of alternate allele from meta-analysis across populations for which this phenotype was GWASed.		ABO	rs638756	9	136134472	C	A	Sodium in urine	continuous-30530-both_sexes-irnt	NA	NA	0.753	0.000138	0.00237	0.954	0.000495	NA	NA	NA	NA	NA	NA	NA	NA	NA	NA	NA	NA	0.645	0.673	0.782	0.715	0.755	0.757	-0.0105	0.165	0.0211	0.0607	-0.00108	0.108	0.0181	0.0513	0.019	0.0311	0.00242	0.0431	0.564	0.00132	0.268
se_meta: Estimated standard error of beta_meta.		ABO	rs62574564	9	136127811	G	A	Coronary atherosclerosis	phecode-411.4-both_sexes	0.318	0.316	NA	0.00944	0.0108	0.382	0.054	0.178	NA	0.25	0.278	0.322	0.324	0.141	NA	0.26	0.29	0.32	0.256	NA	NA	NA	NA	NA	NA	0.254	NA	-0.0406	-0.121	0.00848	0.417	0.153	NA	0.0599	0.222	0.011	0.171	0.0957	NA	0.498
pval_meta: p-value of beta_meta significance test.		ABO	rs8176719	9	136132908	T	TC	Urea	biomarkers-30670-both_sexes-irnt	NA	NA	0.341	0.0149	0.00242	7.94e-10	0.144	NA	NA	NA	NA	NA	NA	NA	NA	NA	NA	NA	NA	0.288	0.296	0.438	0.385	0.339	0.38	0.0209	0.0338	0.00599	0.0108	0.0154	-0.108	0.0198	0.0543	0.016	0.0279	0.00249	0.0443	0.292	0.533	0.708
pval_heterogeneity: p-value from heterogeneity test of meta-analysis.		ABO	rs62574564	9	136127811	G	A	Ischemic Heart Disease	phecode-411-both_sexes	0.318	0.316	NA	0.012	0.00877	0.171	0.239	0.149	0.355	0.249	0.305	0.323	0.313	0.141	0.37	0.26	0.29	0.32	0.256	NA	NA	NA	NA	NA	NA	0.0382	-0.04	-0.0472	0.00327	0.0124	0.346	0.109	0.203	0.0528	0.17	0.00896	0.144	0.726	0.844	0.372
af_{pop}: Alternate allele frequency for pop samples included in the GWAS of this phenotype. NOTE: This field only appears in files for quantitative phenotypes.		ABO	rs8176693	9	136137657	C	T	R06 Abnormalities of breathing	icd10-R06-both_sexes	0.0653	0.0656	NA	-0.00858	0.0267	0.748	0.094	0.102	NA	0.259	NA	0.0606	0.0615	0.113	NA	0.249	NA	0.0607	0.125	NA	NA	NA	NA	NA	NA	-0.115	NA	0.0378	NA	-0.00219	-0.637	0.15	NA	0.0892	NA	0.0287	0.266	0.442	NA	0.671
af_cases_{pop}: Alternate allele frequency for pop cases included in the GWAS of this phenotype. NOTE: This field only appears in files for binary phenotypes.		ABO	rs638756	9	136134472	C	A	Coronary atherosclerosis	phecode-411.4-both_sexes	0.755	0.754	NA	0.0136	0.0115	0.239	0.0719	0.634	NA	0.795	0.746	0.756	0.711	0.646	NA	0.782	0.718	0.755	0.762	NA	NA	NA	NA	NA	NA	-0.0581	NA	0.0862	0.218	0.0131	-0.41	0.11	NA	0.0615	0.216	0.0119	0.175	0.598	NA	0.161
af_controls_{pop}: Alternate allele frequency for pop controls included in the GWAS of this phenotype. NOTE: This field only appears in files for binary phenotypes.		ABO	rs8176693	9	136137657	C	T	Mean reticulocyte volume	continuous-30260-both_sexes-irnt	NA	NA	0.0662	-0.0515	0.00505	2.15e-24	0.23	NA	NA	NA	NA	NA	NA	NA	NA	NA	NA	NA	NA	0.113	0.0713	0.249	0.183	0.0607	0.123	-0.0295	-0.203	-0.0257	-0.025	-0.0538	-0.132	0.03	0.115	0.0189	0.0371	0.00541	0.0562	0.325	0.0775	0.174
beta_{pop}: Estimated effect size of alternate allele from GWAS of popsamples.		ABO	rs62574564	9	136127811	G	A	Mean corpuscular volume	continuous-30040-both_sexes-irnt	NA	NA	0.316	0.00348	0.00274	0.205	0.0457	NA	NA	NA	NA	NA	NA	NA	NA	NA	NA	NA	NA	0.141	0.368	0.26	0.293	0.32	0.26	0.000743	0.0406	0.0435	-0.0323	0.00232	0.104	0.0316	0.0507	0.0187	0.0354	0.0028	0.045	0.981	0.423	0.02
se_{pop}: Estimated standard error of beta_{pop}.		ABO	rs8176719	9	136132908	T	TC	Red blood cell (erythrocyte) count	continuous-30010-both_sexes-irnt	NA	NA	0.341	-0.0402	0.00229	4.56e-69	4.43e-08	NA	NA	NA	NA	NA	NA	NA	NA	NA	NA	NA	NA	0.288	0.298	0.439	0.383	0.339	0.378	0.019	-0.0665	0.0287	-0.0193	-0.0432	0.0864	0.0206	0.0456	0.0152	0.0283	0.00235	0.0375	0.357	0.145	0.0597
pval_{pop}: p-value of beta_{pop} significance test.		ABO	rs8176719	9	136132908	T	TC	Mean corpuscular volume	continuous-30040-both_sexes-irnt	NA	NA	0.341	-0.0064	0.00266	0.0163	0.0209	NA	NA	NA	NA	NA	NA	NA	NA	NA	NA	NA	NA	0.288	0.298	0.439	0.383	0.339	0.378	-0.0292	0.0458	-0.0478	-0.0137	-0.00461	-0.0919	0.0234	0.0528	0.0161	0.0326	0.00274	0.0414	0.212	0.386	0.00301
low_confidence_{pop}: Boolean flag indicating low confidence for popbased on the following heuristics: (1) Alternate allele count in cases <= 3; (2) Alternate allele count in controls <= 3; (3) Minor allele count (cases and controls combined) <= 20		ABO	rs62574564	9	136127811	G	A	I25 Chronic ischaemic heart disease	icd10-I25-both_sexes	0.318	0.316	NA	0.00711	0.00953	0.456	0.292	0.154	0.384	0.248	0.305	0.322	0.313	0.141	0.368	0.26	0.29	0.32	0.256	NA	NA	NA	NA	NA	NA	0.0772	0.0875	-0.0525	0.0104	0.00705	0.342	0.124	0.23	0.0559	0.186	0.00975	0.157	0.534	0.704	0.348
fdr_{pop}: FDR q-value of beta_{pop} significance test		ABO	rs62574564	9	136127811	G	A	Other chronic ischemic heart disease, unspecified	phecode-411.8-both_sexes	0.318	0.316	NA	0.00751	0.00956	0.432	0.311	0.154	0.384	0.248	0.305	0.322	0.313	0.141	0.37	0.26	0.29	0.32	0.256	NA	NA	NA	NA	NA	NA	0.0736	0.0566	-0.0519	0.0212	0.0075	0.341	0.124	0.232	0.056	0.188	0.00977	0.157	0.553	0.807	0.354
fdr_heterogeneity: FDR q-value from heterogeneity test of meta-analysis		ABO	rs638756	9	136134472	C	A	Lymphocyte percentage	continuous-30180-both_sexes-irnt	NA	NA	0.754	0.00332	0.0028	0.235	0.0222	NA	NA	NA	NA	NA	NA	NA	NA	NA	NA	NA	NA	0.647	0.673	0.782	0.715	0.755	0.759	-0.0301	0.0658	-0.0334	0.0219	0.00419	0.0928	0.0199	0.0513	0.0182	0.031	0.00288	0.0431	0.131	0.2	0.0662
fdr_meta: FDR q-value of beta_meta significance test		ABO	rs638756	9	136134472	C	A	Mean corpuscular volume	continuous-30040-both_sexes-irnt	NA	NA	0.754	-0.00351	0.00292	0.229	0.0593	NA	NA	NA	NA	NA	NA	NA	NA	NA	NA	NA	NA	0.647	0.674	0.783	0.716	0.755	0.759	0.0127	0.0309	-0.0449	0.0247	-0.00272	-0.0985	0.0223	0.0512	0.0193	0.0348	0.003	0.0458	0.567	0.546	0.0198
		ABO	rs8176719	9	136132908	T	TC	Neutrophill count	continuous-30140-both_sexes-irnt	NA	NA	0.341	-0.0198	0.00222	4.48e-19	0.198	NA	NA	NA	NA	NA	NA	NA	NA	NA	NA	NA	NA	0.288	0.299	0.438	0.383	0.339	0.378	-0.0311	-0.106	-0.00814	0.00628	-0.0197	-0.0874	0.0204	0.0516	0.0146	0.0282	0.00227	0.0407	0.126	0.0406	0.577
Pan-UKB details: https://pan.ukbb.broadinstitute.org/docs/technical-overview		ABO	rs638756	9	136134472	C	A	Ischemic Heart Disease	phecode-411-both_sexes	0.754	0.754	NA	0.00995	0.00935	0.288	0.221	0.651	0.71	0.794	0.699	0.756	0.724	0.646	0.669	0.782	0.718	0.755	0.762	NA	NA	NA	NA	NA	NA	0.0191	0.167	0.0783	0.00497	0.00871	-0.312	0.0781	0.206	0.0542	0.165	0.00961	0.147	0.807	0.419	0.148
Biobank Japan details: http://jenger.riken.jp/en/result		ABO	rs8176693	9	136137657	C	T	Rheumatoid factor	biomarkers-30820-both_sexes-irnt	NA	NA	0.0647	-0.00984	0.0151	0.514	0.134	NA	NA	NA	NA	NA	NA	NA	NA	NA	NA	NA	NA	0.111	0.0934	0.237	NA	0.0605	0.122	-0.0854	-0.199	-0.0566	NA	-0.00754	0.563	0.116	0.226	0.0632	NA	0.0157	0.267	0.461	0.378	0.37
		ABO	rs8176719	9	136132908	T	TC	Neutrophill percentage	continuous-30200-both_sexes-irnt	NA	NA	0.341	-0.00334	0.00257	0.194	0.207	NA	NA	NA	NA	NA	NA	NA	NA	NA	NA	NA	NA	0.288	0.299	0.438	0.383	0.339	0.378	0.0219	-0.0352	0.00415	0.0265	-0.0038	-0.0847	0.0207	0.0537	0.0153	0.0292	0.00265	0.0405	0.291	0.512	0.786
PHENOTYPE DESCRIPTIONS		IFNAR2	rs2834160	21	34620113	T	C	Asthma	phecode-495-both_sexes	0.189	0.184	NA	0.0342	0.0111	0.0021	0.0977	0.184	0.102	0.0617	0.0168	0.194	0.0921	0.183	0.131	0.052	0.00872	0.188	0.125	NA	NA	NA	NA	NA	NA	0.0142	-0.379	0.153	0.604	0.0352	-0.424	0.0829	0.282	0.11	0.624	0.0113	0.203	0.864	0.18	0.165
AFR - African		ABO	rs8176715	9	136133148	T	C	White blood cell (leukocyte) count	continuous-30000-both_sexes-irnt	NA	NA	0.559	-0.0123	0.00213	8.57e-09	0.189	NA	NA	NA	NA	NA	NA	NA	NA	NA	NA	NA	NA	0.785	0.648	0.663	0.672	0.552	0.637	-0.0375	-0.0797	-0.0116	0.0174	-0.0119	-0.0821	0.0227	0.0474	0.0153	0.0291	0.00217	0.0395	0.0989	0.0925	0.448
AMR - Admixed American		ABO	rs8176693	9	136137657	C	T	I25 Chronic ischaemic heart disease	icd10-I25-both_sexes	0.0664	0.0663	NA	0.0072	0.0175	0.682	0.0597	0.133	0.077	0.252	0.126	0.0609	0.0904	0.112	0.0679	0.249	0.185	0.0607	0.126	NA	NA	NA	NA	NA	NA	0.242	-0.0272	0.00655	-0.382	0.00974	-0.405	0.138	0.425	0.0544	0.216	0.0189	0.196	0.0789	0.949	0.904
CSA - Central/South Asian		ABO	rs62574564	9	136127811	G	A	Sodium in urine	continuous-30530-both_sexes-irnt	NA	NA	0.316	0.000446	0.00222	0.841	0.00347	NA	NA	NA	NA	NA	NA	NA	NA	NA	NA	NA	NA	0.142	0.369	0.26	0.293	0.32	0.261	-0.0253	-0.13	-0.00929	-0.0711	0.00166	-0.0874	0.0256	0.0507	0.0185	0.0316	0.00226	0.0423	0.322	0.0105	0.616
EAS - East Asian		ABO	rs8176693	9	136137657	C	T	Haemoglobin concentration	continuous-30020-both_sexes-irnt	NA	NA	0.0662	0.0604	0.00391	6.63e-54	0.628	NA	NA	NA	NA	NA	NA	NA	NA	NA	NA	NA	NA	0.113	0.0695	0.25	0.182	0.0607	0.122	0.035	0.0693	0.0494	0.0928	0.061	0.0978	0.024	0.076	0.0159	0.0294	0.00415	0.0473	0.144	0.362	0.00186
EUR - European		IFNAR2	rs2834160	21	34620113	T	C	J45 Asthma	icd10-J45-both_sexes	0.189	0.184	NA	0.0347	0.011	0.00169	0.0868	0.185	0.102	0.0619	0.0168	0.194	0.0921	0.183	0.131	0.0518	0.00885	0.188	0.125	NA	NA	NA	NA	NA	NA	0.0227	-0.395	0.163	0.647	0.0354	-0.417	0.0831	0.283	0.111	0.629	0.0112	0.202	0.785	0.162	0.141
MID - Middle Eastern		ABO	rs638756	9	136134472	C	A	Neutrophill percentage	continuous-30200-both_sexes-irnt	NA	NA	0.754	0.0012	0.00282	0.672	0.0381	NA	NA	NA	NA	NA	NA	NA	NA	NA	NA	NA	NA	0.647	0.673	0.782	0.715	0.755	0.759	0.0286	-0.0598	0.0346	-0.0264	0.000574	-0.0916	0.0198	0.0521	0.0182	0.0312	0.00291	0.0448	0.148	0.251	0.0577
BBJ - Biobank Japan		IFNAR2	rs2239573	21	34638859	G	A	Other symptoms of respiratory system	phecode-512-both_sexes	0.695	0.694	NA	0.00677	0.0124	0.586	0.104	0.436	NA	0.692	0.782	0.699	0.557	0.444	NA	0.662	0.756	0.698	0.615	NA	NA	NA	NA	NA	NA	-0.0368	NA	0.127	0.145	0.00539	-0.381	0.0845	NA	0.0731	0.216	0.0128	0.187	0.663	NA	0.0816
		IFNAR2	rs8178529	21	34660987	A	C	Other headache syndromes	phecode-339-both_sexes	0.448	0.446	NA	0.0101	0.0143	0.479	0.175	0.349	NA	0.391	0.218	0.452	0.537	0.366	NA	0.399	0.202	0.449	0.439	NA	NA	NA	NA	NA	NA	-0.0815	NA	-0.0617	0.254	0.0118	0.442	0.104	NA	0.0796	0.27	0.0148	0.218	0.434	NA	0.439
		ABO	rs62574564	9	136127811	G	A	Angina pectoris	phecode-411.3-both_sexes	0.32	0.315	NA	0.0204	0.0112	0.0682	0.154	0.162	NA	0.244	0.324	0.324	0.321	0.141	NA	0.26	0.29	0.32	0.256	NA	NA	NA	NA	NA	NA	0.159	NA	-0.0694	0.107	0.0208	0.386	0.146	NA	0.0646	0.224	0.0114	0.19	0.277	NA	0.282
		ABO	rs8176693	9	136137657	C	T	C-reactive protein	biomarkers-30710-both_sexes-irnt	NA	NA	0.0662	0.0142	0.00497	0.00417	0.162	NA	NA	NA	NA	NA	NA	NA	NA	NA	NA	NA	NA	0.113	0.0683	0.25	0.184	0.0606	0.122	-0.00102	0.00118	-0.00839	0.0186	0.0183	-0.102	0.0301	0.0946	0.0169	0.0358	0.00538	0.0508	0.973	0.99	0.619
		ABO	rs8176693	9	136137657	C	T	Other chronic ischemic heart disease, unspecified	phecode-411.8-both_sexes	0.0664	0.0664	NA	0.00521	0.0176	0.767	0.0727	0.133	0.077	0.252	0.126	0.0609	0.0904	0.113	0.0676	0.249	0.185	0.0608	0.125	NA	NA	NA	NA	NA	NA	0.234	0.0036	0.00669	-0.381	0.00734	-0.395	0.138	0.429	0.0545	0.216	0.0189	0.197	0.0886	0.993	0.902
		ABO	rs8176719	9	136132908	T	TC	Lymphocyte percentage	continuous-30180-both_sexes-irnt	NA	NA	0.341	0.0147	0.00255	7.72e-09	0.217	NA	NA	NA	NA	NA	NA	NA	NA	NA	NA	NA	NA	0.288	0.299	0.438	0.383	0.339	0.378	-0.0162	0.037	0.0103	-0.0255	0.0153	0.0777	0.0209	0.0529	0.0152	0.029	0.00263	0.039	0.438	0.484	0.5
		ABO	rs8176693	9	136137657	C	T	Mean corpuscular volume	continuous-30040-both_sexes-irnt	NA	NA	0.0662	-0.0834	0.00507	9.3e-61	0.312	NA	NA	NA	NA	NA	NA	NA	NA	NA	NA	NA	NA	0.113	0.0695	0.25	0.182	0.0607	0.122	-0.0795	0.014	-0.0624	-0.0132	-0.0865	-0.116	0.0343	0.0963	0.0184	0.0409	0.00541	0.0584	0.0204	0.885	0.000698
		ABO	rs8176693	9	136137657	C	T	Ischemic Heart Disease	phecode-411-both_sexes	0.0656	0.0664	NA	-0.00791	0.0162	0.625	0.27	0.119	0.0797	0.252	0.141	0.0602	0.0938	0.113	0.0676	0.249	0.185	0.0608	0.125	NA	NA	NA	NA	NA	NA	0.0865	-0.0168	0.00768	-0.28	-0.00628	-0.361	0.121	0.373	0.0514	0.197	0.0174	0.182	0.474	0.964	0.881
		ABO	rs638756	9	136134472	C	A	Red blood cell (erythrocyte) count	continuous-30010-both_sexes-irnt	NA	NA	0.754	-0.0168	0.00251	2.42e-11	0.0301	NA	NA	NA	NA	NA	NA	NA	NA	NA	NA	NA	NA	0.647	0.674	0.783	0.716	0.755	0.759	-0.0397	-0.0896	0.00902	0.007	-0.0172	0.082	0.0196	0.0443	0.0182	0.0302	0.00257	0.0416	0.0429	0.0428	0.62
		ABO	rs638756	9	136134472	C	A	Lymphocyte count	continuous-30120-both_sexes-irnt	NA	NA	0.754	-0.00871	0.00289	0.00255	0.0362	NA	NA	NA	NA	NA	NA	NA	NA	NA	NA	NA	NA	0.647	0.673	0.782	0.715	0.755	0.759	-0.0517	0.027	-0.0315	-0.00155	-0.00779	0.0806	0.0193	0.0481	0.0188	0.0295	0.00299	0.041	0.00736	0.574	0.0928
		ABO	rs62574564	9	136127811	G	A	I20 Angina pectoris	icd10-I20-both_sexes	0.32	0.316	NA	0.0191	0.0111	0.0856	0.162	0.162	NA	0.244	0.324	0.324	0.325	0.141	NA	0.26	0.29	0.32	0.258	NA	NA	NA	NA	NA	NA	0.16	NA	-0.0717	0.103	0.0196	0.368	0.146	NA	0.0639	0.223	0.0114	0.188	0.271	NA	0.261
		ABO	rs638756	9	136134472	C	A	Angina pectoris	phecode-411.3-both_sexes	0.752	0.754	NA	-0.000742	0.0119	0.951	0.0883	0.622	NA	0.801	0.664	0.754	0.714	0.646	NA	0.782	0.718	0.755	0.762	NA	NA	NA	NA	NA	NA	-0.108	NA	0.108	-0.162	-0.000986	-0.382	0.104	NA	0.0663	0.218	0.0123	0.196	0.303	NA	0.102
		ABO	rs62574564	9	136127811	G	A	Alkaline phosphatase	biomarkers-30610-both_sexes-irnt	NA	NA	0.316	-0.00899	0.00276	0.00112	1.99e-08	NA	NA	NA	NA	NA	NA	NA	NA	NA	NA	NA	NA	0.14	0.369	0.259	0.289	0.32	0.26	0.0194	0.0399	0.0474	0.137	-0.0128	0.0822	0.0268	0.047	0.0175	0.029	0.00283	0.0427	0.468	0.396	0.00666
		ABO	rs638756	9	136134472	C	A	I20 Angina pectoris	icd10-I20-both_sexes	0.752	0.754	NA	-0.00113	0.0119	0.924	0.0796	0.622	NA	0.8	0.664	0.754	0.71	0.648	NA	0.782	0.718	0.755	0.76	NA	NA	NA	NA	NA	NA	-0.119	NA	0.109	-0.164	-0.00134	-0.369	0.104	NA	0.0656	0.216	0.0122	0.192	0.255	NA	0.0954
		IFNAR2	rs188401375	21	34602242	C	G	R06 Abnormalities of breathing	icd10-R06-both_sexes	0.0225	0.0218	NA	0.0226	0.048	0.638	0.0994	0.000155	NA	0.00945	NA	0.0227	0.0253	0.00191	NA	0.00706	NA	0.0222	0.00981	NA	NA	NA	NA	NA	NA	-1.16	NA	0.601	NA	0.0141	1.91	1.19	NA	0.574	NA	0.0483	1	0.33	NA	0.295
		ABO	rs8176719	9	136132908	T	TC	Mean corpuscular haemoglobin	continuous-30050-both_sexes-irnt	NA	NA	0.341	-0.00361	0.00264	0.172	0.158	NA	NA	NA	NA	NA	NA	NA	NA	NA	NA	NA	NA	0.288	0.298	0.439	0.383	0.339	0.378	-0.021	0.0707	-0.0252	0.00903	-0.00265	-0.0778	0.0218	0.0535	0.0158	0.032	0.00272	0.0411	0.335	0.187	0.111
		ABO	rs8176719	9	136132908	T	TC	Rheumatoid factor	biomarkers-30820-both_sexes-irnt	NA	NA	0.339	-0.0194	0.00778	0.0124	0.0947	NA	NA	NA	NA	NA	NA	NA	NA	NA	NA	NA	NA	0.269	0.29	0.42	NA	0.338	0.362	0.0811	0.0179	-0.106	NA	-0.0193	0.352	0.0831	0.14	0.0547	NA	0.00791	0.188	0.329	0.898	0.0535
		ABO	rs8176715	9	136133148	T	C	Reticulocyte count	continuous-30250-both_sexes-irnt	NA	NA	0.559	-0.0108	0.00252	1.84e-05	0.181	NA	NA	NA	NA	NA	NA	NA	NA	NA	NA	NA	NA	0.784	0.651	0.662	0.672	0.552	0.636	-0.0048	-0.0749	0.000935	0.0127	-0.0116	0.0728	0.0205	0.0491	0.0158	0.0299	0.00259	0.0392	0.815	0.127	0.953
		ABO	rs638756	9	136134472	C	A	Other chronic ischemic heart disease, unspecified	phecode-411.8-both_sexes	0.755	0.754	NA	0.0138	0.0102	0.176	0.366	0.657	0.673	0.795	0.705	0.756	0.728	0.646	0.669	0.782	0.718	0.755	0.762	NA	NA	NA	NA	NA	NA	0.047	0.000157	0.0844	0.0146	0.0124	-0.298	0.0891	0.235	0.0575	0.183	0.0105	0.161	0.598	1	0.142
		ABO	rs638756	9	136134472	C	A	I25 Chronic ischaemic heart disease	icd10-I25-both_sexes	0.755	0.754	NA	0.0135	0.0102	0.186	0.367	0.657	0.673	0.795	0.705	0.756	0.728	0.646	0.672	0.782	0.718	0.755	0.76	NA	NA	NA	NA	NA	NA	0.045	-0.0367	0.0832	0.0254	0.0121	-0.297	0.089	0.234	0.0574	0.182	0.0105	0.16	0.613	0.876	0.147
		ABO	rs8176693	9	136137657	C	T	Alanine aminotransferase	biomarkers-30620-both_sexes-irnt	NA	NA	0.0662	0.035	0.00453	1.05e-14	0.318	NA	NA	NA	NA	NA	NA	NA	NA	NA	NA	NA	NA	0.113	0.0683	0.25	0.184	0.0606	0.122	0.0603	0.0106	0.00356	0.0289	0.0364	0.0998	0.0268	0.113	0.017	0.0366	0.00484	0.0542	0.0242	0.925	0.835
		IFNAR2	rs188401375	21	34602242	C	G	Respiratory abnormalities	phecode-513-both_sexes	0.0223	0.0218	NA	0.013	0.0476	0.784	0.115	0.000152	NA	0.0093	NA	0.0226	0.0249	0.00191	NA	0.00707	NA	0.0222	0.00982	NA	NA	NA	NA	NA	NA	-1.16	NA	0.577	NA	0.00485	1.81	1.17	NA	0.571	NA	0.0478	0.984	0.322	NA	0.312
		ABO	rs62574564	9	136127811	G	A	Reticulocyte percentage	continuous-30240-both_sexes-irnt	NA	NA	0.316	-0.00404	0.00274	0.14	0.35	NA	NA	NA	NA	NA	NA	NA	NA	NA	NA	NA	NA	0.141	0.37	0.259	0.293	0.32	0.258	-0.00469	-0.0128	-0.00727	-0.0476	-0.00392	0.0786	0.026	0.0509	0.0177	0.0315	0.00281	0.0436	0.857	0.802	0.681
		ABO	rs62574564	9	136127811	G	A	Circulatory disease NEC	phecode-459.9-both_sexes	0.313	0.316	NA	-0.0135	0.011	0.22	0.132	0.124	NA	0.264	0.261	0.317	0.336	0.142	NA	0.259	0.292	0.32	0.257	NA	NA	NA	NA	NA	NA	-0.189	NA	0.0564	-0.203	-0.0134	0.431	0.116	NA	0.0899	0.226	0.0111	0.239	0.101	NA	0.53
		IFNAR2	rs2239573	21	34638859	G	A	Other headache syndromes	phecode-339-both_sexes	0.694	0.694	NA	0.00146	0.0154	0.925	0.165	0.431	NA	0.644	0.791	0.699	0.7	0.444	NA	0.665	0.755	0.698	0.608	NA	NA	NA	NA	NA	NA	-0.0439	NA	-0.12	0.216	0.00409	0.394	0.0978	NA	0.0826	0.227	0.016	0.22	0.654	NA	0.146
		ABO	rs8176719	9	136132908	T	TC	Platelet crit	continuous-30090-both_sexes-irnt	NA	NA	0.341	0.0066	0.00261	0.0114	0.0276	NA	NA	NA	NA	NA	NA	NA	NA	NA	NA	NA	NA	0.288	0.298	0.439	0.383	0.339	0.378	-0.0229	-0.0375	-0.0267	0.00662	0.00876	-0.0702	0.0189	0.0476	0.0151	0.0271	0.0027	0.0395	0.227	0.43	0.0768
		ABO	rs8176719	9	136132908	T	TC	Cystatin C	biomarkers-30720-both_sexes-irnt	NA	NA	0.341	0.00223	0.00252	0.377	0.293	NA	NA	NA	NA	NA	NA	NA	NA	NA	NA	NA	NA	0.288	0.296	0.438	0.385	0.339	0.38	0.000171	0.0514	-0.0185	0.00824	0.00239	0.0609	0.0189	0.0447	0.0144	0.0239	0.00261	0.0352	0.993	0.25	0.199
		ABO	rs8176719	9	136132908	T	TC	Eosinophill percentage	continuous-30210-both_sexes-irnt	NA	NA	0.341	-0.0124	0.00266	3.28e-06	0.446	NA	NA	NA	NA	NA	NA	NA	NA	NA	NA	NA	NA	0.288	0.299	0.438	0.383	0.339	0.378	-0.0191	0.012	-0.0229	-0.00159	-0.0124	0.0788	0.0223	0.0576	0.0162	0.0306	0.00274	0.0459	0.393	0.835	0.158
		ABO	rs62574564	9	136127811	G	A	High light scatter reticulocyte percentage	continuous-30290-both_sexes-irnt	NA	NA	0.316	-0.00197	0.00276	0.474	0.4	NA	NA	NA	NA	NA	NA	NA	NA	NA	NA	NA	NA	0.141	NA	0.259	0.293	0.32	0.258	1.47e-05	NA	-0.00425	-0.0318	-0.00203	0.0723	0.0263	NA	0.0177	0.0311	0.00283	0.0422	1	NA	0.81
		ABO	rs8176715	9	136133148	T	C	I25 Chronic ischaemic heart disease	icd10-I25-both_sexes	0.56	0.559	NA	0.0124	0.00886	0.16	0.565	0.781	0.625	0.657	0.668	0.553	0.679	0.786	0.65	0.663	0.672	0.552	0.635	NA	NA	NA	NA	NA	NA	-0.0359	-0.176	-0.0162	0.043	0.013	0.24	0.104	0.227	0.0502	0.176	0.00907	0.14	0.731	0.436	0.748
		ABO	rs8176719	9	136132908	T	TC	White blood cell (leukocyte) count	continuous-30000-both_sexes-irnt	NA	NA	0.341	-0.0241	0.00223	2.15e-27	0.117	NA	NA	NA	NA	NA	NA	NA	NA	NA	NA	NA	NA	0.288	0.298	0.439	0.383	0.339	0.378	-0.0572	-0.122	-0.0133	-0.00598	-0.0238	-0.0672	0.0204	0.0489	0.0145	0.028	0.00228	0.0395	0.005	0.0129	0.359
		ABO	rs8176693	9	136137657	C	T	Haematocrit percentage	continuous-30030-both_sexes-irnt	NA	NA	0.0662	0.0465	0.00402	7.58e-31	0.915	NA	NA	NA	NA	NA	NA	NA	NA	NA	NA	NA	NA	0.113	0.0695	0.25	0.182	0.0607	0.122	0.041	0.0424	0.0389	0.0714	0.0464	0.0784	0.0244	0.0779	0.0157	0.0294	0.00429	0.0465	0.0935	0.587	0.0136
		ABO	rs62574564	9	136127811	G	A	Other disorders of circulatory system	phecode-459-both_sexes	0.313	0.316	NA	-0.0152	0.0109	0.164	0.174	0.124	NA	0.262	0.261	0.317	0.33	0.142	NA	0.259	0.292	0.32	0.257	NA	NA	NA	NA	NA	NA	-0.185	NA	0.0441	-0.203	-0.015	0.398	0.115	NA	0.0893	0.226	0.0111	0.237	0.107	NA	0.622
		ABO	rs8176693	9	136137657	C	T	Apolipoprotein A	biomarkers-30630-both_sexes-irnt	NA	NA	0.0662	0.00469	0.00491	0.339	0.0101	NA	NA	NA	NA	NA	NA	NA	NA	NA	NA	NA	NA	0.113	0.0674	0.25	0.186	0.0606	0.124	-0.0725	0.163	0.00263	-0.039	0.00735	0.0852	0.0278	0.0916	0.0168	0.0346	0.00532	0.0511	0.00904	0.0747	0.876
		ABO	rs8176715	9	136133148	T	C	Other chronic ischemic heart disease, unspecified	phecode-411.8-both_sexes	0.56	0.559	NA	0.0124	0.00888	0.161	0.533	0.781	0.625	0.657	0.668	0.553	0.679	0.787	0.651	0.664	0.671	0.552	0.636	NA	NA	NA	NA	NA	NA	-0.0423	-0.188	-0.024	0.0569	0.0133	0.234	0.105	0.228	0.0504	0.176	0.00909	0.141	0.686	0.41	0.635
		ABO	rs8176715	9	136133148	T	C	Neutrophill count	continuous-30140-both_sexes-irnt	NA	NA	0.559	-0.0102	0.00212	1.58e-06	0.198	NA	NA	NA	NA	NA	NA	NA	NA	NA	NA	NA	NA	0.784	0.648	0.662	0.673	0.552	0.636	-0.0447	-0.044	-0.0153	0.0356	-0.00978	-0.0676	0.0227	0.0501	0.0154	0.0294	0.00216	0.0407	0.049	0.38	0.322
		ABO	rs638756	9	136134472	C	A	Mean corpuscular haemoglobin	continuous-30050-both_sexes-irnt	NA	NA	0.754	0.000353	0.0029	0.903	0.199	NA	NA	NA	NA	NA	NA	NA	NA	NA	NA	NA	NA	0.647	0.674	0.783	0.716	0.755	0.759	0.0113	0.0572	-0.022	0.0444	0.000492	-0.0754	0.0208	0.052	0.0189	0.0342	0.00298	0.0455	0.588	0.271	0.243
		IFNAR2	rs8178528	21	34660980	A	G	R07 Pain in throat and chest	icd10-R07-both_sexes	0.526	0.525	NA	0.00528	0.00788	0.503	0.336	0.325	0.491	0.459	0.195	0.533	0.468	0.334	0.476	0.444	0.207	0.532	0.507	NA	NA	NA	NA	NA	NA	-0.0491	0.126	0.0343	0.184	0.00542	-0.197	0.06	0.162	0.0435	0.165	0.00812	0.123	0.413	0.435	0.431
		IFNAR2	rs8178528	21	34660980	A	G	Other headache syndromes	phecode-339-both_sexes	0.526	0.526	NA	0.00202	0.0144	0.889	0.302	0.316	NA	0.446	0.232	0.533	0.579	0.334	NA	0.446	0.206	0.533	0.5	NA	NA	NA	NA	NA	NA	-0.0949	NA	-0.036	0.312	0.00272	0.358	0.107	NA	0.0801	0.273	0.0148	0.224	0.375	NA	0.653
		ABO	rs8176715	9	136133148	T	C	R07 Pain in throat and chest	icd10-R07-both_sexes	0.563	0.559	NA	0.0244	0.00788	0.00196	0.0177	0.787	0.609	0.644	0.643	0.557	0.666	0.785	0.653	0.665	0.673	0.552	0.635	NA	NA	NA	NA	NA	NA	0.00297	-0.263	-0.0944	-0.125	0.0291	0.189	0.0661	0.165	0.0452	0.127	0.00811	0.119	0.964	0.111	0.0369
		ABO	rs8176715	9	136133148	T	C	Coronary atherosclerosis	phecode-411.4-both_sexes	0.559	0.559	NA	0.00769	0.01	0.443	0.251	0.819	NA	0.66	0.617	0.551	0.679	0.787	NA	0.664	0.671	0.552	0.636	NA	NA	NA	NA	NA	NA	0.201	NA	-0.00757	-0.16	0.00638	0.242	0.129	NA	0.0539	0.205	0.0103	0.152	0.121	NA	0.888
		IFNAR2	rs2239573	21	34638859	G	A	Sleep disorders	phecode-327-both_sexes	0.697	0.693	NA	0.0151	0.0188	0.422	0.364	0.457	NA	0.678	NA	0.701	0.548	0.444	NA	0.664	NA	0.698	0.614	NA	NA	NA	NA	NA	NA	0.0486	NA	0.0836	NA	0.0153	-0.342	0.123	NA	0.116	NA	0.0194	0.215	0.693	NA	0.47
		ABO	rs638756	9	136134472	C	A	Other disorders of circulatory system	phecode-459-both_sexes	0.765	0.753	NA	0.0635	0.0116	4.98e-08	0.217	0.67	NA	0.78	0.759	0.766	0.704	0.645	NA	0.784	0.716	0.755	0.761	NA	NA	NA	NA	NA	NA	0.106	NA	-0.0322	0.283	0.0646	-0.383	0.0818	NA	0.0916	0.221	0.0119	0.242	0.194	NA	0.725
		ABO	rs8176693	9	136137657	C	T	Platelet crit	continuous-30090-both_sexes-irnt	NA	NA	0.0662	-0.0489	0.00493	3.15e-23	0.683	NA	NA	NA	NA	NA	NA	NA	NA	NA	NA	NA	NA	0.113	0.0695	0.25	0.182	0.0607	0.122	-0.0341	-0.054	-0.0387	-0.00311	-0.0512	-0.0871	0.0278	0.0868	0.0172	0.034	0.00533	0.0557	0.219	0.534	0.0245
		ABO	rs8176719	9	136132908	T	TC	Red blood cell (erythrocyte) distribution width	continuous-30070-both_sexes-irnt	NA	NA	0.341	0.0117	0.00262	7.82e-06	0.00533	NA	NA	NA	NA	NA	NA	NA	NA	NA	NA	NA	NA	0.288	0.298	0.439	0.383	0.339	0.378	-0.0433	-0.0313	0.00304	-0.0743	0.0133	0.0642	0.0211	0.0534	0.0176	0.0327	0.00269	0.0413	0.0395	0.558	0.863
		ABO	rs8176715	9	136133148	T	C	C-reactive protein	biomarkers-30710-both_sexes-irnt	NA	NA	0.559	0.0162	0.00252	1.37e-10	0.0858	NA	NA	NA	NA	NA	NA	NA	NA	NA	NA	NA	NA	0.785	0.653	0.662	0.671	0.552	0.641	-0.00825	0.0258	-0.0146	0.0341	0.0175	-0.0554	0.0229	0.0502	0.0156	0.0298	0.00259	0.0361	0.718	0.607	0.348
		ABO	rs638756	9	136134472	C	A	Eosinophill count	continuous-30150-both_sexes-irnt	NA	NA	0.754	-0.0095	0.0029	0.00106	0.49	NA	NA	NA	NA	NA	NA	NA	NA	NA	NA	NA	NA	0.647	0.673	0.782	0.715	0.755	0.759	-0.00872	-0.0677	-0.00973	0.00914	-0.00979	0.0795	0.0202	0.0546	0.0196	0.0327	0.00299	0.0517	0.667	0.215	0.621
		ABO	rs638756	9	136134472	C	A	Mean platelet (thrombocyte) volume	continuous-30100-both_sexes-irnt	NA	NA	0.724	0.000254	0.0116	0.983	0.00255	NA	NA	NA	NA	NA	NA	NA	NA	NA	NA	NA	NA	0.647	0.674	0.783	0.716	0.755	0.759	-0.00673	0.0514	-0.0259	0.105	0.0149	-0.0672	0.0189	0.0494	0.0192	0.0316	0.00332	0.0439	0.722	0.298	0.177
		ABO	rs8176715	9	136133148	T	C	High light scatter reticulocyte count	continuous-30300-both_sexes-irnt	NA	NA	0.559	-0.00814	0.00255	0.00138	0.372	NA	NA	NA	NA	NA	NA	NA	NA	NA	NA	NA	NA	0.784	NA	0.662	0.672	0.552	0.636	-0.00663	NA	-0.00244	0.0221	-0.00886	0.0589	0.0211	NA	0.016	0.0298	0.00261	0.0386	0.754	NA	0.879
		ABO	rs8176715	9	136133148	T	C	Glycated haemoglobin (HbA1c)	biomarkers-30750-both_sexes-irnt	NA	NA	0.558	0.00703	0.00143	8.61e-07	0.389	NA	NA	NA	NA	NA	NA	NA	NA	NA	NA	NA	NA	0.787	0.645	0.662	0.67	0.552	0.64	-0.00773	0.0455	0.0093	0.0406	0.00701	-0.0639	0.0275	0.0483	0.0172	0.0281	0.00144	0.0419	0.779	0.347	0.588
		ABO	rs8176715	9	136133148	T	C	Nonspecific chest pain	phecode-418-both_sexes	0.563	0.559	NA	0.0242	0.00819	0.00307	0.0434	0.789	0.609	0.643	0.657	0.557	0.663	0.785	0.653	0.665	0.673	0.552	0.635	NA	NA	NA	NA	NA	NA	0.0171	-0.253	-0.0948	-0.0538	0.0285	0.183	0.0683	0.172	0.0466	0.131	0.00843	0.122	0.802	0.141	0.0419
		ABO	rs8176693	9	136137657	C	T	Aspartate aminotransferase	biomarkers-30650-both_sexes-irnt	NA	NA	0.0662	0.00788	0.00473	0.0958	0.297	NA	NA	NA	NA	NA	NA	NA	NA	NA	NA	NA	NA	0.113	0.0686	0.25	0.183	0.0606	0.122	-0.0336	-0.00635	-0.0146	0.0227	0.0103	0.0828	0.0278	0.0912	0.0174	0.0346	0.00508	0.0563	0.227	0.945	0.401
		ABO	rs638756	9	136134472	C	A	Circulatory disease NEC	phecode-459.9-both_sexes	0.765	0.753	NA	0.0628	0.0117	8.27e-08	0.223	0.671	NA	0.778	0.759	0.766	0.708	0.645	NA	0.784	0.716	0.755	0.761	NA	NA	NA	NA	NA	NA	0.112	NA	-0.0443	0.283	0.0639	-0.359	0.0823	NA	0.0922	0.221	0.012	0.245	0.172	NA	0.631
		ABO	rs638756	9	136134472	C	A	Nonspecific chest pain	phecode-418-both_sexes	0.753	0.754	NA	-0.00155	0.00937	0.869	0.408	0.657	0.717	0.788	0.719	0.754	0.734	0.645	0.667	0.783	0.717	0.755	0.76	NA	NA	NA	NA	NA	NA	0.0498	0.23	0.00855	0.0761	-0.00346	-0.2	0.0582	0.173	0.0533	0.133	0.00971	0.137	0.392	0.185	0.873
		IFNAR2	rs2284549	21	34618043	A	T	Other headache syndromes	phecode-339-both_sexes	0.714	0.715	NA	-0.00406	0.0158	0.797	0.0536	0.791	NA	0.628	0.355	0.717	0.62	0.806	NA	0.587	0.425	0.718	0.698	NA	NA	NA	NA	NA	NA	-0.118	NA	0.161	-0.295	-0.00541	-0.323	0.122	NA	0.0793	0.202	0.0163	0.223	0.336	NA	0.0425
		ABO	rs8176715	9	136133148	T	C	Apolipoprotein A	biomarkers-30630-both_sexes-irnt	NA	NA	0.559	0.0165	0.00249	3.32e-11	0.47	NA	NA	NA	NA	NA	NA	NA	NA	NA	NA	NA	NA	0.787	0.652	0.663	0.671	0.552	0.641	0.0167	-0.00912	0.0433	0.00167	0.0158	0.0527	0.0213	0.0481	0.0156	0.0288	0.00256	0.0364	0.434	0.85	0.00542
		ABO	rs8176715	9	136133148	T	C	Reticulocyte percentage	continuous-30240-both_sexes-irnt	NA	NA	0.559	-0.00698	0.00254	0.0061	0.335	NA	NA	NA	NA	NA	NA	NA	NA	NA	NA	NA	NA	0.784	0.651	0.662	0.672	0.552	0.636	-0.014	-0.0862	-0.006	0.0173	-0.00715	0.0572	0.0214	0.0513	0.016	0.0303	0.00261	0.04	0.513	0.0931	0.708
		IFNAR2	rs12053666	21	34618439	G	A	Other headache syndromes	phecode-339-both_sexes	0.286	0.285	NA	0.00378	0.0158	0.81	0.0568	0.209	NA	0.372	0.646	0.283	0.38	0.194	NA	0.413	0.575	0.282	0.303	NA	NA	NA	NA	NA	NA	0.116	NA	-0.16	0.294	0.00515	0.318	0.122	NA	0.0793	0.202	0.0163	0.223	0.343	NA	0.0432
		ABO	rs8176715	9	136133148	T	C	Cholesterol	biomarkers-30690-both_sexes-irnt	NA	NA	0.559	0.0255	0.0024	1.76e-26	0.0885	NA	NA	NA	NA	NA	NA	NA	NA	NA	NA	NA	NA	0.786	0.651	0.661	0.671	0.552	0.641	-0.0293	0.0928	0.0286	0.0107	0.026	0.0591	0.0214	0.048	0.0163	0.0274	0.00246	0.0415	0.17	0.0532	0.0801
		ABO	rs8176715	9	136133148	T	C	Lymphocyte count	continuous-30120-both_sexes-irnt	NA	NA	0.559	-0.00722	0.00252	0.0042	0.166	NA	NA	NA	NA	NA	NA	NA	NA	NA	NA	NA	NA	0.784	0.648	0.662	0.673	0.552	0.636	-0.0118	-0.107	0.0137	-0.0242	-0.00703	-0.0525	0.0225	0.048	0.0165	0.0288	0.00259	0.037	0.602	0.0255	0.407
		ABO	rs62574564	9	136127811	G	A	Mean corpuscular haemoglobin	continuous-30050-both_sexes-irnt	NA	NA	0.316	-0.00055	0.00272	0.84	0.232	NA	NA	NA	NA	NA	NA	NA	NA	NA	NA	NA	NA	0.141	0.368	0.26	0.293	0.32	0.26	-7.2e-05	0.0386	0.023	-0.0559	-0.00111	0.0633	0.0295	0.0514	0.0183	0.0348	0.00278	0.0447	0.998	0.453	0.209
		IFNAR2	rs12053666	21	34618439	G	A	R06 Abnormalities of breathing	icd10-R06-both_sexes	0.284	0.284	NA	0.000752	0.0148	0.959	0.0844	0.212	NA	0.376	NA	0.283	0.254	0.194	NA	0.413	NA	0.282	0.307	NA	NA	NA	NA	NA	NA	0.104	NA	-0.15	NA	0.00632	-0.284	0.117	NA	0.0783	NA	0.0152	0.201	0.372	NA	0.0549
		CCR1	rs145386897	3	46182203	T	C	Cataract	phecode-366-both_sexes	0.0809	0.0793	NA	0.0214	0.0164	0.193	0.579	0.106	NA	0.274	0.0586	0.0763	0.147	0.097	NA	0.264	0.0526	0.0751	0.114	NA	NA	NA	NA	NA	NA	0.0588	NA	0.0334	0.265	0.0165	0.339	0.112	NA	0.0554	0.254	0.0175	0.242	0.6	NA	0.547
		IFNAR2	rs2284549	21	34618043	A	T	R06 Abnormalities of breathing	icd10-R06-both_sexes	0.716	0.717	NA	-0.000873	0.0148	0.953	0.0877	0.789	NA	0.624	NA	0.717	0.746	0.806	NA	0.588	NA	0.718	0.693	NA	NA	NA	NA	NA	NA	-0.104	NA	0.149	NA	-0.00642	0.282	0.117	NA	0.0783	NA	0.0152	0.201	0.376	NA	0.0567
		ABO	rs8176719	9	136132908	T	TC	Glycated haemoglobin (HbA1c)	biomarkers-30750-both_sexes-irnt	NA	NA	0.341	0.0168	0.0015	2.65e-29	0.259	NA	NA	NA	NA	NA	NA	NA	NA	NA	NA	NA	NA	0.289	0.296	0.438	0.383	0.339	0.382	0.00731	0.0875	0.0325	0.0272	0.0167	-0.0578	0.0245	0.0497	0.0163	0.0271	0.00151	0.0413	0.765	0.0781	0.0458
		ABO	rs8176715	9	136133148	T	C	HDL cholesterol	biomarkers-30760-both_sexes-irnt	NA	NA	0.559	0.0146	0.00252	6.54e-09	0.445	NA	NA	NA	NA	NA	NA	NA	NA	NA	NA	NA	NA	0.787	0.653	0.663	0.671	0.552	0.641	0.0184	-0.00266	0.0395	-0.0119	0.0139	0.0495	0.0207	0.0476	0.0152	0.0279	0.0026	0.0354	0.373	0.955	0.00962
		ABO	rs8176719	9	136132908	T	TC	Eosinophill count	continuous-30150-both_sexes-irnt	NA	NA	0.341	-0.0224	0.00265	2.64e-17	0.527	NA	NA	NA	NA	NA	NA	NA	NA	NA	NA	NA	NA	0.288	0.299	0.438	0.383	0.339	0.378	-0.03	-0.00888	-0.0313	-0.00999	-0.0224	0.0651	0.0212	0.0563	0.0164	0.0306	0.00272	0.0467	0.157	0.875	0.0566
		ABO	rs62574564	9	136127811	G	A	Lymphocyte count	continuous-30120-both_sexes-irnt	NA	NA	0.316	0.00147	0.00272	0.587	0.141	NA	NA	NA	NA	NA	NA	NA	NA	NA	NA	NA	NA	0.141	0.368	0.26	0.293	0.32	0.26	0.0487	-0.0189	0.0315	0.0161	0.000503	-0.056	0.0273	0.0476	0.0182	0.03	0.00278	0.0402	0.0747	0.692	0.0837
		ABO	rs62574564	9	136127811	G	A	Glucose	biomarkers-30740-both_sexes-irnt	NA	NA	0.316	0.000165	0.00262	0.95	0.529	NA	NA	NA	NA	NA	NA	NA	NA	NA	NA	NA	NA	0.14	0.37	0.26	0.287	0.32	0.262	-0.00901	-0.0412	-0.0228	-0.0149	0.000623	0.0708	0.0299	0.0471	0.0218	0.0326	0.00267	0.0509	0.763	0.382	0.295
		ABO	rs8176719	9	136132908	T	TC	Reticulocyte count	continuous-30250-both_sexes-irnt	NA	NA	0.341	-0.0177	0.00263	1.59e-11	0.00681	NA	NA	NA	NA	NA	NA	NA	NA	NA	NA	NA	NA	0.289	0.302	0.438	0.382	0.339	0.379	-0.0184	-0.0722	0.00514	0.0672	-0.0194	0.0544	0.0184	0.0504	0.015	0.0287	0.00272	0.0391	0.317	0.152	0.732
		ABO	rs8176693	9	136137657	C	T	Sodium in urine	continuous-30530-both_sexes-irnt	NA	NA	0.0662	-0.0043	0.00415	0.301	0.187	NA	NA	NA	NA	NA	NA	NA	NA	NA	NA	NA	NA	0.112	0.0678	0.248	0.181	0.0607	0.123	-0.00266	0.206	0.00981	-0.0118	-0.00596	0.0764	0.0279	0.0984	0.0182	0.0366	0.00436	0.0552	0.924	0.0364	0.589
		ABO	rs8176715	9	136133148	T	C	Haemoglobin concentration	continuous-30020-both_sexes-irnt	NA	NA	0.559	-0.0232	0.00196	2.47e-32	0.00028	NA	NA	NA	NA	NA	NA	NA	NA	NA	NA	NA	NA	0.785	0.648	0.663	0.672	0.552	0.637	0.0102	0.0495	0.0265	-0.0383	-0.0248	0.0462	0.0182	0.0403	0.0147	0.0244	0.002	0.0335	0.574	0.22	0.0709
		ABO	rs638756	9	136134472	C	A	Urea	biomarkers-30670-both_sexes-irnt	NA	NA	0.754	0.00548	0.00266	0.039	0.439	NA	NA	NA	NA	NA	NA	NA	NA	NA	NA	NA	NA	0.648	0.671	0.784	0.72	0.755	0.758	0.00898	0.0522	0.0299	0.0159	0.00493	-0.0675	0.0189	0.0525	0.0192	0.03	0.00273	0.049	0.635	0.32	0.12
		ABO	rs8176719	9	136132908	T	TC	Calcium	biomarkers-30680-both_sexes-irnt	NA	NA	0.341	-0.0109	0.00262	3.49e-05	0.529	NA	NA	NA	NA	NA	NA	NA	NA	NA	NA	NA	NA	0.288	0.297	0.439	0.387	0.339	0.377	-0.0171	-0.0371	0.00854	0.0252	-0.0113	-0.0581	0.0213	0.0745	0.017	0.0309	0.00269	0.0422	0.422	0.619	0.616
		ABO	rs8176719	9	136132908	T	TC	Monocyte count	continuous-30130-both_sexes-irnt	NA	NA	0.341	-0.0528	0.00262	1.42e-90	0.799	NA	NA	NA	NA	NA	NA	NA	NA	NA	NA	NA	NA	0.288	0.299	0.438	0.383	0.339	0.378	-0.0537	-0.099	-0.0365	-0.0355	-0.0534	-0.0523	0.0202	0.0514	0.0155	0.0278	0.0027	0.0382	0.00779	0.0542	0.0184
		IFNAR2	rs2300371	21	34632241	C	T	R06 Abnormalities of breathing	icd10-R06-both_sexes	0.28	0.279	NA	0.00139	0.0148	0.925	0.0886	0.218	NA	0.37	NA	0.279	0.254	0.209	NA	0.41	NA	0.277	0.307	NA	NA	NA	NA	NA	NA	0.0446	NA	-0.161	NA	0.0084	-0.274	0.114	NA	0.0782	NA	0.0153	0.201	0.695	NA	0.0402
		CCR1	rs13095940	3	46246816	A	G	Cataract	phecode-366-both_sexes	0.0789	0.0777	NA	0.017	0.0166	0.306	0.745	0.00436	NA	0.274	0.0413	0.076	0.13	0.00577	NA	0.264	0.0443	0.075	0.0923	NA	NA	NA	NA	NA	NA	0.101	NA	0.0385	0.0698	0.013	0.345	0.521	NA	0.0554	0.277	0.0175	0.253	0.846	NA	0.487
		ABO	rs62574564	9	136127811	G	A	Reticulocyte count	continuous-30250-both_sexes-irnt	NA	NA	0.316	-0.00619	0.00271	0.0224	0.51	NA	NA	NA	NA	NA	NA	NA	NA	NA	NA	NA	NA	0.141	0.37	0.259	0.293	0.32	0.258	-0.000172	-0.00446	-0.0128	-0.0482	-0.00603	0.0579	0.0249	0.0487	0.0175	0.0311	0.00278	0.0427	0.995	0.927	0.463
		ABO	rs8176693	9	136137657	C	T	Nonspecific chest pain	phecode-418-both_sexes	0.066	0.0664	NA	-0.0188	0.0161	0.242	0.037	0.106	0.05	0.23	0.204	0.0609	0.103	0.114	0.0707	0.253	0.182	0.0607	0.125	NA	NA	NA	NA	NA	NA	-0.0733	-0.446	-0.138	0.184	-0.00151	-0.232	0.0897	0.324	0.0504	0.157	0.0175	0.171	0.414	0.169	0.00637
		ABO	rs638756	9	136134472	C	A	R07 Pain in throat and chest	icd10-R07-both_sexes	0.753	0.754	NA	-0.0019	0.00902	0.834	0.268	0.658	0.722	0.789	0.724	0.754	0.738	0.645	0.666	0.783	0.717	0.755	0.76	NA	NA	NA	NA	NA	NA	0.0547	0.273	0.0183	0.102	-0.00466	-0.179	0.0564	0.166	0.0517	0.129	0.00934	0.134	0.333	0.099	0.723
		ABO	rs638756	9	136134472	C	A	High light scatter reticulocyte percentage	continuous-30290-both_sexes-irnt	NA	NA	0.754	0.000519	0.00293	0.86	0.338	NA	NA	NA	NA	NA	NA	NA	NA	NA	NA	NA	NA	0.647	NA	0.783	0.715	0.755	0.761	0.00178	NA	0.00899	0.0486	6.61e-05	-0.0576	0.0185	NA	0.0182	0.0306	0.00303	0.043	0.923	NA	0.622
		IFNAR2	rs2236757	21	34624917	A	G	R06 Abnormalities of breathing	icd10-R06-both_sexes	0.717	0.718	NA	-0.00121	0.0148	0.935	0.0822	0.786	NA	0.626	NA	0.718	0.746	0.802	NA	0.588	NA	0.719	0.696	NA	NA	NA	NA	NA	NA	-0.0967	NA	0.157	NA	-0.00709	0.27	0.116	NA	0.0784	NA	0.0152	0.202	0.406	NA	0.0452
		IFNAR2	rs12053666	21	34618439	G	A	Respiratory abnormalities	phecode-513-both_sexes	0.285	0.284	NA	0.00292	0.0146	0.842	0.0793	0.208	NA	0.374	NA	0.284	0.258	0.194	NA	0.413	NA	0.282	0.307	NA	NA	NA	NA	NA	NA	0.0814	NA	-0.159	NA	0.00921	-0.266	0.116	NA	0.0777	NA	0.0151	0.2	0.482	NA	0.041
		ABO	rs8176693	9	136137657	C	T	R07 Pain in throat and chest	icd10-R07-both_sexes	0.0659	0.0664	NA	-0.018	0.0155	0.245	0.0535	0.108	0.0505	0.23	0.196	0.0608	0.105	0.114	0.0704	0.253	0.182	0.0607	0.125	NA	NA	NA	NA	NA	NA	-0.0481	-0.421	-0.136	0.121	-0.00141	-0.222	0.0869	0.314	0.049	0.152	0.0168	0.167	0.58	0.18	0.00541
		ABO	rs8176693	9	136137657	C	T	Mean sphered cell volume	continuous-30270-both_sexes-irnt	NA	NA	0.0662	-0.0336	0.00511	4.9e-11	0.945	NA	NA	NA	NA	NA	NA	NA	NA	NA	NA	NA	NA	0.113	0.0713	0.249	0.183	0.0607	0.123	-0.0203	-0.0248	-0.0211	-0.0326	-0.0346	-0.0785	0.0327	0.0991	0.0194	0.0394	0.00545	0.0593	0.536	0.803	0.277
		IFNAR2	rs2284549	21	34618043	A	T	Respiratory abnormalities	phecode-513-both_sexes	0.716	0.717	NA	-0.00309	0.0146	0.833	0.0819	0.792	NA	0.626	NA	0.716	0.742	0.806	NA	0.588	NA	0.718	0.693	NA	NA	NA	NA	NA	NA	-0.0819	NA	0.158	NA	-0.00933	0.264	0.116	NA	0.0777	NA	0.0151	0.2	0.48	NA	0.0424
		ABO	rs8176719	9	136132908	T	TC	Platelet count	continuous-30080-both_sexes-irnt	NA	NA	0.341	0.000991	0.00272	0.715	0.155	NA	NA	NA	NA	NA	NA	NA	NA	NA	NA	NA	NA	0.288	0.298	0.439	0.383	0.339	0.378	-0.0251	-0.0562	-0.0194	-0.0259	0.0029	-0.0555	0.0198	0.0485	0.0156	0.0278	0.00281	0.0423	0.205	0.246	0.212
		ABO	rs638756	9	136134472	C	A	SHBG	biomarkers-30830-both_sexes-irnt	NA	NA	0.754	-0.00342	0.00274	0.212	0.178	NA	NA	NA	NA	NA	NA	NA	NA	NA	NA	NA	NA	0.649	0.671	0.783	0.72	0.755	0.757	-0.000571	-0.0691	-0.0344	-0.0319	-0.00255	0.0528	0.0175	0.05	0.0178	0.0317	0.00283	0.0403	0.974	0.167	0.0538
		IFNAR2	rs188401375	21	34602242	C	G	Sleep disorders	phecode-327-both_sexes	0.0229	0.0222	NA	0.021	0.0628	0.738	1	0.000445	NA	0.00756	NA	0.0229	0.0209	0.00188	NA	0.00715	NA	0.0222	0.0101	NA	NA	NA	NA	NA	NA	-0.95	NA	0.0848	NA	0.021	1.51	1.57	NA	0.79	NA	0.0628	1.15	0.544	NA	0.914
		IFNAR2	rs73363308	21	35464817	G	A	Other peripheral nerve disorders	phecode-351-both_sexes	0.00457	0.00466	NA	-0.0144	0.105	0.89	0.577	0.267	NA	4.2e-05	NA	0.000442	0.00812	0.268	NA	0.000426	NA	0.000509	0.0346	NA	NA	NA	NA	NA	NA	0.00839	NA	-2.01	NA	-0.164	-0.883	0.113	NA	2.95	NA	0.288	0.678	0.941	NA	0.496
		ABO	rs62574564	9	136127811	G	A	Nonspecific chest pain	phecode-418-both_sexes	0.318	0.316	NA	0.0129	0.00882	0.145	0.136	0.124	0.34	0.258	0.286	0.323	0.285	0.144	0.372	0.259	0.291	0.32	0.259	NA	NA	NA	NA	NA	NA	-0.182	-0.149	0.019	-0.072	0.0151	0.176	0.0821	0.173	0.0517	0.136	0.00906	0.135	0.0271	0.388	0.714
		ABO	rs62574564	9	136127811	G	A	High light scatter reticulocyte count	continuous-30300-both_sexes-irnt	NA	NA	0.316	-0.00378	0.00274	0.168	0.55	NA	NA	NA	NA	NA	NA	NA	NA	NA	NA	NA	NA	0.141	NA	0.259	0.293	0.32	0.258	0.00493	NA	-0.0112	-0.0319	-0.00373	0.0547	0.0256	NA	0.0177	0.031	0.00281	0.042	0.848	NA	0.528
		ABO	rs638756	9	136134472	C	A	Platelet crit	continuous-30090-both_sexes-irnt	NA	NA	0.754	0.0046	0.00286	0.107	0.408	NA	NA	NA	NA	NA	NA	NA	NA	NA	NA	NA	NA	0.647	0.674	0.783	0.716	0.755	0.759	-0.00486	-0.0513	0.0121	-0.0257	0.00548	-0.0567	0.018	0.0462	0.018	0.029	0.00296	0.0437	0.788	0.267	0.502
		ABO	rs8176719	9	136132908	T	TC	Glucose	biomarkers-30740-both_sexes-irnt	NA	NA	0.341	0.0245	0.00255	7.95e-22	0.411	NA	NA	NA	NA	NA	NA	NA	NA	NA	NA	NA	NA	0.288	0.296	0.439	0.387	0.339	0.377	0.0285	0.0638	0.0365	0.0484	0.0242	-0.061	0.022	0.0486	0.0187	0.0299	0.00261	0.0472	0.196	0.189	0.0511
		ABO	rs638756	9	136134472	C	A	Glucose	biomarkers-30740-both_sexes-irnt	NA	NA	0.754	0.011	0.0028	8.42e-05	0.445	NA	NA	NA	NA	NA	NA	NA	NA	NA	NA	NA	NA	0.648	0.671	0.783	0.721	0.755	0.756	-0.0139	0.049	0.0201	0.0282	0.0113	-0.0664	0.021	0.0475	0.0224	0.0322	0.00286	0.0515	0.508	0.302	0.37
		ABO	rs62574564	9	136127811	G	A	Cardiac dysrhythmias	phecode-427-both_sexes	0.317	0.316	NA	0.00775	0.00935	0.407	0.639	0.149	NA	0.264	0.304	0.321	0.297	0.141	NA	0.258	0.29	0.32	0.259	NA	NA	NA	NA	NA	NA	0.0684	NA	0.0715	0.00254	0.00581	0.233	0.116	NA	0.0779	0.171	0.00948	0.181	0.557	NA	0.359
		IFNAR2	rs2300371	21	34632241	C	T	Respiratory abnormalities	phecode-513-both_sexes	0.28	0.279	NA	0.00346	0.0147	0.814	0.0738	0.216	NA	0.368	NA	0.279	0.258	0.209	NA	0.41	NA	0.277	0.307	NA	NA	NA	NA	NA	NA	0.0342	NA	-0.169	NA	0.011	-0.256	0.113	NA	0.0776	NA	0.0152	0.199	0.762	NA	0.0297
		ABO	rs8176715	9	136133148	T	C	Red blood cell (erythrocyte) count	continuous-30010-both_sexes-irnt	NA	NA	0.559	-0.0199	0.00219	1.08e-19	0.000271	NA	NA	NA	NA	NA	NA	NA	NA	NA	NA	NA	NA	0.785	0.648	0.663	0.672	0.552	0.637	0.0381	0.0207	0.0362	-0.0209	-0.0219	0.0483	0.023	0.0442	0.0161	0.0295	0.00223	0.0375	0.0973	0.639	0.0241
		IFNAR2	rs8127500	21	34611992	A	G	Asthma	phecode-495-both_sexes	0.568	0.566	NA	0.0101	0.00867	0.245	0.218	0.523	0.5	0.625	0.714	0.567	0.546	0.543	0.558	0.613	0.7	0.564	0.57	NA	NA	NA	NA	NA	NA	-0.0859	-0.233	0.0666	-0.00244	0.0117	-0.17	0.0633	0.188	0.0517	0.136	0.00893	0.133	0.175	0.216	0.198
		ABO	rs62574564	9	136127811	G	A	Monocyte percentage	continuous-30190-both_sexes-irnt	NA	NA	0.316	0.00419	0.00268	0.118	0.691	NA	NA	NA	NA	NA	NA	NA	NA	NA	NA	NA	NA	0.141	0.368	0.26	0.293	0.32	0.26	0.00318	0.0537	0.0053	-0.0199	0.004	0.0526	0.0286	0.0481	0.0171	0.0302	0.00275	0.0417	0.911	0.264	0.756
		IFNAR2	rs2236757	21	34624917	A	G	Respiratory abnormalities	phecode-513-both_sexes	0.717	0.718	NA	-0.0035	0.0147	0.811	0.071	0.787	NA	0.628	NA	0.717	0.742	0.802	NA	0.587	NA	0.719	0.696	NA	NA	NA	NA	NA	NA	-0.0861	NA	0.165	NA	-0.0099	0.252	0.115	NA	0.0778	NA	0.0151	0.2	0.455	NA	0.0335
		IFNAR2	rs8127500	21	34611992	A	G	J45 Asthma	icd10-J45-both_sexes	0.568	0.566	NA	0.0101	0.00861	0.242	0.181	0.523	0.5	0.627	0.714	0.567	0.546	0.544	0.558	0.612	0.7	0.564	0.569	NA	NA	NA	NA	NA	NA	-0.0858	-0.239	0.0787	-0.00342	0.0113	-0.167	0.0633	0.189	0.0517	0.136	0.00886	0.133	0.175	0.207	0.128
		ABO	rs62574564	9	136127811	G	A	Apolipoprotein A	biomarkers-30630-both_sexes-irnt	NA	NA	0.316	0.00314	0.00268	0.24	0.0827	NA	NA	NA	NA	NA	NA	NA	NA	NA	NA	NA	NA	0.14	0.37	0.26	0.287	0.32	0.262	0.016	-0.0905	0.0326	0.0314	0.00256	-0.049	0.0257	0.0476	0.0171	0.0299	0.00275	0.0397	0.533	0.0573	0.057
		ABO	rs8176693	9	136137657	C	T	Immature reticulocyte fraction	continuous-30280-both_sexes-irnt	NA	NA	0.0662	-0.0378	0.00489	1.18e-14	0.438	NA	NA	NA	NA	NA	NA	NA	NA	NA	NA	NA	NA	0.113	0.0713	0.249	0.183	0.0607	0.123	0.00418	-0.103	-0.0236	0.00107	-0.0405	-0.068	0.0297	0.0942	0.0186	0.0358	0.00523	0.0552	0.888	0.272	0.204
		ABO	rs62574564	9	136127811	G	A	Haemoglobin concentration	continuous-30020-both_sexes-irnt	NA	NA	0.316	-0.0103	0.00211	1.12e-06	0.133	NA	NA	NA	NA	NA	NA	NA	NA	NA	NA	NA	NA	0.141	0.368	0.26	0.293	0.32	0.26	0.00161	0.0323	0.00164	-0.0704	-0.0102	-0.0449	0.0221	0.04	0.0162	0.0254	0.00215	0.0364	0.942	0.42	0.919
		ABO	rs62574564	9	136127811	G	A	Myocardial infarction	phecode-411.2-both_sexes	0.316	0.316	NA	-0.000422	0.0132	0.974	0.399	0.143	NA	0.244	NA	0.32	0.291	0.141	NA	0.26	NA	0.32	0.256	NA	NA	NA	NA	NA	NA	-0.0133	NA	-0.0921	NA	0.00149	0.287	0.186	NA	0.0769	NA	0.0134	0.234	0.943	NA	0.231
		ABO	rs62574564	9	136127811	G	A	SHBG	biomarkers-30830-both_sexes-irnt	NA	NA	0.316	-0.000652	0.00258	0.8	0.0363	NA	NA	NA	NA	NA	NA	NA	NA	NA	NA	NA	NA	0.139	0.371	0.26	0.288	0.32	0.261	0.0293	0.0676	0.043	0.0203	-0.00212	-0.0488	0.0249	0.0496	0.0173	0.0322	0.00264	0.0398	0.239	0.173	0.013
		ABO	rs638756	9	136134472	C	A	Red blood cell (erythrocyte) distribution width	continuous-30070-both_sexes-irnt	NA	NA	0.754	-0.00405	0.00287	0.158	0.0276	NA	NA	NA	NA	NA	NA	NA	NA	NA	NA	NA	NA	0.647	0.674	0.783	0.716	0.755	0.759	-0.0438	-0.0186	0.00749	-0.0929	-0.00299	0.0555	0.0201	0.0518	0.0211	0.035	0.00295	0.0458	0.0291	0.72	0.722
		ABO	rs638756	9	136134472	C	A	Cardiac dysrhythmias	phecode-427-both_sexes	0.755	0.754	NA	0.0102	0.00999	0.309	0.481	0.645	NA	0.776	0.727	0.757	0.734	0.647	NA	0.784	0.717	0.755	0.759	NA	NA	NA	NA	NA	NA	-0.0121	NA	-0.0749	0.145	0.0121	-0.226	0.0828	NA	0.0801	0.167	0.0102	0.187	0.884	NA	0.35
		ABO	rs62574564	9	136127811	G	A	Urea	biomarkers-30670-both_sexes-irnt	NA	NA	0.316	0.00213	0.00249	0.393	0.601	NA	NA	NA	NA	NA	NA	NA	NA	NA	NA	NA	NA	0.14	0.369	0.259	0.289	0.32	0.26	0.0104	-0.0473	-0.00951	-0.0268	0.00243	0.0584	0.0268	0.0523	0.0187	0.0305	0.00254	0.0483	0.698	0.366	0.61
		ABO	rs638756	9	136134472	C	A	Eosinophill percentage	continuous-30210-both_sexes-irnt	NA	NA	0.754	-0.00423	0.00292	0.148	0.639	NA	NA	NA	NA	NA	NA	NA	NA	NA	NA	NA	NA	0.647	0.673	0.782	0.715	0.755	0.759	0.002	-0.0662	-0.00742	0.0165	-0.0045	0.0612	0.0213	0.0559	0.0194	0.0327	0.003	0.0509	0.925	0.237	0.702
		ABO	rs8176715	9	136133148	T	C	High light scatter reticulocyte percentage	continuous-30290-both_sexes-irnt	NA	NA	0.559	-0.00505	0.00257	0.049	0.533	NA	NA	NA	NA	NA	NA	NA	NA	NA	NA	NA	NA	0.784	NA	0.662	0.672	0.552	0.636	-0.0131	NA	-0.00704	0.0278	-0.00537	0.0465	0.0216	NA	0.0161	0.0298	0.00263	0.0388	0.544	NA	0.661
		ABO	rs8176715	9	136133148	T	C	Ischemic Heart Disease	phecode-411-both_sexes	0.561	0.559	NA	0.0171	0.00815	0.0361	0.275	0.771	0.621	0.651	0.68	0.554	0.662	0.787	0.651	0.664	0.671	0.552	0.636	NA	NA	NA	NA	NA	NA	-0.107	-0.201	-0.048	0.091	0.0197	0.155	0.0916	0.2	0.0475	0.161	0.00834	0.129	0.245	0.314	0.312
		ABO	rs62574564	9	136127811	G	A	Lymphocyte percentage	continuous-30180-both_sexes-irnt	NA	NA	0.316	0.00234	0.00263	0.373	0.265	NA	NA	NA	NA	NA	NA	NA	NA	NA	NA	NA	NA	0.141	0.368	0.26	0.293	0.32	0.26	0.0366	-0.00571	0.0321	-0.02	0.00174	-0.0504	0.0282	0.0508	0.0177	0.0315	0.00269	0.0423	0.195	0.911	0.0688
		ABO	rs8176715	9	136133148	T	C	Haematocrit percentage	continuous-30030-both_sexes-irnt	NA	NA	0.559	-0.0227	0.00202	2.79e-29	0.000514	NA	NA	NA	NA	NA	NA	NA	NA	NA	NA	NA	NA	0.785	0.648	0.663	0.672	0.552	0.637	0.011	0.0479	0.026	-0.0393	-0.0244	0.0391	0.0186	0.0413	0.0146	0.0244	0.00207	0.0329	0.554	0.247	0.0744
		ABO	rs8176693	9	136137657	C	T	Glucose	biomarkers-30740-both_sexes-irnt	NA	NA	0.0662	-0.00663	0.0049	0.176	0.405	NA	NA	NA	NA	NA	NA	NA	NA	NA	NA	NA	NA	0.113	0.0667	0.25	0.186	0.0606	0.124	0.0233	-0.000845	0.0294	-0.00743	-0.00905	-0.078	0.0323	0.0912	0.0215	0.0378	0.00516	0.0657	0.47	0.993	0.17
		IFNAR2	rs8178529	21	34660987	A	C	R07 Pain in throat and chest	icd10-R07-both_sexes	0.447	0.445	NA	0.00813	0.00785	0.3	0.407	0.357	0.429	0.41	0.191	0.451	0.412	0.367	0.401	0.397	0.203	0.449	0.446	NA	NA	NA	NA	NA	NA	-0.0446	0.168	0.0317	0.201	0.00813	-0.141	0.0584	0.16	0.0434	0.163	0.00809	0.119	0.446	0.296	0.466
		IFNAR2	rs2186277	21	34593122	T	C	Asthma	phecode-495-both_sexes	0.56	0.557	NA	0.0125	0.00866	0.148	0.357	0.453	0.493	0.625	0.722	0.559	0.535	0.466	0.548	0.615	0.709	0.556	0.558	NA	NA	NA	NA	NA	NA	-0.063	-0.237	0.0569	-0.000382	0.0141	-0.155	0.0637	0.19	0.052	0.139	0.00892	0.132	0.323	0.212	0.273
		IFNAR2	rs8178529	21	34660987	A	C	Respiratory abnormalities	phecode-513-both_sexes	0.445	0.447	NA	-0.00645	0.0133	0.628	0.515	0.372	NA	0.415	NA	0.447	0.4	0.365	NA	0.398	NA	0.449	0.443	NA	NA	NA	NA	NA	NA	0.0327	NA	0.0656	NA	-0.00825	-0.224	0.0996	NA	0.0789	NA	0.0137	0.192	0.743	NA	0.406
		IFNAR2	rs2186277	21	34593122	T	C	J45 Asthma	icd10-J45-both_sexes	0.56	0.557	NA	0.0124	0.00861	0.151	0.318	0.453	0.493	0.627	0.722	0.559	0.535	0.466	0.548	0.614	0.709	0.556	0.557	NA	NA	NA	NA	NA	NA	-0.0627	-0.237	0.0689	-0.00242	0.0135	-0.153	0.0638	0.191	0.052	0.139	0.00886	0.132	0.326	0.214	0.185
		ABO	rs8176719	9	136132908	T	TC	SHBG	biomarkers-30830-both_sexes-irnt	NA	NA	0.341	-0.0102	0.0025	4.42e-05	0.644	NA	NA	NA	NA	NA	NA	NA	NA	NA	NA	NA	NA	0.288	0.297	0.438	0.386	0.339	0.378	-0.0237	-0.022	-0.00432	-0.0321	-0.0102	0.0429	0.0183	0.0511	0.0149	0.0296	0.00258	0.0369	0.197	0.666	0.772
		ABO	rs638756	9	136134472	C	A	Hypertension	phecode-401-both_sexes	0.753	0.754	NA	-0.00747	0.00679	0.272	0.179	0.657	0.656	0.786	0.723	0.754	0.746	0.642	0.677	0.783	0.717	0.755	0.76	NA	NA	NA	NA	NA	NA	0.0684	-0.158	0.00582	0.116	-0.00983	-0.126	0.0422	0.146	0.0434	0.0893	0.00701	0.109	0.105	0.279	0.893
		ABO	rs8176693	9	136137657	C	T	HDL cholesterol	biomarkers-30760-both_sexes-irnt	NA	NA	0.0662	0.00624	0.00495	0.207	0.123	NA	NA	NA	NA	NA	NA	NA	NA	NA	NA	NA	NA	0.113	0.0667	0.25	0.186	0.0606	0.124	-0.0491	0.121	0.00331	-0.0354	0.00885	0.0575	0.027	0.0908	0.0165	0.0336	0.0054	0.0498	0.0685	0.183	0.841
		ABO	rs8176719	9	136132908	T	TC	Haematocrit percentage	continuous-30030-both_sexes-irnt	NA	NA	0.341	-0.0421	0.00211	2.12e-88	0.000383	NA	NA	NA	NA	NA	NA	NA	NA	NA	NA	NA	NA	0.288	0.298	0.439	0.383	0.339	0.378	-0.00686	-0.0333	-8.72e-05	-0.00952	-0.0444	0.0378	0.0167	0.0427	0.0138	0.0234	0.00217	0.0329	0.681	0.435	0.995
		ABO	rs8176693	9	136137657	C	T	Coronary atherosclerosis	phecode-411.4-both_sexes	0.0658	0.0663	NA	-0.00483	0.0198	0.807	0.288	0.133	NA	0.254	0.136	0.0602	0.108	0.113	NA	0.249	0.185	0.0608	0.125	NA	NA	NA	NA	NA	NA	0.246	NA	0.0153	-0.307	-0.00687	-0.243	0.171	NA	0.0583	0.252	0.0214	0.212	0.149	NA	0.793
		ABO	rs8176719	9	136132908	T	TC	Potassium in urine	continuous-30520-both_sexes-irnt	NA	NA	0.341	-0.00306	0.00224	0.171	0.732	NA	NA	NA	NA	NA	NA	NA	NA	NA	NA	NA	NA	0.286	0.295	0.437	0.38	0.339	0.379	-0.00849	0.0477	-0.00234	-0.0254	-0.00278	-0.0418	0.018	0.0531	0.0154	0.028	0.00229	0.0364	0.636	0.369	0.879
		ABO	rs62574564	9	136127811	G	A	Haematocrit percentage	continuous-30030-both_sexes-irnt	NA	NA	0.316	-0.00813	0.00217	0.000185	0.35	NA	NA	NA	NA	NA	NA	NA	NA	NA	NA	NA	NA	0.141	0.368	0.26	0.293	0.32	0.26	0.00469	0.0359	0.00927	-0.0447	-0.00831	-0.0409	0.0225	0.041	0.016	0.0254	0.00222	0.0358	0.835	0.381	0.563
		IFNAR2	rs2236757	21	34624917	A	G	Other headache syndromes	phecode-339-both_sexes	0.715	0.716	NA	-0.00286	0.0158	0.856	0.105	0.792	NA	0.628	0.361	0.718	0.639	0.802	NA	0.587	0.424	0.719	0.7	NA	NA	NA	NA	NA	NA	-0.0839	NA	0.161	-0.264	-0.00525	-0.255	0.122	NA	0.0794	0.202	0.0163	0.224	0.49	NA	0.0432
		IFNAR2	rs8127500	21	34611992	A	G	Other headache syndromes	phecode-339-both_sexes	0.569	0.566	NA	0.0141	0.0144	0.328	0.521	0.537	NA	0.602	0.77	0.568	0.627	0.542	NA	0.614	0.699	0.564	0.565	NA	NA	NA	NA	NA	NA	-0.015	NA	-0.0458	0.278	0.0145	0.244	0.0975	NA	0.08	0.221	0.0148	0.215	0.878	NA	0.567
		ABO	rs8176719	9	136132908	T	TC	C-reactive protein	biomarkers-30710-both_sexes-irnt	NA	NA	0.341	0.0288	0.00263	6.76e-28	0.0131	NA	NA	NA	NA	NA	NA	NA	NA	NA	NA	NA	NA	0.287	0.297	0.438	0.385	0.339	0.38	-0.00955	0.0743	0.00261	0.078	0.0302	-0.0409	0.0205	0.0513	0.0147	0.0285	0.00272	0.036	0.641	0.147	0.86
		ABO	rs8176719	9	136132908	T	TC	Total bilirubin	biomarkers-30840-both_sexes-irnt	NA	NA	0.341	-0.0213	0.00265	8.8e-16	0.819	NA	NA	NA	NA	NA	NA	NA	NA	NA	NA	NA	NA	0.288	0.297	0.438	0.385	0.339	0.38	-0.00155	0.0117	-0.0119	-0.00945	-0.0221	-0.0445	0.021	0.0554	0.0156	0.0275	0.00274	0.0392	0.941	0.833	0.447
		IFNAR2	rs73363308	21	35464817	G	A	R07 Pain in throat and chest	icd10-R07-both_sexes	0.00477	0.00478	NA	0.0017	0.0589	0.977	0.686	0.268	0.0166	0.000226	NA	0.00051	0.0247	0.267	0.0167	0.000489	NA	0.000507	0.035	NA	NA	NA	NA	NA	NA	0.00735	0.236	-1.09	NA	0.0504	-0.401	0.0631	0.685	1.45	NA	0.193	0.353	0.907	0.731	0.45
		IFNAR2	rs2236757	21	34624917	A	G	Other symptoms of respiratory system	phecode-512-both_sexes	0.72	0.716	NA	0.0222	0.0127	0.0811	0.256	0.832	NA	0.613	0.427	0.723	0.74	0.8	NA	0.588	0.423	0.719	0.696	NA	NA	NA	NA	NA	NA	0.197	NA	0.102	-0.0017	0.0159	0.217	0.104	NA	0.0704	0.191	0.0131	0.194	0.0594	NA	0.149
		SLC6A20	rs17763537	3	45843315	C	T	E11 Non-insulin-dependent diabetes mellitus	icd10-E11-both_sexes	0.0706	0.0722	NA	-0.0286	0.019	0.132	0.388	0.00872	NA	0.255	0.0266	0.0679	0.0781	0.00514	NA	0.265	0.0214	0.0694	0.0942	NA	NA	NA	NA	NA	NA	0.635	NA	-0.0561	-0.144	-0.0226	-0.241	0.406	NA	0.0471	0.421	0.0209	0.217	0.117	NA	0.233
		ABO	rs8176693	9	136137657	C	T	Myocardial infarction	phecode-411.2-both_sexes	0.0694	0.0655	NA	0.0681	0.0242	0.00497	0.0848	0.159	NA	0.263	NA	0.0639	0.0982	0.113	NA	0.249	NA	0.0608	0.125	NA	NA	NA	NA	NA	NA	0.508	NA	0.0995	NA	0.0606	-0.316	0.206	NA	0.0753	NA	0.0259	0.284	0.0139	NA	0.186
		ABO	rs8176719	9	136132908	T	TC	Haemoglobin concentration	continuous-30020-both_sexes-irnt	NA	NA	0.341	-0.0404	0.00205	7.59e-87	1.67e-05	NA	NA	NA	NA	NA	NA	NA	NA	NA	NA	NA	NA	0.288	0.298	0.439	0.383	0.339	0.378	-0.00529	-0.0143	0.00894	0.0136	-0.0429	0.0372	0.0163	0.0416	0.0139	0.0234	0.0021	0.0335	0.746	0.731	0.52
		IFNAR2	rs12053666	21	34618439	G	A	Other symptoms of respiratory system	phecode-512-both_sexes	0.281	0.286	NA	-0.0234	0.0127	0.0654	0.346	0.167	NA	0.388	0.573	0.279	0.264	0.196	NA	0.412	0.576	0.282	0.307	NA	NA	NA	NA	NA	NA	-0.176	NA	-0.0991	0.00489	-0.0176	-0.214	0.105	NA	0.0703	0.191	0.013	0.194	0.0928	NA	0.159
		ABO	rs8176715	9	136133148	T	C	Monocyte percentage	continuous-30190-both_sexes-irnt	NA	NA	0.559	-0.0136	0.00249	5.06e-08	0.608	NA	NA	NA	NA	NA	NA	NA	NA	NA	NA	NA	NA	0.784	0.648	0.662	0.673	0.552	0.636	0.00495	0.0124	-0.0145	-0.0353	-0.0139	0.0421	0.0236	0.0485	0.0155	0.0289	0.00256	0.0383	0.834	0.798	0.35
		ABO	rs8176693	9	136137657	C	T	Platelet count	continuous-30080-both_sexes-irnt	NA	NA	0.0662	-0.0534	0.00513	2.15e-25	0.727	NA	NA	NA	NA	NA	NA	NA	NA	NA	NA	NA	NA	0.113	0.0695	0.25	0.182	0.0607	0.122	-0.0303	-0.121	-0.0439	-0.0168	-0.0558	-0.0656	0.0291	0.0885	0.0178	0.0348	0.00555	0.0598	0.298	0.172	0.0135
		IFNAR2	rs2284549	21	34618043	A	T	Other symptoms of respiratory system	phecode-512-both_sexes	0.72	0.715	NA	0.0233	0.0127	0.0663	0.349	0.833	NA	0.612	0.427	0.722	0.736	0.804	NA	0.588	0.424	0.718	0.694	NA	NA	NA	NA	NA	NA	0.178	NA	0.0978	-0.00678	0.0176	0.211	0.105	NA	0.0703	0.191	0.0131	0.194	0.0902	NA	0.164
		ABO	rs8176715	9	136133148	T	C	LDL direct	biomarkers-30780-both_sexes-irnt	NA	NA	0.559	0.0239	0.00238	1.25e-23	0.0364	NA	NA	NA	NA	NA	NA	NA	NA	NA	NA	NA	NA	0.785	0.652	0.661	0.671	0.552	0.642	-0.0336	0.124	0.0245	0.00555	0.0244	0.0416	0.0218	0.0484	0.0164	0.0277	0.00244	0.0382	0.123	0.0107	0.135
		IFNAR2	rs2834160	21	34620113	T	C	Respiratory abnormalities	phecode-513-both_sexes	0.184	0.186	NA	-0.0126	0.0171	0.46	0.687	0.182	NA	0.0586	NA	0.187	0.0949	0.183	NA	0.0526	NA	0.189	0.123	NA	NA	NA	NA	NA	NA	0.00235	NA	0.0908	NA	-0.0129	-0.315	0.123	NA	0.169	NA	0.0173	0.29	0.985	NA	0.591
		ABO	rs62574564	9	136127811	G	A	Triglycerides	biomarkers-30870-both_sexes-irnt	NA	NA	0.316	-0.00408	0.00266	0.125	0.87	NA	NA	NA	NA	NA	NA	NA	NA	NA	NA	NA	NA	0.14	0.368	0.259	0.289	0.32	0.26	0.00357	0.0152	-0.0118	-0.00584	-0.00425	0.0435	0.0256	0.0488	0.0175	0.032	0.00272	0.0402	0.889	0.755	0.501
		ABO	rs638756	9	136134472	C	A	Reticulocyte percentage	continuous-30240-both_sexes-irnt	NA	NA	0.753	-0.000415	0.00291	0.887	0.386	NA	NA	NA	NA	NA	NA	NA	NA	NA	NA	NA	NA	0.647	0.672	0.783	0.715	0.755	0.761	0.00472	0.0123	0.00743	0.0594	-0.00116	-0.048	0.0183	0.0514	0.0182	0.031	0.00301	0.0444	0.797	0.811	0.683
		CCR1	rs62242404	3	45331927	T	G	Cataract	phecode-366-both_sexes	0.00862	0.0094	NA	-0.0786	0.0484	0.105	0.566	NA	NA	0.00514	NA	0.0087	0.00423	NA	NA	0.00505	NA	0.00949	0.00888	NA	NA	NA	NA	NA	NA	NA	NA	0.15	NA	-0.0819	-0.914	NA	NA	0.4	NA	0.0488	0.847	NA	NA	0.709
		ABO	rs62574564	9	136127811	G	A	Eosinophill count	continuous-30150-both_sexes-irnt	NA	NA	0.316	0.000481	0.00272	0.86	0.91	NA	NA	NA	NA	NA	NA	NA	NA	NA	NA	NA	NA	0.141	0.368	0.26	0.293	0.32	0.26	-0.00323	0.0113	0.0104	0.00573	0.000405	-0.0545	0.0287	0.0541	0.0191	0.0333	0.00278	0.0508	0.91	0.834	0.586
		ABO	rs8176693	9	136137657	C	T	Basophill percentage	continuous-30220-both_sexes-irnt	NA	NA	0.0662	-0.0146	0.00462	0.00163	0.813	NA	NA	NA	NA	NA	NA	NA	NA	NA	NA	NA	NA	0.113	0.0695	0.249	0.182	0.0607	0.122	-0.0137	-0.0593	-0.0151	0.00462	-0.0153	0.069	0.0302	0.0923	0.0173	0.0347	0.00493	0.0642	0.65	0.52	0.383
		SLC6A20	rs17763537	3	45843315	C	T	Type 2 diabetes	phecode-250.2-both_sexes	0.0705	0.0722	NA	-0.0301	0.0189	0.112	0.407	0.00868	NA	0.255	0.0266	0.0678	0.0781	0.00517	NA	0.265	0.0214	0.0694	0.0942	NA	NA	NA	NA	NA	NA	0.62	NA	-0.059	-0.143	-0.024	-0.233	0.404	NA	0.047	0.42	0.0208	0.217	0.125	NA	0.21
		ABO	rs8176693	9	136137657	C	T	Mean corpuscular haemoglobin	continuous-30050-both_sexes-irnt	NA	NA	0.0662	-0.0486	0.00502	3.75e-22	0.486	NA	NA	NA	NA	NA	NA	NA	NA	NA	NA	NA	NA	0.113	0.0695	0.25	0.182	0.0607	0.122	-0.0661	0.0553	-0.0343	0.0111	-0.0506	-0.062	0.032	0.0978	0.018	0.0402	0.00538	0.0581	0.0387	0.572	0.057
		ABO	rs8176693	9	136137657	C	T	Neutrophill percentage	continuous-30200-both_sexes-irnt	NA	NA	0.0662	0.0348	0.00488	9.41e-13	0.696	NA	NA	NA	NA	NA	NA	NA	NA	NA	NA	NA	NA	0.113	0.0695	0.249	0.182	0.0607	0.122	0.027	0.0643	0.0343	0.0299	0.0359	-0.0609	0.0304	0.098	0.0174	0.0366	0.00524	0.0572	0.374	0.512	0.0491
		ABO	rs638756	9	136134472	C	A	High light scatter reticulocyte count	continuous-30300-both_sexes-irnt	NA	NA	0.754	-0.00224	0.00291	0.441	0.326	NA	NA	NA	NA	NA	NA	NA	NA	NA	NA	NA	NA	0.647	NA	0.783	0.715	0.755	0.761	-0.00749	NA	0.0136	0.0484	-0.00281	-0.0454	0.0181	NA	0.0182	0.0306	0.00301	0.0428	0.678	NA	0.455
		IFNAR2	rs8178528	21	34660980	A	G	Other peripheral nerve disorders	phecode-351-both_sexes	0.526	0.526	NA	0.000338	0.0121	0.978	0.459	0.313	NA	0.435	0.212	0.533	0.571	0.334	NA	0.447	0.207	0.532	0.497	NA	NA	NA	NA	NA	NA	-0.103	NA	-0.0533	0.285	0.00136	0.221	0.106	NA	0.0891	0.261	0.0124	0.209	0.331	NA	0.55
		ABO	rs638756	9	136134472	C	A	Mean sphered cell volume	continuous-30270-both_sexes-irnt	NA	NA	0.753	0.00625	0.00294	0.0334	0.351	NA	NA	NA	NA	NA	NA	NA	NA	NA	NA	NA	NA	0.647	0.672	0.783	0.715	0.755	0.761	0.00721	0.0131	-0.0344	0.00798	0.00733	-0.0493	0.0213	0.0533	0.0203	0.0336	0.00302	0.0467	0.735	0.806	0.0902
		IFNAR2	rs2300371	21	34632241	C	T	Other symptoms of respiratory system	phecode-512-both_sexes	0.277	0.281	NA	-0.0197	0.0127	0.121	0.207	0.177	NA	0.383	0.573	0.275	0.264	0.211	NA	0.41	0.587	0.277	0.307	NA	NA	NA	NA	NA	NA	-0.2	NA	-0.109	-0.0398	-0.0127	-0.203	0.102	NA	0.0703	0.191	0.0131	0.193	0.0508	NA	0.122
		ABO	rs62574564	9	136127811	G	A	HDL cholesterol	biomarkers-30760-both_sexes-irnt	NA	NA	0.316	0.00397	0.00271	0.143	0.0558	NA	NA	NA	NA	NA	NA	NA	NA	NA	NA	NA	NA	0.14	0.37	0.26	0.287	0.32	0.262	0.00697	-0.0793	0.0408	0.038	0.00313	-0.0405	0.025	0.0469	0.0168	0.029	0.00279	0.0386	0.78	0.0911	0.0149
		IFNAR2	rs2300371	21	34632241	C	T	Other headache syndromes	phecode-339-both_sexes	0.282	0.281	NA	0.00395	0.0158	0.803	0.129	0.213	NA	0.366	0.636	0.279	0.36	0.209	NA	0.41	0.586	0.277	0.303	NA	NA	NA	NA	NA	NA	0.0464	NA	-0.171	0.209	0.00804	0.232	0.119	NA	0.0792	0.203	0.0164	0.221	0.696	NA	0.031
		IFNAR2	rs2834173	21	34656070	T	C	Respiratory abnormalities	phecode-513-both_sexes	0.451	0.452	NA	-0.0044	0.0133	0.741	0.493	0.639	NA	0.417	NA	0.448	0.446	0.626	NA	0.399	NA	0.451	0.497	NA	NA	NA	NA	NA	NA	0.0618	NA	0.0694	NA	-0.0069	-0.198	0.0976	NA	0.0792	NA	0.0137	0.19	0.527	NA	0.381
		ABO	rs62574564	9	136127811	G	A	Albumin	biomarkers-30600-both_sexes-irnt	NA	NA	0.316	-0.0079	0.00269	0.00328	0.696	NA	NA	NA	NA	NA	NA	NA	NA	NA	NA	NA	NA	0.14	0.37	0.26	0.287	0.32	0.262	-0.0266	0.0452	-0.0104	-0.0374	-0.00747	-0.0465	0.0287	0.0527	0.0194	0.0331	0.00274	0.0447	0.354	0.391	0.593
		ABO	rs8176715	9	136133148	T	C	Myocardial infarction	phecode-411.2-both_sexes	0.563	0.558	NA	0.0334	0.0122	0.00625	0.692	0.766	NA	0.67	NA	0.557	0.669	0.787	NA	0.664	NA	0.552	0.636	NA	NA	NA	NA	NA	NA	-0.096	NA	0.0449	NA	0.0332	0.206	0.155	NA	0.0697	NA	0.0125	0.201	0.537	NA	0.52
		ABO	rs62574564	9	136127811	G	A	R07 Pain in throat and chest	icd10-R07-both_sexes	0.318	0.316	NA	0.0134	0.00849	0.115	0.104	0.124	0.334	0.259	0.278	0.323	0.278	0.144	0.373	0.259	0.291	0.32	0.259	NA	NA	NA	NA	NA	NA	-0.177	-0.191	0.0213	-0.11	0.016	0.134	0.0796	0.165	0.0502	0.132	0.00871	0.131	0.026	0.245	0.671
		ABO	rs8176719	9	136132908	T	TC	High light scatter reticulocyte count	continuous-30300-both_sexes-irnt	NA	NA	0.341	-0.0115	0.00266	1.6e-05	0.035	NA	NA	NA	NA	NA	NA	NA	NA	NA	NA	NA	NA	0.289	NA	0.438	0.382	0.339	0.379	-0.0156	NA	0.00573	0.0643	-0.0129	0.0393	0.019	NA	0.0152	0.0286	0.00275	0.0385	0.412	NA	0.706
		IFNAR2	rs2834160	21	34620113	T	C	R06 Abnormalities of breathing	icd10-R06-both_sexes	0.184	0.186	NA	-0.0119	0.0172	0.491	0.737	0.183	NA	0.0581	NA	0.187	0.0964	0.183	NA	0.0526	NA	0.189	0.123	NA	NA	NA	NA	NA	NA	0.00641	NA	0.0788	NA	-0.0122	-0.298	0.124	NA	0.17	NA	0.0175	0.292	0.959	NA	0.643
		ABO	rs638756	9	136134472	C	A	Essential hypertension	phecode-401.1-both_sexes	0.753	0.754	NA	-0.00752	0.00679	0.268	0.23	0.656	0.658	0.786	0.723	0.754	0.749	0.642	0.677	0.783	0.717	0.755	0.76	NA	NA	NA	NA	NA	NA	0.0659	-0.137	0.00745	0.116	-0.00998	-0.11	0.0421	0.146	0.0435	0.0893	0.00701	0.109	0.118	0.347	0.864
		ABO	rs8176719	9	136132908	T	TC	Alanine aminotransferase	biomarkers-30620-both_sexes-irnt	NA	NA	0.341	0.027	0.00238	5.39e-30	0.607	NA	NA	NA	NA	NA	NA	NA	NA	NA	NA	NA	NA	0.288	0.297	0.438	0.385	0.339	0.38	0.0243	0.0635	0.00345	0.0495	0.0275	0.039	0.0182	0.0614	0.0149	0.0291	0.00244	0.0384	0.182	0.301	0.817
		IFNAR2	rs2834160	21	34620113	T	C	Other symptoms of respiratory system	phecode-512-both_sexes	0.187	0.184	NA	0.0162	0.0148	0.273	0.276	0.196	NA	0.0539	0.0323	0.191	0.0964	0.182	NA	0.0528	0.00875	0.188	0.123	NA	NA	NA	NA	NA	NA	0.0898	NA	-0.0048	1.62	0.0154	-0.284	0.11	NA	0.153	0.858	0.015	0.28	0.413	NA	0.975
		IFNAR2	rs4455239	21	34654034	T	C	R07 Pain in throat and chest	icd10-R07-both_sexes	0.445	0.443	NA	0.0106	0.0079	0.18	0.458	0.634	0.458	0.4	0.193	0.445	0.455	0.629	0.411	0.388	0.206	0.443	0.485	NA	NA	NA	NA	NA	NA	0.0232	0.231	0.0296	0.199	0.00928	-0.12	0.0579	0.16	0.0442	0.166	0.00815	0.119	0.688	0.148	0.502
		ABO	rs8176719	9	136132908	T	TC	I20 Angina pectoris	icd10-I20-both_sexes	0.341	0.341	NA	0.0142	0.0108	0.188	0.123	0.252	NA	0.428	0.319	0.34	0.352	0.289	NA	0.44	0.385	0.339	0.381	NA	NA	NA	NA	NA	NA	-0.182	NA	-0.053	-0.202	0.0204	-0.169	0.11	NA	0.0546	0.211	0.0111	0.167	0.098	NA	0.332
		SLC6A20	rs17763537	3	45843315	C	T	E66 Obesity	icd10-E66-both_sexes	0.0696	0.0725	NA	-0.0404	0.0229	0.0781	0.348	0.00737	NA	0.269	NA	0.0661	0.12	0.00544	NA	0.263	NA	0.0694	0.091	NA	NA	NA	NA	NA	NA	0.435	NA	0.0519	NA	-0.05	0.293	0.551	NA	0.0895	NA	0.0238	0.29	0.429	NA	0.562
		SLC6A20	rs17763537	3	45843315	C	T	Obesity	phecode-278.1-both_sexes	0.0696	0.0725	NA	-0.0406	0.0229	0.0769	0.346	0.00737	NA	0.269	NA	0.0661	0.12	0.00544	NA	0.263	NA	0.0694	0.091	NA	NA	NA	NA	NA	NA	0.435	NA	0.0522	NA	-0.0503	0.293	0.551	NA	0.0895	NA	0.0238	0.29	0.43	NA	0.56
		SLC6A20	rs17763537	3	45843315	C	T	Overweight, obesity and other hyperalimentation	phecode-278-both_sexes	0.0696	0.0725	NA	-0.0394	0.0228	0.0838	0.34	0.00733	NA	0.269	NA	0.0662	0.12	0.00544	NA	0.263	NA	0.0694	0.091	NA	NA	NA	NA	NA	NA	0.436	NA	0.055	NA	-0.0492	0.293	0.551	NA	0.0892	NA	0.0237	0.29	0.428	NA	0.538
		ABO	rs8176693	9	136137657	C	T	Alkaline phosphatase	biomarkers-30610-both_sexes-irnt	NA	NA	0.0662	0.0449	0.00505	6.46e-19	0.344	NA	NA	NA	NA	NA	NA	NA	NA	NA	NA	NA	NA	0.112	0.0682	0.25	0.184	0.0606	0.122	0.0307	-0.0193	0.0661	0.0381	0.0446	-0.0554	0.029	0.09	0.0171	0.0333	0.00549	0.0552	0.289	0.83	0.000113
		ABO	rs62574564	9	136127811	G	A	Neutrophill percentage	continuous-30200-both_sexes-irnt	NA	NA	0.316	-0.00288	0.00265	0.276	0.27	NA	NA	NA	NA	NA	NA	NA	NA	NA	NA	NA	NA	0.141	0.368	0.26	0.293	0.32	0.26	-0.0411	-0.00171	-0.0313	0.0246	-0.00224	0.0441	0.028	0.0515	0.0177	0.0317	0.00271	0.044	0.142	0.974	0.0773
		ABO	rs8176693	9	136137657	C	T	Eosinophill percentage	continuous-30210-both_sexes-irnt	NA	NA	0.0662	-0.00678	0.00506	0.18	0.834	NA	NA	NA	NA	NA	NA	NA	NA	NA	NA	NA	NA	0.113	0.0695	0.249	0.182	0.0607	0.122	0.00852	-0.0787	-0.00654	0.00854	-0.00784	0.0651	0.0327	0.105	0.0185	0.0385	0.00541	0.0649	0.794	0.455	0.724
		SLC6A20	rs17763537	3	45843315	C	T	Diabetes mellitus	phecode-250-both_sexes	0.0707	0.0722	NA	-0.0255	0.0184	0.167	0.458	0.00826	NA	0.254	0.0262	0.0681	0.0788	0.00517	NA	0.265	0.0214	0.0694	0.0942	NA	NA	NA	NA	NA	NA	0.552	NA	-0.0598	-0.149	-0.0186	-0.215	0.398	NA	0.0467	0.419	0.0202	0.215	0.165	NA	0.2
		IFNAR2	rs8178529	21	34660987	A	C	R06 Abnormalities of breathing	icd10-R06-both_sexes	0.445	0.447	NA	-0.007	0.0134	0.602	0.515	0.374	NA	0.418	NA	0.447	0.407	0.365	NA	0.398	NA	0.449	0.443	NA	NA	NA	NA	NA	NA	0.0421	NA	0.0759	NA	-0.00947	-0.193	0.1	NA	0.0795	NA	0.0138	0.193	0.675	NA	0.34
		ABO	rs8176693	9	136137657	C	T	Eosinophill count	continuous-30150-both_sexes-irnt	NA	NA	0.0662	-0.00622	0.00504	0.217	0.685	NA	NA	NA	NA	NA	NA	NA	NA	NA	NA	NA	NA	0.113	0.0695	0.249	0.182	0.0607	0.122	-0.00348	-0.132	-0.0171	-0.0156	-0.00536	0.0655	0.0311	0.103	0.0188	0.0384	0.00538	0.066	0.911	0.201	0.362
		ABO	rs8176715	9	136133148	T	C	Testosterone	biomarkers-30850-both_sexes-irnt	NA	NA	0.559	-0.00191	0.00137	0.162	0.229	NA	NA	NA	NA	NA	NA	NA	NA	NA	NA	NA	NA	0.785	0.65	0.661	0.673	0.552	0.638	0.00277	-0.00698	0.0113	-0.0383	-0.00206	0.0272	0.0143	0.036	0.0102	0.0183	0.0014	0.0275	0.847	0.846	0.266
		ABO	rs638756	9	136134472	C	A	Monocyte percentage	continuous-30190-both_sexes-irnt	NA	NA	0.754	-0.0156	0.00285	4.45e-08	0.848	NA	NA	NA	NA	NA	NA	NA	NA	NA	NA	NA	NA	0.647	0.673	0.782	0.715	0.755	0.759	0.00218	-0.037	-0.00667	0.00212	-0.0162	-0.0418	0.0202	0.0486	0.0176	0.0297	0.00295	0.0425	0.914	0.447	0.704
		ABO	rs8176719	9	136132908	T	TC	Oestradiol	biomarkers-30800-both_sexes-irnt	NA	NA	0.332	-0.00328	0.00478	0.493	0.744	NA	NA	NA	NA	NA	NA	NA	NA	NA	NA	NA	NA	0.275	0.295	0.447	0.403	0.33	0.403	-0.0157	-0.0814	0.0101	0.0462	-0.00407	0.0621	0.0326	0.124	0.0298	0.0529	0.00494	0.0633	0.629	0.511	0.736
		ABO	rs8176693	9	136137657	C	T	Lymphocyte percentage	continuous-30180-both_sexes-irnt	NA	NA	0.0662	-0.0275	0.00485	1.46e-08	0.719	NA	NA	NA	NA	NA	NA	NA	NA	NA	NA	NA	NA	0.113	0.0695	0.249	0.182	0.0607	0.122	-0.05	-0.0616	-0.0282	-0.0351	-0.0272	0.0535	0.0306	0.0965	0.0174	0.0364	0.0052	0.0551	0.103	0.523	0.104
		IFNAR2	rs2834173	21	34656070	T	C	R07 Pain in throat and chest	icd10-R07-both_sexes	0.452	0.451	NA	0.00968	0.00786	0.218	0.526	0.63	0.462	0.411	0.19	0.452	0.471	0.626	0.419	0.398	0.204	0.45	0.498	NA	NA	NA	NA	NA	NA	0.0162	0.207	0.0311	0.189	0.00844	-0.114	0.0572	0.157	0.0436	0.164	0.00811	0.117	0.777	0.189	0.476
		ABO	rs8176715	9	136133148	T	C	Cardiac dysrhythmias	phecode-427-both_sexes	0.558	0.559	NA	0.000403	0.00869	0.963	0.484	0.794	NA	0.639	0.682	0.551	0.668	0.786	NA	0.663	0.672	0.552	0.637	NA	NA	NA	NA	NA	NA	0.0341	NA	-0.1	0.093	0.00101	0.16	0.0974	NA	0.0698	0.164	0.00882	0.164	0.726	NA	0.151
		IFNAR2	rs2239573	21	34638859	G	A	R07 Pain in throat and chest	icd10-R07-both_sexes	0.696	0.693	NA	0.0117	0.00845	0.167	0.525	0.447	0.692	0.67	0.794	0.7	0.602	0.444	0.652	0.663	0.754	0.698	0.614	NA	NA	NA	NA	NA	NA	0.00994	0.163	0.0189	0.21	0.0109	-0.117	0.0547	0.168	0.0447	0.134	0.00876	0.121	0.856	0.33	0.672
		ABO	rs8176715	9	136133148	T	C	Potassium in urine	continuous-30520-both_sexes-irnt	NA	NA	0.559	0.000952	0.00214	0.657	0.216	NA	NA	NA	NA	NA	NA	NA	NA	NA	NA	NA	NA	0.785	0.646	0.662	0.67	0.552	0.639	-0.00995	0.0432	-0.0179	-0.0542	0.00179	-0.0355	0.02	0.0513	0.0162	0.0291	0.00218	0.0366	0.62	0.4	0.268
		ABO	rs62574564	9	136127811	G	A	Platelet distribution width	continuous-30110-both_sexes-irnt	NA	NA	0.316	-0.00603	0.00284	0.0339	0.515	NA	NA	NA	NA	NA	NA	NA	NA	NA	NA	NA	NA	0.141	0.368	0.26	0.293	0.32	0.26	-0.0323	0.0269	0.0175	-0.0264	-0.0065	0.0467	0.0316	0.0501	0.019	0.0329	0.00291	0.0487	0.307	0.592	0.356
		IFNAR2	rs11701402	21	34627774	C	G	R06 Abnormalities of breathing	icd10-R06-both_sexes	0.685	0.686	NA	-0.00222	0.0144	0.877	0.199	0.515	NA	0.563	NA	0.69	0.63	0.518	NA	0.526	NA	0.692	0.595	NA	NA	NA	NA	NA	NA	-0.00982	NA	0.143	NA	-0.00852	0.182	0.0953	NA	0.0772	NA	0.0148	0.191	0.918	NA	0.0642
		ABO	rs62574564	9	136127811	G	A	IGF-1	biomarkers-30770-both_sexes-irnt	NA	NA	0.316	0.00232	0.00268	0.386	0.702	NA	NA	NA	NA	NA	NA	NA	NA	NA	NA	NA	NA	0.14	0.369	0.259	0.289	0.32	0.26	-0.0192	-0.0158	0.00995	0.035	0.00198	0.0394	0.0272	0.0482	0.0181	0.0295	0.00274	0.0415	0.479	0.743	0.583
		ABO	rs8176693	9	136137657	C	T	Glycated haemoglobin (HbA1c)	biomarkers-30750-both_sexes-irnt	NA	NA	0.0661	-0.0208	0.00292	1.14e-12	0.143	NA	NA	NA	NA	NA	NA	NA	NA	NA	NA	NA	NA	0.114	0.0683	0.249	0.18	0.0607	0.125	-0.0193	-0.0869	-0.00345	-0.108	-0.0204	-0.0546	0.0358	0.0923	0.0186	0.0342	0.00299	0.0581	0.589	0.346	0.853
		CCR1	rs13092160	3	46254791	T	C	Cataract	phecode-366-both_sexes	0.0815	0.0801	NA	0.0193	0.0163	0.239	0.912	0.126	NA	0.277	0.0413	0.0767	0.151	0.129	NA	0.266	0.045	0.0754	0.131	NA	NA	NA	NA	NA	NA	-0.00707	NA	0.0413	0.0591	0.0166	0.213	0.101	NA	0.0553	0.276	0.0174	0.229	0.944	NA	0.455
		ABO	rs8176719	9	136132908	T	TC	IGF-1	biomarkers-30770-both_sexes-irnt	NA	NA	0.341	0.0168	0.0026	9.02e-11	0.423	NA	NA	NA	NA	NA	NA	NA	NA	NA	NA	NA	NA	0.288	0.297	0.438	0.386	0.339	0.379	0.0463	-0.0202	0.00876	0.00873	0.017	-0.0351	0.0201	0.0501	0.0155	0.027	0.00268	0.0381	0.0208	0.686	0.572
		IFNAR2	rs188401375	21	34602242	C	G	Other headache syndromes	phecode-339-both_sexes	0.0229	0.0218	NA	0.0444	0.0515	0.389	0.187	0.000244	NA	0.0103	0.0025	0.0232	0.00345	0.00192	NA	0.00701	0.0035	0.0221	0.0108	NA	NA	NA	NA	NA	NA	-1.08	NA	0.805	-0.559	0.0383	-0.973	1.17	NA	0.578	2.1	0.0518	1.07	0.356	NA	0.164
		ABO	rs8176715	9	136133148	T	C	Urea	biomarkers-30670-both_sexes-irnt	NA	NA	0.559	0.0105	0.00232	6.1e-06	0.32	NA	NA	NA	NA	NA	NA	NA	NA	NA	NA	NA	NA	0.785	0.652	0.661	0.671	0.552	0.641	-0.0171	-0.0287	-0.0144	0.00264	0.0116	-0.0402	0.0221	0.053	0.0169	0.0292	0.00237	0.0444	0.441	0.588	0.393
		ABO	rs62574564	9	136127811	G	A	Microalbumin in urine	continuous-30500-both_sexes-irnt	NA	NA	0.314	-0.00151	0.00426	0.724	0.941	NA	NA	NA	NA	NA	NA	NA	NA	NA	NA	NA	NA	0.143	0.372	0.263	0.301	0.32	0.261	-0.0118	-0.00456	0.0167	-0.0109	-0.00181	0.0793	0.0387	0.0839	0.034	0.0572	0.00434	0.0875	0.761	0.957	0.623
		ABO	rs638756	9	136134472	C	A	Hemorrhoids	phecode-455-both_sexes	0.747	0.754	NA	-0.0309	0.0103	0.0027	0.483	0.63	0.622	0.765	0.733	0.749	0.741	0.646	0.674	0.784	0.716	0.755	0.759	NA	NA	NA	NA	NA	NA	-0.0708	-0.131	-0.118	0.117	-0.0286	-0.135	0.0731	0.176	0.0704	0.111	0.0106	0.149	0.333	0.459	0.093
		IFNAR2	rs11701402	21	34627774	C	G	Respiratory abnormalities	phecode-513-both_sexes	0.685	0.686	NA	-0.00408	0.0142	0.774	0.164	0.517	NA	0.565	NA	0.69	0.628	0.518	NA	0.526	NA	0.692	0.595	NA	NA	NA	NA	NA	NA	-0.00153	NA	0.15	NA	-0.0109	0.171	0.0945	NA	0.0766	NA	0.0147	0.19	0.987	NA	0.0506
		IFNAR2	rs8127500	21	34611992	A	G	Other peripheral nerve disorders	phecode-351-both_sexes	0.557	0.566	NA	-0.0373	0.0121	0.00203	0.766	0.532	NA	0.61	0.751	0.556	0.539	0.542	NA	0.615	0.7	0.564	0.567	NA	NA	NA	NA	NA	NA	-0.045	NA	-0.0148	0.195	-0.0379	-0.182	0.0972	NA	0.0887	0.207	0.0123	0.203	0.644	NA	0.867
		ABO	rs638756	9	136134472	C	A	Neutrophill count	continuous-30140-both_sexes-irnt	NA	NA	0.754	-0.00992	0.00243	4.44e-05	0.732	NA	NA	NA	NA	NA	NA	NA	NA	NA	NA	NA	NA	0.647	0.673	0.782	0.715	0.755	0.759	-0.00959	-0.0614	0.00855	-0.0226	-0.01	-0.04	0.0194	0.0501	0.0175	0.0302	0.00249	0.0451	0.621	0.221	0.625
		ABO	rs8176715	9	136133148	T	C	Lipoprotein A	biomarkers-30790-both_sexes-irnt	NA	NA	0.56	-0.00765	0.00275	0.00545	0.513	NA	NA	NA	NA	NA	NA	NA	NA	NA	NA	NA	NA	0.786	0.658	0.661	0.671	0.552	0.641	-0.02	-0.0562	-0.00847	-0.0424	-0.00697	0.0321	0.0166	0.0527	0.0149	0.0275	0.00287	0.0364	0.228	0.287	0.569
		ABO	rs8176715	9	136133148	T	C	Alanine aminotransferase	biomarkers-30620-both_sexes-irnt	NA	NA	0.559	0.0116	0.00227	3.71e-07	0.388	NA	NA	NA	NA	NA	NA	NA	NA	NA	NA	NA	NA	0.785	0.653	0.661	0.671	0.552	0.641	0.0159	0.0715	-0.0156	0.0398	0.0118	0.0339	0.0204	0.06	0.0158	0.0304	0.00233	0.0385	0.434	0.234	0.321
		IFNAR2	rs2834173	21	34656070	T	C	R06 Abnormalities of breathing	icd10-R06-both_sexes	0.45	0.452	NA	-0.00509	0.0134	0.705	0.523	0.638	NA	0.419	NA	0.448	0.453	0.626	NA	0.399	NA	0.451	0.497	NA	NA	NA	NA	NA	NA	0.0528	NA	0.0798	NA	-0.00792	-0.168	0.0985	NA	0.0798	NA	0.0138	0.191	0.592	NA	0.317
		ABO	rs8176693	9	136137657	C	T	Neutrophill count	continuous-30140-both_sexes-irnt	NA	NA	0.0662	0.0102	0.00424	0.0166	0.386	NA	NA	NA	NA	NA	NA	NA	NA	NA	NA	NA	NA	0.113	0.0695	0.249	0.182	0.0607	0.122	-0.0241	-0.0855	0.00167	-0.0289	0.0128	-0.05	0.0298	0.0943	0.0167	0.0354	0.00449	0.0576	0.419	0.365	0.92
		ABO	rs8176715	9	136133148	T	C	Cystatin C	biomarkers-30720-both_sexes-irnt	NA	NA	0.559	0.00551	0.00241	0.0223	0.72	NA	NA	NA	NA	NA	NA	NA	NA	NA	NA	NA	NA	0.785	0.652	0.661	0.671	0.552	0.641	0.0146	0.0171	-0.0133	-0.013	0.00591	0.0306	0.0212	0.0437	0.0152	0.0249	0.00248	0.0353	0.491	0.695	0.381
		ABO	rs638756	9	136134472	C	A	I84 Haemorrhoids	icd10-I84-both_sexes	0.748	0.754	NA	-0.0327	0.0103	0.00159	0.467	0.63	0.622	0.765	0.733	0.75	0.741	0.648	0.677	0.785	0.716	0.756	0.759	NA	NA	NA	NA	NA	NA	-0.08	-0.14	-0.121	0.115	-0.0301	-0.127	0.0732	0.176	0.0707	0.111	0.0107	0.147	0.274	0.426	0.0871
		ABO	rs62574564	9	136127811	G	A	Red blood cell (erythrocyte) distribution width	continuous-30070-both_sexes-irnt	NA	NA	0.316	0.0162	0.00269	2.05e-09	0.203	NA	NA	NA	NA	NA	NA	NA	NA	NA	NA	NA	NA	0.141	0.368	0.26	0.293	0.32	0.26	0.0306	-0.0188	0.00854	0.0947	0.016	-0.0387	0.0284	0.0513	0.0204	0.0355	0.00275	0.0449	0.282	0.714	0.676
		ABO	rs8176715	9	136133148	T	C	Gamma glutamyltransferase	biomarkers-30730-both_sexes-irnt	NA	NA	0.559	0.0231	0.00238	3.05e-22	0.172	NA	NA	NA	NA	NA	NA	NA	NA	NA	NA	NA	NA	0.785	0.651	0.661	0.671	0.552	0.641	-0.00708	0.0413	0.00446	0.047	0.0242	-0.03	0.0179	0.0477	0.0147	0.029	0.00245	0.0354	0.692	0.386	0.761
		IFNAR2	rs2186277	21	34593122	T	C	Sleep disorders	phecode-327-both_sexes	0.556	0.556	NA	0.000762	0.0175	0.965	0.247	0.52	NA	0.616	NA	0.555	0.609	0.464	NA	0.616	NA	0.556	0.553	NA	NA	NA	NA	NA	NA	0.225	NA	-0.015	NA	-0.00491	0.173	0.123	NA	0.113	NA	0.0179	0.207	0.0672	NA	0.894
		ABO	rs8176719	9	136132908	T	TC	Reticulocyte percentage	continuous-30240-both_sexes-irnt	NA	NA	0.341	-0.00962	0.00265	0.000289	0.052	NA	NA	NA	NA	NA	NA	NA	NA	NA	NA	NA	NA	0.289	0.302	0.438	0.382	0.339	0.379	-0.0206	-0.0582	-0.000459	0.0735	-0.0105	0.033	0.0192	0.0527	0.0152	0.0291	0.00275	0.0399	0.285	0.27	0.976
		IFNAR2	rs2186277	21	34593122	T	C	Other headache syndromes	phecode-339-both_sexes	0.561	0.557	NA	0.0151	0.0143	0.293	0.68	0.458	NA	0.605	0.771	0.56	0.603	0.465	NA	0.616	0.708	0.556	0.553	NA	NA	NA	NA	NA	NA	-0.0288	NA	-0.0382	0.251	0.0161	0.175	0.0984	NA	0.0804	0.226	0.0148	0.213	0.77	NA	0.634
		IFNAR2	rs4455239	21	34654034	T	C	Respiratory abnormalities	phecode-513-both_sexes	0.444	0.445	NA	-0.00353	0.0134	0.792	0.541	0.642	NA	0.407	NA	0.441	0.442	0.63	NA	0.389	NA	0.443	0.483	NA	NA	NA	NA	NA	NA	0.064	NA	0.0771	NA	-0.00642	-0.157	0.0987	NA	0.0803	NA	0.0138	0.193	0.517	NA	0.337
		CCR1	rs34611049	3	46240826	A	T	Cataract	phecode-366-both_sexes	0.0895	0.0876	NA	0.0233	0.0157	0.14	0.829	0.355	NA	0.274	0.0607	0.081	0.235	0.342	NA	0.267	0.0543	0.0795	0.225	NA	NA	NA	NA	NA	NA	0.0311	NA	0.0218	0.269	0.0207	0.156	0.0683	NA	0.0552	0.249	0.017	0.193	0.649	NA	0.693
		IFNAR2	rs2239573	21	34638859	G	A	Other peripheral nerve disorders	phecode-351-both_sexes	0.694	0.693	NA	-1.32e-05	0.013	0.999	0.799	0.434	NA	0.664	0.794	0.698	0.607	0.444	NA	0.664	0.756	0.698	0.611	NA	NA	NA	NA	NA	NA	-0.0471	NA	-0.00641	0.187	0.000979	-0.169	0.0972	NA	0.0915	0.216	0.0133	0.208	0.628	NA	0.944
		ABO	rs8176719	9	136132908	T	TC	Apolipoprotein A	biomarkers-30630-both_sexes-irnt	NA	NA	0.341	0.0214	0.0026	1.44e-16	0.59	NA	NA	NA	NA	NA	NA	NA	NA	NA	NA	NA	NA	0.289	0.296	0.439	0.387	0.339	0.378	0.0119	0.00141	0.0233	-0.0274	0.0221	0.0297	0.019	0.0488	0.0147	0.0274	0.00269	0.0367	0.53	0.977	0.113
		ABO	rs8176715	9	136133148	T	C	Direct bilirubin	biomarkers-30660-both_sexes-irnt	NA	NA	0.558	-0.0124	0.00267	3.18e-06	0.534	NA	NA	NA	NA	NA	NA	NA	NA	NA	NA	NA	NA	0.785	0.646	0.663	0.668	0.552	0.645	0.0224	-0.00198	-0.0081	-0.0538	-0.0126	-0.0358	0.0246	0.0695	0.0179	0.0312	0.00273	0.0445	0.364	0.977	0.651
		ABO	rs638756	9	136134472	C	A	Triglycerides	biomarkers-30870-both_sexes-irnt	NA	NA	0.754	-0.00507	0.00282	0.0727	0.792	NA	NA	NA	NA	NA	NA	NA	NA	NA	NA	NA	NA	0.648	0.671	0.784	0.72	0.755	0.758	-0.0129	-0.0178	0.0182	-0.0036	-0.0053	-0.0328	0.018	0.049	0.018	0.0315	0.00292	0.0407	0.472	0.717	0.312
		ABO	rs62574564	9	136127811	G	A	Platelet crit	continuous-30090-both_sexes-irnt	NA	NA	0.316	0.00197	0.00269	0.463	0.655	NA	NA	NA	NA	NA	NA	NA	NA	NA	NA	NA	NA	0.141	0.368	0.26	0.293	0.32	0.26	-0.0275	0.0104	-0.00681	0.0329	0.0021	0.0344	0.0256	0.0457	0.0175	0.0294	0.00276	0.0429	0.282	0.82	0.697
		ABO	rs8176719	9	136132908	T	TC	Angina pectoris	phecode-411.3-both_sexes	0.34	0.341	NA	0.0162	0.0109	0.137	0.168	0.252	NA	0.428	0.319	0.34	0.36	0.288	NA	0.44	0.384	0.339	0.379	NA	NA	NA	NA	NA	NA	-0.17	NA	-0.0541	-0.184	0.0223	-0.136	0.11	NA	0.0553	0.212	0.0112	0.169	0.123	NA	0.328
		ABO	rs638756	9	136134472	C	A	Apolipoprotein A	biomarkers-30630-both_sexes-irnt	NA	NA	0.754	0.00817	0.00284	0.00409	0.191	NA	NA	NA	NA	NA	NA	NA	NA	NA	NA	NA	NA	0.648	0.671	0.783	0.722	0.755	0.756	-0.0158	0.0456	-0.0216	-0.0288	0.00973	0.0321	0.0181	0.048	0.0176	0.0295	0.00295	0.0401	0.385	0.342	0.221
		IFNAR2	rs8127500	21	34611992	A	G	Respiratory abnormalities	phecode-513-both_sexes	0.568	0.565	NA	0.00839	0.0133	0.529	0.162	0.534	NA	0.581	NA	0.568	0.547	0.542	NA	0.615	NA	0.564	0.568	NA	NA	NA	NA	NA	NA	-0.0387	NA	-0.148	NA	0.015	-0.15	0.0932	NA	0.0785	NA	0.0137	0.188	0.678	NA	0.06
		ABO	rs8176719	9	136132908	T	TC	R06 Abnormalities of breathing	icd10-R06-both_sexes	0.346	0.341	NA	0.0337	0.0141	0.017	0.309	0.268	NA	0.432	NA	0.345	0.362	0.288	NA	0.439	NA	0.339	0.38	NA	NA	NA	NA	NA	NA	-0.0967	NA	-0.0382	NA	0.0398	-0.152	0.102	NA	0.0785	NA	0.0145	0.191	0.343	NA	0.627
		IFNAR2	rs8127500	21	34611992	A	G	Sleep disorders	phecode-327-both_sexes	0.566	0.565	NA	0.00523	0.0175	0.765	0.437	0.587	NA	0.609	NA	0.564	0.616	0.541	NA	0.614	NA	0.564	0.565	NA	NA	NA	NA	NA	NA	0.177	NA	-0.0344	NA	0.00136	0.163	0.122	NA	0.112	NA	0.018	0.208	0.148	NA	0.76
		ABO	rs638756	9	136134472	C	A	Cystatin C	biomarkers-30720-both_sexes-irnt	NA	NA	0.754	-0.00288	0.00276	0.297	0.814	NA	NA	NA	NA	NA	NA	NA	NA	NA	NA	NA	NA	0.648	0.67	0.784	0.719	0.755	0.758	-0.00859	0.0149	-0.00872	0.0242	-0.00317	0.0306	0.0181	0.0432	0.0173	0.0256	0.00286	0.039	0.634	0.729	0.613
		ABO	rs638756	9	136134472	C	A	HDL cholesterol	biomarkers-30760-both_sexes-irnt	NA	NA	0.754	0.00546	0.00288	0.0579	0.0589	NA	NA	NA	NA	NA	NA	NA	NA	NA	NA	NA	NA	0.648	0.671	0.783	0.721	0.755	0.756	-0.00571	0.04	-0.039	-0.0376	0.00732	0.0303	0.0176	0.0472	0.0173	0.0286	0.00299	0.0391	0.745	0.397	0.0237
		IFNAR2	rs8127500	21	34611992	A	G	R06 Abnormalities of breathing	icd10-R06-both_sexes	0.568	0.565	NA	0.00789	0.0134	0.557	0.164	0.532	NA	0.581	NA	0.568	0.548	0.543	NA	0.615	NA	0.564	0.568	NA	NA	NA	NA	NA	NA	-0.0449	NA	-0.149	NA	0.0146	-0.146	0.094	NA	0.0791	NA	0.0138	0.189	0.633	NA	0.0606
		ABO	rs8176693	9	136137657	C	T	Vitamin D	biomarkers-30890-both_sexes-irnt	NA	NA	0.0658	0.000382	0.00475	0.936	0.143	NA	NA	NA	NA	NA	NA	NA	NA	NA	NA	NA	NA	0.113	0.0678	0.248	0.182	0.0606	0.12	0.00396	0.109	-0.0126	0.0742	-0.000669	-0.0422	0.0252	0.0912	0.0178	0.0311	0.00512	0.0548	0.875	0.232	0.48
		ABO	rs638756	9	136134472	C	A	Potassium in urine	continuous-30520-both_sexes-irnt	NA	NA	0.753	-0.00549	0.00245	0.0252	0.356	NA	NA	NA	NA	NA	NA	NA	NA	NA	NA	NA	NA	0.645	0.673	0.783	0.716	0.755	0.757	-0.0109	0.00446	0.0275	0.0331	-0.00619	-0.0311	0.0171	0.0514	0.0184	0.0299	0.00252	0.0404	0.526	0.931	0.134
		ABO	rs8176693	9	136137657	C	T	Reticulocyte count	continuous-30250-both_sexes-irnt	NA	NA	0.0662	0.032	0.00496	1.15e-10	0.991	NA	NA	NA	NA	NA	NA	NA	NA	NA	NA	NA	NA	0.113	0.0713	0.249	0.183	0.0607	0.123	0.046	0.0353	0.034	0.0465	0.0308	0.0422	0.027	0.0915	0.0171	0.036	0.00537	0.0552	0.0882	0.7	0.047
		ABO	rs638756	9	136134472	C	A	Myocardial infarction	phecode-411.2-both_sexes	0.757	0.754	NA	0.0241	0.0141	0.0869	0.358	0.652	NA	0.802	NA	0.758	0.754	0.646	NA	0.782	NA	0.755	0.762	NA	NA	NA	NA	NA	NA	0.0213	NA	0.147	NA	0.0208	-0.182	0.133	NA	0.0788	NA	0.0144	0.238	0.873	NA	0.0627
		ABO	rs638756	9	136134472	C	A	Immature reticulocyte fraction	continuous-30280-both_sexes-irnt	NA	NA	0.753	0.00142	0.00282	0.613	0.938	NA	NA	NA	NA	NA	NA	NA	NA	NA	NA	NA	NA	0.647	0.672	0.783	0.715	0.755	0.761	-0.00186	-0.0221	0.00885	0.0166	0.00143	-0.0332	0.0193	0.0506	0.0195	0.0304	0.0029	0.0435	0.923	0.662	0.65
		ABO	rs8176719	9	136132908	T	TC	Lipoprotein A	biomarkers-30790-both_sexes-irnt	NA	NA	0.341	-0.00948	0.00286	0.000914	0.391	NA	NA	NA	NA	NA	NA	NA	NA	NA	NA	NA	NA	0.287	0.299	0.44	0.386	0.339	0.385	-0.00581	0.0056	0.00499	-0.0543	-0.01	0.0275	0.0149	0.0532	0.014	0.0262	0.00301	0.0361	0.697	0.916	0.722
		IFNAR2	rs11701402	21	34627774	C	G	Other headache syndromes	phecode-339-both_sexes	0.683	0.684	NA	-0.00544	0.0153	0.723	0.28	0.509	NA	0.562	0.352	0.69	0.548	0.518	NA	0.526	0.403	0.692	0.597	NA	NA	NA	NA	NA	NA	-0.0512	NA	0.14	-0.194	-0.00822	-0.16	0.0988	NA	0.0782	0.204	0.0159	0.21	0.604	NA	0.0746
		ABO	rs8176715	9	136133148	T	C	Oestradiol	biomarkers-30800-both_sexes-irnt	NA	NA	0.557	-0.00414	0.00456	0.364	0.369	NA	NA	NA	NA	NA	NA	NA	NA	NA	NA	NA	NA	0.771	0.639	0.657	0.667	0.548	0.627	0.0415	0.0997	0.0397	-0.024	-0.00623	0.0498	0.0345	0.121	0.0315	0.0554	0.00468	0.0662	0.23	0.411	0.208
		ABO	rs62574564	9	136127811	G	A	Mean platelet (thrombocyte) volume	continuous-30100-both_sexes-irnt	NA	NA	0.232	-0.0107	0.0127	0.401	0.0447	NA	NA	NA	NA	NA	NA	NA	NA	NA	NA	NA	NA	0.141	0.368	0.26	0.293	0.32	0.26	0.00997	-0.042	0.00462	-0.0962	-0.0113	0.0322	0.0267	0.0489	0.0186	0.0321	0.00309	0.0431	0.709	0.39	0.804
		ABO	rs8176715	9	136133148	T	C	Monocyte count	continuous-30130-both_sexes-irnt	NA	NA	0.559	-0.0266	0.00251	2.31e-26	0.996	NA	NA	NA	NA	NA	NA	NA	NA	NA	NA	NA	NA	0.784	0.648	0.662	0.673	0.552	0.636	-0.0197	-0.0303	-0.0195	-0.0192	-0.027	-0.0285	0.0225	0.0499	0.0163	0.0289	0.00257	0.0382	0.38	0.544	0.233
		ABO	rs638756	9	136134472	C	A	Reticulocyte count	continuous-30250-both_sexes-irnt	NA	NA	0.753	-0.0041	0.00288	0.155	0.358	NA	NA	NA	NA	NA	NA	NA	NA	NA	NA	NA	NA	0.647	0.672	0.783	0.715	0.755	0.761	-0.00648	-0.0121	0.0104	0.0597	-0.00486	-0.0323	0.0176	0.0492	0.018	0.0307	0.00298	0.0435	0.712	0.805	0.565
		ABO	rs638756	9	136134472	C	A	Mean reticulocyte volume	continuous-30260-both_sexes-irnt	NA	NA	0.753	0.00925	0.00291	0.0015	0.924	NA	NA	NA	NA	NA	NA	NA	NA	NA	NA	NA	NA	0.647	0.672	0.783	0.715	0.755	0.761	0.0105	0.0178	0.00885	-0.0125	0.0096	-0.0326	0.0195	0.0619	0.0199	0.0315	0.003	0.0443	0.591	0.774	0.656
		ABO	rs8176715	9	136133148	T	C	Angina pectoris	phecode-411.3-both_sexes	0.561	0.559	NA	0.0197	0.0104	0.0581	0.224	0.793	NA	0.637	0.658	0.555	0.657	0.787	NA	0.664	0.671	0.552	0.636	NA	NA	NA	NA	NA	NA	0.00787	NA	-0.112	-0.00342	0.0239	0.122	0.123	NA	0.0579	0.213	0.0107	0.166	0.949	NA	0.0542
		ABO	rs638756	9	136134472	C	A	Total protein	biomarkers-30860-both_sexes-irnt	NA	NA	0.754	0.0113	0.00291	0.000107	0.682	NA	NA	NA	NA	NA	NA	NA	NA	NA	NA	NA	NA	0.648	0.672	0.783	0.721	0.755	0.757	-0.00895	-0.0289	0.00324	0.03	0.0121	-0.0327	0.0196	0.0562	0.0196	0.032	0.003	0.0451	0.647	0.608	0.869
		IFNAR2	rs2186277	21	34593122	T	C	Respiratory abnormalities	phecode-513-both_sexes	0.558	0.556	NA	0.0045	0.0133	0.735	0.212	0.461	NA	0.583	NA	0.559	0.539	0.465	NA	0.617	NA	0.556	0.556	NA	NA	NA	NA	NA	NA	-0.0216	NA	-0.147	NA	0.0104	-0.135	0.0939	NA	0.0789	NA	0.0137	0.187	0.819	NA	0.0626
		IFNAR2	rs2834173	21	34656070	T	C	Sleep disorders	phecode-327-both_sexes	0.455	0.452	NA	0.0157	0.0175	0.369	0.711	0.643	NA	0.385	NA	0.454	0.459	0.627	NA	0.4	NA	0.45	0.496	NA	NA	NA	NA	NA	NA	0.0721	NA	-0.0671	NA	0.0179	-0.151	0.128	NA	0.113	NA	0.0179	0.21	0.573	NA	0.554
		ABO	rs62574564	9	136127811	G	A	Basophill percentage	continuous-30220-both_sexes-irnt	NA	NA	0.316	0.00306	0.0025	0.221	0.329	NA	NA	NA	NA	NA	NA	NA	NA	NA	NA	NA	NA	0.141	0.368	0.26	0.293	0.32	0.26	0.0654	0.00556	0.00859	-0.00222	0.00256	-0.0353	0.0279	0.0485	0.0176	0.03	0.00255	0.0494	0.019	0.909	0.625
		ABO	rs8176693	9	136137657	C	T	Phosphate	biomarkers-30810-both_sexes-irnt	NA	NA	0.0662	0.00857	0.00492	0.0816	0.783	NA	NA	NA	NA	NA	NA	NA	NA	NA	NA	NA	NA	0.113	0.0673	0.25	0.186	0.0606	0.124	0.0133	-0.163	0.00976	0.00071	0.00857	0.0466	0.0302	0.12	0.0195	0.038	0.00523	0.0655	0.66	0.174	0.617
		ABO	rs62574564	9	136127811	G	A	Direct bilirubin	biomarkers-30660-both_sexes-irnt	NA	NA	0.316	-0.00209	0.00287	0.466	0.91	NA	NA	NA	NA	NA	NA	NA	NA	NA	NA	NA	NA	0.14	0.369	0.263	0.286	0.32	0.263	-0.00137	-0.0676	-0.00485	-0.0151	-0.0017	-0.0343	0.03	0.0695	0.0196	0.0327	0.00294	0.0482	0.964	0.331	0.804
		ABO	rs62574564	9	136127811	G	A	R06 Abnormalities of breathing	icd10-R06-both_sexes	0.314	0.316	NA	-0.00623	0.0145	0.668	0.68	0.149	NA	0.241	NA	0.319	0.294	0.141	NA	0.26	NA	0.32	0.26	NA	NA	NA	NA	NA	NA	0.0539	NA	-0.0868	NA	-0.00562	0.148	0.137	NA	0.0921	NA	0.0148	0.209	0.694	NA	0.346
		IFNAR2	rs8178528	21	34660980	A	G	Other symptoms of respiratory system	phecode-512-both_sexes	0.528	0.526	NA	0.0136	0.0116	0.24	0.705	0.348	NA	0.468	0.182	0.535	0.553	0.333	NA	0.445	0.207	0.532	0.5	NA	NA	NA	NA	NA	NA	0.077	NA	0.0868	-0.0932	0.0103	0.136	0.0923	NA	0.0717	0.258	0.0119	0.191	0.404	NA	0.226
		IFNAR2	rs2834160	21	34620113	T	C	Other headache syndromes	phecode-339-both_sexes	0.185	0.184	NA	0.00592	0.0184	0.748	0.551	0.168	NA	0.0607	0.0273	0.19	0.0871	0.184	NA	0.0525	0.00894	0.189	0.122	NA	NA	NA	NA	NA	NA	-0.118	NA	0.111	0.945	0.00761	-0.242	0.128	NA	0.169	0.865	0.0188	0.342	0.356	NA	0.511
		ABO	rs8176693	9	136137657	C	T	High light scatter reticulocyte percentage	continuous-30290-both_sexes-irnt	NA	NA	0.0662	-0.00607	0.00506	0.23	0.594	NA	NA	NA	NA	NA	NA	NA	NA	NA	NA	NA	NA	0.113	NA	0.249	0.183	0.0607	0.123	0.0242	NA	0.0021	0.0279	-0.00846	-0.0385	0.0284	NA	0.0174	0.036	0.00547	0.0546	0.394	NA	0.904
		ABO	rs62574564	9	136127811	G	A	Alanine aminotransferase	biomarkers-30620-both_sexes-irnt	NA	NA	0.316	-0.00841	0.00245	0.000591	0.872	NA	NA	NA	NA	NA	NA	NA	NA	NA	NA	NA	NA	0.14	0.369	0.259	0.289	0.32	0.26	-0.0135	0.0482	-0.0123	-0.0104	-0.0085	0.0295	0.0247	0.0591	0.0174	0.0318	0.0025	0.0419	0.584	0.415	0.481
		ABO	rs8176715	9	136133148	T	C	Vitamin D	biomarkers-30890-both_sexes-irnt	NA	NA	0.558	-0.00788	0.0024	0.00101	0.0621	NA	NA	NA	NA	NA	NA	NA	NA	NA	NA	NA	NA	0.786	0.649	0.66	0.67	0.552	0.639	0.0337	-0.0547	0.0242	-0.0279	-0.0089	-0.0271	0.0192	0.0473	0.0164	0.0258	0.00246	0.0385	0.0788	0.248	0.141
		ABO	rs62574564	9	136127811	G	A	C-reactive protein	biomarkers-30710-both_sexes-irnt	NA	NA	0.316	0.000936	0.00271	0.73	0.169	NA	NA	NA	NA	NA	NA	NA	NA	NA	NA	NA	NA	0.14	0.369	0.259	0.289	0.32	0.259	-0.0257	-0.0179	-0.0283	-0.0541	0.00233	0.0276	0.0277	0.0494	0.0172	0.0311	0.00278	0.0393	0.355	0.717	0.101
		ABO	rs8176693	9	136137657	C	T	Hypertension	phecode-401-both_sexes	0.0643	0.0669	NA	-0.0377	0.0118	0.00137	0.936	0.109	0.0697	0.248	0.181	0.0588	0.115	0.115	0.0684	0.25	0.183	0.0613	0.125	NA	NA	NA	NA	NA	NA	-0.0637	-0.158	-0.0212	0.0428	-0.0387	-0.0961	0.065	0.266	0.0413	0.106	0.0127	0.137	0.327	0.552	0.607
		ABO	rs8176715	9	136133148	T	C	Apolipoprotein B	biomarkers-30640-both_sexes-irnt	NA	NA	0.559	0.0167	0.00247	1.3e-11	0.0492	NA	NA	NA	NA	NA	NA	NA	NA	NA	NA	NA	NA	0.785	0.651	0.661	0.671	0.552	0.641	-0.0423	0.117	0.0142	0.0135	0.0173	0.0284	0.0227	0.0491	0.0163	0.029	0.00254	0.0406	0.0621	0.0172	0.385
		IFNAR2	rs2186277	21	34593122	T	C	R06 Abnormalities of breathing	icd10-R06-both_sexes	0.558	0.556	NA	0.00372	0.0134	0.782	0.218	0.458	NA	0.583	NA	0.559	0.54	0.465	NA	0.617	NA	0.556	0.556	NA	NA	NA	NA	NA	NA	-0.0323	NA	-0.147	NA	0.00975	-0.131	0.0947	NA	0.0796	NA	0.0138	0.188	0.733	NA	0.0648
		ABO	rs8176693	9	136137657	C	T	Cystatin C	biomarkers-30720-both_sexes-irnt	NA	NA	0.0662	0.011	0.00475	0.0204	0.38	NA	NA	NA	NA	NA	NA	NA	NA	NA	NA	NA	NA	0.113	0.0681	0.25	0.184	0.0606	0.122	-0.0382	0.0192	-0.00715	0.0316	0.0136	0.0343	0.0278	0.0826	0.0164	0.03	0.00516	0.0497	0.169	0.816	0.664
		IFNAR2	rs2834160	21	34620113	T	C	R07 Pain in throat and chest	icd10-R07-both_sexes	0.187	0.185	NA	0.0102	0.0101	0.313	0.727	0.183	0.104	0.0589	0.00909	0.19	0.114	0.183	0.132	0.0517	0.0093	0.188	0.123	NA	NA	NA	NA	NA	NA	-0.00364	-0.206	0.0842	-0.135	0.0104	-0.122	0.0716	0.238	0.0921	0.627	0.0103	0.179	0.959	0.387	0.361
		IFNAR2	rs2834160	21	34620113	T	C	Other peripheral nerve disorders	phecode-351-both_sexes	0.183	0.185	NA	-0.0156	0.0154	0.314	0.69	0.2	NA	0.0517	0.0159	0.186	0.106	0.182	NA	0.0525	0.00921	0.189	0.123	NA	NA	NA	NA	NA	NA	0.116	NA	-0.00892	1.19	-0.0171	-0.208	0.127	NA	0.193	1.12	0.0156	0.308	0.364	NA	0.963
		ABO	rs8176715	9	136133148	T	C	R06 Abnormalities of breathing	icd10-R06-both_sexes	0.56	0.558	NA	0.0133	0.0135	0.323	0.358	0.779	NA	0.637	NA	0.555	0.614	0.786	NA	0.663	NA	0.552	0.64	NA	NA	NA	NA	NA	NA	-0.0361	NA	-0.113	NA	0.0183	-0.132	0.114	NA	0.0825	NA	0.0138	0.195	0.751	NA	0.17
		IFNAR2	rs8127500	21	34611992	A	G	Other symptoms of respiratory system	phecode-512-both_sexes	0.567	0.566	NA	0.00264	0.0115	0.819	0.0437	0.512	NA	0.584	0.647	0.567	0.548	0.544	NA	0.615	0.702	0.564	0.568	NA	NA	NA	NA	NA	NA	-0.135	NA	-0.137	-0.314	0.0108	-0.12	0.084	NA	0.0711	0.207	0.0119	0.18	0.108	NA	0.0541
		ABO	rs638756	9	136134472	C	A	Basophill percentage	continuous-30220-both_sexes-irnt	NA	NA	0.754	0.000652	0.00266	0.807	0.976	NA	NA	NA	NA	NA	NA	NA	NA	NA	NA	NA	NA	0.647	0.673	0.782	0.715	0.755	0.759	-0.000751	0.0186	-0.0085	0.00252	0.00072	0.0334	0.0197	0.0491	0.0181	0.0295	0.00274	0.0503	0.97	0.704	0.639
		ABO	rs8176693	9	136137657	C	T	Mean corpuscular haemoglobin concentration	continuous-30060-both_sexes-irnt	NA	NA	0.0662	0.0417	0.00457	6.92e-20	0.581	NA	NA	NA	NA	NA	NA	NA	NA	NA	NA	NA	NA	0.113	0.0695	0.25	0.182	0.0607	0.122	-0.00834	0.11	0.0369	0.0696	0.0427	0.0426	0.0303	0.1	0.0193	0.0396	0.00481	0.0646	0.783	0.274	0.0555
		ABO	rs8176719	9	136132908	T	TC	I84 Haemorrhoids	icd10-I84-both_sexes	0.325	0.342	NA	-0.0727	0.00945	1.48e-14	0.72	0.269	0.293	0.427	0.395	0.323	0.372	0.289	0.297	0.44	0.383	0.34	0.38	NA	NA	NA	NA	NA	NA	-0.0976	0.0327	-0.0555	0.085	-0.0744	-0.0862	0.0767	0.185	0.059	0.104	0.00973	0.132	0.204	0.86	0.347
		ABO	rs8176693	9	136137657	C	T	Essential hypertension	phecode-401.1-both_sexes	0.0643	0.0669	NA	-0.0371	0.0118	0.00162	0.941	0.109	0.0706	0.248	0.181	0.0588	0.116	0.115	0.0684	0.25	0.183	0.0613	0.125	NA	NA	NA	NA	NA	NA	-0.0663	-0.154	-0.0226	0.0428	-0.0378	-0.0899	0.065	0.266	0.0414	0.106	0.0127	0.137	0.308	0.562	0.585
		ABO	rs8176693	9	136137657	C	T	Hemorrhoids	phecode-455-both_sexes	0.0608	0.0664	NA	-0.0967	0.018	7.29e-08	0.489	0.0874	0.0612	0.24	0.177	0.0555	0.139	0.114	0.0701	0.249	0.183	0.0608	0.121	NA	NA	NA	NA	NA	NA	-0.27	-0.187	-0.0542	-0.0334	-0.0986	0.122	0.113	0.336	0.0672	0.13	0.0192	0.186	0.0173	0.578	0.42
		ABO	rs8176693	9	136137657	C	T	I20 Angina pectoris	icd10-I20-both_sexes	0.0651	0.0664	NA	-0.0135	0.0204	0.51	0.887	0.106	NA	0.249	0.147	0.0598	0.111	0.113	NA	0.249	0.184	0.0608	0.123	NA	NA	NA	NA	NA	NA	-0.0665	NA	-0.00646	-0.221	-0.0106	-0.155	0.161	NA	0.0621	0.257	0.022	0.236	0.68	NA	0.917
		IFNAR2	rs4455239	21	34654034	T	C	R06 Abnormalities of breathing	icd10-R06-both_sexes	0.443	0.445	NA	-0.00462	0.0135	0.732	0.553	0.641	NA	0.41	NA	0.441	0.449	0.63	NA	0.389	NA	0.443	0.483	NA	NA	NA	NA	NA	NA	0.0549	NA	0.0872	NA	-0.00785	-0.127	0.0995	NA	0.0809	NA	0.0139	0.194	0.582	NA	0.281
		ABO	rs8176693	9	136137657	C	T	Basophill count	continuous-30160-both_sexes	NA	NA	0.0662	-0.0068	0.00361	0.0593	0.454	NA	NA	NA	NA	NA	NA	NA	NA	NA	NA	NA	NA	0.113	NA	0.249	0.182	0.0607	0.122	-0.0319	NA	-0.019	-0.0275	-0.00484	0.03	0.021	NA	0.0134	0.0289	0.00385	0.0463	0.129	NA	0.156
		IFNAR2	rs2834160	21	34620113	T	C	Sleep disorders	phecode-327-both_sexes	0.19	0.185	NA	0.0318	0.0224	0.156	0.214	0.23	NA	0.0546	NA	0.192	0.105	0.182	NA	0.0528	NA	0.188	0.122	NA	NA	NA	NA	NA	NA	0.35	NA	0.0078	NA	0.0269	-0.202	0.161	NA	0.241	NA	0.0228	0.316	0.0302	NA	0.974
		ABO	rs8176719	9	136132908	T	TC	Vitamin D	biomarkers-30890-both_sexes-irnt	NA	NA	0.34	-0.00738	0.0025	0.0032	0.684	NA	NA	NA	NA	NA	NA	NA	NA	NA	NA	NA	NA	0.288	0.287	0.438	0.383	0.338	0.382	0.00932	0.0419	0.00541	0.00219	-0.00828	-0.0246	0.0172	0.0491	0.0156	0.0246	0.00259	0.0387	0.587	0.393	0.728
		ABO	rs638756	9	136134472	C	A	Microalbumin in urine	continuous-30500-both_sexes-irnt	NA	NA	0.753	0.00392	0.00452	0.386	0.753	NA	NA	NA	NA	NA	NA	NA	NA	NA	NA	NA	NA	0.631	0.656	0.778	0.709	0.755	0.75	0.00977	-0.106	0.000719	0.0376	0.0041	-0.0561	0.0274	0.0826	0.0346	0.0561	0.00466	0.0884	0.721	0.198	0.983
		IFNAR2	rs8178528	21	34660980	A	G	Respiratory abnormalities	phecode-513-both_sexes	0.526	0.528	NA	-0.00443	0.0134	0.741	0.877	0.334	NA	0.457	NA	0.531	0.493	0.333	NA	0.446	NA	0.533	0.503	NA	NA	NA	NA	NA	NA	-0.00352	NA	0.0395	NA	-0.00518	-0.126	0.102	NA	0.0791	NA	0.0137	0.199	0.973	NA	0.618
		ABO	rs8176693	9	136137657	C	T	I84 Haemorrhoids	icd10-I84-both_sexes	0.0606	0.0667	NA	-0.102	0.018	1.32e-08	0.458	0.0874	0.0612	0.24	0.177	0.0553	0.139	0.115	0.069	0.25	0.183	0.0611	0.121	NA	NA	NA	NA	NA	NA	-0.283	-0.162	-0.0607	-0.0347	-0.104	0.116	0.113	0.337	0.0672	0.131	0.0193	0.185	0.012	0.631	0.367
		ABO	rs8176715	9	136133148	T	C	Glucose	biomarkers-30740-both_sexes-irnt	NA	NA	0.559	0.0108	0.00244	1.04e-05	0.771	NA	NA	NA	NA	NA	NA	NA	NA	NA	NA	NA	NA	0.787	0.652	0.663	0.671	0.552	0.641	0.025	-0.0291	0.026	0.0238	0.0105	-0.0294	0.0247	0.0478	0.0198	0.0314	0.00248	0.0467	0.313	0.543	0.189
		IFNAR2	rs2186277	21	34593122	T	C	Other peripheral nerve disorders	phecode-351-both_sexes	0.549	0.557	NA	-0.0351	0.0121	0.00364	0.773	0.464	NA	0.616	0.761	0.548	0.541	0.465	NA	0.616	0.709	0.556	0.555	NA	NA	NA	NA	NA	NA	-0.0135	NA	0.00258	0.211	-0.0367	-0.126	0.0979	NA	0.0892	0.212	0.0123	0.201	0.89	NA	0.977
		IFNAR2	rs4455239	21	34654034	T	C	Sleep disorders	phecode-327-both_sexes	0.449	0.445	NA	0.0184	0.0176	0.295	0.743	0.648	NA	0.377	NA	0.447	0.449	0.63	NA	0.39	NA	0.443	0.483	NA	NA	NA	NA	NA	NA	0.0859	NA	-0.0585	NA	0.0201	-0.134	0.129	NA	0.115	NA	0.018	0.213	0.507	NA	0.611
		ABO	rs8176693	9	136137657	C	T	Triglycerides	biomarkers-30870-both_sexes-irnt	NA	NA	0.0662	0.0069	0.00488	0.158	0.965	NA	NA	NA	NA	NA	NA	NA	NA	NA	NA	NA	NA	0.113	0.0683	0.25	0.184	0.0606	0.122	0.00409	-0.045	0.0173	0.00723	0.00592	0.0327	0.0277	0.0933	0.0172	0.0368	0.00527	0.052	0.883	0.63	0.314
		ABO	rs8176715	9	136133148	T	C	Circulatory disease NEC	phecode-459.9-both_sexes	0.575	0.558	NA	0.0779	0.0102	2.17e-14	0.703	0.787	NA	0.665	0.643	0.569	0.654	0.786	NA	0.662	0.672	0.551	0.638	NA	NA	NA	NA	NA	NA	-0.00314	NA	0.0268	-0.133	0.0801	0.136	0.0967	NA	0.0808	0.215	0.0104	0.217	0.974	NA	0.74
		ABO	rs8176715	9	136133148	T	C	Urate	biomarkers-30880-both_sexes-irnt	NA	NA	0.559	0.00176	0.00218	0.42	0.0871	NA	NA	NA	NA	NA	NA	NA	NA	NA	NA	NA	NA	0.785	0.651	0.661	0.672	0.552	0.642	-0.0334	-0.00891	0.013	-0.0536	0.00254	-0.0207	0.0192	0.043	0.0143	0.0248	0.00224	0.0333	0.081	0.836	0.362
		IFNAR2	rs2186277	21	34593122	T	C	Other symptoms of respiratory system	phecode-512-both_sexes	0.558	0.557	NA	0.00102	0.0115	0.93	0.137	0.448	NA	0.585	0.67	0.558	0.539	0.466	NA	0.617	0.711	0.556	0.556	NA	NA	NA	NA	NA	NA	-0.0818	NA	-0.14	-0.248	0.00779	-0.111	0.0847	NA	0.0715	0.211	0.0118	0.179	0.334	NA	0.0495
		ABO	rs8176719	9	136132908	T	TC	Hemorrhoids	phecode-455-both_sexes	0.324	0.341	NA	-0.0692	0.00944	2.29e-13	0.691	0.269	0.293	0.428	0.395	0.322	0.372	0.289	0.291	0.439	0.382	0.339	0.378	NA	NA	NA	NA	NA	NA	-0.0951	0.0499	-0.0501	0.091	-0.071	-0.0812	0.077	0.187	0.059	0.104	0.00972	0.132	0.216	0.789	0.395
		ABO	rs62574564	9	136127811	G	A	Total protein	biomarkers-30860-both_sexes-irnt	NA	NA	0.316	-0.0073	0.00274	0.00767	0.567	NA	NA	NA	NA	NA	NA	NA	NA	NA	NA	NA	NA	0.14	0.37	0.26	0.287	0.32	0.262	0.0123	0.0354	-0.014	-0.0539	-0.00725	0.0273	0.0278	0.0558	0.0191	0.0324	0.0028	0.0446	0.658	0.526	0.465
		ABO	rs62574564	9	136127811	G	A	Eosinophill percentage	continuous-30210-both_sexes-irnt	NA	NA	0.316	-0.000447	0.00274	0.871	0.924	NA	NA	NA	NA	NA	NA	NA	NA	NA	NA	NA	NA	0.141	0.368	0.26	0.293	0.32	0.26	-0.00994	0.0441	0.00905	-0.00714	-0.000547	-0.0305	0.0302	0.0554	0.0188	0.0333	0.0028	0.0499	0.742	0.425	0.631
		ABO	rs62574564	9	136127811	G	A	Monocyte count	continuous-30130-both_sexes-irnt	NA	NA	0.316	0.00322	0.0027	0.233	0.884	NA	NA	NA	NA	NA	NA	NA	NA	NA	NA	NA	NA	0.141	0.368	0.26	0.293	0.32	0.26	0.0259	0.0293	0.013	0.0137	0.00248	0.0253	0.0273	0.0494	0.018	0.0301	0.00276	0.0415	0.342	0.553	0.469
		ABO	rs62574564	9	136127811	G	A	Mean reticulocyte volume	continuous-30260-both_sexes-irnt	NA	NA	0.316	0.00338	0.00274	0.217	0.982	NA	NA	NA	NA	NA	NA	NA	NA	NA	NA	NA	NA	0.141	0.37	0.259	0.293	0.32	0.258	-0.0112	0.0174	-0.00118	0.0106	0.00345	0.0263	0.0277	0.0613	0.0193	0.032	0.0028	0.0435	0.686	0.777	0.951
		IFNAR2	rs73363308	21	35464817	G	A	Sleep disorders	phecode-327-both_sexes	0.243	0.267	NA	-0.112	0.142	0.43	0	0.243	NA	6.76e-05	NA	0.000168	0.0194	0.267	NA	0.000456	NA	0.000513	0.0343	NA	NA	NA	NA	NA	NA	-0.112	NA	-1.57	NA	-0.779	-0.402	0.142	NA	4.42	NA	0.43	0.665	0.43	NA	0.722
		ABO	rs8176693	9	136137657	C	T	SHBG	biomarkers-30830-both_sexes-irnt	NA	NA	0.0662	-0.0198	0.00474	2.91e-05	0.261	NA	NA	NA	NA	NA	NA	NA	NA	NA	NA	NA	NA	0.113	0.0671	0.25	0.186	0.0606	0.125	-0.0292	-0.0185	-0.0116	0.0633	-0.0223	0.0309	0.0268	0.0961	0.0171	0.0374	0.0051	0.0514	0.276	0.847	0.497
		IFNAR2	rs2300371	21	34632241	C	T	R07 Pain in throat and chest	icd10-R07-both_sexes	0.282	0.281	NA	0.00572	0.00866	0.509	0.769	0.21	0.364	0.395	0.579	0.279	0.297	0.209	0.33	0.411	0.587	0.277	0.306	NA	NA	NA	NA	NA	NA	-0.00221	0.105	-0.0388	-0.0856	0.00846	-0.0736	0.0661	0.165	0.0429	0.12	0.00898	0.123	0.973	0.522	0.366
		ABO	rs62574564	9	136127811	G	A	Testosterone	biomarkers-30850-both_sexes-irnt	NA	NA	0.316	0.00104	0.00147	0.479	0.603	NA	NA	NA	NA	NA	NA	NA	NA	NA	NA	NA	NA	0.14	0.367	0.26	0.29	0.32	0.256	-0.0143	-0.00196	0.0128	-0.0212	0.00114	-0.0179	0.0174	0.0357	0.0112	0.0191	0.0015	0.0302	0.413	0.956	0.253
		ABO	rs638756	9	136134472	C	A	C-reactive protein	biomarkers-30710-both_sexes-irnt	NA	NA	0.754	0.0131	0.00288	5.3e-06	0.477	NA	NA	NA	NA	NA	NA	NA	NA	NA	NA	NA	NA	0.648	0.671	0.784	0.719	0.755	0.758	-0.0118	0.0407	0.0285	0.0436	0.0131	-0.0235	0.0196	0.0496	0.0177	0.0306	0.00298	0.0398	0.546	0.412	0.108
		ABO	rs8176715	9	136133148	T	C	Mean corpuscular volume	continuous-30040-both_sexes-irnt	NA	NA	0.559	-0.00773	0.00255	0.00243	0.464	NA	NA	NA	NA	NA	NA	NA	NA	NA	NA	NA	NA	0.785	0.648	0.663	0.672	0.552	0.637	-0.0363	0.0377	-0.0264	-0.044	-0.00684	-0.0244	0.0261	0.0511	0.017	0.0339	0.00261	0.0414	0.163	0.461	0.12
		ABO	rs62574564	9	136127811	G	A	Immature reticulocyte fraction	continuous-30280-both_sexes-irnt	NA	NA	0.316	0.00268	0.00265	0.311	0.989	NA	NA	NA	NA	NA	NA	NA	NA	NA	NA	NA	NA	0.141	0.37	0.259	0.293	0.32	0.258	0.00828	0.0244	-0.00234	0.00595	0.00255	0.0251	0.0275	0.0501	0.0189	0.0309	0.00271	0.0427	0.763	0.627	0.902
		ABO	rs8176715	9	136133148	T	C	Basophill percentage	continuous-30220-both_sexes-irnt	NA	NA	0.559	0.00208	0.00232	0.371	0.473	NA	NA	NA	NA	NA	NA	NA	NA	NA	NA	NA	NA	0.784	0.648	0.662	0.673	0.552	0.636	0.0205	-0.0451	0.0264	-0.0115	0.00163	-0.0267	0.023	0.049	0.016	0.0288	0.00237	0.0454	0.372	0.357	0.0982
		ABO	rs62574564	9	136127811	G	A	Mean sphered cell volume	continuous-30270-both_sexes-irnt	NA	NA	0.316	0.00367	0.00276	0.184	0.575	NA	NA	NA	NA	NA	NA	NA	NA	NA	NA	NA	NA	0.141	0.37	0.259	0.293	0.32	0.258	-0.00718	0.0409	0.0358	-0.0128	0.00302	0.0268	0.0302	0.0528	0.0197	0.0341	0.00282	0.0459	0.812	0.438	0.0693
		ABO	rs8176719	9	136132908	T	TC	Mean sphered cell volume	continuous-30270-both_sexes-irnt	NA	NA	0.341	0.0223	0.00268	1.02e-16	0.168	NA	NA	NA	NA	NA	NA	NA	NA	NA	NA	NA	NA	0.289	0.302	0.438	0.382	0.339	0.379	-0.0176	0.00874	-0.00209	-0.007	0.024	-0.0246	0.0224	0.0546	0.017	0.0314	0.00276	0.042	0.431	0.873	0.902
		ABO	rs8176693	9	136137657	C	T	Cholesterol	biomarkers-30690-both_sexes-irnt	NA	NA	0.0662	-0.0198	0.00476	3.06e-05	0.177	NA	NA	NA	NA	NA	NA	NA	NA	NA	NA	NA	NA	0.113	0.0682	0.25	0.184	0.0606	0.122	-0.0687	0.15	-0.0148	-0.0324	-0.0193	0.0337	0.0281	0.0907	0.0177	0.0329	0.00511	0.0584	0.0143	0.0973	0.402
		ABO	rs8176719	9	136132908	T	TC	Basophill count	continuous-30160-both_sexes	NA	NA	0.341	-0.00285	0.0019	0.132	0.676	NA	NA	NA	NA	NA	NA	NA	NA	NA	NA	NA	NA	0.288	NA	0.438	0.383	0.339	0.378	-0.0219	NA	0.00127	-0.00254	-0.0027	0.0189	0.0143	NA	0.0117	0.0231	0.00195	0.0328	0.127	NA	0.914
		ABO	rs8176715	9	136133148	T	C	Other disorders of circulatory system	phecode-459-both_sexes	0.574	0.558	NA	0.0759	0.0101	6.82e-14	0.639	0.785	NA	0.663	0.643	0.569	0.651	0.786	NA	0.662	0.672	0.551	0.638	NA	NA	NA	NA	NA	NA	-0.0186	NA	0.0182	-0.133	0.0784	0.123	0.0962	NA	0.0803	0.215	0.0103	0.215	0.846	NA	0.821
		ABO	rs8176715	9	136133148	T	C	Neutrophill percentage	continuous-30200-both_sexes-irnt	NA	NA	0.559	-0.00335	0.00246	0.174	0.201	NA	NA	NA	NA	NA	NA	NA	NA	NA	NA	NA	NA	0.784	0.648	0.662	0.673	0.552	0.636	-0.0356	0.0277	-0.0171	0.0573	-0.00304	-0.0231	0.0231	0.0521	0.0161	0.0304	0.00252	0.0405	0.124	0.594	0.287
		ABO	rs8176719	9	136132908	T	TC	Phosphate	biomarkers-30810-both_sexes-irnt	NA	NA	0.341	0.00192	0.00257	0.456	0.189	NA	NA	NA	NA	NA	NA	NA	NA	NA	NA	NA	NA	0.288	0.296	0.439	0.387	0.339	0.378	0.0331	-0.0326	0.0358	-0.0177	0.000895	-0.0267	0.0206	0.0641	0.0171	0.0301	0.00264	0.047	0.108	0.612	0.0361
		ABO	rs8176693	9	136137657	C	T	IGF-1	biomarkers-30770-both_sexes-irnt	NA	NA	0.0662	0.018	0.00493	0.00026	0.487	NA	NA	NA	NA	NA	NA	NA	NA	NA	NA	NA	NA	0.113	0.0685	0.25	0.184	0.0606	0.121	0.0557	-0.0846	0.00409	0.00708	0.0191	-0.0305	0.0294	0.0923	0.0178	0.034	0.00531	0.0538	0.0584	0.359	0.818
		ABO	rs8176693	9	136137657	C	T	Red blood cell (erythrocyte) distribution width	continuous-30070-both_sexes-irnt	NA	NA	0.0662	-0.093	0.005	3.34e-77	0.00401	NA	NA	NA	NA	NA	NA	NA	NA	NA	NA	NA	NA	0.113	0.0695	0.25	0.182	0.0607	0.122	-0.0779	-0.335	-0.0529	-0.191	-0.0944	-0.0331	0.0309	0.0975	0.0201	0.0411	0.00531	0.0584	0.0116	0.00058	0.00846
		ABO	rs8176693	9	136137657	C	T	Mean platelet (thrombocyte) volume	continuous-30100-both_sexes-irnt	NA	NA	0.179	0.0166	0.0137	0.225	0.568	NA	NA	NA	NA	NA	NA	NA	NA	NA	NA	NA	NA	0.113	0.0695	0.25	0.182	0.0607	0.122	0.00449	0.146	0.0195	0.0255	0.0204	-0.0318	0.029	0.0929	0.0183	0.0371	0.00598	0.056	0.877	0.116	0.288
		ABO	rs8176719	9	136132908	T	TC	High light scatter reticulocyte percentage	continuous-30290-both_sexes-irnt	NA	NA	0.341	-0.00518	0.00268	0.0531	0.0823	NA	NA	NA	NA	NA	NA	NA	NA	NA	NA	NA	NA	0.289	NA	0.438	0.382	0.339	0.379	-0.0163	NA	0.000231	0.0719	-0.00599	0.0218	0.0194	NA	0.0152	0.0287	0.00277	0.0387	0.401	NA	0.988
		ABO	rs8176715	9	136133148	T	C	Hemorrhoids	phecode-455-both_sexes	0.549	0.559	NA	-0.0391	0.00901	1.43e-05	0.861	0.787	0.674	0.665	0.666	0.541	0.658	0.786	0.644	0.662	0.671	0.552	0.636	NA	NA	NA	NA	NA	NA	0.0098	-0.00147	0.0128	-0.0166	-0.0416	0.0753	0.0857	0.18	0.0622	0.108	0.00923	0.134	0.909	0.994	0.838
		ABO	rs62574564	9	136127811	G	A	Lipoprotein A	biomarkers-30790-both_sexes-irnt	NA	NA	0.316	-0.000681	0.00297	0.819	0.816	NA	NA	NA	NA	NA	NA	NA	NA	NA	NA	NA	NA	0.139	0.374	0.257	0.289	0.321	0.253	-0.00673	-0.036	-0.0177	0.0137	-0.00012	0.0222	0.0202	0.0514	0.0165	0.0289	0.00308	0.0397	0.739	0.484	0.284
		IFNAR2	rs8178528	21	34660980	A	G	Sleep disorders	phecode-327-both_sexes	0.531	0.528	NA	0.0145	0.0175	0.408	0.896	0.34	NA	0.438	NA	0.536	0.492	0.333	NA	0.447	NA	0.532	0.502	NA	NA	NA	NA	NA	NA	0.0218	NA	-0.0359	NA	0.0166	-0.123	0.134	NA	0.113	NA	0.018	0.221	0.87	NA	0.751
		ABO	rs8176715	9	136133148	T	C	Immature reticulocyte fraction	continuous-30280-both_sexes-irnt	NA	NA	0.559	0.000304	0.00246	0.902	0.692	NA	NA	NA	NA	NA	NA	NA	NA	NA	NA	NA	NA	0.784	0.651	0.662	0.672	0.552	0.636	-0.00945	-0.0474	-0.00743	0.0363	0.000363	0.0218	0.0226	0.0505	0.0172	0.0297	0.00252	0.0392	0.676	0.348	0.665
		ABO	rs62574564	9	136127811	G	A	Creatinine (enzymatic) in urine	continuous-30510-both_sexes-irnt	NA	NA	0.316	0.00117	0.00234	0.616	0.204	NA	NA	NA	NA	NA	NA	NA	NA	NA	NA	NA	NA	0.142	0.369	0.26	0.293	0.32	0.261	-0.00519	-0.0272	-0.0175	-0.0629	0.00219	-0.0216	0.0242	0.0475	0.0176	0.0283	0.00238	0.0389	0.83	0.567	0.318
		ABO	rs8176693	9	136137657	C	T	White blood cell (leukocyte) count	continuous-30000-both_sexes-irnt	NA	NA	0.0662	-0.00275	0.00426	0.518	0.154	NA	NA	NA	NA	NA	NA	NA	NA	NA	NA	NA	NA	0.113	0.0695	0.25	0.182	0.0607	0.122	-0.0426	-0.155	-0.0157	-0.0524	0.000497	-0.0307	0.0299	0.0893	0.0166	0.0351	0.00451	0.0558	0.155	0.0832	0.345
		IFNAR2	rs12053666	21	34618439	G	A	J45 Asthma	icd10-J45-both_sexes	0.283	0.286	NA	-0.00834	0.00946	0.378	0.809	0.187	0.328	0.418	0.564	0.28	0.295	0.195	0.336	0.41	0.577	0.282	0.306	NA	NA	NA	NA	NA	NA	-0.0627	0.0504	0.0447	-0.0892	-0.00872	-0.077	0.0788	0.206	0.0514	0.125	0.00977	0.14	0.426	0.807	0.385
		ABO	rs8176719	9	136132908	T	TC	Hypertension	phecode-401-both_sexes	0.339	0.342	NA	-0.0129	0.0062	0.0379	0.565	0.283	0.322	0.431	0.384	0.337	0.365	0.29	0.293	0.442	0.384	0.34	0.382	NA	NA	NA	NA	NA	NA	-0.043	0.0255	-0.0558	0.0991	-0.0114	-0.0533	0.0442	0.146	0.0362	0.0852	0.00639	0.0971	0.331	0.861	0.124
		ABO	rs638756	9	136134472	C	A	Aspartate aminotransferase	biomarkers-30650-both_sexes-irnt	NA	NA	0.754	-0.00969	0.00273	0.000382	0.874	NA	NA	NA	NA	NA	NA	NA	NA	NA	NA	NA	NA	0.648	0.673	0.784	0.719	0.755	0.758	-0.00603	-0.0485	-0.0192	-0.0245	-0.00943	0.0242	0.0181	0.048	0.0183	0.0296	0.00282	0.0441	0.739	0.313	0.294
		IFNAR2	rs12053666	21	34618439	G	A	Asthma	phecode-495-both_sexes	0.283	0.286	NA	-0.00815	0.00953	0.392	0.86	0.187	0.328	0.417	0.564	0.28	0.295	0.195	0.337	0.411	0.577	0.282	0.306	NA	NA	NA	NA	NA	NA	-0.0616	0.0452	0.0367	-0.0868	-0.00827	-0.077	0.0788	0.206	0.0514	0.126	0.00984	0.141	0.435	0.827	0.475
		ABO	rs8176715	9	136133148	T	C	I20 Angina pectoris	icd10-I20-both_sexes	0.561	0.559	NA	0.018	0.0103	0.0816	0.229	0.793	NA	0.638	0.658	0.555	0.653	0.785	NA	0.664	0.672	0.552	0.638	NA	NA	NA	NA	NA	NA	0.0158	NA	-0.113	-0.0216	0.0223	0.0913	0.123	NA	0.0573	0.211	0.0106	0.168	0.898	NA	0.0484
		IFNAR2	rs8178528	21	34660980	A	G	R06 Abnormalities of breathing	icd10-R06-both_sexes	0.526	0.528	NA	-0.00517	0.0135	0.701	0.867	0.337	NA	0.459	NA	0.531	0.496	0.333	NA	0.446	NA	0.533	0.502	NA	NA	NA	NA	NA	NA	0.0145	NA	0.0463	NA	-0.00658	-0.107	0.103	NA	0.0797	NA	0.0138	0.2	0.888	NA	0.561
		CCR1	rs33805	3	45327512	C	T	Cataract	phecode-366-both_sexes	0.673	0.678	NA	-0.0156	0.0097	0.107	0.794	0.137	NA	0.611	0.404	0.685	0.554	0.145	NA	0.608	0.445	0.69	0.57	NA	NA	NA	NA	NA	NA	0.053	NA	0.0133	-0.109	-0.0164	-0.0828	0.101	NA	0.0509	0.111	0.00999	0.154	0.601	NA	0.794
		ABO	rs638756	9	136134472	C	A	Haematocrit percentage	continuous-30030-both_sexes-irnt	NA	NA	0.754	-0.0183	0.00231	2.41e-15	0.16	NA	NA	NA	NA	NA	NA	NA	NA	NA	NA	NA	NA	0.647	0.674	0.783	0.716	0.755	0.759	-0.0246	-0.0645	-0.0262	0.0388	-0.0185	0.0195	0.0159	0.0414	0.0165	0.025	0.00238	0.0364	0.121	0.119	0.112
		IFNAR2	rs2300371	21	34632241	C	T	Other peripheral nerve disorders	phecode-351-both_sexes	0.277	0.281	NA	-0.0207	0.0133	0.12	0.568	0.217	NA	0.425	0.643	0.273	0.286	0.209	NA	0.409	0.585	0.277	0.303	NA	NA	NA	NA	NA	NA	0.0565	NA	0.0638	0.198	-0.0245	-0.112	0.118	NA	0.088	0.19	0.0136	0.212	0.633	NA	0.468
		ABO	rs8176715	9	136133148	T	C	Rheumatoid factor	biomarkers-30820-both_sexes-irnt	NA	NA	0.558	-0.0119	0.00741	0.108	0.831	NA	NA	NA	NA	NA	NA	NA	NA	NA	NA	NA	NA	0.791	0.695	0.661	NA	0.552	0.653	-0.0331	-0.0822	-0.0632	NA	-0.0109	0.0992	0.0869	0.149	0.0565	NA	0.00751	0.188	0.703	0.582	0.264
		IFNAR2	rs2284549	21	34618043	A	T	J45 Asthma	icd10-J45-both_sexes	0.717	0.715	NA	0.00746	0.00947	0.431	0.815	0.813	0.672	0.583	0.437	0.72	0.705	0.805	0.665	0.59	0.424	0.718	0.695	NA	NA	NA	NA	NA	NA	0.0622	-0.0537	-0.0433	0.0934	0.00775	0.0732	0.0789	0.206	0.0513	0.125	0.00977	0.14	0.431	0.795	0.399
		IFNAR2	rs2284549	21	34618043	A	T	Asthma	phecode-495-both_sexes	0.717	0.715	NA	0.00726	0.00953	0.446	0.863	0.814	0.672	0.584	0.437	0.72	0.705	0.806	0.664	0.59	0.424	0.718	0.694	NA	NA	NA	NA	NA	NA	0.061	-0.0486	-0.0355	0.0911	0.00728	0.0732	0.0789	0.207	0.0514	0.126	0.00984	0.141	0.44	0.814	0.489
		ABO	rs638756	9	136134472	C	A	IGF-1	biomarkers-30770-both_sexes-irnt	NA	NA	0.754	0.00271	0.00285	0.342	0.612	NA	NA	NA	NA	NA	NA	NA	NA	NA	NA	NA	NA	0.648	0.67	0.784	0.72	0.755	0.758	0.0263	-0.0423	-0.00126	-0.0234	0.0028	-0.0217	0.0191	0.0484	0.0186	0.0291	0.00294	0.042	0.169	0.382	0.946
		ABO	rs8176693	9	136137657	C	T	Urea	biomarkers-30670-both_sexes-irnt	NA	NA	0.0662	-0.00489	0.00463	0.291	0.952	NA	NA	NA	NA	NA	NA	NA	NA	NA	NA	NA	NA	0.113	0.0682	0.25	0.184	0.0606	0.122	-0.0117	0.0196	-0.00584	-0.0358	-0.00391	-0.0321	0.0291	0.1	0.0183	0.0351	0.00492	0.0625	0.688	0.845	0.749
		ABO	rs62574564	9	136127811	G	A	Hemorrhoids	phecode-455-both_sexes	0.318	0.316	NA	0.0108	0.0097	0.265	0.57	0.149	0.391	0.276	0.276	0.322	0.276	0.141	0.368	0.258	0.293	0.32	0.258	NA	NA	NA	NA	NA	NA	0.0513	-0.00925	0.112	-0.118	0.00909	0.0742	0.103	0.176	0.0686	0.113	0.00992	0.144	0.619	0.958	0.103
		ABO	rs638756	9	136134472	C	A	Total bilirubin	biomarkers-30840-both_sexes-irnt	NA	NA	0.754	-0.00885	0.00291	0.00236	0.4	NA	NA	NA	NA	NA	NA	NA	NA	NA	NA	NA	NA	0.648	0.671	0.784	0.719	0.755	0.757	0.0139	0.0272	-0.0108	0.0437	-0.0099	-0.0221	0.0201	0.0537	0.0188	0.0295	0.00301	0.0433	0.49	0.612	0.565
		ABO	rs8176693	9	136137657	C	T	Angina pectoris	phecode-411.3-both_sexes	0.0651	0.0663	NA	-0.0138	0.0206	0.502	0.912	0.106	NA	0.249	0.147	0.0599	0.121	0.113	NA	0.249	0.185	0.0608	0.125	NA	NA	NA	NA	NA	NA	-0.0525	NA	-0.011	-0.229	-0.0109	-0.12	0.162	NA	0.0629	0.256	0.0222	0.234	0.745	NA	0.862
		IFNAR2	rs11701402	21	34627774	C	G	Sleep disorders	phecode-327-both_sexes	0.684	0.686	NA	-0.00664	0.0187	0.723	0.719	0.487	NA	0.517	NA	0.691	0.568	0.519	NA	0.528	NA	0.692	0.597	NA	NA	NA	NA	NA	NA	-0.13	NA	-0.0339	NA	-0.00195	-0.107	0.124	NA	0.11	NA	0.0193	0.21	0.294	NA	0.757
		ABO	rs8176715	9	136133148	T	C	I84 Haemorrhoids	icd10-I84-both_sexes	0.549	0.56	NA	-0.0414	0.00903	4.57e-06	0.876	0.787	0.674	0.664	0.666	0.541	0.658	0.785	0.646	0.662	0.672	0.553	0.637	NA	NA	NA	NA	NA	NA	0.00999	-0.00669	0.00801	-0.0215	-0.0439	0.068	0.0856	0.179	0.0622	0.108	0.00925	0.134	0.907	0.97	0.898
		ABO	rs8176715	9	136133148	T	C	Essential hypertension	phecode-401.1-both_sexes	0.557	0.56	NA	-0.0099	0.00593	0.0949	0.141	0.776	0.667	0.653	0.656	0.55	0.62	0.79	0.643	0.665	0.674	0.553	0.644	NA	NA	NA	NA	NA	NA	-0.131	0.0854	-0.0525	-0.0482	-0.00683	-0.0489	0.0495	0.144	0.0382	0.0872	0.00608	0.0965	0.00806	0.552	0.17
		ABO	rs8176719	9	136132908	T	TC	Creatinine	biomarkers-30700-both_sexes-irnt	NA	NA	0.341	-0.0144	0.00213	1.56e-11	0.51	NA	NA	NA	NA	NA	NA	NA	NA	NA	NA	NA	NA	0.288	0.296	0.438	0.385	0.339	0.38	0.00477	-0.0184	-0.0373	-0.0164	-0.0141	-0.0166	0.0157	0.0554	0.0138	0.0238	0.0022	0.033	0.762	0.739	0.00681
		ABO	rs8176715	9	136133148	T	C	Red blood cell (erythrocyte) distribution width	continuous-30070-both_sexes-irnt	NA	NA	0.559	0.0111	0.00251	9.54e-06	0.978	NA	NA	NA	NA	NA	NA	NA	NA	NA	NA	NA	NA	0.785	0.648	0.663	0.672	0.552	0.637	0.00267	-0.0215	0.00666	0.0238	0.0112	0.0208	0.0235	0.0517	0.0186	0.0341	0.00256	0.0413	0.91	0.677	0.72
		ABO	rs8176719	9	136132908	T	TC	Testosterone	biomarkers-30850-both_sexes-irnt	NA	NA	0.34	-0.00594	0.00143	3.34e-05	0.352	NA	NA	NA	NA	NA	NA	NA	NA	NA	NA	NA	NA	0.288	0.299	0.436	0.386	0.338	0.38	-0.0271	-0.0512	0.00188	0.00013	-0.00587	0.0137	0.0128	0.0366	0.00958	0.0174	0.00147	0.0275	0.0345	0.162	0.845
		ABO	rs8176693	9	136137657	C	T	Platelet distribution width	continuous-30110-both_sexes-irnt	NA	NA	0.0662	-0.014	0.00524	0.0075	0.8	NA	NA	NA	NA	NA	NA	NA	NA	NA	NA	NA	NA	0.113	0.0695	0.25	0.182	0.0607	0.122	-0.0391	0.053	-0.00625	-0.0441	-0.014	0.0313	0.0343	0.0953	0.0186	0.038	0.00562	0.0633	0.255	0.578	0.737
		SLC6A20	rs17763537	3	45843315	C	T	Hypercholesterolemia	phecode-272.11-both_sexes	0.0723	0.072	NA	0.00583	0.0149	0.695	0.954	0.00472	0.0552	0.262	0.0289	0.0696	0.1	0.0057	0.0581	0.264	0.0213	0.0693	0.0908	NA	NA	NA	NA	NA	NA	-0.333	0.106	0.00985	0.177	0.00612	-0.0898	0.443	0.411	0.0468	0.411	0.0158	0.182	0.453	0.796	0.833
		SLC6A20	rs17763537	3	45843315	C	T	E78 Disorders of lipoprotein metabolism and other lipidaemias	icd10-E78-both_sexes	0.0719	0.072	NA	-0.000965	0.0144	0.947	0.939	0.00446	0.0501	0.261	0.0274	0.0692	0.102	0.0057	0.0581	0.264	0.0213	0.0693	0.0908	NA	NA	NA	NA	NA	NA	-0.42	-0.0073	0.00244	0.106	-0.000327	-0.0856	0.429	0.399	0.0459	0.402	0.0153	0.177	0.328	0.985	0.958
		SLC6A20	rs17763537	3	45843315	C	T	Hyperlipidemia	phecode-272.1-both_sexes	0.0719	0.072	NA	-0.000588	0.0145	0.968	0.939	0.00448	0.0507	0.261	0.0276	0.0692	0.102	0.0057	0.0581	0.264	0.0213	0.0693	0.0908	NA	NA	NA	NA	NA	NA	-0.411	-0.0023	0.00565	0.126	-0.000302	-0.0856	0.431	0.399	0.046	0.404	0.0154	0.177	0.34	0.995	0.902
		SLC6A20	rs17763537	3	45843315	C	T	Disorders of lipoid metabolism	phecode-272-both_sexes	0.0719	0.072	NA	-0.000846	0.0144	0.953	0.943	0.00447	0.0501	0.261	0.0274	0.0692	0.102	0.0057	0.0581	0.264	0.0213	0.0693	0.0908	NA	NA	NA	NA	NA	NA	-0.412	-0.0073	0.00311	0.106	-0.00028	-0.0856	0.431	0.399	0.0459	0.402	0.0153	0.177	0.339	0.985	0.946
		ABO	rs8176693	9	136137657	C	T	Creatinine (enzymatic) in urine	continuous-30510-both_sexes-irnt	NA	NA	0.0662	0.0017	0.00433	0.695	0.671	NA	NA	NA	NA	NA	NA	NA	NA	NA	NA	NA	NA	0.112	0.0677	0.248	0.181	0.0607	0.123	-0.0261	0.116	-0.00369	-0.0123	0.00274	0.0244	0.0264	0.0923	0.0173	0.0327	0.00461	0.0507	0.322	0.208	0.831
		ABO	rs8176715	9	136133148	T	C	SHBG	biomarkers-30830-both_sexes-irnt	NA	NA	0.559	-0.0068	0.00239	0.00449	0.353	NA	NA	NA	NA	NA	NA	NA	NA	NA	NA	NA	NA	0.787	0.654	0.663	0.671	0.552	0.642	-0.00769	0.0672	0.0187	0.00662	-0.00777	0.0175	0.0206	0.0505	0.0157	0.031	0.00245	0.0365	0.709	0.184	0.236
		ABO	rs8176715	9	136133148	T	C	Hypertension	phecode-401-both_sexes	0.557	0.56	NA	-0.0103	0.00593	0.0833	0.111	0.775	0.668	0.653	0.656	0.55	0.621	0.79	0.643	0.665	0.674	0.553	0.644	NA	NA	NA	NA	NA	NA	-0.139	0.0985	-0.0497	-0.0482	-0.0072	-0.0461	0.0495	0.143	0.0382	0.0872	0.00608	0.0965	0.00508	0.491	0.193
		ABO	rs8176715	9	136133148	T	C	Platelet distribution width	continuous-30110-both_sexes-irnt	NA	NA	0.559	-0.0222	0.00264	4.01e-17	0.85	NA	NA	NA	NA	NA	NA	NA	NA	NA	NA	NA	NA	0.785	0.648	0.663	0.672	0.552	0.637	-0.0262	-0.00833	-0.0089	-0.00491	-0.0229	0.0214	0.0261	0.0505	0.0173	0.0315	0.00271	0.0448	0.315	0.869	0.606
		ABO	rs8176719	9	136132908	T	TC	Direct bilirubin	biomarkers-30660-both_sexes-irnt	NA	NA	0.34	-0.0209	0.00279	6.87e-14	0.325	NA	NA	NA	NA	NA	NA	NA	NA	NA	NA	NA	NA	0.288	0.286	0.435	0.386	0.338	0.377	0.0173	0.0565	-0.00109	-0.0174	-0.0223	-0.0208	0.0219	0.0723	0.0169	0.0301	0.00287	0.0438	0.429	0.435	0.949
		ABO	rs62574564	9	136127811	G	A	Glycated haemoglobin (HbA1c)	biomarkers-30750-both_sexes-irnt	NA	NA	0.316	5.08e-05	0.00153	0.974	0.758	NA	NA	NA	NA	NA	NA	NA	NA	NA	NA	NA	NA	0.143	0.368	0.259	0.29	0.32	0.262	-0.00635	0.00489	-0.0286	0.0084	0.000202	0.0211	0.0328	0.0481	0.019	0.0295	0.00155	0.0453	0.846	0.919	0.133
		ABO	rs8176715	9	136133148	T	C	Lymphocyte percentage	continuous-30180-both_sexes-irnt	NA	NA	0.559	0.00907	0.00244	0.000206	0.198	NA	NA	NA	NA	NA	NA	NA	NA	NA	NA	NA	NA	0.784	0.648	0.662	0.673	0.552	0.636	0.0303	-0.049	0.0262	-0.0514	0.00892	0.018	0.0233	0.0513	0.016	0.0302	0.0025	0.039	0.194	0.339	0.102
		ABO	rs8176715	9	136133148	T	C	Platelet crit	continuous-30090-both_sexes-irnt	NA	NA	0.559	0.00113	0.0025	0.652	0.278	NA	NA	NA	NA	NA	NA	NA	NA	NA	NA	NA	NA	0.785	0.648	0.663	0.672	0.552	0.637	-0.0187	0.0155	-0.0298	0.0333	0.00184	0.018	0.0211	0.0461	0.0159	0.0282	0.00257	0.0394	0.376	0.736	0.0614
		ABO	rs8176719	9	136132908	T	TC	Platelet distribution width	continuous-30110-both_sexes-irnt	NA	NA	0.341	-0.0255	0.00276	2.76e-20	0.689	NA	NA	NA	NA	NA	NA	NA	NA	NA	NA	NA	NA	0.288	0.298	0.439	0.383	0.339	0.378	-0.0156	-0.0168	-0.021	0.0243	-0.0263	-0.0205	0.0234	0.0522	0.0163	0.0303	0.00284	0.0448	0.506	0.747	0.199
		ABO	rs8176719	9	136132908	T	TC	Essential hypertension	phecode-401.1-both_sexes	0.339	0.342	NA	-0.0125	0.00619	0.0442	0.557	0.283	0.323	0.431	0.384	0.337	0.367	0.29	0.293	0.442	0.384	0.34	0.382	NA	NA	NA	NA	NA	NA	-0.0422	0.0319	-0.0573	0.0991	-0.011	-0.0439	0.0442	0.146	0.0363	0.0852	0.00639	0.0971	0.34	0.827	0.114
		IFNAR2	rs11701402	21	34627774	C	G	Other symptoms of respiratory system	phecode-512-both_sexes	0.687	0.684	NA	0.0141	0.0123	0.253	0.491	0.544	NA	0.552	0.419	0.694	0.617	0.517	NA	0.526	0.402	0.692	0.595	NA	NA	NA	NA	NA	NA	0.12	NA	0.0976	0.0681	0.00835	0.0831	0.0852	NA	0.0694	0.193	0.0127	0.184	0.159	NA	0.159
		ABO	rs8176693	9	136137657	C	T	Potassium in urine	continuous-30520-both_sexes-irnt	NA	NA	0.0661	-0.00258	0.00428	0.547	0.103	NA	NA	NA	NA	NA	NA	NA	NA	NA	NA	NA	NA	0.112	0.0677	0.248	0.181	0.0607	0.123	-0.0492	0.215	0.00107	0.032	-0.00232	-0.0233	0.0264	0.0985	0.0176	0.0352	0.00454	0.0517	0.0621	0.0293	0.951
		ABO	rs62574564	9	136127811	G	A	I84 Haemorrhoids	icd10-I84-both_sexes	0.318	0.316	NA	0.0111	0.00972	0.255	0.59	0.149	0.391	0.276	0.276	0.322	0.276	0.141	0.367	0.257	0.292	0.32	0.26	NA	NA	NA	NA	NA	NA	0.0581	-0.000398	0.112	-0.112	0.00926	0.0639	0.103	0.175	0.0687	0.113	0.00994	0.143	0.574	0.998	0.103
		ABO	rs638756	9	136134472	C	A	Monocyte count	continuous-30130-both_sexes-irnt	NA	NA	0.754	-0.0252	0.00287	1.43e-18	0.976	NA	NA	NA	NA	NA	NA	NA	NA	NA	NA	NA	NA	0.647	0.673	0.782	0.715	0.755	0.759	-0.0252	-0.0567	-0.0146	-0.0184	-0.0255	-0.0186	0.0192	0.0499	0.0185	0.0297	0.00297	0.0423	0.189	0.257	0.43
		ABO	rs8176715	9	136133148	T	C	Aspartate aminotransferase	biomarkers-30650-both_sexes-irnt	NA	NA	0.559	-0.0273	0.00238	1.97e-30	0.819	NA	NA	NA	NA	NA	NA	NA	NA	NA	NA	NA	NA	0.785	0.652	0.661	0.672	0.552	0.642	-0.00909	0.00967	-0.0416	-0.0209	-0.0274	-0.0175	0.0212	0.0485	0.0161	0.0288	0.00244	0.04	0.668	0.842	0.00997
		IFNAR2	rs2236757	21	34624917	A	G	J45 Asthma	icd10-J45-both_sexes	0.718	0.716	NA	0.008	0.00948	0.399	0.804	0.81	0.672	0.582	0.436	0.721	0.705	0.801	0.665	0.59	0.423	0.719	0.697	NA	NA	NA	NA	NA	NA	0.0671	-0.0538	-0.0444	0.0944	0.00834	0.0609	0.0784	0.207	0.0514	0.125	0.00978	0.141	0.392	0.795	0.388
		IFNAR2	rs2236757	21	34624917	A	G	Asthma	phecode-495-both_sexes	0.718	0.716	NA	0.0078	0.00954	0.414	0.855	0.81	0.672	0.584	0.436	0.721	0.705	0.802	0.664	0.589	0.423	0.719	0.697	NA	NA	NA	NA	NA	NA	0.0662	-0.0486	-0.0365	0.092	0.00786	0.0605	0.0784	0.207	0.0514	0.126	0.00985	0.141	0.398	0.814	0.478
		ABO	rs638756	9	136134472	C	A	Haemoglobin concentration	continuous-30020-both_sexes-irnt	NA	NA	0.754	-0.0158	0.00224	2.13e-12	0.0608	NA	NA	NA	NA	NA	NA	NA	NA	NA	NA	NA	NA	0.647	0.674	0.783	0.716	0.755	0.759	-0.0171	-0.0413	-0.0157	0.0608	-0.0164	0.0159	0.0156	0.0404	0.0166	0.025	0.00231	0.0371	0.272	0.306	0.345
		ABO	rs8176693	9	136137657	C	T	Lymphocyte count	continuous-30120-both_sexes-irnt	NA	NA	0.0662	-0.0258	0.00499	2.42e-07	0.0702	NA	NA	NA	NA	NA	NA	NA	NA	NA	NA	NA	NA	0.113	0.0695	0.249	0.182	0.0607	0.122	-0.0791	-0.176	-0.0374	-0.0789	-0.0217	0.0219	0.0296	0.0904	0.0179	0.0347	0.00538	0.0523	0.00764	0.0514	0.0365
		ABO	rs8176719	9	136132908	T	TC	Basophill percentage	continuous-30220-both_sexes-irnt	NA	NA	0.341	-0.00016	0.00243	0.948	0.921	NA	NA	NA	NA	NA	NA	NA	NA	NA	NA	NA	NA	0.288	0.299	0.438	0.383	0.339	0.378	-0.0025	-0.0329	0.0105	-0.0158	-0.000264	0.0189	0.0206	0.0505	0.0151	0.0277	0.00249	0.0454	0.903	0.515	0.489
		ABO	rs62574564	9	136127811	G	A	Phosphate	biomarkers-30810-both_sexes-irnt	NA	NA	0.316	-0.00344	0.00265	0.194	0.653	NA	NA	NA	NA	NA	NA	NA	NA	NA	NA	NA	NA	0.14	0.369	0.26	0.287	0.32	0.263	0.0251	0.0286	-0.0281	0.0117	-0.00348	0.0211	0.028	0.062	0.0198	0.0328	0.0027	0.0508	0.369	0.645	0.156
		ABO	rs62574564	9	136127811	G	A	Aspartate aminotransferase	biomarkers-30650-both_sexes-irnt	NA	NA	0.316	-0.0085	0.00256	0.000923	0.71	NA	NA	NA	NA	NA	NA	NA	NA	NA	NA	NA	NA	0.14	0.367	0.259	0.29	0.32	0.26	0.024	0.0212	-0.00367	0.0178	-0.00919	-0.018	0.0257	0.0478	0.0178	0.0301	0.00262	0.0435	0.352	0.657	0.837
		IFNAR2	rs2300371	21	34632241	C	T	Sleep disorders	phecode-327-both_sexes	0.279	0.279	NA	0.00064	0.0193	0.974	0.954	0.216	NA	0.422	NA	0.277	0.289	0.209	NA	0.408	NA	0.277	0.305	NA	NA	NA	NA	NA	NA	0.0179	NA	0.0423	NA	-0.000277	-0.0915	0.147	NA	0.111	NA	0.0199	0.222	0.903	NA	0.703
		ABO	rs8176715	9	136133148	T	C	Calcium	biomarkers-30680-both_sexes-irnt	NA	NA	0.559	-0.00942	0.00251	0.000171	0.85	NA	NA	NA	NA	NA	NA	NA	NA	NA	NA	NA	NA	0.787	0.652	0.663	0.671	0.552	0.641	-0.0374	-0.0123	0.00403	-0.00394	-0.00938	-0.0172	0.0239	0.0732	0.018	0.0325	0.00256	0.0419	0.118	0.867	0.823
		ABO	rs8176693	9	136137657	C	T	Lipoprotein A	biomarkers-30790-both_sexes-irnt	NA	NA	0.0666	-0.0121	0.00532	0.0225	0.299	NA	NA	NA	NA	NA	NA	NA	NA	NA	NA	NA	NA	0.113	0.065	0.251	0.185	0.0604	0.128	0.00196	0.104	-0.0167	-0.0798	-0.0106	-0.0203	0.0218	0.101	0.0161	0.0331	0.00598	0.0497	0.929	0.304	0.299
		IFNAR2	rs12053666	21	34618439	G	A	Sleep disorders	phecode-327-both_sexes	0.284	0.284	NA	0.0031	0.0192	0.872	0.971	0.199	NA	0.423	NA	0.283	0.289	0.195	NA	0.411	NA	0.282	0.306	NA	NA	NA	NA	NA	NA	0.00228	NA	0.0301	NA	0.003	-0.0907	0.151	NA	0.111	NA	0.0198	0.222	0.988	NA	0.786
		ABO	rs62574564	9	136127811	G	A	White blood cell (leukocyte) count	continuous-30000-both_sexes-irnt	NA	NA	0.316	0.00168	0.00229	0.464	0.84	NA	NA	NA	NA	NA	NA	NA	NA	NA	NA	NA	NA	0.141	0.368	0.26	0.293	0.32	0.26	0.0247	-0.0151	0.00667	0.0309	0.00134	-0.0175	0.0275	0.047	0.0169	0.0304	0.00233	0.043	0.369	0.748	0.693
		IFNAR2	rs8178529	21	34660987	A	C	Sleep disorders	phecode-327-both_sexes	0.449	0.447	NA	0.0125	0.0175	0.474	0.834	0.361	NA	0.384	NA	0.452	0.428	0.366	NA	0.399	NA	0.449	0.442	NA	NA	NA	NA	NA	NA	-0.0251	NA	-0.0693	NA	0.016	-0.0866	0.13	NA	0.113	NA	0.0179	0.213	0.847	NA	0.54
		IFNAR2	rs2300371	21	34632241	C	T	J45 Asthma	icd10-J45-both_sexes	0.279	0.281	NA	-0.00835	0.0095	0.379	0.785	0.198	0.32	0.414	0.574	0.275	0.299	0.21	0.335	0.408	0.587	0.277	0.306	NA	NA	NA	NA	NA	NA	-0.0811	0.0275	0.0412	-0.0937	-0.0083	-0.0565	0.0767	0.208	0.0513	0.126	0.00981	0.139	0.291	0.895	0.422
		ABO	rs8176719	9	136132908	T	TC	HDL cholesterol	biomarkers-30760-both_sexes-irnt	NA	NA	0.341	0.0168	0.00263	1.82e-10	0.2	NA	NA	NA	NA	NA	NA	NA	NA	NA	NA	NA	NA	0.288	0.296	0.439	0.387	0.339	0.378	0.0123	-0.0109	0.00943	-0.0508	0.0179	0.0144	0.0184	0.0484	0.0144	0.0266	0.00273	0.0357	0.504	0.822	0.513
		IFNAR2	rs2284549	21	34618043	A	T	Sleep disorders	phecode-327-both_sexes	0.716	0.717	NA	-0.00398	0.0192	0.836	0.972	0.801	NA	0.578	NA	0.717	0.712	0.806	NA	0.589	NA	0.718	0.695	NA	NA	NA	NA	NA	NA	-0.00432	NA	-0.0311	NA	-0.00385	0.0894	0.151	NA	0.111	NA	0.0198	0.222	0.977	NA	0.779
		ABO	rs638756	9	136134472	C	A	Urate	biomarkers-30880-both_sexes-irnt	NA	NA	0.754	-0.00107	0.00249	0.668	0.631	NA	NA	NA	NA	NA	NA	NA	NA	NA	NA	NA	NA	0.648	0.672	0.784	0.719	0.755	0.758	-0.0128	0.0392	-0.0226	0.00499	-0.000523	0.0146	0.0164	0.0427	0.0162	0.0255	0.00258	0.0367	0.436	0.358	0.163
		IFNAR2	rs2300371	21	34632241	C	T	Asthma	phecode-495-both_sexes	0.279	0.281	NA	-0.00819	0.00957	0.392	0.835	0.198	0.32	0.413	0.574	0.275	0.299	0.21	0.335	0.408	0.587	0.277	0.305	NA	NA	NA	NA	NA	NA	-0.0809	0.0228	0.0325	-0.0919	-0.00781	-0.0554	0.0767	0.208	0.0513	0.126	0.00989	0.14	0.292	0.913	0.527
		ABO	rs8176719	9	136132908	T	TC	Apolipoprotein B	biomarkers-30640-both_sexes-irnt	NA	NA	0.341	0.0232	0.00258	2.48e-19	0.00757	NA	NA	NA	NA	NA	NA	NA	NA	NA	NA	NA	NA	0.288	0.295	0.438	0.385	0.339	0.38	0.00295	0.162	-0.0109	-0.00413	0.0246	-0.0159	0.0203	0.0503	0.0154	0.0277	0.00267	0.0405	0.884	0.00123	0.479
		ABO	rs638756	9	136134472	C	A	Platelet distribution width	continuous-30110-both_sexes-irnt	NA	NA	0.754	-0.00573	0.00303	0.0586	0.473	NA	NA	NA	NA	NA	NA	NA	NA	NA	NA	NA	NA	0.647	0.674	0.783	0.716	0.755	0.759	-0.0216	-0.0595	-0.0311	0.0277	-0.00482	-0.0195	0.0223	0.0506	0.0196	0.0324	0.00312	0.0497	0.332	0.24	0.111
		ABO	rs8176693	9	136137657	C	T	Calcium	biomarkers-30680-both_sexes-irnt	NA	NA	0.0662	0.0144	0.005	0.00393	0.942	NA	NA	NA	NA	NA	NA	NA	NA	NA	NA	NA	NA	0.113	0.0672	0.25	0.186	0.0606	0.124	0.0186	0.0605	0.0101	-0.0249	0.0152	0.0229	0.0312	0.14	0.0195	0.039	0.00532	0.0589	0.551	0.665	0.603
		IFNAR2	rs11701402	21	34627774	C	G	Other peripheral nerve disorders	phecode-351-both_sexes	0.689	0.684	NA	0.0263	0.0129	0.0422	0.629	0.536	NA	0.512	0.349	0.697	0.617	0.518	NA	0.527	0.404	0.692	0.597	NA	NA	NA	NA	NA	NA	0.0728	NA	-0.0608	-0.19	0.0283	0.0763	0.0988	NA	0.0867	0.191	0.0133	0.201	0.461	NA	0.483
		ABO	rs8176715	9	136133148	T	C	Creatinine (enzymatic) in urine	continuous-30510-both_sexes-irnt	NA	NA	0.559	0.00536	0.00217	0.0135	0.162	NA	NA	NA	NA	NA	NA	NA	NA	NA	NA	NA	NA	0.785	0.646	0.662	0.67	0.552	0.639	-0.0226	0.0117	-0.0127	-0.0496	0.00648	-0.0136	0.02	0.0481	0.0159	0.0271	0.00222	0.0359	0.26	0.809	0.423
		ABO	rs8176715	9	136133148	T	C	Creatinine	biomarkers-30700-both_sexes-irnt	NA	NA	0.559	-0.00469	0.00204	0.0215	0.56	NA	NA	NA	NA	NA	NA	NA	NA	NA	NA	NA	NA	0.785	0.652	0.661	0.671	0.552	0.641	-0.00896	0.000443	-0.0216	-0.0429	-0.004	-0.0125	0.0176	0.0541	0.0146	0.0249	0.00209	0.0331	0.61	0.994	0.139
		ABO	rs8176715	9	136133148	T	C	Albumin	biomarkers-30600-both_sexes-irnt	NA	NA	0.559	-0.0022	0.0025	0.379	0.843	NA	NA	NA	NA	NA	NA	NA	NA	NA	NA	NA	NA	0.787	0.652	0.663	0.671	0.552	0.641	-0.00775	-0.0487	-0.0035	0.0304	-0.00228	0.0155	0.0237	0.0534	0.0176	0.0319	0.00255	0.041	0.744	0.362	0.843
		ABO	rs62574564	9	136127811	G	A	Basophill count	continuous-30160-both_sexes	NA	NA	0.316	0.00278	0.00195	0.155	0.505	NA	NA	NA	NA	NA	NA	NA	NA	NA	NA	NA	NA	0.141	NA	0.26	0.293	0.32	0.26	0.0275	NA	0.0184	-0.00915	0.00222	0.0132	0.0194	NA	0.0136	0.025	0.00199	0.0356	0.156	NA	0.178
		ABO	rs8176719	9	136132908	T	TC	Mean corpuscular haemoglobin concentration	continuous-30060-both_sexes-irnt	NA	NA	0.341	0.00387	0.00238	0.104	0.112	NA	NA	NA	NA	NA	NA	NA	NA	NA	NA	NA	NA	0.288	0.298	0.439	0.383	0.339	0.378	0.000453	0.0713	0.0303	0.0713	0.00289	-0.0169	0.0207	0.0549	0.0169	0.0315	0.00243	0.0458	0.983	0.194	0.0726
		ABO	rs62574564	9	136127811	G	A	Vitamin D	biomarkers-30890-both_sexes-irnt	NA	NA	0.316	-0.00453	0.00258	0.0793	0.464	NA	NA	NA	NA	NA	NA	NA	NA	NA	NA	NA	NA	0.14	0.373	0.258	0.29	0.32	0.259	0.0219	-0.0631	0.00752	-0.0344	-0.00461	-0.0154	0.0232	0.0468	0.0182	0.0268	0.00265	0.0418	0.345	0.178	0.679
		ABO	rs8176719	9	136132908	T	TC	Ischemic Heart Disease	phecode-411-both_sexes	0.343	0.341	NA	0.0235	0.00853	0.00586	0.923	0.288	0.312	0.435	0.374	0.341	0.377	0.288	0.296	0.44	0.384	0.339	0.379	NA	NA	NA	NA	NA	NA	0.00162	-0.0526	-0.0165	0.0629	0.0256	-0.0476	0.0821	0.205	0.0452	0.16	0.00877	0.129	0.984	0.798	0.715
		ABO	rs8176693	9	136137657	C	T	Creatinine	biomarkers-30700-both_sexes-irnt	NA	NA	0.0662	0.0139	0.00406	0.00065	0.0607	NA	NA	NA	NA	NA	NA	NA	NA	NA	NA	NA	NA	0.113	0.0683	0.25	0.184	0.0606	0.122	-0.036	0.116	-0.0165	-0.000952	0.018	0.0172	0.0231	0.102	0.0158	0.03	0.00435	0.0466	0.118	0.258	0.294
		ABO	rs62574564	9	136127811	G	A	Gamma glutamyltransferase	biomarkers-30730-both_sexes-irnt	NA	NA	0.316	0.001	0.00256	0.696	0.607	NA	NA	NA	NA	NA	NA	NA	NA	NA	NA	NA	NA	0.14	0.368	0.259	0.289	0.32	0.259	-0.0203	0.0751	0.000258	-0.00251	0.0012	-0.0141	0.0217	0.0471	0.0162	0.0303	0.00263	0.0386	0.35	0.111	0.987
		ABO	rs62574564	9	136127811	G	A	Oestradiol	biomarkers-30800-both_sexes-irnt	NA	NA	0.315	-0.00712	0.00493	0.148	0.702	NA	NA	NA	NA	NA	NA	NA	NA	NA	NA	NA	NA	0.139	0.363	0.246	0.273	0.322	0.224	-0.0255	0.0697	0.0337	-0.0661	-0.00732	-0.0268	0.0442	0.119	0.0355	0.059	0.00504	0.0742	0.563	0.558	0.342
		ABO	rs638756	9	136134472	C	A	Alanine aminotransferase	biomarkers-30620-both_sexes-irnt	NA	NA	0.754	0.0158	0.00261	1.45e-09	0.879	NA	NA	NA	NA	NA	NA	NA	NA	NA	NA	NA	NA	0.648	0.671	0.784	0.72	0.755	0.758	0.024	-0.0445	0.0158	0.0158	0.0158	-0.0149	0.0174	0.0594	0.0179	0.0313	0.00268	0.0425	0.167	0.453	0.378
		ABO	rs8176715	9	136133148	T	C	Microalbumin in urine	continuous-30500-both_sexes-irnt	NA	NA	0.562	0.00164	0.00395	0.678	0.677	NA	NA	NA	NA	NA	NA	NA	NA	NA	NA	NA	NA	0.784	0.661	0.661	0.67	0.553	0.627	-0.0104	0.117	0.0151	-0.0536	0.00159	0.0276	0.0321	0.0888	0.0306	0.0549	0.00403	0.0792	0.745	0.187	0.622
		ABO	rs638756	9	136134472	C	A	Vitamin D	biomarkers-30890-both_sexes-irnt	NA	NA	0.753	0.000731	0.00274	0.79	0.392	NA	NA	NA	NA	NA	NA	NA	NA	NA	NA	NA	NA	0.647	0.668	0.783	0.718	0.755	0.76	0.0186	0.0375	-0.0271	0.0277	0.000463	-0.0146	0.0164	0.0471	0.0186	0.0264	0.00284	0.0426	0.257	0.427	0.146
		IFNAR2	rs2284549	21	34618043	A	T	R07 Pain in throat and chest	icd10-R07-both_sexes	0.714	0.715	NA	-0.00496	0.00862	0.565	0.892	0.806	0.636	0.601	0.425	0.717	0.698	0.806	0.669	0.587	0.424	0.718	0.695	NA	NA	NA	NA	NA	NA	0.0101	-0.105	0.0341	0.0514	-0.00718	0.042	0.068	0.164	0.0429	0.119	0.00893	0.123	0.882	0.523	0.427
		ABO	rs8176693	9	136137657	C	T	Direct bilirubin	biomarkers-30660-both_sexes-irnt	NA	NA	0.0662	0.0049	0.00529	0.354	0.669	NA	NA	NA	NA	NA	NA	NA	NA	NA	NA	NA	NA	0.113	0.0657	0.248	0.186	0.0608	0.122	-0.00458	0.0627	0.0223	0.056	0.00231	0.0208	0.0323	0.136	0.0194	0.0376	0.00567	0.0621	0.887	0.644	0.249
		IFNAR2	rs2236757	21	34624917	A	G	R07 Pain in throat and chest	icd10-R07-both_sexes	0.715	0.716	NA	-0.0042	0.00863	0.626	0.896	0.801	0.636	0.601	0.425	0.718	0.699	0.802	0.669	0.587	0.423	0.719	0.698	NA	NA	NA	NA	NA	NA	-0.00104	-0.103	0.0353	0.0552	-0.00625	0.0411	0.0676	0.164	0.043	0.12	0.00895	0.123	0.988	0.529	0.411
		ABO	rs8176719	9	136132908	T	TC	Circulatory disease NEC	phecode-459.9-both_sexes	0.368	0.34	NA	0.137	0.0107	2.4e-37	0.129	0.319	NA	0.427	0.407	0.367	0.377	0.286	NA	0.44	0.383	0.338	0.38	NA	NA	NA	NA	NA	NA	0.152	NA	-0.0523	0.17	0.141	-0.072	0.0861	NA	0.0769	0.21	0.0109	0.218	0.077	NA	0.497
		ABO	rs8176715	9	136133148	T	C	Mean platelet (thrombocyte) volume	continuous-30100-both_sexes-irnt	NA	NA	0.7	0.00219	0.0114	0.848	0.75	NA	NA	NA	NA	NA	NA	NA	NA	NA	NA	NA	NA	0.785	0.648	0.663	0.672	0.552	0.637	0.0139	-0.0271	0.00671	-0.0307	0.00412	0.013	0.0221	0.0493	0.0169	0.0308	0.00288	0.0396	0.528	0.582	0.692
		ABO	rs638756	9	136134472	C	A	Platelet count	continuous-30080-both_sexes-irnt	NA	NA	0.754	-0.00228	0.00298	0.444	0.0783	NA	NA	NA	NA	NA	NA	NA	NA	NA	NA	NA	NA	0.647	0.674	0.783	0.716	0.755	0.759	-0.00231	-0.073	0.0226	-0.0734	-0.00183	-0.0153	0.0189	0.047	0.0186	0.0297	0.00308	0.0469	0.903	0.121	0.225
		ABO	rs638756	9	136134472	C	A	Mean corpuscular haemoglobin concentration	continuous-30060-both_sexes-irnt	NA	NA	0.754	0.00575	0.00261	0.0276	0.271	NA	NA	NA	NA	NA	NA	NA	NA	NA	NA	NA	NA	0.647	0.674	0.783	0.716	0.755	0.759	0.019	0.0649	0.0238	0.0693	0.0047	-0.0165	0.0197	0.0533	0.0202	0.0337	0.00267	0.0507	0.336	0.224	0.239
		ABO	rs8176715	9	136133148	T	C	Sodium in urine	continuous-30530-both_sexes-irnt	NA	NA	0.559	0.00212	0.00206	0.303	0.321	NA	NA	NA	NA	NA	NA	NA	NA	NA	NA	NA	NA	0.785	0.647	0.662	0.671	0.552	0.639	0.00911	-0.119	-0.00258	-0.00286	0.00233	0.0127	0.0212	0.0514	0.0167	0.0303	0.0021	0.0391	0.668	0.0206	0.878
		ABO	rs8176719	9	136132908	T	TC	Myocardial infarction	phecode-411.2-both_sexes	0.348	0.34	NA	0.0569	0.0128	8.85e-06	0.96	0.301	NA	0.457	NA	0.347	0.398	0.288	NA	0.44	NA	0.339	0.379	NA	NA	NA	NA	NA	NA	0.0774	NA	0.0906	NA	0.0553	0.066	0.14	NA	0.0657	NA	0.0131	0.204	0.58	NA	0.168
		ABO	rs8176715	9	136133148	T	C	Eosinophill count	continuous-30150-both_sexes-irnt	NA	NA	0.559	-0.0144	0.00253	1.23e-08	0.807	NA	NA	NA	NA	NA	NA	NA	NA	NA	NA	NA	NA	0.784	0.648	0.662	0.673	0.552	0.636	0.00144	0.0545	-0.0231	-0.0144	-0.0146	-0.0151	0.0237	0.0546	0.0173	0.0319	0.00259	0.0467	0.951	0.319	0.183
		ABO	rs62574564	9	136127811	G	A	Potassium in urine	continuous-30520-both_sexes-irnt	NA	NA	0.316	0.002	0.0023	0.386	0.593	NA	NA	NA	NA	NA	NA	NA	NA	NA	NA	NA	NA	0.141	0.369	0.26	0.293	0.32	0.261	-0.00369	-0.0247	-0.0228	-0.0324	0.0027	0.0127	0.0242	0.0507	0.0179	0.0304	0.00235	0.0397	0.879	0.626	0.202
		ABO	rs8176719	9	136132908	T	TC	Cardiac dysrhythmias	phecode-427-both_sexes	0.343	0.341	NA	0.0178	0.00911	0.0501	0.077	0.306	NA	0.41	0.409	0.342	0.397	0.287	NA	0.441	0.383	0.339	0.378	NA	NA	NA	NA	NA	NA	0.0905	NA	-0.144	0.228	0.0194	0.0531	0.0868	NA	0.0665	0.16	0.00927	0.166	0.297	NA	0.0301
		ABO	rs8176719	9	136132908	T	TC	Lymphocyte count	continuous-30120-both_sexes-irnt	NA	NA	0.341	-0.0131	0.00264	6.28e-07	0.129	NA	NA	NA	NA	NA	NA	NA	NA	NA	NA	NA	NA	0.288	0.299	0.438	0.383	0.339	0.378	-0.0626	-0.0641	-0.000377	-0.0284	-0.0125	0.0118	0.0202	0.0495	0.0157	0.0276	0.00272	0.037	0.00195	0.195	0.981
		ABO	rs8176719	9	136132908	T	TC	Mean platelet (thrombocyte) volume	continuous-30100-both_sexes-irnt	NA	NA	0.373	0.00849	0.0108	0.431	0.255	NA	NA	NA	NA	NA	NA	NA	NA	NA	NA	NA	NA	0.288	0.298	0.439	0.383	0.339	0.378	0.00815	0.0503	-0.00784	0.0625	0.0118	-0.0126	0.0198	0.0509	0.016	0.0296	0.00302	0.0396	0.68	0.323	0.625
		IFNAR2	rs2236757	21	34624917	A	G	Other peripheral nerve disorders	phecode-351-both_sexes	0.72	0.716	NA	0.0207	0.0133	0.12	0.719	0.803	NA	0.572	0.373	0.724	0.705	0.802	NA	0.589	0.424	0.719	0.7	NA	NA	NA	NA	NA	NA	0.00545	NA	-0.0664	-0.169	0.0237	0.0678	0.121	NA	0.0881	0.19	0.0136	0.214	0.964	NA	0.451
		ABO	rs8176715	9	136133148	T	C	Mean corpuscular haemoglobin	continuous-30050-both_sexes-irnt	NA	NA	0.559	-0.00826	0.00253	0.00108	0.605	NA	NA	NA	NA	NA	NA	NA	NA	NA	NA	NA	NA	0.785	0.648	0.663	0.672	0.552	0.637	-0.0325	0.0443	-0.0191	-0.0433	-0.00763	-0.0128	0.0243	0.0518	0.0166	0.0334	0.00259	0.0411	0.182	0.393	0.252
		ABO	rs62574564	9	136127811	G	A	Calcium	biomarkers-30680-both_sexes-irnt	NA	NA	0.316	-0.00678	0.0027	0.012	0.846	NA	NA	NA	NA	NA	NA	NA	NA	NA	NA	NA	NA	0.14	0.37	0.26	0.287	0.32	0.262	-0.0283	0.0455	-0.0178	-0.028	-0.00638	0.0143	0.0289	0.0722	0.0198	0.0337	0.00275	0.0457	0.326	0.529	0.367
		ABO	rs8176719	9	136132908	T	TC	Urate	biomarkers-30880-both_sexes-irnt	NA	NA	0.341	0.000692	0.00228	0.761	0.217	NA	NA	NA	NA	NA	NA	NA	NA	NA	NA	NA	NA	0.288	0.296	0.438	0.385	0.339	0.38	-0.0297	0.0328	-0.00766	-0.0383	0.00176	0.0101	0.0171	0.044	0.0135	0.0237	0.00235	0.0331	0.0832	0.457	0.57
		IFNAR2	rs2186277	21	34593122	T	C	R07 Pain in throat and chest	icd10-R07-both_sexes	0.559	0.557	NA	0.00864	0.00785	0.271	0.385	0.464	0.528	0.602	0.693	0.559	0.56	0.465	0.546	0.618	0.711	0.556	0.555	NA	NA	NA	NA	NA	NA	-0.0055	-0.0792	-0.0524	-0.206	0.0123	-0.0348	0.0549	0.158	0.0436	0.134	0.00811	0.114	0.92	0.615	0.229
		ABO	rs8176719	9	136132908	T	TC	Total protein	biomarkers-30860-both_sexes-irnt	NA	NA	0.341	0.0222	0.00266	5.96e-17	0.0971	NA	NA	NA	NA	NA	NA	NA	NA	NA	NA	NA	NA	0.288	0.297	0.439	0.386	0.339	0.378	-0.0251	0.0812	0.0219	0.0664	0.0227	-0.0125	0.0205	0.0576	0.0164	0.0298	0.00274	0.0412	0.222	0.158	0.183
		IFNAR2	rs4455239	21	34654034	T	C	Other symptoms of respiratory system	phecode-512-both_sexes	0.444	0.444	NA	0.0064	0.0116	0.581	0.833	0.629	NA	0.411	0.184	0.444	0.469	0.63	NA	0.388	0.205	0.443	0.482	NA	NA	NA	NA	NA	NA	0.00771	NA	0.0896	-0.0258	0.00448	-0.0561	0.0889	NA	0.0727	0.26	0.0119	0.185	0.931	NA	0.218
		ABO	rs8176715	9	136133148	T	C	Total protein	biomarkers-30860-both_sexes-irnt	NA	NA	0.559	0.0116	0.00254	5.45e-06	0.802	NA	NA	NA	NA	NA	NA	NA	NA	NA	NA	NA	NA	0.787	0.652	0.663	0.671	0.552	0.641	-0.00125	0.0324	0.0229	0.0489	0.0112	0.0123	0.023	0.0566	0.0174	0.0312	0.00261	0.0408	0.957	0.567	0.187
		IFNAR2	rs8127500	21	34611992	A	G	R07 Pain in throat and chest	icd10-R07-both_sexes	0.568	0.566	NA	0.00776	0.00785	0.323	0.344	0.539	0.549	0.6	0.682	0.567	0.571	0.543	0.555	0.616	0.702	0.564	0.566	NA	NA	NA	NA	NA	NA	-0.0182	-0.0365	-0.0551	-0.213	0.0117	-0.0345	0.0546	0.156	0.0433	0.131	0.00812	0.115	0.739	0.815	0.204
		ABO	rs62574564	9	136127811	G	A	Platelet count	continuous-30080-both_sexes-irnt	NA	NA	0.316	0.00689	0.0028	0.0138	0.172	NA	NA	NA	NA	NA	NA	NA	NA	NA	NA	NA	NA	0.141	0.368	0.26	0.293	0.32	0.26	-0.0259	0.0337	-0.00789	0.0757	0.00689	0.0136	0.0268	0.0465	0.0181	0.0301	0.00287	0.046	0.334	0.47	0.663
		ABO	rs8176715	9	136133148	T	C	Eosinophill percentage	continuous-30210-both_sexes-irnt	NA	NA	0.559	-0.00908	0.00255	0.000362	0.614	NA	NA	NA	NA	NA	NA	NA	NA	NA	NA	NA	NA	0.784	0.648	0.662	0.673	0.552	0.636	0.00865	0.081	-0.0157	-0.0164	-0.00934	0.0135	0.0249	0.0559	0.0171	0.0319	0.0026	0.0459	0.728	0.147	0.36
		ABO	rs8176715	9	136133148	T	C	Total bilirubin	biomarkers-30840-both_sexes-irnt	NA	NA	0.559	-0.0121	0.00254	1.95e-06	0.493	NA	NA	NA	NA	NA	NA	NA	NA	NA	NA	NA	NA	0.785	0.653	0.661	0.672	0.552	0.642	-0.00154	-0.0426	-0.0043	-0.067	-0.0119	-0.0113	0.0235	0.0543	0.0165	0.0287	0.00261	0.0393	0.948	0.433	0.795
		ABO	rs8176693	9	136137657	C	T	Cardiac dysrhythmias	phecode-427-both_sexes	0.0652	0.0663	NA	-0.0105	0.0176	0.551	0.859	0.106	NA	0.239	0.187	0.0599	0.12	0.113	NA	0.249	0.182	0.0608	0.123	NA	NA	NA	NA	NA	NA	-0.0547	NA	-0.0619	0.151	-0.00754	-0.0663	0.128	NA	0.0757	0.201	0.0184	0.234	0.669	NA	0.413
		IFNAR2	rs2834173	21	34656070	T	C	Other symptoms of respiratory system	phecode-512-both_sexes	0.452	0.451	NA	0.00675	0.0115	0.559	0.724	0.625	NA	0.424	0.168	0.451	0.486	0.627	NA	0.398	0.204	0.451	0.495	NA	NA	NA	NA	NA	NA	0.00202	NA	0.0976	-0.141	0.00492	-0.0518	0.0879	NA	0.0717	0.257	0.0118	0.183	0.982	NA	0.174
		ABO	rs8176715	9	136133148	T	C	Mean reticulocyte volume	continuous-30260-both_sexes-irnt	NA	NA	0.559	0.0101	0.00255	7.81e-05	0.502	NA	NA	NA	NA	NA	NA	NA	NA	NA	NA	NA	NA	0.784	0.651	0.662	0.672	0.552	0.636	-0.0327	-0.00366	0.000495	-0.0082	0.011	0.0113	0.0228	0.0618	0.0175	0.0308	0.00261	0.0399	0.152	0.953	0.977
		ABO	rs8176719	9	136132908	T	TC	Gamma glutamyltransferase	biomarkers-30730-both_sexes-irnt	NA	NA	0.341	0.0348	0.00248	7.61e-45	0.0352	NA	NA	NA	NA	NA	NA	NA	NA	NA	NA	NA	NA	0.288	0.296	0.438	0.385	0.339	0.38	-0.00183	0.0142	0.0109	0.0684	0.0366	-0.00993	0.016	0.0488	0.0139	0.0277	0.00257	0.0353	0.909	0.771	0.431
		ABO	rs638756	9	136134472	C	A	Phosphate	biomarkers-30810-both_sexes-irnt	NA	NA	0.754	0.00104	0.00282	0.713	0.801	NA	NA	NA	NA	NA	NA	NA	NA	NA	NA	NA	NA	0.648	0.671	0.783	0.721	0.755	0.756	0.0174	-0.0116	0.0255	0.00216	0.000256	-0.0142	0.0197	0.0625	0.0204	0.0324	0.0029	0.0513	0.376	0.853	0.211
		ABO	rs62574564	9	136127811	G	A	Urate	biomarkers-30880-both_sexes-irnt	NA	NA	0.316	-6.6e-05	0.00235	0.978	0.775	NA	NA	NA	NA	NA	NA	NA	NA	NA	NA	NA	NA	0.14	0.368	0.259	0.289	0.32	0.26	0.00614	-0.0374	0.0141	0.0222	-0.000578	0.00993	0.0232	0.0425	0.0158	0.0259	0.0024	0.0361	0.792	0.379	0.371
		ABO	rs8176719	9	136132908	T	TC	Other disorders of circulatory system	phecode-459-both_sexes	0.367	0.34	NA	0.136	0.0106	2.63e-37	0.14	0.316	NA	0.427	0.407	0.367	0.38	0.286	NA	0.44	0.383	0.338	0.38	NA	NA	NA	NA	NA	NA	0.139	NA	-0.0507	0.17	0.14	-0.0582	0.0857	NA	0.0765	0.21	0.0109	0.215	0.104	NA	0.507
		IFNAR2	rs73363308	21	35464817	G	A	Other symptoms of respiratory system	phecode-512-both_sexes	0.00485	0.00475	NA	0.0458	0.0912	0.616	0.576	0.269	NA	0.000855	NA	0.00061	0.025	0.267	NA	0.000427	NA	0.000504	0.0342	NA	NA	NA	NA	NA	NA	0.0191	NA	1.94	NA	0.317	-0.165	0.0975	NA	2.32	NA	0.284	0.614	0.845	NA	0.402
		IFNAR2	rs73363308	21	35464817	G	A	R06 Abnormalities of breathing	icd10-R06-both_sexes	0.00535	0.00473	NA	0.188	0.102	0.0657	0.236	0.291	NA	0	NA	0.000766	0.0269	0.266	NA	0.000467	NA	0.0005	0.0341	NA	NA	NA	NA	NA	NA	0.143	NA	-2.16	NA	0.695	-0.166	0.109	NA	2.64	NA	0.328	0.619	0.19	NA	0.414
		ABO	rs8176693	9	136137657	C	T	Oestradiol	biomarkers-30800-both_sexes-irnt	NA	NA	0.0655	6.29e-05	0.0092	0.995	0.503	NA	NA	NA	NA	NA	NA	NA	NA	NA	NA	NA	NA	0.101	0.0584	0.26	0.185	0.0585	0.119	0.0903	0.0291	0.0235	0.00805	-0.00564	-0.0246	0.0489	0.225	0.0337	0.0681	0.00992	0.0924	0.0646	0.897	0.484
		ABO	rs62574564	9	136127811	G	A	Cystatin C	biomarkers-30720-both_sexes-irnt	NA	NA	0.316	0.00289	0.00259	0.265	0.901	NA	NA	NA	NA	NA	NA	NA	NA	NA	NA	NA	NA	0.14	0.369	0.259	0.289	0.32	0.259	0.0186	-0.0114	0.00762	-0.0232	0.00289	0.0102	0.0256	0.043	0.0168	0.0261	0.00266	0.0384	0.468	0.791	0.65
		ABO	rs638756	9	136134472	C	A	Rheumatoid factor	biomarkers-30820-both_sexes-irnt	NA	NA	0.753	-0.00266	0.00852	0.755	0.147	NA	NA	NA	NA	NA	NA	NA	NA	NA	NA	NA	NA	0.635	0.645	0.76	NA	0.755	0.745	0.169	0.101	-0.0523	NA	-0.00464	0.0527	0.0737	0.132	0.0623	NA	0.00869	0.201	0.0218	0.446	0.401
		IFNAR2	rs73363308	21	35464817	G	A	Respiratory abnormalities	phecode-513-both_sexes	0.00532	0.00473	NA	0.185	0.101	0.0685	0.268	0.29	NA	0	NA	0.000752	0.0265	0.266	NA	0.000467	NA	0.000501	0.0341	NA	NA	NA	NA	NA	NA	0.142	NA	-2.16	NA	0.664	-0.163	0.108	NA	2.62	NA	0.326	0.62	0.189	NA	0.41
		ABO	rs62574564	9	136127811	G	A	Total bilirubin	biomarkers-30840-both_sexes-irnt	NA	NA	0.316	-4.21e-05	0.00273	0.988	0.659	NA	NA	NA	NA	NA	NA	NA	NA	NA	NA	NA	NA	0.14	0.368	0.259	0.29	0.32	0.26	0.01	-0.0449	0.016	-0.038	-1.51e-05	-0.011	0.0285	0.0535	0.0183	0.03	0.0028	0.0427	0.726	0.401	0.381
		ABO	rs8176693	9	136137657	C	T	Apolipoprotein B	biomarkers-30640-both_sexes-irnt	NA	NA	0.0661	-0.034	0.00491	4.31e-12	0.713	NA	NA	NA	NA	NA	NA	NA	NA	NA	NA	NA	NA	0.113	0.0681	0.25	0.184	0.0606	0.122	-0.0379	0.118	-0.0302	-0.0352	-0.0348	-0.0146	0.0298	0.0925	0.0177	0.0349	0.00527	0.0573	0.204	0.2	0.0867
		ABO	rs8176719	9	136132908	T	TC	Microalbumin in urine	continuous-30500-both_sexes-irnt	NA	NA	0.341	0.00497	0.00413	0.229	0.999	NA	NA	NA	NA	NA	NA	NA	NA	NA	NA	NA	NA	0.28	0.304	0.431	0.374	0.34	0.362	0.00523	0.0324	0.0101	0.00088	0.00488	-0.0207	0.0292	0.0839	0.0291	0.0538	0.00424	0.0815	0.858	0.7	0.728
		IFNAR2	rs8178529	21	34660987	A	C	Other peripheral nerve disorders	phecode-351-both_sexes	0.445	0.445	NA	-0.00421	0.0121	0.727	0.593	0.329	NA	0.396	0.19	0.449	0.467	0.367	NA	0.399	0.203	0.449	0.439	NA	NA	NA	NA	NA	NA	-0.162	NA	-0.0212	0.147	-0.00221	0.0517	0.104	NA	0.0887	0.257	0.0123	0.204	0.118	NA	0.811
		IFNAR2	rs12053666	21	34618439	G	A	R07 Pain in throat and chest	icd10-R07-both_sexes	0.287	0.285	NA	0.00498	0.00862	0.564	0.911	0.194	0.364	0.4	0.576	0.283	0.305	0.195	0.332	0.413	0.576	0.282	0.305	NA	NA	NA	NA	NA	NA	-0.0085	0.0981	-0.0334	-0.0505	0.00709	-0.0305	0.0679	0.164	0.0429	0.119	0.00893	0.123	0.9	0.549	0.437
		IFNAR2	rs8178529	21	34660987	A	C	Asthma	phecode-495-both_sexes	0.446	0.446	NA	-4.14e-05	0.00867	0.996	0.76	0.354	0.452	0.391	0.189	0.45	0.441	0.366	0.403	0.4	0.202	0.45	0.44	NA	NA	NA	NA	NA	NA	-0.0471	0.184	-0.0523	0.0582	0.00162	0.0334	0.0677	0.195	0.0519	0.167	0.0089	0.135	0.486	0.345	0.313
		ABO	rs8176715	9	136133148	T	C	Mean corpuscular haemoglobin concentration	continuous-30060-both_sexes-irnt	NA	NA	0.559	-0.00124	0.00228	0.587	0.952	NA	NA	NA	NA	NA	NA	NA	NA	NA	NA	NA	NA	0.785	0.648	0.663	0.672	0.552	0.637	-0.00666	0.0369	0.0106	0.00357	-0.00151	0.0113	0.0231	0.0532	0.0178	0.0328	0.00232	0.0457	0.773	0.488	0.551
		ABO	rs62574564	9	136127811	G	A	Cholesterol	biomarkers-30690-both_sexes-irnt	NA	NA	0.316	0.0101	0.00258	9.56e-05	0.89	NA	NA	NA	NA	NA	NA	NA	NA	NA	NA	NA	NA	0.14	0.368	0.259	0.289	0.32	0.26	0.00299	-0.0061	0.0301	-0.00443	0.00987	0.0111	0.0259	0.0474	0.018	0.0286	0.00264	0.0452	0.908	0.898	0.0944
		ABO	rs62574564	9	136127811	G	A	Neutrophill count	continuous-30140-both_sexes-irnt	NA	NA	0.316	0.000588	0.00228	0.797	0.915	NA	NA	NA	NA	NA	NA	NA	NA	NA	NA	NA	NA	0.141	0.368	0.26	0.293	0.32	0.26	-0.00587	-0.00862	-0.0061	0.034	0.000559	0.0107	0.0275	0.0496	0.017	0.0306	0.00232	0.0443	0.831	0.862	0.719
		ABO	rs638756	9	136134472	C	A	LDL direct	biomarkers-30780-both_sexes-irnt	NA	NA	0.754	0.0102	0.00273	0.000181	0.69	NA	NA	NA	NA	NA	NA	NA	NA	NA	NA	NA	NA	0.648	0.671	0.784	0.72	0.755	0.758	0.00883	0.0261	-0.019	-0.00766	0.011	0.0101	0.0186	0.048	0.0186	0.0285	0.00281	0.0422	0.635	0.587	0.307
		ABO	rs638756	9	136134472	C	A	Glycated haemoglobin (HbA1c)	biomarkers-30750-both_sexes-irnt	NA	NA	0.754	0.00814	0.00164	7.26e-07	0.802	NA	NA	NA	NA	NA	NA	NA	NA	NA	NA	NA	NA	0.645	0.674	0.783	0.718	0.755	0.758	-0.00376	0.0217	0.0329	-0.00537	0.00807	-0.0109	0.0234	0.0485	0.0195	0.029	0.00166	0.046	0.873	0.654	0.0923
		ABO	rs638756	9	136134472	C	A	Lipoprotein A	biomarkers-30790-both_sexes-irnt	NA	NA	0.753	0.00111	0.00313	0.722	0.581	NA	NA	NA	NA	NA	NA	NA	NA	NA	NA	NA	NA	0.645	0.666	0.785	0.72	0.755	0.762	0.00825	0.0688	0.0179	-0.0221	0.000191	-0.00943	0.0142	0.0514	0.0169	0.0284	0.00331	0.0401	0.561	0.18	0.291
		ABO	rs62574564	9	136127811	G	A	Mean corpuscular haemoglobin concentration	continuous-30060-both_sexes-irnt	NA	NA	0.316	-0.00517	0.00245	0.0345	0.349	NA	NA	NA	NA	NA	NA	NA	NA	NA	NA	NA	NA	0.141	0.368	0.26	0.293	0.32	0.26	-0.00689	0.00247	-0.0197	-0.0811	-0.00453	-0.0116	0.0279	0.0528	0.0196	0.0342	0.00249	0.0497	0.805	0.963	0.314
		ABO	rs8176693	9	136137657	C	T	Circulatory disease NEC	phecode-459.9-both_sexes	0.0706	0.0661	NA	0.0851	0.0206	3.55e-05	0.959	0.121	NA	0.254	0.194	0.0649	0.132	0.113	NA	0.25	0.183	0.0605	0.123	NA	NA	NA	NA	NA	NA	0.0986	NA	0.0179	0.0842	0.0889	0.0705	0.127	NA	0.0872	0.259	0.0216	0.306	0.437	NA	0.837
		ABO	rs8176719	9	136132908	T	TC	LDL direct	biomarkers-30780-both_sexes-irnt	NA	NA	0.341	0.0343	0.00249	4.08e-43	0.00098	NA	NA	NA	NA	NA	NA	NA	NA	NA	NA	NA	NA	0.288	0.296	0.438	0.385	0.339	0.38	-0.0039	0.181	0.00386	-0.00681	0.0359	-0.00878	0.0195	0.0496	0.0155	0.0265	0.00256	0.0381	0.842	0.000261	0.803
		ABO	rs8176719	9	136132908	T	TC	Mean reticulocyte volume	continuous-30260-both_sexes-irnt	NA	NA	0.341	0.0255	0.00266	9.59e-22	0.103	NA	NA	NA	NA	NA	NA	NA	NA	NA	NA	NA	NA	0.289	0.302	0.438	0.382	0.339	0.379	-0.0235	-0.00402	0.0114	-0.0154	0.0272	0.00895	0.0205	0.0634	0.0166	0.0295	0.00274	0.0398	0.25	0.95	0.493
		ABO	rs638756	9	136134472	C	A	Albumin	biomarkers-30600-both_sexes-irnt	NA	NA	0.754	0.00519	0.00286	0.0698	0.96	NA	NA	NA	NA	NA	NA	NA	NA	NA	NA	NA	NA	0.648	0.672	0.783	0.721	0.755	0.756	-0.00107	-0.04	0.00446	0.0195	0.00534	0.0102	0.0202	0.0531	0.02	0.0326	0.00294	0.0452	0.958	0.451	0.823
		ABO	rs8176719	9	136132908	T	TC	Aspartate aminotransferase	biomarkers-30650-both_sexes-irnt	NA	NA	0.341	-0.0372	0.00249	1.84e-50	0.979	NA	NA	NA	NA	NA	NA	NA	NA	NA	NA	NA	NA	0.288	0.298	0.438	0.385	0.339	0.381	-0.037	-0.0176	-0.0386	-0.0286	-0.0374	-0.00894	0.019	0.0495	0.0152	0.0276	0.00257	0.0399	0.0508	0.723	0.0114
		ABO	rs8176719	9	136132908	T	TC	Creatinine (enzymatic) in urine	continuous-30510-both_sexes-irnt	NA	NA	0.341	0.00758	0.00227	0.000824	0.548	NA	NA	NA	NA	NA	NA	NA	NA	NA	NA	NA	NA	0.286	0.295	0.437	0.381	0.339	0.379	-0.0135	0.0804	-0.000248	0.00826	0.00803	-0.00794	0.0179	0.0498	0.0151	0.0261	0.00233	0.0357	0.452	0.107	0.987
		ABO	rs8176719	9	136132908	T	TC	Nonspecific chest pain	phecode-418-both_sexes	0.344	0.341	NA	0.0268	0.00856	0.00171	0.278	0.284	0.322	0.427	0.376	0.343	0.377	0.288	0.295	0.441	0.385	0.339	0.379	NA	NA	NA	NA	NA	NA	-0.0199	0.0836	-0.0729	0.0279	0.032	-0.0267	0.061	0.177	0.0442	0.128	0.00887	0.122	0.744	0.637	0.0994
		ABO	rs8176715	9	136133148	T	C	Triglycerides	biomarkers-30870-both_sexes-irnt	NA	NA	0.559	-0.0116	0.00247	2.74e-06	0.168	NA	NA	NA	NA	NA	NA	NA	NA	NA	NA	NA	NA	0.785	0.651	0.661	0.671	0.552	0.641	-0.0405	-0.0106	-0.0187	0.0598	-0.0116	0.00802	0.0211	0.0494	0.0159	0.0306	0.00253	0.0369	0.0546	0.831	0.238
		IFNAR2	rs12053666	21	34618439	G	A	Other peripheral nerve disorders	phecode-351-both_sexes	0.282	0.286	NA	-0.0209	0.0133	0.115	0.719	0.191	NA	0.429	0.627	0.278	0.304	0.195	NA	0.412	0.575	0.282	0.303	NA	NA	NA	NA	NA	NA	-0.0191	NA	0.0663	0.173	-0.0239	-0.0458	0.121	NA	0.088	0.19	0.0136	0.213	0.875	NA	0.451
		ABO	rs62574564	9	136127811	G	A	Creatinine	biomarkers-30700-both_sexes-irnt	NA	NA	0.316	0.00264	0.0022	0.231	0.833	NA	NA	NA	NA	NA	NA	NA	NA	NA	NA	NA	NA	0.14	0.368	0.259	0.289	0.32	0.26	0.0188	0.0102	0.00976	-0.0271	0.00251	0.00757	0.0213	0.0534	0.0161	0.0261	0.00225	0.036	0.378	0.849	0.544
		ABO	rs8176715	9	136133148	T	C	Basophill count	continuous-30160-both_sexes	NA	NA	0.559	-0.000445	0.00182	0.806	0.907	NA	NA	NA	NA	NA	NA	NA	NA	NA	NA	NA	NA	0.784	NA	0.662	0.673	0.552	0.636	0.00606	NA	0.0104	0.000571	-0.000806	0.00688	0.016	NA	0.0124	0.024	0.00186	0.0328	0.704	NA	0.402
		IFNAR2	rs188401375	21	34602242	C	G	Other symptoms of respiratory system	phecode-512-both_sexes	0.0223	0.0218	NA	0.0135	0.0413	0.745	0.582	0.000129	NA	0.00572	0.000822	0.0227	0.00913	0.00193	NA	0.00723	0.00353	0.0222	0.0105	NA	NA	NA	NA	NA	NA	-1.18	NA	-0.269	-1.26	0.0153	-0.201	1.04	NA	0.515	2.16	0.0414	0.963	0.255	NA	0.601
		ABO	rs8176715	9	136133148	T	C	Platelet count	continuous-30080-both_sexes-irnt	NA	NA	0.559	-0.000411	0.0026	0.875	0.234	NA	NA	NA	NA	NA	NA	NA	NA	NA	NA	NA	NA	0.785	0.648	0.663	0.672	0.552	0.637	-0.0251	0.0291	-0.028	0.0432	0.000176	0.00859	0.0221	0.0469	0.0164	0.0289	0.00267	0.0423	0.257	0.536	0.088
		IFNAR2	rs188401375	21	34602242	C	G	Asthma	phecode-495-both_sexes	0.0214	0.0219	NA	-0.0295	0.0312	0.344	0.422	0.00193	0.0271	0.00809	0.00382	0.0216	0.00973	0.00186	0.0163	0.00691	0.00347	0.0222	0.0107	NA	NA	NA	NA	NA	NA	-0.18	0.558	0.382	0.794	-0.0332	-0.141	0.724	0.766	0.388	1.61	0.0314	0.699	0.803	0.466	0.325
		ABO	rs8176693	9	136137657	C	T	LDL direct	biomarkers-30780-both_sexes-irnt	NA	NA	0.0662	-0.0262	0.00473	3.02e-08	0.251	NA	NA	NA	NA	NA	NA	NA	NA	NA	NA	NA	NA	0.112	0.0682	0.25	0.184	0.0606	0.122	-0.0521	0.185	-0.0173	-0.0391	-0.0266	-0.0109	0.0286	0.0915	0.0177	0.0333	0.00507	0.0538	0.0686	0.0437	0.33
		IFNAR2	rs2284549	21	34618043	A	T	Other peripheral nerve disorders	phecode-351-both_sexes	0.719	0.715	NA	0.0207	0.0133	0.119	0.717	0.809	NA	0.571	0.373	0.723	0.696	0.806	NA	0.589	0.425	0.718	0.698	NA	NA	NA	NA	NA	NA	0.0175	NA	-0.067	-0.173	0.0237	0.0425	0.122	NA	0.088	0.19	0.0136	0.213	0.886	NA	0.446
		ABO	rs8176719	9	136132908	T	TC	Monocyte percentage	continuous-30190-both_sexes-irnt	NA	NA	0.341	-0.0313	0.0026	2.26e-33	0.937	NA	NA	NA	NA	NA	NA	NA	NA	NA	NA	NA	NA	0.288	0.299	0.438	0.383	0.339	0.378	-0.0134	-0.0338	-0.0267	-0.0269	-0.0319	-0.00753	0.0212	0.05	0.0147	0.0278	0.00269	0.0383	0.528	0.5	0.0697
		ABO	rs8176693	9	136137657	C	T	Monocyte percentage	continuous-30190-both_sexes-irnt	NA	NA	0.0662	-0.0366	0.00492	9.53e-14	0.0959	NA	NA	NA	NA	NA	NA	NA	NA	NA	NA	NA	NA	0.113	0.0695	0.249	0.182	0.0607	0.122	0.0389	-0.101	-0.0189	-0.0179	-0.0413	0.0106	0.031	0.0913	0.0168	0.0349	0.00531	0.0542	0.211	0.268	0.26
		IFNAR2	rs4455239	21	34654034	T	C	J45 Asthma	icd10-J45-both_sexes	0.445	0.443	NA	0.00382	0.00866	0.659	0.896	0.624	0.452	0.383	0.192	0.445	0.475	0.631	0.413	0.39	0.206	0.443	0.482	NA	NA	NA	NA	NA	NA	-0.00741	0.13	-0.0491	0.0615	0.00522	-0.0261	0.0671	0.193	0.0528	0.17	0.0089	0.135	0.912	0.502	0.353
		IFNAR2	rs8178529	21	34660987	A	C	J45 Asthma	icd10-J45-both_sexes	0.446	0.445	NA	0.000967	0.00861	0.911	0.659	0.352	0.452	0.391	0.189	0.45	0.441	0.367	0.401	0.4	0.203	0.449	0.442	NA	NA	NA	NA	NA	NA	-0.0577	0.211	-0.055	0.0572	0.00289	0.0252	0.0678	0.195	0.0519	0.166	0.00884	0.134	0.395	0.279	0.289
		ABO	rs8176715	9	136133148	T	C	IGF-1	biomarkers-30770-both_sexes-irnt	NA	NA	0.559	0.0138	0.00249	3.11e-08	0.939	NA	NA	NA	NA	NA	NA	NA	NA	NA	NA	NA	NA	0.785	0.654	0.661	0.672	0.552	0.641	0.00677	-0.0256	0.0159	0.0265	0.0139	-0.00707	0.0224	0.0491	0.0164	0.0283	0.00255	0.0382	0.763	0.602	0.333
		ABO	rs8176715	9	136133148	T	C	Phosphate	biomarkers-30810-both_sexes-irnt	NA	NA	0.559	0.00153	0.00246	0.533	0.807	NA	NA	NA	NA	NA	NA	NA	NA	NA	NA	NA	NA	0.787	0.653	0.663	0.671	0.552	0.641	-0.0109	-0.049	0.0205	-0.013	0.00151	-0.00836	0.0231	0.0629	0.018	0.0316	0.00251	0.0466	0.638	0.436	0.256
		ABO	rs638756	9	136134472	C	A	Calcium	biomarkers-30680-both_sexes-irnt	NA	NA	0.754	-0.000528	0.00287	0.854	0.918	NA	NA	NA	NA	NA	NA	NA	NA	NA	NA	NA	NA	0.648	0.672	0.783	0.721	0.755	0.756	0.00503	-0.0459	0.00321	0.0313	-0.00087	-0.00821	0.0203	0.0727	0.0203	0.0332	0.00295	0.0462	0.804	0.528	0.875
		ABO	rs8176719	9	136132908	T	TC	Coronary atherosclerosis	phecode-411.4-both_sexes	0.342	0.341	NA	0.0188	0.0105	0.0728	0.666	0.325	NA	0.446	0.373	0.339	0.382	0.288	NA	0.44	0.384	0.339	0.379	NA	NA	NA	NA	NA	NA	0.189	NA	0.0274	0.0784	0.017	-0.027	0.116	NA	0.0512	0.207	0.0108	0.152	0.103	NA	0.592
		ABO	rs638756	9	136134472	C	A	Basophill count	continuous-30160-both_sexes	NA	NA	0.754	-0.00148	0.00208	0.478	0.513	NA	NA	NA	NA	NA	NA	NA	NA	NA	NA	NA	NA	0.647	NA	0.782	0.715	0.755	0.759	-0.0212	NA	-0.0156	-0.00139	-0.000691	0.00634	0.0137	NA	0.014	0.0246	0.00214	0.0363	0.122	NA	0.264
		ABO	rs8176719	9	136132908	T	TC	I25 Chronic ischaemic heart disease	icd10-I25-both_sexes	0.342	0.341	NA	0.0202	0.00927	0.0296	0.842	0.31	0.289	0.44	0.38	0.34	0.393	0.287	0.297	0.439	0.384	0.339	0.378	NA	NA	NA	NA	NA	NA	0.118	-0.177	0.00798	0.0944	0.0197	0.0234	0.0937	0.234	0.0478	0.176	0.00954	0.14	0.207	0.449	0.867
		ABO	rs8176693	9	136137657	C	T	High light scatter reticulocyte count	continuous-30300-both_sexes-irnt	NA	NA	0.0662	0.00989	0.00502	0.0489	0.729	NA	NA	NA	NA	NA	NA	NA	NA	NA	NA	NA	NA	0.113	NA	0.249	0.183	0.0607	0.123	0.0393	NA	0.0164	0.0351	0.00774	-0.00907	0.0277	NA	0.0174	0.0359	0.00543	0.0543	0.156	NA	0.346
		IFNAR2	rs4455239	21	34654034	T	C	Asthma	phecode-495-both_sexes	0.445	0.444	NA	0.00263	0.00872	0.763	0.937	0.625	0.452	0.383	0.192	0.445	0.475	0.63	0.416	0.39	0.206	0.443	0.481	NA	NA	NA	NA	NA	NA	-0.000278	0.1	-0.0462	0.0613	0.00382	-0.0226	0.067	0.194	0.0529	0.17	0.00896	0.135	0.997	0.605	0.382
		IFNAR2	rs188401375	21	34602242	C	G	J45 Asthma	icd10-J45-both_sexes	0.0214	0.0219	NA	-0.0285	0.031	0.358	0.531	0.00194	0.0271	0.00794	0.00382	0.0216	0.00973	0.00184	0.016	0.00707	0.00345	0.0222	0.0105	NA	NA	NA	NA	NA	NA	-0.167	0.6	0.259	0.837	-0.0316	-0.116	0.726	0.774	0.372	1.63	0.0312	0.704	0.818	0.438	0.486
		ABO	rs638756	9	136134472	C	A	Creatinine	biomarkers-30700-both_sexes-irnt	NA	NA	0.754	-0.00845	0.00234	0.000302	0.615	NA	NA	NA	NA	NA	NA	NA	NA	NA	NA	NA	NA	0.648	0.671	0.784	0.72	0.755	0.757	-0.000129	-0.0444	-0.0237	0.0258	-0.00863	0.00588	0.015	0.0536	0.0166	0.0256	0.00241	0.0365	0.993	0.407	0.152
		IFNAR2	rs2834173	21	34656070	T	C	J45 Asthma	icd10-J45-both_sexes	0.451	0.451	NA	0.00151	0.00862	0.861	0.871	0.621	0.46	0.391	0.185	0.452	0.488	0.627	0.421	0.401	0.204	0.45	0.496	NA	NA	NA	NA	NA	NA	-0.00904	0.132	-0.0571	0.0204	0.00315	-0.0208	0.0663	0.189	0.0521	0.167	0.00886	0.134	0.892	0.486	0.273
		ABO	rs638756	9	136134472	C	A	Oestradiol	biomarkers-30800-both_sexes-irnt	NA	NA	0.749	0.00162	0.00519	0.755	0.668	NA	NA	NA	NA	NA	NA	NA	NA	NA	NA	NA	NA	0.645	0.681	0.799	0.745	0.75	0.794	-0.0207	-0.0666	-0.0366	0.0675	0.00275	-0.0117	0.0308	0.122	0.0372	0.0591	0.00536	0.0774	0.501	0.586	0.325
		ABO	rs8176715	9	136133148	T	C	Mean sphered cell volume	continuous-30270-both_sexes-irnt	NA	NA	0.559	0.0116	0.00257	6.36e-06	0.879	NA	NA	NA	NA	NA	NA	NA	NA	NA	NA	NA	NA	0.784	0.651	0.662	0.672	0.552	0.636	-0.0128	0.0268	0.0165	-0.0109	0.0119	-0.00627	0.0249	0.0532	0.0179	0.0327	0.00262	0.0421	0.608	0.614	0.357
		ABO	rs8176693	9	136137657	C	T	Total bilirubin	biomarkers-30840-both_sexes-irnt	NA	NA	0.0662	-0.00116	0.00503	0.818	0.437	NA	NA	NA	NA	NA	NA	NA	NA	NA	NA	NA	NA	0.113	0.0686	0.25	0.183	0.0607	0.122	-0.0351	0.033	0.00347	0.0624	-0.00213	-0.00819	0.0308	0.102	0.0179	0.0345	0.00542	0.0553	0.255	0.746	0.846
		IFNAR2	rs2236757	21	34624917	A	G	Sleep disorders	phecode-327-both_sexes	0.717	0.718	NA	-0.00321	0.0193	0.868	0.992	0.794	NA	0.578	NA	0.719	0.702	0.802	NA	0.589	NA	0.719	0.698	NA	NA	NA	NA	NA	NA	-0.0254	NA	-0.0287	NA	-0.0023	0.0328	0.15	NA	0.111	NA	0.0198	0.223	0.866	NA	0.796
		ABO	rs62574564	9	136127811	G	A	Apolipoprotein B	biomarkers-30640-both_sexes-irnt	NA	NA	0.316	0.0085	0.00266	0.00142	0.77	NA	NA	NA	NA	NA	NA	NA	NA	NA	NA	NA	NA	0.14	0.369	0.259	0.289	0.32	0.26	-0.00989	0.0308	0.031	-0.00847	0.00824	0.00641	0.0275	0.0484	0.018	0.0304	0.00273	0.0441	0.719	0.524	0.0853
		IFNAR2	rs4455239	21	34654034	T	C	Other peripheral nerve disorders	phecode-351-both_sexes	0.442	0.444	NA	-0.00596	0.0121	0.624	0.943	0.61	NA	0.384	0.192	0.442	0.471	0.631	NA	0.39	0.206	0.443	0.48	NA	NA	NA	NA	NA	NA	-0.0661	NA	-0.0292	0.145	-0.0049	-0.03	0.103	NA	0.0904	0.262	0.0124	0.207	0.519	NA	0.747
		ABO	rs8176693	9	136137657	C	T	Other disorders of circulatory system	phecode-459-both_sexes	0.0706	0.0661	NA	0.085	0.0204	3.22e-05	0.962	0.12	NA	0.254	0.194	0.0649	0.13	0.113	NA	0.25	0.183	0.0605	0.123	NA	NA	NA	NA	NA	NA	0.0876	NA	0.0203	0.0842	0.0891	0.0433	0.126	NA	0.0868	0.259	0.0215	0.302	0.487	NA	0.815
		ABO	rs8176719	9	136132908	T	TC	Other chronic ischemic heart disease, unspecified	phecode-411.8-both_sexes	0.342	0.341	NA	0.0206	0.00929	0.0269	0.865	0.31	0.289	0.44	0.38	0.34	0.393	0.288	0.296	0.44	0.384	0.339	0.379	NA	NA	NA	NA	NA	NA	0.111	-0.165	0.00202	0.0937	0.0205	0.019	0.0936	0.236	0.0479	0.177	0.00956	0.14	0.235	0.484	0.966
		ABO	rs638756	9	136134472	C	A	Creatinine (enzymatic) in urine	continuous-30510-both_sexes-irnt	NA	NA	0.753	-0.000544	0.00249	0.827	0.106	NA	NA	NA	NA	NA	NA	NA	NA	NA	NA	NA	NA	0.645	0.673	0.782	0.715	0.755	0.757	-0.0198	0.0203	0.0252	0.0645	-0.00126	0.00535	0.0171	0.0482	0.0181	0.0278	0.00256	0.0396	0.247	0.674	0.163
		ABO	rs8176693	9	136137657	C	T	Monocyte count	continuous-30130-both_sexes-irnt	NA	NA	0.0662	-0.0347	0.00496	2.81e-12	0.637	NA	NA	NA	NA	NA	NA	NA	NA	NA	NA	NA	NA	0.113	0.0695	0.249	0.182	0.0607	0.122	-0.00398	-0.141	-0.0263	-0.06	-0.0358	-0.00716	0.0295	0.0939	0.0177	0.0348	0.00535	0.054	0.893	0.134	0.138
		ABO	rs8176693	9	136137657	C	T	Reticulocyte percentage	continuous-30240-both_sexes-irnt	NA	NA	0.0662	0.0129	0.00502	0.0103	0.97	NA	NA	NA	NA	NA	NA	NA	NA	NA	NA	NA	NA	0.113	0.0713	0.249	0.183	0.0607	0.123	0.0295	0.0311	0.017	0.0354	0.0114	0.00736	0.0282	0.0957	0.0173	0.0365	0.00543	0.0563	0.295	0.745	0.328
		IFNAR2	rs2834173	21	34656070	T	C	Asthma	phecode-495-both_sexes	0.451	0.451	NA	0.000432	0.00868	0.96	0.916	0.622	0.46	0.392	0.185	0.452	0.488	0.627	0.424	0.4	0.204	0.451	0.495	NA	NA	NA	NA	NA	NA	-0.00187	0.102	-0.0548	0.0207	0.00189	-0.017	0.0662	0.19	0.0521	0.167	0.00892	0.134	0.978	0.591	0.293
		IFNAR2	rs188401375	21	34602242	C	G	R07 Pain in throat and chest	icd10-R07-both_sexes	0.022	0.0218	NA	-0.00447	0.0282	0.874	0.0262	0.00151	0.032	0.00989	0.00698	0.0222	0.0106	0.00189	0.015	0.00666	0.00324	0.0222	0.0104	NA	NA	NA	NA	NA	NA	-0.256	1.13	0.754	2.57	-0.0132	0.0733	0.688	0.643	0.309	1.39	0.0284	0.63	0.71	0.0795	0.0146
		IFNAR2	rs8178529	21	34660987	A	C	Other symptoms of respiratory system	phecode-512-both_sexes	0.447	0.446	NA	0.0072	0.0115	0.533	0.556	0.38	NA	0.424	0.162	0.45	0.461	0.365	NA	0.398	0.203	0.449	0.441	NA	NA	NA	NA	NA	NA	0.0789	NA	0.101	-0.181	0.00372	0.0214	0.0899	NA	0.0714	0.256	0.0118	0.185	0.38	NA	0.156
		ABO	rs638756	9	136134472	C	A	Direct bilirubin	biomarkers-30660-both_sexes-irnt	NA	NA	0.753	-0.00915	0.00306	0.00273	0.435	NA	NA	NA	NA	NA	NA	NA	NA	NA	NA	NA	NA	0.648	0.67	0.779	0.722	0.755	0.752	0.0232	0.0423	0.00733	0.0214	-0.0108	0.00551	0.021	0.0694	0.0201	0.0322	0.00315	0.0485	0.269	0.542	0.715
		ABO	rs62574564	9	136127811	G	A	Hypertension	phecode-401-both_sexes	0.316	0.316	NA	0.00224	0.00639	0.726	0.181	0.133	0.375	0.254	0.279	0.321	0.261	0.145	0.366	0.261	0.292	0.32	0.262	NA	NA	NA	NA	NA	NA	-0.131	0.0903	-0.0114	-0.125	0.00461	0.0119	0.0595	0.144	0.0422	0.0913	0.00654	0.107	0.0278	0.53	0.787
		ABO	rs8176693	9	136137657	C	T	Total protein	biomarkers-30860-both_sexes-irnt	NA	NA	0.0662	0.0355	0.00506	2.26e-12	0.394	NA	NA	NA	NA	NA	NA	NA	NA	NA	NA	NA	NA	0.113	0.0672	0.25	0.186	0.0606	0.125	-0.0175	0.0277	0.014	0.0445	0.0391	0.0063	0.03	0.108	0.0188	0.0376	0.00542	0.0574	0.561	0.797	0.457
		ABO	rs8176719	9	136132908	T	TC	Immature reticulocyte fraction	continuous-30280-both_sexes-irnt	NA	NA	0.341	0.00349	0.00257	0.174	0.612	NA	NA	NA	NA	NA	NA	NA	NA	NA	NA	NA	NA	0.289	0.302	0.438	0.382	0.339	0.379	-0.00178	-0.0563	-0.000575	0.045	0.00349	0.00423	0.0203	0.0519	0.0163	0.0285	0.00265	0.0391	0.93	0.278	0.972
		ABO	rs8176719	9	136132908	T	TC	Albumin	biomarkers-30600-both_sexes-irnt	NA	NA	0.341	0.0027	0.00261	0.3	0.682	NA	NA	NA	NA	NA	NA	NA	NA	NA	NA	NA	NA	0.288	0.297	0.439	0.387	0.339	0.378	0.0174	-0.0519	0.0049	0.0409	0.00224	0.00444	0.0212	0.0544	0.0167	0.0304	0.00268	0.0413	0.412	0.34	0.769
		ABO	rs638756	9	136134472	C	A	Apolipoprotein B	biomarkers-30640-both_sexes-irnt	NA	NA	0.754	0.00596	0.00283	0.0353	0.518	NA	NA	NA	NA	NA	NA	NA	NA	NA	NA	NA	NA	0.648	0.67	0.784	0.72	0.755	0.757	0.0196	0.00928	-0.0267	-0.0164	0.00667	0.00476	0.0193	0.0485	0.0185	0.0299	0.00292	0.0447	0.312	0.848	0.15
		ABO	rs8176693	9	136137657	C	T	Microalbumin in urine	continuous-30500-both_sexes-irnt	NA	NA	0.0673	0.0168	0.00789	0.033	0.987	NA	NA	NA	NA	NA	NA	NA	NA	NA	NA	NA	NA	0.112	0.0699	0.244	0.173	0.061	0.117	0.00849	0.0297	0.0014	-0.0165	0.0188	-0.0114	0.0427	0.164	0.0333	0.0675	0.00837	0.113	0.842	0.857	0.967
		ABO	rs638756	9	136134472	C	A	White blood cell (leukocyte) count	continuous-30000-both_sexes-irnt	NA	NA	0.754	-0.0129	0.00244	1.26e-07	0.88	NA	NA	NA	NA	NA	NA	NA	NA	NA	NA	NA	NA	0.647	0.674	0.783	0.716	0.755	0.759	-0.0337	-0.0401	-0.00698	-0.0159	-0.0126	0.00439	0.0194	0.0475	0.0174	0.0299	0.0025	0.0438	0.0826	0.398	0.688
		ABO	rs62574564	9	136127811	G	A	Rheumatoid factor	biomarkers-30820-both_sexes-irnt	NA	NA	0.319	-0.00258	0.00797	0.746	0.228	NA	NA	NA	NA	NA	NA	NA	NA	NA	NA	NA	NA	0.141	0.405	0.275	NA	0.322	0.306	-0.246	-0.044	0.0346	NA	-0.00174	0.0177	0.107	0.139	0.0616	NA	0.00808	0.183	0.0217	0.752	0.574
		ABO	rs8176693	9	136137657	C	T	Gamma glutamyltransferase	biomarkers-30730-both_sexes-irnt	NA	NA	0.0662	0.00687	0.00468	0.142	0.699	NA	NA	NA	NA	NA	NA	NA	NA	NA	NA	NA	NA	0.112	0.0682	0.25	0.184	0.0606	0.122	-0.0169	-0.116	0.0104	0.00386	0.00812	0.00463	0.0235	0.0902	0.0159	0.0348	0.00509	0.0499	0.471	0.197	0.514
		IFNAR2	rs73363308	21	35464817	G	A	J45 Asthma	icd10-J45-both_sexes	0.00501	0.00473	NA	0.0964	0.0679	0.156	0.0944	0.289	0.0144	1.74e-05	NA	0.000391	0.0404	0.265	0.0169	0.000497	NA	0.000517	0.0331	NA	NA	NA	NA	NA	NA	0.152	-0.464	-2.17	NA	-0.322	0.0317	0.0733	0.692	1.58	NA	0.206	0.371	0.0383	0.502	0.169
		IFNAR2	rs8178528	21	34660980	A	G	Asthma	phecode-495-both_sexes	0.527	0.525	NA	0.003	0.0087	0.73	0.679	0.324	0.511	0.438	0.206	0.534	0.497	0.333	0.477	0.447	0.206	0.533	0.501	NA	NA	NA	NA	NA	NA	-0.0427	0.145	-0.059	0.147	0.00486	0.00994	0.0695	0.198	0.0521	0.169	0.00894	0.138	0.539	0.465	0.257
		ABO	rs8176693	9	136137657	C	T	Urate	biomarkers-30880-both_sexes-irnt	NA	NA	0.0662	0.0167	0.00431	0.000114	0.0132	NA	NA	NA	NA	NA	NA	NA	NA	NA	NA	NA	NA	0.113	0.0682	0.25	0.184	0.0606	0.122	-0.0551	-0.139	0.013	-0.02	0.021	-0.0031	0.0252	0.0813	0.0155	0.0298	0.00465	0.0468	0.0285	0.0879	0.401
		ABO	rs8176719	9	136132908	T	TC	R07 Pain in throat and chest	icd10-R07-both_sexes	0.344	0.341	NA	0.0263	0.00824	0.00139	0.293	0.283	0.318	0.428	0.367	0.343	0.382	0.288	0.295	0.441	0.385	0.339	0.379	NA	NA	NA	NA	NA	NA	-0.0238	0.0786	-0.0674	-0.0188	0.0313	-0.00746	0.0592	0.171	0.0429	0.124	0.00853	0.119	0.687	0.645	0.116
		ABO	rs8176693	9	136137657	C	T	Testosterone	biomarkers-30850-both_sexes-irnt	NA	NA	0.066	-0.00688	0.00275	0.0123	0.744	NA	NA	NA	NA	NA	NA	NA	NA	NA	NA	NA	NA	0.113	0.0662	0.25	0.185	0.0604	0.121	-0.0237	0.0395	-0.00169	0.0167	-0.00739	0.00216	0.0188	0.0687	0.011	0.0219	0.00291	0.0391	0.208	0.565	0.878
		IFNAR2	rs2239573	21	34638859	G	A	Asthma	phecode-495-both_sexes	0.698	0.693	NA	0.0221	0.00933	0.0179	0.723	0.446	0.625	0.675	0.728	0.703	0.622	0.443	0.661	0.663	0.758	0.698	0.613	NA	NA	NA	NA	NA	NA	-0.00205	-0.149	0.044	-0.169	0.0233	-0.00698	0.0634	0.206	0.0534	0.143	0.00964	0.136	0.974	0.471	0.41
		ABO	rs638756	9	136134472	C	A	Gamma glutamyltransferase	biomarkers-30730-both_sexes-irnt	NA	NA	0.754	0.0105	0.00272	0.000115	0.427	NA	NA	NA	NA	NA	NA	NA	NA	NA	NA	NA	NA	0.648	0.672	0.784	0.72	0.755	0.758	-0.0108	-0.0599	0.00503	0.0312	0.0115	0.00193	0.0153	0.0473	0.0167	0.0298	0.00282	0.0391	0.48	0.206	0.763
		ABO	rs638756	9	136134472	C	A	Cholesterol	biomarkers-30690-both_sexes-irnt	NA	NA	0.754	0.00964	0.00274	0.000441	0.433	NA	NA	NA	NA	NA	NA	NA	NA	NA	NA	NA	NA	0.648	0.672	0.784	0.72	0.755	0.758	0.00504	0.0345	-0.0254	-0.0151	0.0108	0.00219	0.0182	0.0476	0.0185	0.0281	0.00283	0.0458	0.782	0.469	0.171
		IFNAR2	rs188401375	21	34602242	C	G	Other peripheral nerve disorders	phecode-351-both_sexes	0.0214	0.0219	NA	-0.0148	0.0434	0.733	0.736	0.000275	NA	0.00602	3.11e-05	0.0217	0.0133	0.00193	NA	0.00718	0.00356	0.0222	0.0105	NA	NA	NA	NA	NA	NA	-1.09	NA	-0.229	-2.38	-0.0138	0.0449	1.1	NA	0.638	2.88	0.0435	0.972	0.322	NA	0.719
		ABO	rs8176719	9	136132908	T	TC	Cholesterol	biomarkers-30690-both_sexes-irnt	NA	NA	0.341	0.0346	0.0025	1.68e-43	0.00265	NA	NA	NA	NA	NA	NA	NA	NA	NA	NA	NA	NA	0.288	0.296	0.438	0.385	0.339	0.38	-0.00517	0.159	0.00535	-0.00782	0.0364	-0.00173	0.0191	0.0492	0.0154	0.0262	0.00258	0.0414	0.787	0.00118	0.729
		ABO	rs62574564	9	136127811	G	A	LDL direct	biomarkers-30780-both_sexes-irnt	NA	NA	0.316	0.00939	0.00256	0.000248	0.919	NA	NA	NA	NA	NA	NA	NA	NA	NA	NA	NA	NA	0.14	0.369	0.259	0.289	0.32	0.259	-0.000381	0.016	0.0223	-0.0156	0.00943	0.00158	0.0264	0.0478	0.0181	0.029	0.00262	0.0416	0.989	0.737	0.218
		IFNAR2	rs73363308	21	35464817	G	A	Asthma	phecode-495-both_sexes	0.00509	0.00478	NA	0.105	0.0678	0.122	0.0734	0.291	0.0144	1.74e-05	NA	0.000389	0.0404	0.264	0.0167	0.000496	NA	0.00052	0.0337	NA	NA	NA	NA	NA	NA	0.164	-0.452	-2.16	NA	-0.335	0.0112	0.0732	0.704	1.58	NA	0.207	0.369	0.0254	0.521	0.17
		ABO	rs62574564	9	136127811	G	A	Essential hypertension	phecode-401.1-both_sexes	0.316	0.316	NA	0.00217	0.00638	0.734	0.166	0.133	0.376	0.253	0.279	0.321	0.258	0.145	0.366	0.261	0.292	0.32	0.262	NA	NA	NA	NA	NA	NA	-0.133	0.0925	-0.0154	-0.125	0.0047	-0.00281	0.0595	0.144	0.0423	0.0913	0.00653	0.107	0.0252	0.522	0.716
		ABO	rs8176719	9	136132908	T	TC	Triglycerides	biomarkers-30870-both_sexes-irnt	NA	NA	0.341	-0.0175	0.00258	1.25e-11	0.265	NA	NA	NA	NA	NA	NA	NA	NA	NA	NA	NA	NA	0.288	0.296	0.438	0.385	0.339	0.38	-0.0257	0.022	-0.00475	0.0451	-0.0184	0.000862	0.0189	0.0505	0.015	0.0293	0.00266	0.0369	0.173	0.663	0.751
		ABO	rs638756	9	136134472	C	A	R06 Abnormalities of breathing	icd10-R06-both_sexes	0.757	0.754	NA	0.0205	0.0154	0.185	0.802	0.666	NA	0.8	NA	0.758	0.762	0.646	NA	0.783	NA	0.755	0.758	NA	NA	NA	NA	NA	NA	0.0866	NA	0.0857	NA	0.017	-0.00456	0.0972	NA	0.0946	NA	0.0159	0.216	0.373	NA	0.365
		IFNAR2	rs11701402	21	34627774	C	G	Asthma	phecode-495-both_sexes	0.685	0.683	NA	0.00593	0.00927	0.522	0.379	0.547	0.628	0.52	0.415	0.693	0.59	0.516	0.617	0.528	0.402	0.692	0.596	NA	NA	NA	NA	NA	NA	0.124	-0.00538	-0.0528	0.102	0.0049	0.00273	0.0642	0.201	0.0506	0.127	0.00959	0.133	0.0535	0.979	0.297
		IFNAR2	rs11701402	21	34627774	C	G	R07 Pain in throat and chest	icd10-R07-both_sexes	0.683	0.684	NA	-0.00334	0.00838	0.691	0.437	0.515	0.593	0.549	0.41	0.691	0.59	0.519	0.621	0.524	0.402	0.692	0.597	NA	NA	NA	NA	NA	NA	-0.0123	-0.091	0.077	0.1	-0.00684	0.00232	0.0554	0.16	0.0423	0.121	0.00872	0.117	0.825	0.57	0.0688
		IFNAR2	rs2239573	21	34638859	G	A	J45 Asthma	icd10-J45-both_sexes	0.698	0.693	NA	0.0224	0.00927	0.0156	0.758	0.447	0.625	0.675	0.728	0.703	0.622	0.444	0.658	0.663	0.758	0.698	0.611	NA	NA	NA	NA	NA	NA	-0.00106	-0.126	0.0441	-0.167	0.0235	0.00264	0.0633	0.206	0.0534	0.142	0.00958	0.136	0.987	0.541	0.408
		IFNAR2	rs73363308	21	35464817	G	A	Other headache syndromes	phecode-339-both_sexes	0.00451	0.00476	NA	-0.0621	0.106	0.558	0.778	0.248	NA	5.63e-06	NA	0.000571	0.0305	0.267	NA	0.000469	NA	0.000506	0.0339	NA	NA	NA	NA	NA	NA	-0.0877	NA	-2.31	NA	0.171	-0.0123	0.113	NA	2.89	NA	0.35	0.671	0.437	NA	0.425
		IFNAR2	rs11701402	21	34627774	C	G	J45 Asthma	icd10-J45-both_sexes	0.685	0.684	NA	0.00615	0.00921	0.504	0.339	0.546	0.628	0.519	0.415	0.693	0.59	0.516	0.618	0.529	0.402	0.692	0.597	NA	NA	NA	NA	NA	NA	0.123	-0.0129	-0.0612	0.103	0.0055	0.0016	0.0643	0.2	0.0506	0.126	0.00953	0.132	0.0556	0.949	0.226
		IFNAR2	rs2834173	21	34656070	T	C	Other peripheral nerve disorders	phecode-351-both_sexes	0.45	0.451	NA	-0.00335	0.0121	0.782	0.942	0.608	NA	0.395	0.191	0.45	0.491	0.628	NA	0.4	0.204	0.45	0.493	NA	NA	NA	NA	NA	NA	-0.0633	NA	-0.0252	0.152	-0.00242	0.00246	0.101	NA	0.089	0.258	0.0123	0.206	0.533	NA	0.777
		IFNAR2	rs8178528	21	34660980	A	G	J45 Asthma	icd10-J45-both_sexes	0.527	0.525	NA	0.00339	0.00865	0.695	0.625	0.324	0.511	0.437	0.206	0.534	0.497	0.334	0.475	0.448	0.206	0.532	0.503	NA	NA	NA	NA	NA	NA	-0.0507	0.155	-0.0606	0.147	0.00544	0.0012	0.0696	0.198	0.0521	0.168	0.00888	0.138	0.466	0.433	0.245
		ABO	rs638756	9	136134472	C	A	Testosterone	biomarkers-30850-both_sexes-irnt	NA	NA	0.753	-0.00371	0.00157	0.0182	0.254	NA	NA	NA	NA	NA	NA	NA	NA	NA	NA	NA	NA	0.648	0.67	0.783	0.719	0.755	0.762	-0.0186	0.000372	-0.0208	0.0279	-0.00337	0.000199	0.0123	0.036	0.0115	0.0188	0.00161	0.0305	0.129	0.992	0.0715
		IFNAR2	rs2284549	9	34618043	G	A	R07 Pain in throat and chest	icd10-R07-both_sexes	0.0157	0.0213	NA	-0.293	0.19	0.124	1	0.0157	NA	NA	NA	NA	NA	0.0213	NA	NA	NA	NA	NA	NA	NA	NA	NA	NA	NA	-0.293	NA	NA	NA	NA	NA	0.19	NA	NA	NA	NA	NA	0.124	NA	NA
		IFNAR2	rs2284549	9	34618043	G	A	J45 Asthma	icd10-J45-both_sexes	0.028	0.02	NA	0.39	0.22	0.0763	0	0.028	NA	NA	NA	NA	NA	0.02	NA	NA	NA	NA	NA	NA	NA	NA	NA	NA	NA	0.39	NA	NA	NA	NA	NA	0.22	NA	NA	NA	NA	NA	0.0763	NA	NA
		IFNAR2	rs2284549	9	34618043	G	A	Asthma	phecode-495-both_sexes	0.0278	0.0201	NA	0.38	0.219	0.0836	1	0.0278	NA	NA	NA	NA	NA	0.0201	NA	NA	NA	NA	NA	NA	NA	NA	NA	NA	NA	0.38	NA	NA	NA	NA	NA	0.219	NA	NA	NA	NA	NA	0.0836	NA	NA
		IFNAR2	rs2284549	9	34618043	G	A	Other headache syndromes	phecode-339-both_sexes	0.0177	0.0209	NA	-0.157	0.34	0.644	1	0.0177	NA	NA	NA	NA	NA	0.0209	NA	NA	NA	NA	NA	NA	NA	NA	NA	NA	NA	-0.157	NA	NA	NA	NA	NA	0.34	NA	NA	NA	NA	NA	0.644	NA	NA
		IFNAR2	rs2284549	9	34618043	G	A	Other peripheral nerve disorders	phecode-351-both_sexes	0.0219	0.021	NA	0.0313	0.334	0.925	1	0.0219	NA	NA	NA	NA	NA	0.021	NA	NA	NA	NA	NA	NA	NA	NA	NA	NA	NA	0.0313	NA	NA	NA	NA	NA	0.334	NA	NA	NA	NA	NA	0.925	NA	NA
		IFNAR2	rs2284549	9	34618043	G	A	Other symptoms of respiratory system	phecode-512-both_sexes	0.0174	0.0208	NA	-0.184	0.292	0.528	0	0.0174	NA	NA	NA	NA	NA	0.0208	NA	NA	NA	NA	NA	NA	NA	NA	NA	NA	NA	-0.184	NA	NA	NA	NA	NA	0.292	NA	NA	NA	NA	NA	0.528	NA	NA
		IFNAR2	rs2284549	9	34618043	G	A	R06 Abnormalities of breathing	icd10-R06-both_sexes	0.0096	0.0211	NA	-0.582	0.329	0.0764	1	0.0096	NA	NA	NA	NA	NA	0.0211	NA	NA	NA	NA	NA	NA	NA	NA	NA	NA	NA	-0.582	NA	NA	NA	NA	NA	0.329	NA	NA	NA	NA	NA	0.0764	NA	NA
		IFNAR2	rs2284549	9	34618043	G	A	Sleep disorders	phecode-327-both_sexes	NA	NA	NA	NA	NA	NA	NA	0.009	NA	NA	NA	NA	NA	0.0209	NA	NA	NA	NA	NA	NA	NA	NA	NA	NA	NA	-0.6	NA	NA	NA	NA	NA	0.43	NA	NA	NA	NA	NA	0.163	NA	NA
		IFNAR2	rs2284549	9	34618043	G	A	Respiratory abnormalities	phecode-513-both_sexes	0.00944	0.0211	NA	-0.589	0.327	0.0712	1	0.00944	NA	NA	NA	NA	NA	0.0211	NA	NA	NA	NA	NA	NA	NA	NA	NA	NA	NA	-0.589	NA	NA	NA	NA	NA	0.327	NA	NA	NA	NA	NA	0.0712	NA	NA
		ABO	rs62574564	9	136127811	G	A	Abnormal heart sounds	phecode-396-both_sexes	0.316	0.316	NA	0.00276	0.014	0.844	0.666	0.139	NA	0.252	0.347	0.32	NA	0.141	NA	0.259	0.289	0.32	NA	NA	NA	NA	NA	NA	NA	-0.012	NA	-0.00956	0.287	0.00203	NA	0.146	NA	0.103	0.229	0.0142	NA	0.935	NA	0.926
		ABO	rs8176719	9	136132908	T	TC	Abnormal heart sounds	phecode-396-both_sexes	0.341	0.341	NA	0.00586	0.0136	0.667	0.437	0.283	NA	0.412	0.37	0.34	NA	0.287	NA	0.441	0.384	0.339	NA	NA	NA	NA	NA	NA	NA	-0.0177	NA	-0.136	0.00675	0.00978	NA	0.109	NA	0.088	0.213	0.0139	NA	0.871	NA	0.123
		ABO	rs8176715	9	136133148	T	C	Abnormal heart sounds	phecode-396-both_sexes	0.555	0.559	NA	-0.0085	0.013	0.513	0.461	0.805	NA	0.636	0.694	0.549	NA	0.785	NA	0.663	0.67	0.552	NA	NA	NA	NA	NA	NA	NA	0.101	NA	-0.114	0.139	-0.00819	NA	0.122	NA	0.0925	0.215	0.0132	NA	0.408	NA	0.218
		ABO	rs638756	9	136134472	C	A	Abnormal heart sounds	phecode-396-both_sexes	0.755	0.754	NA	0.00815	0.0149	0.585	0.862	0.643	NA	0.783	0.676	0.757	NA	0.647	NA	0.784	0.719	0.755	NA	NA	NA	NA	NA	NA	NA	-0.0182	NA	-0.0306	-0.154	0.0103	NA	0.104	NA	0.106	0.223	0.0153	NA	0.861	NA	0.773
		ABO	rs8176693	9	136137657	C	T	Abnormal heart sounds	phecode-396-both_sexes	0.0659	0.0662	NA	0.00128	0.0261	0.961	0.251	0.0875	NA	0.232	0.195	0.0612	NA	0.113	NA	0.25	0.182	0.0608	NA	NA	NA	NA	NA	NA	NA	-0.259	NA	-0.101	0.114	0.0154	NA	0.161	NA	0.1	0.261	0.0276	NA	0.107	NA	0.316
		CCR1	rs33805	3	45327512	C	T	Senile cataract	phecode-366.2-both_sexes	0.672	0.679	NA	-0.0238	0.0141	0.0908	0.915	0.13	NA	0.603	0.447	0.684	NA	0.145	NA	0.608	0.445	0.69	NA	NA	NA	NA	NA	NA	NA	0.0549	NA	-0.0315	0.0648	-0.0248	NA	0.175	NA	0.0751	0.162	0.0144	NA	0.753	NA	0.675
		CCR1	rs62242404	3	45331927	T	G	Senile cataract	phecode-366.2-both_sexes	0.00868	0.00949	NA	-0.0711	0.0707	0.315	1	NA	NA	0.00216	NA	0.00868	NA	NA	NA	0.00505	NA	0.00949	NA	NA	NA	NA	NA	NA	NA	NA	NA	-0.878	NA	-0.0711	NA	NA	NA	0.603	NA	0.0707	NA	NA	NA	0.145
		CCR1	rs145386897	3	46182203	T	C	Senile cataract	phecode-366.2-both_sexes	0.0806	0.079	NA	0.0153	0.0239	0.523	0.273	0.137	NA	0.278	0.0449	0.076	NA	0.097	NA	0.264	0.0526	0.0751	NA	NA	NA	NA	NA	NA	NA	0.369	NA	0.0222	-0.123	0.00863	NA	0.184	NA	0.0815	0.365	0.0252	NA	0.0455	NA	0.786
		CCR1	rs34611049	3	46240826	A	T	Senile cataract	phecode-366.2-both_sexes	0.089	0.0868	NA	0.0197	0.023	0.392	0.976	0.357	NA	0.279	0.0449	0.0814	NA	0.342	NA	0.267	0.0543	0.0795	NA	NA	NA	NA	NA	NA	NA	0.0132	NA	0.0148	-0.14	0.0212	NA	0.114	NA	0.0813	0.359	0.0246	NA	0.908	NA	0.856
		CCR1	rs13095940	3	46246816	A	G	Senile cataract	phecode-366.2-both_sexes	0.0794	0.0785	NA	0.00543	0.0241	0.822	0.847	0.00321	NA	0.278	0.0337	0.0757	NA	0.00577	NA	0.264	0.0443	0.075	NA	NA	NA	NA	NA	NA	NA	-0.111	NA	0.0272	-0.196	0.00417	NA	0.97	NA	0.0817	0.397	0.0253	NA	0.909	NA	0.74
		CCR1	rs13092160	3	46254791	T	C	Senile cataract	phecode-366.2-both_sexes	0.0806	0.0797	NA	0.00712	0.0238	0.765	0.883	0.117	NA	0.281	0.0337	0.0764	NA	0.129	NA	0.266	0.045	0.0754	NA	NA	NA	NA	NA	NA	NA	-0.0901	NA	0.0278	-0.201	0.00808	NA	0.172	NA	0.0817	0.396	0.0252	NA	0.601	NA	0.734
		IFNAR2	rs2284549	9	34618043	G	A	Pneumonia	phecode-480-both_sexes	0.0243	0.0206	NA	0.15	0.356	0.674	0	0.0243	NA	NA	NA	NA	NA	0.0206	NA	NA	NA	NA	NA	NA	NA	NA	NA	NA	NA	0.15	NA	NA	NA	NA	NA	0.356	NA	NA	NA	NA	NA	0.674	NA	NA
		IFNAR2	rs2186277	21	34593122	T	C	Pneumonia	phecode-480-both_sexes	0.557	0.557	NA	-0.0015	0.0123	0.903	0.982	0.46	NA	0.621	0.715	0.556	NA	0.465	NA	0.615	0.71	0.556	NA	NA	NA	NA	NA	NA	NA	-0.0212	NA	0.0288	-0.0294	-0.00177	NA	0.103	NA	0.0864	0.236	0.0126	NA	0.837	NA	0.739
		IFNAR2	rs188401375	21	34602242	C	G	Pneumonia	phecode-480-both_sexes	0.0214	0.0219	NA	-0.0354	0.0439	0.42	0.8	6.76e-05	NA	0.00612	0.000431	0.0217	NA	0.00191	NA	0.00721	0.00353	0.0222	NA	NA	NA	NA	NA	NA	NA	-1.25	NA	-0.191	-1.43	-0.0346	NA	1.47	NA	0.618	2.35	0.044	NA	0.392	NA	0.757
		IFNAR2	rs8127500	21	34611992	A	G	Pneumonia	phecode-480-both_sexes	0.566	0.566	NA	-0.00125	0.0123	0.919	0.679	0.518	NA	0.62	0.691	0.564	NA	0.543	NA	0.613	0.701	0.564	NA	NA	NA	NA	NA	NA	NA	-0.109	NA	0.0312	-0.12	2.44e-05	NA	0.103	NA	0.0859	0.231	0.0126	NA	0.288	NA	0.716
		IFNAR2	rs2284549	21	34618043	A	T	Pneumonia	phecode-480-both_sexes	0.715	0.715	NA	-0.00388	0.0136	0.775	0.642	0.808	NA	0.61	0.4	0.717	NA	0.806	NA	0.588	0.425	0.718	NA	NA	NA	NA	NA	NA	NA	0.0222	NA	0.0962	-0.101	-0.00641	NA	0.128	NA	0.0851	0.21	0.0139	NA	0.862	NA	0.258
		IFNAR2	rs12053666	21	34618439	G	A	Pneumonia	phecode-480-both_sexes	0.286	0.285	NA	0.00362	0.0136	0.79	0.636	0.192	NA	0.39	0.6	0.283	NA	0.195	NA	0.412	0.576	0.282	NA	NA	NA	NA	NA	NA	NA	-0.0236	NA	-0.0975	0.1	0.00619	NA	0.128	NA	0.0851	0.21	0.0139	NA	0.853	NA	0.252
		IFNAR2	rs2834160	21	34620113	T	C	Pneumonia	phecode-480-both_sexes	0.188	0.186	NA	0.0141	0.0158	0.371	0.196	0.155	NA	0.0623	0.01	0.191	NA	0.184	NA	0.0523	0.00929	0.188	NA	NA	NA	NA	NA	NA	NA	-0.2	NA	0.17	-0.114	0.0159	NA	0.135	NA	0.186	1.07	0.0159	NA	0.137	NA	0.358
		IFNAR2	rs2236757	21	34624917	A	G	Pneumonia	phecode-480-both_sexes	0.715	0.716	NA	-0.00446	0.0136	0.743	0.541	0.806	NA	0.612	0.395	0.718	NA	0.802	NA	0.588	0.424	0.719	NA	NA	NA	NA	NA	NA	NA	0.036	NA	0.107	-0.117	-0.00741	NA	0.127	NA	0.0852	0.21	0.0139	NA	0.777	NA	0.208
		IFNAR2	rs11701402	21	34627774	C	G	Pneumonia	phecode-480-both_sexes	0.685	0.684	NA	0.00431	0.0132	0.744	0.579	0.53	NA	0.549	0.355	0.693	NA	0.518	NA	0.527	0.404	0.692	NA	NA	NA	NA	NA	NA	NA	0.0653	NA	0.0787	-0.187	0.00214	NA	0.104	NA	0.084	0.211	0.0135	NA	0.531	NA	0.349
		IFNAR2	rs2300371	21	34632241	C	T	Pneumonia	phecode-480-both_sexes	0.281	0.281	NA	0.00476	0.0136	0.727	0.443	0.207	NA	0.382	0.62	0.278	NA	0.209	NA	0.409	0.586	0.277	NA	NA	NA	NA	NA	NA	NA	-0.0234	NA	-0.12	0.139	0.00788	NA	0.124	NA	0.085	0.21	0.0139	NA	0.85	NA	0.157
		IFNAR2	rs2239573	21	34638859	G	A	Pneumonia	phecode-480-both_sexes	0.694	0.694	NA	0.000961	0.0133	0.942	0.989	0.441	NA	0.66	0.76	0.699	NA	0.444	NA	0.664	0.757	0.698	NA	NA	NA	NA	NA	NA	NA	-0.0208	NA	-0.0182	0.0404	0.00166	NA	0.104	NA	0.0884	0.237	0.0136	NA	0.841	NA	0.837
		IFNAR2	rs4455239	21	34654034	T	C	Pneumonia	phecode-480-both_sexes	0.446	0.443	NA	0.0145	0.0124	0.244	0.895	0.643	NA	0.406	0.197	0.446	NA	0.629	NA	0.389	0.205	0.443	NA	NA	NA	NA	NA	NA	NA	0.0479	NA	0.0753	0.0498	0.0127	NA	0.109	NA	0.0881	0.286	0.0126	NA	0.66	NA	0.393
		IFNAR2	rs2834173	21	34656070	T	C	Pneumonia	phecode-480-both_sexes	0.453	0.451	NA	0.0122	0.0123	0.321	0.877	0.642	NA	0.416	0.19	0.452	NA	0.626	NA	0.399	0.203	0.45	NA	NA	NA	NA	NA	NA	NA	0.0564	NA	0.0731	6.77e-05	0.0104	NA	0.108	NA	0.0869	0.283	0.0126	NA	0.601	NA	0.4
		IFNAR2	rs8178528	21	34660980	A	G	Pneumonia	phecode-480-both_sexes	0.531	0.526	NA	0.0237	0.0124	0.056	0.756	0.356	NA	0.467	0.21	0.537	NA	0.332	NA	0.446	0.206	0.532	NA	NA	NA	NA	NA	NA	NA	0.103	NA	0.0894	0.105	0.0211	NA	0.113	NA	0.087	0.283	0.0126	NA	0.362	NA	0.304
		IFNAR2	rs8178529	21	34660987	A	C	Pneumonia	phecode-480-both_sexes	0.448	0.446	NA	0.0129	0.0123	0.296	0.619	0.392	NA	0.419	0.19	0.451	NA	0.365	NA	0.398	0.202	0.449	NA	NA	NA	NA	NA	NA	NA	0.124	NA	0.0859	0.0119	0.0099	NA	0.11	NA	0.0866	0.282	0.0125	NA	0.261	NA	0.321
		IFNAR2	rs73363308	21	35464817	G	A	Pneumonia	phecode-480-both_sexes	0.00496	0.00464	NA	0.103	0.111	0.353	0.328	0.293	NA	6.54e-06	NA	0.000409	NA	0.266	NA	0.000465	NA	0.000512	NA	NA	NA	NA	NA	NA	NA	0.146	NA	-1.92	NA	-0.174	NA	0.119	NA	2.69	NA	0.304	NA	0.221	NA	0.476
		SLC6A20	rs17763537	3	45843315	C	T	E03 Other hypothyroidism	icd10-E03-both_sexes	0.0768	0.0732	NA	0.0616	0.022	0.0052	0.635	0.00162	NA	0.277	0.0139	0.0726	NA	0.00564	NA	0.262	0.0219	0.0692	NA	NA	NA	NA	NA	NA	NA	-0.988	NA	0.097	-0.564	0.0585	NA	0.997	NA	0.0778	0.686	0.023	NA	0.322	NA	0.213
		SLC6A20	rs17763537	3	45843315	C	T	Hypothyroidism NOS	phecode-244.4-both_sexes	0.0767	0.0732	NA	0.0614	0.0221	0.00546	0.605	0.00162	NA	0.277	0.0139	0.0725	NA	0.00566	NA	0.262	0.022	0.0692	NA	NA	NA	NA	NA	NA	NA	-0.994	NA	0.1	-0.576	0.058	NA	1	NA	0.0778	0.68	0.0231	NA	0.32	NA	0.198
		SLC6A20	rs17763537	3	45843315	C	T	Hypothyroidism	phecode-244-both_sexes	0.0766	0.0732	NA	0.0588	0.0216	0.00647	0.718	0.0015	NA	0.274	0.019	0.0724	NA	0.00566	NA	0.262	0.022	0.0692	NA	NA	NA	NA	NA	NA	NA	-1.04	NA	0.0853	-0.348	0.0565	NA	0.91	NA	0.0765	0.62	0.0225	NA	0.255	NA	0.265
		ABO	rs62574564	9	136127811	G	A	I12 Hypertensive renal disease	icd10-I12-both_sexes	0.315	0.316	NA	-0.00871	0.0372	0.815	0.0543	0.0641	NA	0.269	NA	0.32	NA	0.142	NA	0.259	NA	0.32	NA	NA	NA	NA	NA	NA	NA	-0.669	NA	0.0923	NA	-0.00143	NA	0.283	NA	0.174	NA	0.0384	NA	0.018	NA	0.596
		ABO	rs8176719	9	136132908	T	TC	I12 Hypertensive renal disease	icd10-I12-both_sexes	0.344	0.341	NA	0.0274	0.0359	0.446	0.0391	0.395	NA	0.403	NA	0.342	NA	0.287	NA	0.44	NA	0.339	NA	NA	NA	NA	NA	NA	NA	0.507	NA	-0.132	NA	0.0219	NA	0.208	NA	0.148	NA	0.0376	NA	0.0149	NA	0.374
		ABO	rs8176715	9	136133148	T	C	I12 Hypertensive renal disease	icd10-I12-both_sexes	0.558	0.558	NA	-0.00346	0.0345	0.92	0.0558	0.706	NA	0.634	NA	0.554	NA	0.786	NA	0.662	NA	0.552	NA	NA	NA	NA	NA	NA	NA	-0.538	NA	-0.0989	NA	0.014	NA	0.235	NA	0.155	NA	0.0358	NA	0.0223	NA	0.523
		ABO	rs638756	9	136134472	C	A	I12 Hypertensive renal disease	icd10-I12-both_sexes	0.755	0.754	NA	0.0135	0.0394	0.732	0.0189	0.772	NA	0.765	NA	0.754	NA	0.646	NA	0.784	NA	0.755	NA	NA	NA	NA	NA	NA	NA	0.552	NA	-0.114	NA	-0.00261	NA	0.2	NA	0.178	NA	0.0412	NA	0.00571	NA	0.523
		ABO	rs8176693	9	136137657	C	T	I12 Hypertensive renal disease	icd10-I12-both_sexes	0.0669	0.0654	NA	0.0396	0.0665	0.552	0.171	0.171	NA	0.24	NA	0.0616	NA	0.112	NA	0.249	NA	0.0607	NA	NA	NA	NA	NA	NA	NA	0.584	NA	-0.041	NA	0.0222	NA	0.302	NA	0.169	NA	0.0746	NA	0.0531	NA	0.808
		ABO	rs62574564	9	136127811	G	A	I21 Acute myocardial infarction	icd10-I21-both_sexes	0.317	0.316	NA	-0.00145	0.0156	0.926	0.556	0.178	NA	0.259	NA	0.32	NA	0.141	NA	0.259	NA	0.32	NA	NA	NA	NA	NA	NA	NA	0.249	NA	0.000158	NA	-0.00268	NA	0.231	NA	0.0902	NA	0.0159	NA	0.282	NA	0.999
		ABO	rs8176719	9	136132908	T	TC	I21 Acute myocardial infarction	icd10-I21-both_sexes	0.348	0.34	NA	0.0516	0.0152	0.000685	0.831	0.275	NA	0.452	NA	0.347	NA	0.288	NA	0.439	NA	0.339	NA	NA	NA	NA	NA	NA	NA	-0.0413	NA	0.0752	NA	0.0513	NA	0.176	NA	0.0774	NA	0.0155	NA	0.815	NA	0.331
		ABO	rs8176715	9	136133148	T	C	I21 Acute myocardial infarction	icd10-I21-both_sexes	0.563	0.558	NA	0.0293	0.0145	0.0436	0.671	0.806	NA	0.674	NA	0.557	NA	0.785	NA	0.661	NA	0.552	NA	NA	NA	NA	NA	NA	NA	0.167	NA	0.0716	NA	0.0271	NA	0.194	NA	0.0813	NA	0.0148	NA	0.389	NA	0.379
		ABO	rs638756	9	136134472	C	A	I21 Acute myocardial infarction	icd10-I21-both_sexes	0.757	0.754	NA	0.0258	0.0167	0.122	0.227	0.594	NA	0.794	NA	0.759	NA	0.647	NA	0.783	NA	0.755	NA	NA	NA	NA	NA	NA	NA	-0.246	NA	0.0801	NA	0.0267	NA	0.168	NA	0.0928	NA	0.017	NA	0.143	NA	0.388
		ABO	rs8176693	9	136137657	C	T	I21 Acute myocardial infarction	icd10-I21-both_sexes	0.0692	0.0653	NA	0.0717	0.0288	0.013	0.247	0.144	NA	0.278	NA	0.0636	NA	0.113	NA	0.248	NA	0.0607	NA	NA	NA	NA	NA	NA	NA	0.363	NA	0.171	NA	0.0556	NA	0.26	NA	0.0883	NA	0.0307	NA	0.163	NA	0.0525
		ABO	rs62574564	9	136127811	G	A	I44 Atrioventricular and left bundle-branch block	icd10-I44-both_sexes	0.316	0.316	NA	-0.00038	0.0214	0.986	0.212	0.131	NA	0.3	NA	0.319	NA	0.141	NA	0.258	NA	0.32	NA	NA	NA	NA	NA	NA	NA	-0.0962	NA	0.271	NA	-0.00495	NA	0.287	NA	0.158	NA	0.0217	NA	0.738	NA	0.0867
		ABO	rs8176719	9	136132908	T	TC	I44 Atrioventricular and left bundle-branch block	icd10-I44-both_sexes	0.348	0.34	NA	0.0399	0.0209	0.0561	0.13	0.218	NA	0.42	NA	0.348	NA	0.288	NA	0.439	NA	0.339	NA	NA	NA	NA	NA	NA	NA	-0.345	NA	-0.0795	NA	0.0465	NA	0.215	NA	0.136	NA	0.0212	NA	0.109	NA	0.558
		ABO	rs8176715	9	136133148	T	C	I44 Atrioventricular and left bundle-branch block	icd10-I44-both_sexes	0.56	0.558	NA	0.0163	0.0199	0.412	0.00177	0.646	NA	0.664	NA	0.556	NA	0.787	NA	0.662	NA	0.552	NA	NA	NA	NA	NA	NA	NA	-0.852	NA	0.0288	NA	0.022	NA	0.245	NA	0.142	NA	0.0202	NA	0.000501	NA	0.84
		ABO	rs638756	9	136134472	C	A	I44 Atrioventricular and left bundle-branch block	icd10-I44-both_sexes	0.757	0.754	NA	0.0148	0.0229	0.52	0.541	0.691	NA	0.769	NA	0.758	NA	0.646	NA	0.784	NA	0.755	NA	NA	NA	NA	NA	NA	NA	0.189	NA	-0.0995	NA	0.0148	NA	0.203	NA	0.163	NA	0.0233	NA	0.352	NA	0.541
		ABO	rs8176693	9	136137657	C	T	I44 Atrioventricular and left bundle-branch block	icd10-I44-both_sexes	0.0674	0.0653	NA	0.049	0.0403	0.224	0.606	0.0912	NA	0.244	NA	0.0633	NA	0.113	NA	0.249	NA	0.0607	NA	NA	NA	NA	NA	NA	NA	-0.223	NA	-0.019	NA	0.059	NA	0.314	NA	0.154	NA	0.0422	NA	0.478	NA	0.902
		ABO	rs62574564	9	136127811	G	A	I48 Atrial fibrillation and flutter	icd10-I48-both_sexes	0.319	0.316	NA	0.0156	0.0119	0.191	0.871	0.146	NA	0.244	NA	0.323	NA	0.141	NA	0.259	NA	0.32	NA	NA	NA	NA	NA	NA	NA	0.058	NA	-0.0419	NA	0.016	NA	0.19	NA	0.121	NA	0.012	NA	0.76	NA	0.73
		ABO	rs8176719	9	136132908	T	TC	I48 Atrial fibrillation and flutter	icd10-I48-both_sexes	0.342	0.34	NA	0.0171	0.0116	0.141	0.0565	0.326	NA	0.399	NA	0.342	NA	0.287	NA	0.44	NA	0.339	NA	NA	NA	NA	NA	NA	NA	0.179	NA	-0.199	NA	0.0188	NA	0.141	NA	0.103	NA	0.0117	NA	0.203	NA	0.0535
		ABO	rs8176715	9	136133148	T	C	I48 Atrial fibrillation and flutter	icd10-I48-both_sexes	0.558	0.558	NA	0.00621	0.0111	0.576	0.0403	0.795	NA	0.605	NA	0.553	NA	0.785	NA	0.663	NA	0.552	NA	NA	NA	NA	NA	NA	NA	0.0486	NA	-0.266	NA	0.00888	NA	0.158	NA	0.108	NA	0.0112	NA	0.758	NA	0.0142
		ABO	rs638756	9	136134472	C	A	I48 Atrial fibrillation and flutter	icd10-I48-both_sexes	0.755	0.754	NA	0.00509	0.0128	0.69	0.555	0.671	NA	0.807	NA	0.756	NA	0.646	NA	0.783	NA	0.755	NA	NA	NA	NA	NA	NA	NA	0.0864	NA	0.116	NA	0.00316	NA	0.134	NA	0.125	NA	0.0129	NA	0.52	NA	0.353
		ABO	rs8176693	9	136137657	C	T	I48 Atrial fibrillation and flutter	icd10-I48-both_sexes	0.0637	0.0654	NA	-0.0213	0.0227	0.349	0.572	0.124	NA	0.233	NA	0.0592	NA	0.113	NA	0.25	NA	0.0608	NA	NA	NA	NA	NA	NA	NA	0.124	NA	-0.113	NA	-0.0195	NA	0.206	NA	0.117	NA	0.0233	NA	0.546	NA	0.334
		ABO	rs62574564	9	136127811	G	A	I50 Heart failure	icd10-I50-both_sexes	0.316	0.316	NA	-0.0017	0.018	0.925	0.485	0.113	NA	0.251	NA	0.32	NA	0.142	NA	0.259	NA	0.32	NA	NA	NA	NA	NA	NA	NA	-0.248	NA	-0.00418	NA	0.000328	NA	0.205	NA	0.112	NA	0.0184	NA	0.228	NA	0.97
		ABO	rs8176719	9	136132908	T	TC	I50 Heart failure	icd10-I50-both_sexes	0.354	0.34	NA	0.0764	0.0176	1.35e-05	0.628	0.336	NA	0.459	NA	0.352	NA	0.287	NA	0.439	NA	0.339	NA	NA	NA	NA	NA	NA	NA	0.223	NA	0.0772	NA	0.0743	NA	0.153	NA	0.0955	NA	0.018	NA	0.145	NA	0.419
		ABO	rs8176715	9	136133148	T	C	I50 Heart failure	icd10-I50-both_sexes	0.562	0.558	NA	0.025	0.0168	0.136	0.112	0.743	NA	0.675	NA	0.556	NA	0.786	NA	0.661	NA	0.552	NA	NA	NA	NA	NA	NA	NA	-0.326	NA	0.0736	NA	0.027	NA	0.173	NA	0.1	NA	0.0171	NA	0.059	NA	0.464
		ABO	rs638756	9	136134472	C	A	I50 Heart failure	icd10-I50-both_sexes	0.761	0.754	NA	0.0444	0.0192	0.0211	0.152	0.72	NA	0.792	NA	0.761	NA	0.646	NA	0.784	NA	0.755	NA	NA	NA	NA	NA	NA	NA	0.327	NA	0.0336	NA	0.0396	NA	0.147	NA	0.115	NA	0.0197	NA	0.026	NA	0.771
		ABO	rs8176693	9	136137657	C	T	I50 Heart failure	icd10-I50-both_sexes	0.0665	0.0653	NA	0.0278	0.0334	0.404	0.335	0.108	NA	0.284	NA	0.0612	NA	0.113	NA	0.248	NA	0.0607	NA	NA	NA	NA	NA	NA	NA	-0.0838	NA	0.172	NA	0.0149	NA	0.222	NA	0.108	NA	0.0356	NA	0.706	NA	0.109
		ABO	rs62574564	9	136127811	G	A	I51 Complications and ill-defined descriptions of heart disease	icd10-I51-both_sexes	0.318	0.316	NA	0.0113	0.0197	0.568	0.453	0.15	NA	0.284	NA	0.321	NA	0.141	NA	0.258	NA	0.32	NA	NA	NA	NA	NA	NA	NA	0.0837	NA	0.177	NA	0.00709	NA	0.193	NA	0.14	NA	0.02	NA	0.664	NA	0.207
		ABO	rs8176719	9	136132908	T	TC	I51 Complications and ill-defined descriptions of heart disease	icd10-I51-both_sexes	0.346	0.34	NA	0.0358	0.0192	0.0616	0.469	0.326	NA	0.46	NA	0.343	NA	0.287	NA	0.439	NA	0.339	NA	NA	NA	NA	NA	NA	NA	0.189	NA	0.103	NA	0.0311	NA	0.143	NA	0.12	NA	0.0196	NA	0.188	NA	0.387
		ABO	rs8176715	9	136133148	T	C	I51 Complications and ill-defined descriptions of heart disease	icd10-I51-both_sexes	0.563	0.558	NA	0.0316	0.0183	0.0845	0.316	0.802	NA	0.703	NA	0.556	NA	0.785	NA	0.661	NA	0.552	NA	NA	NA	NA	NA	NA	NA	0.0578	NA	0.219	NA	0.0271	NA	0.162	NA	0.125	NA	0.0186	NA	0.721	NA	0.0816
		ABO	rs638756	9	136134472	C	A	I51 Complications and ill-defined descriptions of heart disease	icd10-I51-both_sexes	0.753	0.754	NA	-0.00316	0.021	0.88	0.339	0.669	NA	0.755	NA	0.755	NA	0.646	NA	0.784	NA	0.755	NA	NA	NA	NA	NA	NA	NA	0.103	NA	-0.183	NA	-0.00175	NA	0.137	NA	0.144	NA	0.0215	NA	0.454	NA	0.204
		ABO	rs8176693	9	136137657	C	T	I51 Complications and ill-defined descriptions of heart disease	icd10-I51-both_sexes	0.0637	0.0654	NA	-0.0174	0.0368	0.636	0.427	0.124	NA	0.273	NA	0.0583	NA	0.113	NA	0.249	NA	0.0608	NA	NA	NA	NA	NA	NA	NA	0.107	NA	0.13	NA	-0.0337	NA	0.209	NA	0.136	NA	0.0389	NA	0.608	NA	0.341
		ABO	rs62574564	9	136127811	G	A	I63 Cerebral infarction	icd10-I63-both_sexes	0.319	0.316	NA	0.0127	0.0235	0.589	0.664	0.116	NA	0.244	NA	0.324	NA	0.142	NA	0.259	NA	0.32	NA	NA	NA	NA	NA	NA	NA	-0.189	NA	-0.0422	NA	0.0156	NA	0.237	NA	0.191	NA	0.0238	NA	0.426	NA	0.826
		ABO	rs8176719	9	136132908	T	TC	I63 Cerebral infarction	icd10-I63-both_sexes	0.351	0.34	NA	0.0597	0.0229	0.009	0.412	0.329	NA	0.419	NA	0.35	NA	0.287	NA	0.439	NA	0.339	NA	NA	NA	NA	NA	NA	NA	0.197	NA	-0.115	NA	0.0609	NA	0.175	NA	0.163	NA	0.0233	NA	0.26	NA	0.479
		ABO	rs8176715	9	136133148	T	C	I63 Cerebral infarction	icd10-I63-both_sexes	0.571	0.558	NA	0.064	0.0218	0.00337	0.516	0.787	NA	0.636	NA	0.567	NA	0.786	NA	0.662	NA	0.552	NA	NA	NA	NA	NA	NA	NA	-0.0129	NA	-0.118	NA	0.068	NA	0.196	NA	0.171	NA	0.0221	NA	0.948	NA	0.489
		ABO	rs638756	9	136134472	C	A	I63 Cerebral infarction	icd10-I63-both_sexes	0.754	0.754	NA	0.00497	0.025	0.843	0.499	0.695	NA	0.788	NA	0.755	NA	0.646	NA	0.784	NA	0.755	NA	NA	NA	NA	NA	NA	NA	0.199	NA	-0.0142	NA	0.000757	NA	0.167	NA	0.197	NA	0.0255	NA	0.233	NA	0.943
		ABO	rs8176693	9	136137657	C	T	I63 Cerebral infarction	icd10-I63-both_sexes	0.07	0.0653	NA	0.0829	0.0441	0.0598	0.684	0.123	NA	0.294	NA	0.0645	NA	0.113	NA	0.249	NA	0.0607	NA	NA	NA	NA	NA	NA	NA	0.099	NA	0.239	NA	0.0728	NA	0.256	NA	0.185	NA	0.0461	NA	0.699	NA	0.197
		ABO	rs62574564	9	136127811	G	A	I67 Other cerebrovascular diseases	icd10-I67-both_sexes	0.316	0.316	NA	-0.00135	0.0259	0.959	0.11	0.118	NA	0.189	NA	0.322	NA	0.142	NA	0.259	NA	0.32	NA	NA	NA	NA	NA	NA	NA	-0.162	NA	-0.369	NA	0.00801	NA	0.223	NA	0.189	NA	0.0263	NA	0.466	NA	0.0512
		ABO	rs8176719	9	136132908	T	TC	I67 Other cerebrovascular diseases	icd10-I67-both_sexes	0.345	0.341	NA	0.0295	0.0251	0.241	0.399	0.287	NA	0.402	NA	0.345	NA	0.288	NA	0.439	NA	0.339	NA	NA	NA	NA	NA	NA	NA	-0.0303	NA	-0.177	NA	0.0362	NA	0.164	NA	0.161	NA	0.0258	NA	0.853	NA	0.272
		ABO	rs8176715	9	136133148	T	C	I67 Other cerebrovascular diseases	icd10-I67-both_sexes	0.557	0.558	NA	0.00402	0.024	0.867	0.0331	0.775	NA	0.572	NA	0.554	NA	0.786	NA	0.663	NA	0.552	NA	NA	NA	NA	NA	NA	NA	-0.101	NA	-0.425	NA	0.0147	NA	0.185	NA	0.171	NA	0.0245	NA	0.586	NA	0.0129
		ABO	rs638756	9	136134472	C	A	I67 Other cerebrovascular diseases	icd10-I67-both_sexes	0.757	0.754	NA	0.0183	0.0275	0.505	0.16	0.698	NA	0.835	NA	0.756	NA	0.646	NA	0.783	NA	0.755	NA	NA	NA	NA	NA	NA	NA	0.211	NA	0.292	NA	0.00634	NA	0.157	NA	0.195	NA	0.0282	NA	0.18	NA	0.133
		ABO	rs8176693	9	136137657	C	T	I67 Other cerebrovascular diseases	icd10-I67-both_sexes	0.0656	0.0654	NA	0.00723	0.0481	0.881	0.898	0.105	NA	0.25	NA	0.0611	NA	0.113	NA	0.249	NA	0.0607	NA	NA	NA	NA	NA	NA	NA	-0.101	NA	0.00194	NA	0.0126	NA	0.239	NA	0.183	NA	0.051	NA	0.674	NA	0.992
		ABO	rs62574564	9	136127811	G	A	I73 Other peripheral vascular diseases	icd10-I73-both_sexes	0.312	0.316	NA	-0.0175	0.0225	0.438	0.694	0.115	NA	0.253	NA	0.317	NA	0.142	NA	0.259	NA	0.32	NA	NA	NA	NA	NA	NA	NA	-0.247	NA	-0.00709	NA	-0.016	NA	0.27	NA	0.178	NA	0.0228	NA	0.36	NA	0.968
		ABO	rs8176719	9	136132908	T	TC	I73 Other peripheral vascular diseases	icd10-I73-both_sexes	0.349	0.34	NA	0.0581	0.022	0.00816	0.878	0.279	NA	0.456	NA	0.348	NA	0.288	NA	0.439	NA	0.339	NA	NA	NA	NA	NA	NA	NA	-0.0437	NA	0.0647	NA	0.0592	NA	0.201	NA	0.152	NA	0.0223	NA	0.828	NA	0.671
		ABO	rs8176715	9	136133148	T	C	I73 Other peripheral vascular diseases	icd10-I73-both_sexes	0.561	0.558	NA	0.0259	0.0209	0.216	0.531	0.762	NA	0.639	NA	0.556	NA	0.786	NA	0.662	NA	0.552	NA	NA	NA	NA	NA	NA	NA	-0.155	NA	-0.0971	NA	0.0297	NA	0.225	NA	0.16	NA	0.0212	NA	0.491	NA	0.544
		ABO	rs638756	9	136134472	C	A	I73 Other peripheral vascular diseases	icd10-I73-both_sexes	0.76	0.754	NA	0.0387	0.024	0.108	0.727	0.672	NA	0.813	NA	0.76	NA	0.647	NA	0.783	NA	0.755	NA	NA	NA	NA	NA	NA	NA	0.11	NA	0.166	NA	0.0352	NA	0.191	NA	0.183	NA	0.0244	NA	0.566	NA	0.366
		ABO	rs8176693	9	136137657	C	T	I73 Other peripheral vascular diseases	icd10-I73-both_sexes	0.0707	0.0653	NA	0.0932	0.0423	0.0274	0.92	0.131	NA	0.269	NA	0.0656	NA	0.113	NA	0.249	NA	0.0607	NA	NA	NA	NA	NA	NA	NA	0.214	NA	0.0939	NA	0.0905	NA	0.297	NA	0.173	NA	0.0441	NA	0.472	NA	0.587
		ABO	rs62574564	9	136127811	G	A	I80 Phlebitis and thrombophlebitis	icd10-I80-both_sexes	0.31	0.316	NA	-0.0286	0.0224	0.202	0.687	0.124	NA	0.26	NA	0.314	NA	0.142	NA	0.259	NA	0.32	NA	NA	NA	NA	NA	NA	NA	-0.214	NA	0.0261	NA	-0.0272	NA	0.223	NA	0.235	NA	0.0226	NA	0.337	NA	0.912
		ABO	rs8176719	9	136132908	T	TC	I80 Phlebitis and thrombophlebitis	icd10-I80-both_sexes	0.415	0.34	NA	0.347	0.0222	5.91e-55	0.13	0.301	NA	0.471	NA	0.416	NA	0.287	NA	0.439	NA	0.338	NA	NA	NA	NA	NA	NA	NA	0.0623	NA	0.14	NA	0.354	NA	0.167	NA	0.2	NA	0.0225	NA	0.709	NA	0.485
		ABO	rs8176715	9	136133148	T	C	I80 Phlebitis and thrombophlebitis	icd10-I80-both_sexes	0.6	0.558	NA	0.179	0.0209	8.45e-18	0.479	0.773	NA	0.694	NA	0.595	NA	0.786	NA	0.662	NA	0.552	NA	NA	NA	NA	NA	NA	NA	-0.0446	NA	0.159	NA	0.182	NA	0.186	NA	0.211	NA	0.0211	NA	0.811	NA	0.451
		ABO	rs638756	9	136134472	C	A	I80 Phlebitis and thrombophlebitis	icd10-I80-both_sexes	0.788	0.754	NA	0.185	0.0241	1.68e-14	0.973	0.688	NA	0.808	NA	0.789	NA	0.646	NA	0.784	NA	0.755	NA	NA	NA	NA	NA	NA	NA	0.175	NA	0.131	NA	0.186	NA	0.16	NA	0.242	NA	0.0245	NA	0.274	NA	0.588
		ABO	rs8176693	9	136137657	C	T	I80 Phlebitis and thrombophlebitis	icd10-I80-both_sexes	0.0866	0.0651	NA	0.377	0.044	1.06e-17	0.333	0.164	NA	0.269	NA	0.0815	NA	0.112	NA	0.249	NA	0.0605	NA	NA	NA	NA	NA	NA	NA	0.571	NA	0.0914	NA	0.382	NA	0.247	NA	0.228	NA	0.0456	NA	0.0209	NA	0.688
		ABO	rs62574564	9	136127811	G	A	I83 Varicose veins of lower extremities	icd10-I83-both_sexes	0.312	0.316	NA	-0.0192	0.0145	0.186	0.359	0.118	NA	0.23	NA	0.317	NA	0.142	NA	0.259	NA	0.32	NA	NA	NA	NA	NA	NA	NA	-0.257	NA	-0.138	NA	-0.0166	NA	0.222	NA	0.127	NA	0.0146	NA	0.248	NA	0.277
		ABO	rs8176719	9	136132908	T	TC	I83 Varicose veins of lower extremities	icd10-I83-both_sexes	0.351	0.34	NA	0.0536	0.0141	0.00015	0.0908	0.348	NA	0.497	NA	0.348	NA	0.287	NA	0.438	NA	0.339	NA	NA	NA	NA	NA	NA	NA	0.292	NA	0.229	NA	0.0488	NA	0.166	NA	0.108	NA	0.0143	NA	0.0793	NA	0.0343
		ABO	rs8176715	9	136133148	T	C	I83 Varicose veins of lower extremities	icd10-I83-both_sexes	0.561	0.558	NA	0.0204	0.0135	0.131	0.567	0.759	NA	0.685	NA	0.556	NA	0.786	NA	0.661	NA	0.552	NA	NA	NA	NA	NA	NA	NA	-0.119	NA	0.107	NA	0.0199	NA	0.185	NA	0.114	NA	0.0136	NA	0.522	NA	0.351
		ABO	rs638756	9	136134472	C	A	I83 Varicose veins of lower extremities	icd10-I83-both_sexes	0.762	0.754	NA	0.0419	0.0155	0.00682	0.0127	0.758	NA	0.812	NA	0.761	NA	0.645	NA	0.783	NA	0.755	NA	NA	NA	NA	NA	NA	NA	0.492	NA	0.153	NA	0.036	NA	0.16	NA	0.131	NA	0.0157	NA	0.00215	NA	0.243
		ABO	rs8176693	9	136137657	C	T	I83 Varicose veins of lower extremities	icd10-I83-both_sexes	0.0696	0.0653	NA	0.0717	0.0274	0.00871	0.512	0.119	NA	0.289	NA	0.0642	NA	0.113	NA	0.249	NA	0.0606	NA	NA	NA	NA	NA	NA	NA	0.0882	NA	0.21	NA	0.0643	NA	0.245	NA	0.123	NA	0.0282	NA	0.719	NA	0.0879
		ABO	rs62574564	9	136127811	G	A	I95 Hypotension	icd10-I95-both_sexes	0.318	0.316	NA	0.00824	0.0182	0.651	0.364	0.121	NA	0.287	NA	0.321	NA	0.142	NA	0.258	NA	0.32	NA	NA	NA	NA	NA	NA	NA	-0.156	NA	0.174	NA	0.00619	NA	0.233	NA	0.135	NA	0.0184	NA	0.502	NA	0.198
		ABO	rs8176719	9	136132908	T	TC	I95 Hypotension	icd10-I95-both_sexes	0.338	0.341	NA	-0.00337	0.0177	0.849	0.952	0.28	NA	0.432	NA	0.337	NA	0.288	NA	0.439	NA	0.339	NA	NA	NA	NA	NA	NA	NA	-0.0501	NA	-0.0208	NA	-0.00244	NA	0.172	NA	0.116	NA	0.018	NA	0.771	NA	0.858
		ABO	rs8176715	9	136133148	T	C	I95 Hypotension	icd10-I95-both_sexes	0.558	0.558	NA	0.00735	0.0169	0.664	0.291	0.745	NA	0.662	NA	0.553	NA	0.786	NA	0.662	NA	0.552	NA	NA	NA	NA	NA	NA	NA	-0.296	NA	0.00694	NA	0.00974	NA	0.194	NA	0.122	NA	0.0172	NA	0.127	NA	0.955
		ABO	rs638756	9	136134472	C	A	I95 Hypotension	icd10-I95-both_sexes	0.753	0.754	NA	-0.00628	0.0195	0.747	0.325	0.696	NA	0.769	NA	0.753	NA	0.646	NA	0.784	NA	0.755	NA	NA	NA	NA	NA	NA	NA	0.222	NA	-0.0848	NA	-0.008	NA	0.164	NA	0.139	NA	0.0198	NA	0.177	NA	0.542
		ABO	rs8176693	9	136137657	C	T	I95 Hypotension	icd10-I95-both_sexes	0.0645	0.0654	NA	-0.0078	0.0342	0.82	0.8	0.113	NA	0.231	NA	0.0602	NA	0.113	NA	0.25	NA	0.0607	NA	NA	NA	NA	NA	NA	NA	-0.0061	NA	-0.093	NA	-0.00159	NA	0.252	NA	0.132	NA	0.0358	NA	0.981	NA	0.481
		IFNAR2	rs2284549	9	34618043	G	A	R00 Abnormalities of heart beat	icd10-R00-both_sexes	0.0166	0.0208	NA	-0.223	0.358	0.533	1	0.0166	NA	NA	NA	NA	NA	0.0208	NA	NA	NA	NA	NA	NA	NA	NA	NA	NA	NA	-0.223	NA	NA	NA	NA	NA	0.358	NA	NA	NA	NA	NA	0.533	NA	NA
		ABO	rs62574564	9	136127811	G	A	R00 Abnormalities of heart beat	icd10-R00-both_sexes	0.316	0.316	NA	0.00455	0.0148	0.759	0.988	0.141	NA	0.251	NA	0.32	NA	0.141	NA	0.259	NA	0.32	NA	NA	NA	NA	NA	NA	NA	0.00159	NA	-0.0116	NA	0.00489	NA	0.151	NA	0.108	NA	0.015	NA	0.992	NA	0.914
		ABO	rs8176719	9	136132908	T	TC	R00 Abnormalities of heart beat	icd10-R00-both_sexes	0.338	0.341	NA	-0.00337	0.0144	0.815	0.136	0.275	NA	0.402	NA	0.338	NA	0.288	NA	0.44	NA	0.339	NA	NA	NA	NA	NA	NA	NA	-0.0597	NA	-0.178	NA	0.00207	NA	0.112	NA	0.0918	NA	0.0147	NA	0.594	NA	0.053
		ABO	rs8176715	9	136133148	T	C	R00 Abnormalities of heart beat	icd10-R00-both_sexes	0.554	0.558	NA	-0.0118	0.0138	0.389	0.201	0.804	NA	0.625	NA	0.548	NA	0.785	NA	0.663	NA	0.552	NA	NA	NA	NA	NA	NA	NA	0.0927	NA	-0.164	NA	-0.00994	NA	0.125	NA	0.0963	NA	0.014	NA	0.46	NA	0.0885
		ABO	rs638756	9	136134472	C	A	R00 Abnormalities of heart beat	icd10-R00-both_sexes	0.755	0.754	NA	0.00344	0.0158	0.828	0.919	0.64	NA	0.784	NA	0.756	NA	0.647	NA	0.784	NA	0.755	NA	NA	NA	NA	NA	NA	NA	-0.0294	NA	-0.0252	NA	0.00479	NA	0.107	NA	0.111	NA	0.0161	NA	0.783	NA	0.82
		ABO	rs8176693	9	136137657	C	T	R00 Abnormalities of heart beat	icd10-R00-both_sexes	0.0653	0.0654	NA	0.00173	0.0277	0.95	0.0429	0.0821	NA	0.225	NA	0.0617	NA	0.114	NA	0.25	NA	0.0607	NA	NA	NA	NA	NA	NA	NA	-0.319	NA	-0.146	NA	0.0231	NA	0.166	NA	0.105	NA	0.0291	NA	0.054	NA	0.162
		IFNAR2	rs2186277	21	34593122	T	C	R00 Abnormalities of heart beat	icd10-R00-both_sexes	0.556	0.556	NA	-3.67e-05	0.0137	0.998	0.0943	0.493	NA	0.575	NA	0.557	NA	0.464	NA	0.617	NA	0.556	NA	NA	NA	NA	NA	NA	NA	0.108	NA	-0.177	NA	0.002	NA	0.104	NA	0.0929	NA	0.014	NA	0.297	NA	0.0573
		IFNAR2	rs188401375	21	34602242	C	G	R00 Abnormalities of heart beat	icd10-R00-both_sexes	0.0223	0.0218	NA	0.0204	0.049	0.677	0.948	0.00262	NA	0.00673	NA	0.0227	NA	0.00182	NA	0.00717	NA	0.0222	NA	NA	NA	NA	NA	NA	NA	0.183	NA	-0.024	NA	0.0207	NA	1.16	NA	0.677	NA	0.0491	NA	0.875	NA	0.972
		IFNAR2	rs8127500	21	34611992	A	G	R00 Abnormalities of heart beat	icd10-R00-both_sexes	0.566	0.565	NA	0.00298	0.0137	0.828	0.0485	0.582	NA	0.573	NA	0.566	NA	0.541	NA	0.615	NA	0.564	NA	NA	NA	NA	NA	NA	NA	0.16	NA	-0.176	NA	0.00419	NA	0.103	NA	0.0924	NA	0.014	NA	0.121	NA	0.0574
		IFNAR2	rs2284549	21	34618043	A	T	R00 Abnormalities of heart beat	icd10-R00-both_sexes	0.717	0.717	NA	-0.00293	0.0151	0.846	0.114	0.793	NA	0.631	NA	0.717	NA	0.806	NA	0.588	NA	0.718	NA	NA	NA	NA	NA	NA	NA	-0.0945	NA	0.175	NA	-0.00666	NA	0.129	NA	0.0915	NA	0.0154	NA	0.462	NA	0.0559
		IFNAR2	rs12053666	21	34618439	G	A	R00 Abnormalities of heart beat	icd10-R00-both_sexes	0.284	0.283	NA	0.00287	0.0151	0.849	0.107	0.208	NA	0.369	NA	0.283	NA	0.194	NA	0.413	NA	0.282	NA	NA	NA	NA	NA	NA	NA	0.098	NA	-0.177	NA	0.00661	NA	0.128	NA	0.0915	NA	0.0154	NA	0.445	NA	0.0531
		IFNAR2	rs2834160	21	34620113	T	C	R00 Abnormalities of heart beat	icd10-R00-both_sexes	0.188	0.186	NA	0.0127	0.0175	0.467	0.534	0.208	NA	0.0521	NA	0.191	NA	0.182	NA	0.0529	NA	0.188	NA	NA	NA	NA	NA	NA	NA	0.155	NA	-0.06	NA	0.0109	NA	0.135	NA	0.198	NA	0.0177	NA	0.252	NA	0.761
		IFNAR2	rs2236757	21	34624917	A	G	R00 Abnormalities of heart beat	icd10-R00-both_sexes	0.718	0.718	NA	-0.00318	0.0151	0.834	0.108	0.789	NA	0.631	NA	0.718	NA	0.802	NA	0.588	NA	0.719	NA	NA	NA	NA	NA	NA	NA	-0.0936	NA	0.177	NA	-0.00699	NA	0.128	NA	0.0916	NA	0.0154	NA	0.464	NA	0.0527
		IFNAR2	rs11701402	21	34627774	C	G	R00 Abnormalities of heart beat	icd10-R00-both_sexes	0.688	0.686	NA	0.00631	0.0147	0.668	0.00207	0.469	NA	0.594	NA	0.693	NA	0.52	NA	0.526	NA	0.692	NA	NA	NA	NA	NA	NA	NA	-0.211	NA	0.263	NA	0.00369	NA	0.105	NA	0.0904	NA	0.015	NA	0.0444	NA	0.00368
		IFNAR2	rs2300371	21	34632241	C	T	R00 Abnormalities of heart beat	icd10-R00-both_sexes	0.279	0.279	NA	0.000786	0.0152	0.959	0.137	0.22	NA	0.367	NA	0.278	NA	0.209	NA	0.409	NA	0.277	NA	NA	NA	NA	NA	NA	NA	0.0774	NA	-0.171	NA	0.00455	NA	0.125	NA	0.0914	NA	0.0155	NA	0.536	NA	0.061
		IFNAR2	rs2239573	21	34638859	G	A	R00 Abnormalities of heart beat	icd10-R00-both_sexes	0.695	0.693	NA	0.00512	0.0148	0.729	0.963	0.453	NA	0.668	NA	0.699	NA	0.444	NA	0.664	NA	0.698	NA	NA	NA	NA	NA	NA	NA	0.0317	NA	0.0126	NA	0.00436	NA	0.103	NA	0.0952	NA	0.0151	NA	0.759	NA	0.895
		IFNAR2	rs4455239	21	34654034	T	C	R00 Abnormalities of heart beat	icd10-R00-both_sexes	0.446	0.445	NA	0.00497	0.0138	0.719	0.804	0.641	NA	0.386	NA	0.444	NA	0.63	NA	0.39	NA	0.443	NA	NA	NA	NA	NA	NA	NA	0.0653	NA	-0.0292	NA	0.00473	NA	0.109	NA	0.0943	NA	0.0141	NA	0.55	NA	0.757
		IFNAR2	rs2834173	21	34656070	T	C	R00 Abnormalities of heart beat	icd10-R00-both_sexes	0.453	0.452	NA	0.00602	0.0137	0.661	0.792	0.642	NA	0.403	NA	0.452	NA	0.626	NA	0.399	NA	0.451	NA	NA	NA	NA	NA	NA	NA	0.0783	NA	-0.00453	NA	0.00505	NA	0.108	NA	0.093	NA	0.014	NA	0.468	NA	0.961
		IFNAR2	rs8178528	21	34660980	A	G	R00 Abnormalities of heart beat	icd10-R00-both_sexes	0.527	0.528	NA	-0.00231	0.0138	0.867	0.8	0.322	NA	0.461	NA	0.532	NA	0.334	NA	0.446	NA	0.533	NA	NA	NA	NA	NA	NA	NA	-0.048	NA	0.0473	NA	-0.00274	NA	0.114	NA	0.093	NA	0.014	NA	0.673	NA	0.611
		IFNAR2	rs8178529	21	34660987	A	C	R00 Abnormalities of heart beat	icd10-R00-both_sexes	0.448	0.447	NA	0.00368	0.0137	0.788	0.932	0.357	NA	0.401	NA	0.45	NA	0.366	NA	0.399	NA	0.449	NA	NA	NA	NA	NA	NA	NA	-0.0345	NA	-0.0083	NA	0.00456	NA	0.111	NA	0.0926	NA	0.014	NA	0.755	NA	0.929
		IFNAR2	rs73363308	21	35464817	G	A	R00 Abnormalities of heart beat	icd10-R00-both_sexes	0.00483	0.00464	NA	0.0562	0.113	0.618	0.112	0.266	NA	2.27e-05	NA	0.000717	NA	0.267	NA	0.000461	NA	0.000502	NA	NA	NA	NA	NA	NA	NA	-0.00782	NA	-1.97	NA	0.557	NA	0.12	NA	3.35	NA	0.334	NA	0.948	NA	0.557
		IFNAR2	rs2284549	9	34618043	G	A	R04 Haemorrhage from respiratory passages	icd10-R04-both_sexes	0.0183	0.0207	NA	-0.156	0.547	0.775	0	0.0183	NA	NA	NA	NA	NA	0.0207	NA	NA	NA	NA	NA	NA	NA	NA	NA	NA	NA	-0.156	NA	NA	NA	NA	NA	0.547	NA	NA	NA	NA	NA	0.775	NA	NA
		ABO	rs62574564	9	136127811	G	A	R04 Haemorrhage from respiratory passages	icd10-R04-both_sexes	0.32	0.316	NA	0.0179	0.0212	0.397	0.447	0.109	NA	0.256	NA	0.324	NA	0.142	NA	0.259	NA	0.32	NA	NA	NA	NA	NA	NA	NA	-0.273	NA	0.00337	NA	0.0207	NA	0.231	NA	0.158	NA	0.0215	NA	0.237	NA	0.983
		ABO	rs8176719	9	136132908	T	TC	R04 Haemorrhage from respiratory passages	icd10-R04-both_sexes	0.33	0.341	NA	-0.037	0.0206	0.0724	0.845	0.274	NA	0.452	NA	0.328	NA	0.288	NA	0.439	NA	0.339	NA	NA	NA	NA	NA	NA	NA	-0.0564	NA	0.0392	NA	-0.0386	NA	0.172	NA	0.135	NA	0.021	NA	0.742	NA	0.772
		ABO	rs8176715	9	136133148	T	C	R04 Haemorrhage from respiratory passages	icd10-R04-both_sexes	0.546	0.558	NA	-0.0406	0.0197	0.0391	0.755	0.761	NA	0.639	NA	0.541	NA	0.786	NA	0.662	NA	0.552	NA	NA	NA	NA	NA	NA	NA	-0.15	NA	-0.108	NA	-0.0381	NA	0.193	NA	0.142	NA	0.02	NA	0.436	NA	0.449
		ABO	rs638756	9	136134472	C	A	R04 Haemorrhage from respiratory passages	icd10-R04-both_sexes	0.751	0.754	NA	-0.0118	0.0226	0.601	0.544	0.659	NA	0.813	NA	0.752	NA	0.647	NA	0.783	NA	0.755	NA	NA	NA	NA	NA	NA	NA	0.057	NA	0.152	NA	-0.0164	NA	0.163	NA	0.164	NA	0.023	NA	0.727	NA	0.353
		ABO	rs8176693	9	136137657	C	T	R04 Haemorrhage from respiratory passages	icd10-R04-both_sexes	0.0605	0.0654	NA	-0.0808	0.0396	0.0416	0.546	0.131	NA	0.23	NA	0.0558	NA	0.113	NA	0.25	NA	0.0608	NA	NA	NA	NA	NA	NA	NA	0.193	NA	-0.106	NA	-0.0863	NA	0.253	NA	0.155	NA	0.0415	NA	0.446	NA	0.493
		IFNAR2	rs2186277	21	34593122	T	C	R04 Haemorrhage from respiratory passages	icd10-R04-both_sexes	0.554	0.556	NA	-0.0108	0.0196	0.582	0.29	0.45	NA	0.566	NA	0.555	NA	0.465	NA	0.616	NA	0.556	NA	NA	NA	NA	NA	NA	NA	-0.0664	NA	-0.219	NA	-0.00554	NA	0.16	NA	0.137	NA	0.02	NA	0.677	NA	0.112
		IFNAR2	rs188401375	21	34602242	C	G	R04 Haemorrhage from respiratory passages	icd10-R04-both_sexes	0.0239	0.0218	NA	0.0985	0.0697	0.158	0.197	7.17e-05	NA	0.0131	NA	0.0242	NA	0.00187	NA	0.00708	NA	0.0221	NA	NA	NA	NA	NA	NA	NA	-1.19	NA	1.36	NA	0.0921	NA	2.12	NA	0.981	NA	0.0699	NA	0.575	NA	0.165
		IFNAR2	rs8127500	21	34611992	A	G	R04 Haemorrhage from respiratory passages	icd10-R04-both_sexes	0.564	0.565	NA	-0.00599	0.0196	0.76	0.238	0.535	NA	0.561	NA	0.565	NA	0.542	NA	0.614	NA	0.564	NA	NA	NA	NA	NA	NA	NA	-0.0351	NA	-0.233	NA	-0.000665	NA	0.159	NA	0.137	NA	0.02	NA	0.825	NA	0.0879
		IFNAR2	rs2284549	21	34618043	A	T	R04 Haemorrhage from respiratory passages	icd10-R04-both_sexes	0.716	0.717	NA	-0.00693	0.0216	0.748	0.488	0.78	NA	0.617	NA	0.717	NA	0.806	NA	0.589	NA	0.718	NA	NA	NA	NA	NA	NA	NA	-0.162	NA	0.115	NA	-0.00824	NA	0.197	NA	0.135	NA	0.022	NA	0.412	NA	0.396
		IFNAR2	rs12053666	21	34618439	G	A	R04 Haemorrhage from respiratory passages	icd10-R04-both_sexes	0.285	0.283	NA	0.00786	0.0216	0.716	0.488	0.22	NA	0.383	NA	0.284	NA	0.194	NA	0.412	NA	0.282	NA	NA	NA	NA	NA	NA	NA	0.16	NA	-0.115	NA	0.00925	NA	0.197	NA	0.135	NA	0.022	NA	0.416	NA	0.393
		IFNAR2	rs2834160	21	34620113	T	C	R04 Haemorrhage from respiratory passages	icd10-R04-both_sexes	0.186	0.186	NA	-0.000101	0.025	0.997	0.835	0.187	NA	0.0469	NA	0.189	NA	0.183	NA	0.0529	NA	0.189	NA	NA	NA	NA	NA	NA	NA	0.0272	NA	-0.169	NA	0.0008	NA	0.208	NA	0.288	NA	0.0253	NA	0.896	NA	0.558
		IFNAR2	rs2236757	21	34624917	A	G	R04 Haemorrhage from respiratory passages	icd10-R04-both_sexes	0.717	0.718	NA	-0.00271	0.0216	0.9	0.441	0.774	NA	0.619	NA	0.719	NA	0.802	NA	0.589	NA	0.719	NA	NA	NA	NA	NA	NA	NA	-0.175	NA	0.123	NA	-0.00388	NA	0.197	NA	0.135	NA	0.022	NA	0.372	NA	0.363
		IFNAR2	rs11701402	21	34627774	C	G	R04 Haemorrhage from respiratory passages	icd10-R04-both_sexes	0.686	0.686	NA	-0.00207	0.021	0.921	0.644	0.514	NA	0.557	NA	0.691	NA	0.518	NA	0.527	NA	0.692	NA	NA	NA	NA	NA	NA	NA	-0.00157	NA	0.121	NA	-0.00529	NA	0.161	NA	0.133	NA	0.0215	NA	0.992	NA	0.363
		IFNAR2	rs2300371	21	34632241	C	T	R04 Haemorrhage from respiratory passages	icd10-R04-both_sexes	0.279	0.279	NA	0.00264	0.0217	0.903	0.518	0.232	NA	0.378	NA	0.278	NA	0.209	NA	0.409	NA	0.277	NA	NA	NA	NA	NA	NA	NA	0.135	NA	-0.12	NA	0.0042	NA	0.192	NA	0.135	NA	0.0221	NA	0.481	NA	0.372
		IFNAR2	rs2239573	21	34638859	G	A	R04 Haemorrhage from respiratory passages	icd10-R04-both_sexes	0.702	0.693	NA	0.0395	0.0212	0.0618	0.362	0.5	NA	0.7	NA	0.705	NA	0.443	NA	0.664	NA	0.698	NA	NA	NA	NA	NA	NA	NA	0.232	NA	0.14	NA	0.0336	NA	0.16	NA	0.141	NA	0.0216	NA	0.147	NA	0.321
		IFNAR2	rs4455239	21	34654034	T	C	R04 Haemorrhage from respiratory passages	icd10-R04-both_sexes	0.447	0.445	NA	0.0126	0.0197	0.522	0.64	0.64	NA	0.368	NA	0.446	NA	0.63	NA	0.39	NA	0.443	NA	NA	NA	NA	NA	NA	NA	0.0414	NA	-0.115	NA	0.0149	NA	0.168	NA	0.139	NA	0.0201	NA	0.805	NA	0.406
		IFNAR2	rs2834173	21	34656070	T	C	R04 Haemorrhage from respiratory passages	icd10-R04-both_sexes	0.455	0.452	NA	0.014	0.0196	0.476	0.57	0.64	NA	0.375	NA	0.454	NA	0.627	NA	0.4	NA	0.45	NA	NA	NA	NA	NA	NA	NA	0.0541	NA	-0.126	NA	0.0164	NA	0.166	NA	0.137	NA	0.02	NA	0.745	NA	0.356
		IFNAR2	rs8178528	21	34660980	A	G	R04 Haemorrhage from respiratory passages	icd10-R04-both_sexes	0.529	0.528	NA	0.00767	0.0197	0.697	0.518	0.315	NA	0.421	NA	0.535	NA	0.334	NA	0.447	NA	0.532	NA	NA	NA	NA	NA	NA	NA	-0.0839	NA	-0.129	NA	0.0118	NA	0.174	NA	0.137	NA	0.02	NA	0.63	NA	0.346
		IFNAR2	rs8178529	21	34660987	A	C	R04 Haemorrhage from respiratory passages	icd10-R04-both_sexes	0.45	0.447	NA	0.0138	0.0196	0.481	0.624	0.355	NA	0.378	NA	0.453	NA	0.366	NA	0.399	NA	0.449	NA	NA	NA	NA	NA	NA	NA	-0.0445	NA	-0.108	NA	0.0172	NA	0.17	NA	0.136	NA	0.0199	NA	0.793	NA	0.429
		IFNAR2	rs73363308	21	35464817	G	A	R04 Haemorrhage from respiratory passages	icd10-R04-both_sexes	0.00493	0.00464	NA	0.105	0.173	0.543	0.794	0.282	NA	0	NA	0.000559	NA	0.267	NA	0.000454	NA	0.000507	NA	NA	NA	NA	NA	NA	NA	0.0879	NA	-2.05	NA	0.224	NA	0.185	NA	5.14	NA	0.487	NA	0.634	NA	0.69
		ABO	rs62574564	9	136127811	G	A	Rheumatic disease of the heart valves	phecode-394-both_sexes	0.325	0.316	NA	0.0437	0.0228	0.0548	0.187	0.196	NA	0.256	NA	0.328	NA	0.141	NA	0.259	NA	0.32	NA	NA	NA	NA	NA	NA	NA	0.536	NA	0.0226	NA	0.0405	NA	0.27	NA	0.171	NA	0.023	NA	0.0474	NA	0.895
		ABO	rs8176719	9	136132908	T	TC	Rheumatic disease of the heart valves	phecode-394-both_sexes	0.34	0.341	NA	0.00118	0.0222	0.958	0.0594	0.371	NA	0.402	NA	0.338	NA	0.287	NA	0.441	NA	0.339	NA	NA	NA	NA	NA	NA	NA	0.409	NA	-0.176	NA	0.000163	NA	0.199	NA	0.146	NA	0.0226	NA	0.0403	NA	0.229
		ABO	rs8176715	9	136133148	T	C	Rheumatic disease of the heart valves	phecode-394-both_sexes	0.559	0.558	NA	0.00796	0.0211	0.706	0.0877	0.871	NA	0.639	NA	0.552	NA	0.785	NA	0.663	NA	0.552	NA	NA	NA	NA	NA	NA	NA	0.48	NA	-0.0925	NA	0.00563	NA	0.224	NA	0.153	NA	0.0214	NA	0.0324	NA	0.546
		ABO	rs638756	9	136134472	C	A	Rheumatic disease of the heart valves	phecode-394-both_sexes	0.749	0.754	NA	-0.0265	0.0243	0.275	0.995	0.645	NA	0.784	NA	0.75	NA	0.647	NA	0.784	NA	0.755	NA	NA	NA	NA	NA	NA	NA	-0.00681	NA	-0.0284	NA	-0.0268	NA	0.19	NA	0.176	NA	0.0247	NA	0.971	NA	0.872
		ABO	rs8176693	9	136137657	C	T	Rheumatic disease of the heart valves	phecode-394-both_sexes	0.0603	0.0654	NA	-0.0786	0.0427	0.066	0.257	0.147	NA	0.258	NA	0.0548	NA	0.113	NA	0.25	NA	0.0608	NA	NA	NA	NA	NA	NA	NA	0.348	NA	0.0277	NA	-0.0965	NA	0.291	NA	0.165	NA	0.0448	NA	0.233	NA	0.867
		ABO	rs62574564	9	136127811	G	A	Heart valve disorders	phecode-395-both_sexes	0.323	0.316	NA	0.0316	0.0184	0.0856	0.107	0.195	NA	0.282	NA	0.326	NA	0.141	NA	0.259	NA	0.32	NA	NA	NA	NA	NA	NA	NA	0.481	NA	0.172	NA	0.0265	NA	0.246	NA	0.137	NA	0.0186	NA	0.0504	NA	0.21
		ABO	rs8176719	9	136132908	T	TC	Heart valve disorders	phecode-395-both_sexes	0.342	0.341	NA	0.00874	0.0179	0.626	0.0123	0.378	NA	0.393	NA	0.34	NA	0.287	NA	0.441	NA	0.339	NA	NA	NA	NA	NA	NA	NA	0.422	NA	-0.215	NA	0.00999	NA	0.182	NA	0.118	NA	0.0182	NA	0.0204	NA	0.0668
		ABO	rs8176715	9	136133148	T	C	Heart valve disorders	phecode-395-both_sexes	0.558	0.558	NA	0.00385	0.0171	0.822	0.424	0.833	NA	0.647	NA	0.552	NA	0.785	NA	0.663	NA	0.552	NA	NA	NA	NA	NA	NA	NA	0.251	NA	-0.0611	NA	0.00338	NA	0.206	NA	0.123	NA	0.0173	NA	0.223	NA	0.621
		ABO	rs638756	9	136134472	C	A	Heart valve disorders	phecode-395-both_sexes	0.752	0.754	NA	-0.0137	0.0197	0.486	0.695	0.655	NA	0.767	NA	0.753	NA	0.647	NA	0.784	NA	0.755	NA	NA	NA	NA	NA	NA	NA	0.0303	NA	-0.128	NA	-0.012	NA	0.174	NA	0.142	NA	0.02	NA	0.862	NA	0.364
		ABO	rs8176693	9	136137657	C	T	Heart valve disorders	phecode-395-both_sexes	0.0636	0.0654	NA	-0.0277	0.0345	0.423	0.42	0.136	NA	0.224	NA	0.0591	NA	0.113	NA	0.25	NA	0.0608	NA	NA	NA	NA	NA	NA	NA	0.211	NA	-0.153	NA	-0.0227	NA	0.265	NA	0.132	NA	0.0361	NA	0.426	NA	0.246
		ABO	rs62574564	9	136127811	G	A	Hypertensive chronic kidney disease	phecode-401.22-both_sexes	0.316	0.316	NA	-0.0102	0.0373	0.784	0.0383	0.0641	NA	0.269	NA	0.321	NA	0.145	NA	0.261	NA	0.32	NA	NA	NA	NA	NA	NA	NA	-0.712	NA	0.0438	NA	0.00063	NA	0.279	NA	0.177	NA	0.0385	NA	0.0105	NA	0.805
		ABO	rs8176719	9	136132908	T	TC	Hypertensive chronic kidney disease	phecode-401.22-both_sexes	0.343	0.341	NA	0.0262	0.0361	0.467	0.0414	0.395	NA	0.403	NA	0.342	NA	0.29	NA	0.442	NA	0.34	NA	NA	NA	NA	NA	NA	NA	0.515	NA	-0.114	NA	0.0191	NA	0.209	NA	0.151	NA	0.0377	NA	0.0137	NA	0.45
		ABO	rs8176715	9	136133148	T	C	Hypertensive chronic kidney disease	phecode-401.22-both_sexes	0.558	0.558	NA	-0.00707	0.0346	0.838	0.0357	0.706	NA	0.634	NA	0.554	NA	0.79	NA	0.665	NA	0.553	NA	NA	NA	NA	NA	NA	NA	-0.607	NA	-0.101	NA	0.0108	NA	0.243	NA	0.158	NA	0.0359	NA	0.0127	NA	0.523
		ABO	rs638756	9	136134472	C	A	Hypertensive chronic kidney disease	phecode-401.22-both_sexes	0.754	0.754	NA	0.0154	0.0395	0.696	0.0089	0.772	NA	0.765	NA	0.754	NA	0.642	NA	0.783	NA	0.755	NA	NA	NA	NA	NA	NA	NA	0.611	NA	-0.0736	NA	-0.00558	NA	0.199	NA	0.181	NA	0.0413	NA	0.00215	NA	0.685
		ABO	rs8176693	9	136137657	C	T	Hypertensive chronic kidney disease	phecode-401.22-both_sexes	0.0662	0.0656	NA	0.0314	0.0666	0.637	0.214	0.171	NA	0.24	NA	0.0614	NA	0.115	NA	0.25	NA	0.0613	NA	NA	NA	NA	NA	NA	NA	0.546	NA	-0.00667	NA	0.00713	NA	0.301	NA	0.172	NA	0.0744	NA	0.0696	NA	0.969
		ABO	rs62574564	9	136127811	G	A	Hypertensive heart and/or renal disease	phecode-401.2-both_sexes	0.316	0.316	NA	-0.0164	0.0344	0.632	0.051	0.0755	NA	0.252	NA	0.32	NA	0.145	NA	0.261	NA	0.32	NA	NA	NA	NA	NA	NA	NA	-0.599	NA	-0.0657	NA	-0.00187	NA	0.244	NA	0.166	NA	0.0355	NA	0.0141	NA	0.692
		ABO	rs8176719	9	136132908	T	TC	Hypertensive heart and/or renal disease	phecode-401.2-both_sexes	0.342	0.341	NA	0.0193	0.0332	0.562	0.239	0.353	NA	0.428	NA	0.34	NA	0.29	NA	0.442	NA	0.34	NA	NA	NA	NA	NA	NA	NA	0.321	NA	-0.00351	NA	0.00956	NA	0.182	NA	0.142	NA	0.0348	NA	0.0771	NA	0.98
		ABO	rs8176715	9	136133148	T	C	Hypertensive heart and/or renal disease	phecode-401.2-both_sexes	0.556	0.558	NA	-0.0171	0.0319	0.593	0.00938	0.696	NA	0.643	NA	0.552	NA	0.79	NA	0.665	NA	0.553	NA	NA	NA	NA	NA	NA	NA	-0.658	NA	-0.0558	NA	0.000184	NA	0.214	NA	0.149	NA	0.0331	NA	0.00207	NA	0.708
		ABO	rs638756	9	136134472	C	A	Hypertensive heart and/or renal disease	phecode-401.2-both_sexes	0.755	0.754	NA	0.024	0.0364	0.51	0.00881	0.76	NA	0.779	NA	0.755	NA	0.642	NA	0.783	NA	0.755	NA	NA	NA	NA	NA	NA	NA	0.547	NA	0.017	NA	-0.000783	NA	0.174	NA	0.17	NA	0.0381	NA	0.00166	NA	0.921
		ABO	rs8176693	9	136137657	C	T	Hypertensive heart and/or renal disease	phecode-401.2-both_sexes	0.0645	0.0656	NA	0.0196	0.0614	0.75	0.118	0.163	NA	0.261	NA	0.0593	NA	0.115	NA	0.25	NA	0.0613	NA	NA	NA	NA	NA	NA	NA	0.508	NA	0.115	NA	-0.0303	NA	0.265	NA	0.161	NA	0.0686	NA	0.0552	NA	0.478
		ABO	rs62574564	9	136127811	G	A	Unstable angina (intermediate coronary syndrome)	phecode-411.1-both_sexes	0.315	0.316	NA	-0.00333	0.0204	0.871	0.204	0.197	NA	0.266	NA	0.318	NA	0.141	NA	0.26	NA	0.32	NA	NA	NA	NA	NA	NA	NA	0.463	NA	0.045	NA	-0.00799	NA	0.273	NA	0.104	NA	0.0209	NA	0.0903	NA	0.665
		ABO	rs8176719	9	136132908	T	TC	Unstable angina (intermediate coronary syndrome)	phecode-411.1-both_sexes	0.349	0.34	NA	0.0542	0.0198	0.00631	0.883	0.293	NA	0.444	NA	0.348	NA	0.288	NA	0.44	NA	0.339	NA	NA	NA	NA	NA	NA	NA	0.0332	NA	0.0122	NA	0.0566	NA	0.206	NA	0.0887	NA	0.0205	NA	0.872	NA	0.891
		ABO	rs8176715	9	136133148	T	C	Unstable angina (intermediate coronary syndrome)	phecode-411.1-both_sexes	0.564	0.558	NA	0.0326	0.019	0.0851	0.437	0.844	NA	0.662	NA	0.557	NA	0.787	NA	0.664	NA	0.552	NA	NA	NA	NA	NA	NA	NA	0.321	NA	0.00218	NA	0.0319	NA	0.232	NA	0.0944	NA	0.0194	NA	0.166	NA	0.982
		ABO	rs638756	9	136134472	C	A	Unstable angina (intermediate coronary syndrome)	phecode-411.1-both_sexes	0.757	0.754	NA	0.0248	0.0218	0.255	0.421	0.595	NA	0.795	NA	0.759	NA	0.646	NA	0.782	NA	0.755	NA	NA	NA	NA	NA	NA	NA	-0.215	NA	0.0766	NA	0.0256	NA	0.196	NA	0.107	NA	0.0224	NA	0.273	NA	0.473
		ABO	rs8176693	9	136137657	C	T	Unstable angina (intermediate coronary syndrome)	phecode-411.1-both_sexes	0.0664	0.0652	NA	0.0246	0.0372	0.509	0.82	0.121	NA	0.265	NA	0.0615	NA	0.113	NA	0.249	NA	0.0608	NA	NA	NA	NA	NA	NA	NA	0.111	NA	0.0761	NA	0.0149	NA	0.305	NA	0.101	NA	0.0404	NA	0.715	NA	0.453
		ABO	rs62574564	9	136127811	G	A	Pulmonary heart disease	phecode-415-both_sexes	0.317	0.316	NA	0.00163	0.0211	0.939	0.848	0.146	NA	0.273	NA	0.32	NA	0.141	NA	0.258	NA	0.32	NA	NA	NA	NA	NA	NA	NA	0.0196	NA	0.137	NA	0.000398	NA	0.232	NA	0.238	NA	0.0213	NA	0.933	NA	0.566
		ABO	rs8176719	9	136132908	T	TC	Pulmonary heart disease	phecode-415-both_sexes	0.394	0.34	NA	0.256	0.0207	5.77e-35	0.0154	0.402	NA	0.394	NA	0.394	NA	0.286	NA	0.439	NA	0.339	NA	NA	NA	NA	NA	NA	NA	0.562	NA	-0.206	NA	0.256	NA	0.174	NA	0.201	NA	0.021	NA	0.00127	NA	0.307
		ABO	rs8176715	9	136133148	T	C	Pulmonary heart disease	phecode-415-both_sexes	0.594	0.557	NA	0.154	0.0196	3.75e-15	0.799	0.828	NA	0.697	NA	0.588	NA	0.785	NA	0.661	NA	0.552	NA	NA	NA	NA	NA	NA	NA	0.282	NA	0.172	NA	0.153	NA	0.193	NA	0.212	NA	0.0198	NA	0.144	NA	0.417
		ABO	rs638756	9	136134472	C	A	Pulmonary heart disease	phecode-415-both_sexes	0.774	0.754	NA	0.114	0.0226	4.57e-07	0.121	0.713	NA	0.74	NA	0.776	NA	0.646	NA	0.784	NA	0.755	NA	NA	NA	NA	NA	NA	NA	0.293	NA	-0.314	NA	0.114	NA	0.165	NA	0.244	NA	0.0229	NA	0.0762	NA	0.2
		ABO	rs8176693	9	136137657	C	T	Pulmonary heart disease	phecode-415-both_sexes	0.0763	0.0652	NA	0.198	0.0402	8.73e-07	0.378	0.141	NA	0.24	NA	0.0718	NA	0.112	NA	0.249	NA	0.0606	NA	NA	NA	NA	NA	NA	NA	0.324	NA	-0.095	NA	0.204	NA	0.256	NA	0.226	NA	0.0414	NA	0.205	NA	0.674
		ABO	rs62574564	9	136127811	G	A	Cardiomegaly	phecode-416-both_sexes	0.319	0.316	NA	0.0174	0.0252	0.49	0.134	0.166	NA	0.315	NA	0.321	NA	0.141	NA	0.258	NA	0.32	NA	NA	NA	NA	NA	NA	NA	0.242	NA	0.331	NA	0.0083	NA	0.21	NA	0.189	NA	0.0256	NA	0.251	NA	0.0798
		ABO	rs8176719	9	136132908	T	TC	Cardiomegaly	phecode-416-both_sexes	0.336	0.34	NA	-0.00152	0.0245	0.95	0.151	0.348	NA	0.433	NA	0.333	NA	0.286	NA	0.439	NA	0.339	NA	NA	NA	NA	NA	NA	NA	0.297	NA	0.0174	NA	-0.0097	NA	0.156	NA	0.161	NA	0.0251	NA	0.0569	NA	0.914
		ABO	rs8176715	9	136133148	T	C	Cardiomegaly	phecode-416-both_sexes	0.559	0.558	NA	0.0194	0.0234	0.408	0.338	0.819	NA	0.703	NA	0.552	NA	0.785	NA	0.661	NA	0.552	NA	NA	NA	NA	NA	NA	NA	0.156	NA	0.225	NA	0.0127	NA	0.176	NA	0.169	NA	0.0238	NA	0.377	NA	0.181
		ABO	rs638756	9	136134472	C	A	Cardiomegaly	phecode-416-both_sexes	0.748	0.754	NA	-0.0279	0.0267	0.297	0.235	0.662	NA	0.726	NA	0.75	NA	0.646	NA	0.784	NA	0.755	NA	NA	NA	NA	NA	NA	NA	0.068	NA	-0.33	NA	-0.025	NA	0.149	NA	0.192	NA	0.0275	NA	0.648	NA	0.0862
		ABO	rs8176693	9	136137657	C	T	Cardiomegaly	phecode-416-both_sexes	0.0621	0.0653	NA	-0.0425	0.047	0.366	0.235	0.128	NA	0.283	NA	0.0564	NA	0.112	NA	0.249	NA	0.0606	NA	NA	NA	NA	NA	NA	NA	0.132	NA	0.218	NA	-0.0699	NA	0.226	NA	0.184	NA	0.0497	NA	0.559	NA	0.237
		ABO	rs62574564	9	136127811	G	A	Precordial pain	phecode-418.1-both_sexes	0.322	0.316	NA	0.0303	0.0224	0.176	0.244	0.106	NA	0.263	NA	0.326	NA	0.144	NA	0.259	NA	0.32	NA	NA	NA	NA	NA	NA	NA	-0.336	NA	0.0496	NA	0.0336	NA	0.22	NA	0.124	NA	0.0229	NA	0.126	NA	0.69
		ABO	rs8176719	9	136132908	T	TC	Precordial pain	phecode-418.1-both_sexes	0.345	0.34	NA	0.0337	0.0217	0.121	0.94	0.283	NA	0.45	NA	0.344	NA	0.288	NA	0.441	NA	0.339	NA	NA	NA	NA	NA	NA	NA	-0.0198	NA	0.0207	NA	0.0352	NA	0.165	NA	0.107	NA	0.0224	NA	0.904	NA	0.846
		ABO	rs8176715	9	136133148	T	C	Precordial pain	phecode-418.1-both_sexes	0.568	0.557	NA	0.0497	0.0208	0.0167	0.294	0.76	NA	0.653	NA	0.563	NA	0.785	NA	0.665	NA	0.552	NA	NA	NA	NA	NA	NA	NA	-0.183	NA	-0.0497	NA	0.0563	NA	0.186	NA	0.113	NA	0.0213	NA	0.324	NA	0.659
		ABO	rs638756	9	136134472	C	A	Precordial pain	phecode-418.1-both_sexes	0.752	0.754	NA	-0.00694	0.0238	0.771	0.0466	0.722	NA	0.803	NA	0.751	NA	0.645	NA	0.783	NA	0.755	NA	NA	NA	NA	NA	NA	NA	0.35	NA	0.106	NA	-0.0197	NA	0.158	NA	0.128	NA	0.0245	NA	0.0271	NA	0.406
		ABO	rs8176693	9	136137657	C	T	Precordial pain	phecode-418.1-both_sexes	0.0631	0.0652	NA	-0.0403	0.041	0.325	0.381	0.13	NA	0.221	NA	0.0589	NA	0.114	NA	0.253	NA	0.0607	NA	NA	NA	NA	NA	NA	NA	0.16	NA	-0.171	NA	-0.0295	NA	0.24	NA	0.121	NA	0.0443	NA	0.505	NA	0.156
		ABO	rs62574564	9	136127811	G	A	Carditis	phecode-420-both_sexes	0.318	0.316	NA	0.0075	0.0294	0.799	0.618	0.115	NA	0.248	NA	0.322	NA	0.142	NA	0.259	NA	0.32	NA	NA	NA	NA	NA	NA	NA	-0.232	NA	-0.0247	NA	0.0116	NA	0.25	NA	0.211	NA	0.0299	NA	0.353	NA	0.907
		ABO	rs8176719	9	136132908	T	TC	Carditis	phecode-420-both_sexes	0.342	0.341	NA	0.0151	0.0286	0.598	0.129	0.366	NA	0.431	NA	0.34	NA	0.287	NA	0.439	NA	0.339	NA	NA	NA	NA	NA	NA	NA	0.376	NA	-0.069	NA	0.0082	NA	0.184	NA	0.18	NA	0.0293	NA	0.0415	NA	0.701
		ABO	rs8176715	9	136133148	T	C	Carditis	phecode-420-both_sexes	0.553	0.558	NA	-0.0141	0.0273	0.606	0.955	0.788	NA	0.647	NA	0.547	NA	0.786	NA	0.662	NA	0.552	NA	NA	NA	NA	NA	NA	NA	0.0227	NA	-0.0602	NA	-0.0137	NA	0.206	NA	0.189	NA	0.0279	NA	0.912	NA	0.75
		ABO	rs638756	9	136134472	C	A	Carditis	phecode-420-both_sexes	0.76	0.754	NA	0.0304	0.0313	0.33	0.745	0.683	NA	0.785	NA	0.76	NA	0.647	NA	0.784	NA	0.755	NA	NA	NA	NA	NA	NA	NA	0.152	NA	-0.0421	NA	0.028	NA	0.176	NA	0.219	NA	0.0321	NA	0.39	NA	0.847
		ABO	rs8176693	9	136137657	C	T	Carditis	phecode-420-both_sexes	0.0657	0.0654	NA	0.0144	0.0546	0.793	0.16	0.149	NA	0.308	NA	0.0592	NA	0.112	NA	0.248	NA	0.0607	NA	NA	NA	NA	NA	NA	NA	0.369	NA	0.266	NA	-0.0225	NA	0.27	NA	0.203	NA	0.058	NA	0.172	NA	0.191
		ABO	rs62574564	9	136127811	G	A	Bundle branch block	phecode-426.3-both_sexes	0.319	0.316	NA	0.017	0.0222	0.446	0.392	0.0979	NA	0.246	NA	0.324	NA	0.141	NA	0.258	NA	0.32	NA	NA	NA	NA	NA	NA	NA	-0.382	NA	-0.0254	NA	0.0201	NA	0.299	NA	0.161	NA	0.0225	NA	0.201	NA	0.874
		ABO	rs8176719	9	136132908	T	TC	Bundle branch block	phecode-426.3-both_sexes	0.348	0.34	NA	0.0341	0.0216	0.115	0.937	0.294	NA	0.462	NA	0.346	NA	0.287	NA	0.441	NA	0.339	NA	NA	NA	NA	NA	NA	NA	0.0415	NA	0.0827	NA	0.0327	NA	0.22	NA	0.137	NA	0.022	NA	0.851	NA	0.547
		ABO	rs8176715	9	136133148	T	C	Bundle branch block	phecode-426.3-both_sexes	0.561	0.558	NA	0.0171	0.0207	0.409	0.225	0.726	NA	0.669	NA	0.556	NA	0.786	NA	0.663	NA	0.552	NA	NA	NA	NA	NA	NA	NA	-0.406	NA	0.0473	NA	0.0195	NA	0.248	NA	0.143	NA	0.021	NA	0.101	NA	0.741
		ABO	rs638756	9	136134472	C	A	Bundle branch block	phecode-426.3-both_sexes	0.758	0.754	NA	0.0195	0.0238	0.411	0.722	0.677	NA	0.805	NA	0.759	NA	0.647	NA	0.784	NA	0.755	NA	NA	NA	NA	NA	NA	NA	0.141	NA	0.108	NA	0.016	NA	0.21	NA	0.164	NA	0.0242	NA	0.501	NA	0.509
		ABO	rs8176693	9	136137657	C	T	Bundle branch block	phecode-426.3-both_sexes	0.0678	0.0655	NA	0.0564	0.0418	0.177	0.583	0.118	NA	0.284	NA	0.0624	NA	0.113	NA	0.249	NA	0.0608	NA	NA	NA	NA	NA	NA	NA	0.0683	NA	0.211	NA	0.0439	NA	0.326	NA	0.155	NA	0.0438	NA	0.834	NA	0.173
		ABO	rs62574564	9	136127811	G	A	Cardiac conduction disorders	phecode-426-both_sexes	0.318	0.316	NA	0.0111	0.016	0.49	0.418	0.154	NA	0.28	NA	0.322	NA	0.141	NA	0.258	NA	0.32	NA	NA	NA	NA	NA	NA	NA	0.0888	NA	0.156	NA	0.00777	NA	0.215	NA	0.115	NA	0.0162	NA	0.68	NA	0.177
		ABO	rs8176719	9	136132908	T	TC	Cardiac conduction disorders	phecode-426-both_sexes	0.348	0.34	NA	0.0414	0.0156	0.00789	0.31	0.242	NA	0.443	NA	0.348	NA	0.287	NA	0.441	NA	0.339	NA	NA	NA	NA	NA	NA	NA	-0.202	NA	0.0178	NA	0.0443	NA	0.162	NA	0.0995	NA	0.0159	NA	0.213	NA	0.858
		ABO	rs8176715	9	136133148	T	C	Cardiac conduction disorders	phecode-426-both_sexes	0.562	0.558	NA	0.022	0.0149	0.139	0.101	0.727	NA	0.668	NA	0.557	NA	0.786	NA	0.663	NA	0.552	NA	NA	NA	NA	NA	NA	NA	-0.357	NA	0.046	NA	0.0242	NA	0.179	NA	0.104	NA	0.0151	NA	0.0456	NA	0.658
		ABO	rs638756	9	136134472	C	A	Cardiac conduction disorders	phecode-426-both_sexes	0.757	0.754	NA	0.0164	0.0171	0.338	0.904	0.65	NA	0.78	NA	0.758	NA	0.647	NA	0.784	NA	0.755	NA	NA	NA	NA	NA	NA	NA	0.0171	NA	-0.0363	NA	0.0175	NA	0.153	NA	0.119	NA	0.0174	NA	0.911	NA	0.76
		ABO	rs8176693	9	136137657	C	T	Cardiac conduction disorders	phecode-426-both_sexes	0.0662	0.0655	NA	0.0286	0.0301	0.342	0.438	0.0981	NA	0.271	NA	0.0613	NA	0.113	NA	0.249	NA	0.0608	NA	NA	NA	NA	NA	NA	NA	-0.135	NA	0.149	NA	0.022	NA	0.239	NA	0.113	NA	0.0315	NA	0.572	NA	0.186
		ABO	rs62574564	9	136127811	G	A	Atrial fibrillation and flutter	phecode-427.2-both_sexes	0.319	0.316	NA	0.0163	0.012	0.173	0.946	0.146	NA	0.247	NA	0.323	NA	0.141	NA	0.258	NA	0.32	NA	NA	NA	NA	NA	NA	NA	0.0605	NA	-0.0126	NA	0.0164	NA	0.191	NA	0.122	NA	0.012	NA	0.751	NA	0.917
		ABO	rs8176719	9	136132908	T	TC	Atrial fibrillation and flutter	phecode-427.2-both_sexes	0.342	0.34	NA	0.0175	0.0117	0.134	0.044	0.326	NA	0.397	NA	0.341	NA	0.287	NA	0.441	NA	0.339	NA	NA	NA	NA	NA	NA	NA	0.175	NA	-0.214	NA	0.0194	NA	0.14	NA	0.104	NA	0.0118	NA	0.212	NA	0.0396
		ABO	rs8176715	9	136133148	T	C	Atrial fibrillation and flutter	phecode-427.2-both_sexes	0.558	0.558	NA	0.0061	0.0111	0.583	0.0455	0.795	NA	0.604	NA	0.553	NA	0.786	NA	0.663	NA	0.552	NA	NA	NA	NA	NA	NA	NA	0.0352	NA	-0.262	NA	0.00881	NA	0.159	NA	0.109	NA	0.0112	NA	0.825	NA	0.0159
		ABO	rs638756	9	136134472	C	A	Atrial fibrillation and flutter	phecode-427.2-both_sexes	0.755	0.754	NA	0.00545	0.0128	0.67	0.617	0.671	NA	0.805	NA	0.756	NA	0.647	NA	0.784	NA	0.755	NA	NA	NA	NA	NA	NA	NA	0.0938	NA	0.095	NA	0.00367	NA	0.134	NA	0.125	NA	0.0129	NA	0.485	NA	0.447
		ABO	rs8176693	9	136137657	C	T	Atrial fibrillation and flutter	phecode-427.2-both_sexes	0.0637	0.0654	NA	-0.0204	0.0228	0.37	0.605	0.124	NA	0.231	NA	0.0592	NA	0.113	NA	0.249	NA	0.0608	NA	NA	NA	NA	NA	NA	NA	0.124	NA	-0.104	NA	-0.019	NA	0.206	NA	0.118	NA	0.0234	NA	0.547	NA	0.375
		ABO	rs62574564	9	136127811	G	A	Tachycardia NOS	phecode-427.7-both_sexes	0.318	0.316	NA	0.014	0.0278	0.616	0.717	0.141	NA	0.227	NA	0.323	NA	0.141	NA	0.258	NA	0.32	NA	NA	NA	NA	NA	NA	NA	0.0121	NA	-0.156	NA	0.017	NA	0.287	NA	0.21	NA	0.0282	NA	0.966	NA	0.458
		ABO	rs8176719	9	136132908	T	TC	Tachycardia NOS	phecode-427.7-both_sexes	0.332	0.34	NA	-0.0279	0.0271	0.302	0.879	0.309	NA	0.439	NA	0.33	NA	0.287	NA	0.441	NA	0.339	NA	NA	NA	NA	NA	NA	NA	0.0769	NA	-0.023	NA	-0.0299	NA	0.208	NA	0.18	NA	0.0276	NA	0.712	NA	0.898
		ABO	rs8176715	9	136133148	T	C	Tachycardia NOS	phecode-427.7-both_sexes	0.544	0.558	NA	-0.047	0.0258	0.0682	0.579	0.814	NA	0.631	NA	0.538	NA	0.786	NA	0.663	NA	0.552	NA	NA	NA	NA	NA	NA	NA	0.167	NA	-0.146	NA	-0.0478	NA	0.237	NA	0.19	NA	0.0262	NA	0.48	NA	0.441
		ABO	rs638756	9	136134472	C	A	Tachycardia NOS	phecode-427.7-both_sexes	0.758	0.754	NA	0.024	0.0296	0.417	0.655	0.664	NA	0.823	NA	0.758	NA	0.647	NA	0.784	NA	0.755	NA	NA	NA	NA	NA	NA	NA	0.0577	NA	0.217	NA	0.0195	NA	0.203	NA	0.216	NA	0.0302	NA	0.776	NA	0.316
		ABO	rs8176693	9	136137657	C	T	Tachycardia NOS	phecode-427.7-both_sexes	0.0627	0.0655	NA	-0.0437	0.052	0.401	0.874	0.0948	NA	0.231	NA	0.0586	NA	0.113	NA	0.249	NA	0.0608	NA	NA	NA	NA	NA	NA	NA	-0.167	NA	-0.106	NA	-0.0356	NA	0.312	NA	0.205	NA	0.0546	NA	0.592	NA	0.607
		ABO	rs62574564	9	136127811	G	A	Palpitations	phecode-427.9-both_sexes	0.315	0.316	NA	0.000942	0.0225	0.967	0.949	0.137	NA	0.248	NA	0.32	NA	0.141	NA	0.258	NA	0.32	NA	NA	NA	NA	NA	NA	NA	-0.0626	NA	0.00707	NA	0.00166	NA	0.199	NA	0.165	NA	0.0229	NA	0.754	NA	0.966
		ABO	rs8176719	9	136132908	T	TC	Palpitations	phecode-427.9-both_sexes	0.335	0.34	NA	-0.0185	0.0219	0.398	0.514	0.255	NA	0.423	NA	0.335	NA	0.287	NA	0.441	NA	0.339	NA	NA	NA	NA	NA	NA	NA	-0.142	NA	-0.127	NA	-0.013	NA	0.151	NA	0.14	NA	0.0224	NA	0.348	NA	0.363
		ABO	rs8176715	9	136133148	T	C	Palpitations	phecode-427.9-both_sexes	0.555	0.558	NA	-0.00562	0.0209	0.788	0.585	0.812	NA	0.645	NA	0.549	NA	0.786	NA	0.663	NA	0.552	NA	NA	NA	NA	NA	NA	NA	0.146	NA	-0.0804	NA	-0.00647	NA	0.168	NA	0.147	NA	0.0213	NA	0.386	NA	0.584
		ABO	rs638756	9	136134472	C	A	Palpitations	phecode-427.9-both_sexes	0.751	0.754	NA	-0.0174	0.0239	0.467	0.458	0.607	NA	0.773	NA	0.753	NA	0.647	NA	0.784	NA	0.755	NA	NA	NA	NA	NA	NA	NA	-0.159	NA	-0.137	NA	-0.0107	NA	0.142	NA	0.17	NA	0.0245	NA	0.263	NA	0.421
		ABO	rs8176693	9	136137657	C	T	Palpitations	phecode-427.9-both_sexes	0.0665	0.0655	NA	0.0117	0.0418	0.78	0.0683	0.0733	NA	0.227	NA	0.063	NA	0.113	NA	0.249	NA	0.0608	NA	NA	NA	NA	NA	NA	NA	-0.417	NA	-0.158	NA	0.0421	NA	0.221	NA	0.158	NA	0.0442	NA	0.0597	NA	0.318
		ABO	rs62574564	9	136127811	G	A	Heart failure NOS	phecode-428.2-both_sexes	0.316	0.316	NA	-0.00156	0.018	0.931	0.477	0.113	NA	0.251	NA	0.32	NA	0.142	NA	0.259	NA	0.32	NA	NA	NA	NA	NA	NA	NA	-0.25	NA	0.00137	NA	0.000344	NA	0.205	NA	0.112	NA	0.0184	NA	0.223	NA	0.99
		ABO	rs8176719	9	136132908	T	TC	Heart failure NOS	phecode-428.2-both_sexes	0.354	0.34	NA	0.0764	0.0175	1.32e-05	0.639	0.336	NA	0.459	NA	0.352	NA	0.287	NA	0.439	NA	0.339	NA	NA	NA	NA	NA	NA	NA	0.22	NA	0.0726	NA	0.0746	NA	0.153	NA	0.0953	NA	0.018	NA	0.15	NA	0.446
		ABO	rs8176715	9	136133148	T	C	Heart failure NOS	phecode-428.2-both_sexes	0.562	0.558	NA	0.0251	0.0168	0.135	0.114	0.743	NA	0.675	NA	0.556	NA	0.786	NA	0.661	NA	0.552	NA	NA	NA	NA	NA	NA	NA	-0.325	NA	0.0731	NA	0.0271	NA	0.173	NA	0.1	NA	0.0171	NA	0.0601	NA	0.467
		ABO	rs638756	9	136134472	C	A	Heart failure NOS	phecode-428.2-both_sexes	0.761	0.754	NA	0.0445	0.0192	0.0208	0.15	0.72	NA	0.792	NA	0.761	NA	0.645	NA	0.784	NA	0.755	NA	NA	NA	NA	NA	NA	NA	0.328	NA	0.0277	NA	0.0399	NA	0.147	NA	0.115	NA	0.0197	NA	0.0256	NA	0.81
		ABO	rs8176693	9	136137657	C	T	Heart failure NOS	phecode-428.2-both_sexes	0.0664	0.0653	NA	0.027	0.0334	0.419	0.34	0.108	NA	0.284	NA	0.0612	NA	0.113	NA	0.248	NA	0.0607	NA	NA	NA	NA	NA	NA	NA	-0.0843	NA	0.17	NA	0.0141	NA	0.223	NA	0.107	NA	0.0356	NA	0.705	NA	0.113
		ABO	rs62574564	9	136127811	G	A	Congestive heart failure; nonhypertensive	phecode-428-both_sexes	0.316	0.316	NA	-0.00144	0.0181	0.936	0.477	0.113	NA	0.251	NA	0.32	NA	0.142	NA	0.259	NA	0.32	NA	NA	NA	NA	NA	NA	NA	-0.25	NA	0.00137	NA	0.000472	NA	0.205	NA	0.112	NA	0.0184	NA	0.223	NA	0.99
		ABO	rs8176719	9	136132908	T	TC	Congestive heart failure; nonhypertensive	phecode-428-both_sexes	0.354	0.34	NA	0.0764	0.0176	1.37e-05	0.639	0.336	NA	0.459	NA	0.352	NA	0.287	NA	0.439	NA	0.339	NA	NA	NA	NA	NA	NA	NA	0.22	NA	0.0726	NA	0.0745	NA	0.153	NA	0.0953	NA	0.018	NA	0.15	NA	0.446
		ABO	rs8176715	9	136133148	T	C	Congestive heart failure; nonhypertensive	phecode-428-both_sexes	0.562	0.558	NA	0.0251	0.0168	0.134	0.114	0.743	NA	0.675	NA	0.556	NA	0.786	NA	0.661	NA	0.552	NA	NA	NA	NA	NA	NA	NA	-0.325	NA	0.0731	NA	0.0272	NA	0.173	NA	0.1	NA	0.0171	NA	0.0601	NA	0.467
		ABO	rs638756	9	136134472	C	A	Congestive heart failure; nonhypertensive	phecode-428-both_sexes	0.761	0.754	NA	0.0444	0.0193	0.0213	0.15	0.72	NA	0.792	NA	0.761	NA	0.645	NA	0.784	NA	0.755	NA	NA	NA	NA	NA	NA	NA	0.328	NA	0.0277	NA	0.0397	NA	0.147	NA	0.115	NA	0.0197	NA	0.0256	NA	0.81
		ABO	rs8176693	9	136137657	C	T	Congestive heart failure; nonhypertensive	phecode-428-both_sexes	0.0664	0.0653	NA	0.0269	0.0334	0.421	0.34	0.108	NA	0.284	NA	0.0612	NA	0.113	NA	0.248	NA	0.0607	NA	NA	NA	NA	NA	NA	NA	-0.0843	NA	0.17	NA	0.014	NA	0.223	NA	0.107	NA	0.0356	NA	0.705	NA	0.113
		ABO	rs62574564	9	136127811	G	A	Occlusion of cerebral arteries	phecode-433.2-both_sexes	0.318	0.316	NA	0.00747	0.021	0.722	0.468	0.131	NA	0.219	NA	0.323	NA	0.142	NA	0.259	NA	0.32	NA	NA	NA	NA	NA	NA	NA	-0.0668	NA	-0.194	NA	0.0113	NA	0.216	NA	0.172	NA	0.0213	NA	0.757	NA	0.26
		ABO	rs8176719	9	136132908	T	TC	Occlusion of cerebral arteries	phecode-433.2-both_sexes	0.349	0.341	NA	0.0558	0.0205	0.00644	0.221	0.337	NA	0.414	NA	0.348	NA	0.287	NA	0.439	NA	0.339	NA	NA	NA	NA	NA	NA	NA	0.231	NA	-0.142	NA	0.0568	NA	0.16	NA	0.146	NA	0.0208	NA	0.15	NA	0.332
		ABO	rs8176715	9	136133148	T	C	Occlusion of cerebral arteries	phecode-433.2-both_sexes	0.567	0.558	NA	0.0466	0.0195	0.0171	0.129	0.811	NA	0.609	NA	0.562	NA	0.786	NA	0.662	NA	0.552	NA	NA	NA	NA	NA	NA	NA	0.14	NA	-0.254	NA	0.0504	NA	0.18	NA	0.154	NA	0.0198	NA	0.435	NA	0.1
		ABO	rs638756	9	136134472	C	A	Occlusion of cerebral arteries	phecode-433.2-both_sexes	0.755	0.754	NA	0.0128	0.0224	0.566	0.462	0.689	NA	0.808	NA	0.755	NA	0.646	NA	0.784	NA	0.755	NA	NA	NA	NA	NA	NA	NA	0.179	NA	0.113	NA	0.0075	NA	0.153	NA	0.177	NA	0.0228	NA	0.243	NA	0.525
		ABO	rs8176693	9	136137657	C	T	Occlusion of cerebral arteries	phecode-433.2-both_sexes	0.0703	0.0654	NA	0.084	0.0394	0.033	0.509	0.138	NA	0.293	NA	0.0646	NA	0.113	NA	0.249	NA	0.0607	NA	NA	NA	NA	NA	NA	NA	0.26	NA	0.221	NA	0.0702	NA	0.235	NA	0.166	NA	0.0412	NA	0.269	NA	0.183
		ABO	rs62574564	9	136127811	G	A	Cerebral ischemia	phecode-433.3-both_sexes	0.314	0.316	NA	-0.00845	0.0203	0.677	0.433	0.111	NA	0.24	NA	0.319	NA	0.142	NA	0.259	NA	0.32	NA	NA	NA	NA	NA	NA	NA	-0.241	NA	-0.0867	NA	-0.00456	NA	0.198	NA	0.156	NA	0.0206	NA	0.223	NA	0.578
		ABO	rs8176719	9	136132908	T	TC	Cerebral ischemia	phecode-433.3-both_sexes	0.34	0.341	NA	0.0129	0.0198	0.515	0.312	0.292	NA	0.398	NA	0.34	NA	0.287	NA	0.439	NA	0.339	NA	NA	NA	NA	NA	NA	NA	0.0128	NA	-0.189	NA	0.0175	NA	0.147	NA	0.133	NA	0.0202	NA	0.931	NA	0.158
		ABO	rs8176715	9	136133148	T	C	Cerebral ischemia	phecode-433.3-both_sexes	0.556	0.558	NA	3.41e-05	0.0189	0.999	0.0633	0.766	NA	0.598	NA	0.552	NA	0.786	NA	0.662	NA	0.552	NA	NA	NA	NA	NA	NA	NA	-0.144	NA	-0.302	NA	0.00759	NA	0.165	NA	0.141	NA	0.0192	NA	0.382	NA	0.032
		ABO	rs638756	9	136134472	C	A	Cerebral ischemia	phecode-433.3-both_sexes	0.757	0.754	NA	0.0201	0.0216	0.353	0.304	0.695	NA	0.807	NA	0.757	NA	0.646	NA	0.784	NA	0.755	NA	NA	NA	NA	NA	NA	NA	0.21	NA	0.127	NA	0.0133	NA	0.14	NA	0.16	NA	0.0221	NA	0.133	NA	0.429
		ABO	rs8176693	9	136137657	C	T	Cerebral ischemia	phecode-433.3-both_sexes	0.0641	0.0654	NA	-0.0176	0.038	0.643	0.537	0.0937	NA	0.229	NA	0.0602	NA	0.113	NA	0.249	NA	0.0607	NA	NA	NA	NA	NA	NA	NA	-0.217	NA	-0.0983	NA	-0.00513	NA	0.215	NA	0.152	NA	0.0399	NA	0.313	NA	0.517
		ABO	rs62574564	9	136127811	G	A	Cerebrovascular disease	phecode-433-both_sexes	0.316	0.316	NA	-0.00197	0.0147	0.893	0.503	0.124	NA	0.236	NA	0.32	NA	0.142	NA	0.259	NA	0.32	NA	NA	NA	NA	NA	NA	NA	-0.125	NA	-0.101	NA	0.000743	NA	0.157	NA	0.117	NA	0.0149	NA	0.427	NA	0.384
		ABO	rs8176719	9	136132908	T	TC	Cerebrovascular disease	phecode-433-both_sexes	0.342	0.341	NA	0.0213	0.0143	0.137	0.445	0.298	NA	0.419	NA	0.341	NA	0.287	NA	0.439	NA	0.339	NA	NA	NA	NA	NA	NA	NA	0.0469	NA	-0.102	NA	0.0235	NA	0.116	NA	0.0993	NA	0.0146	NA	0.687	NA	0.303
		ABO	rs8176715	9	136133148	T	C	Cerebrovascular disease	phecode-433-both_sexes	0.56	0.558	NA	0.0151	0.0136	0.268	0.255	0.781	NA	0.63	NA	0.555	NA	0.786	NA	0.662	NA	0.552	NA	NA	NA	NA	NA	NA	NA	-0.0434	NA	-0.149	NA	0.0186	NA	0.13	NA	0.105	NA	0.0138	NA	0.739	NA	0.154
		ABO	rs638756	9	136134472	C	A	Cerebrovascular disease	phecode-433-both_sexes	0.755	0.754	NA	0.00918	0.0156	0.557	0.433	0.681	NA	0.797	NA	0.755	NA	0.646	NA	0.784	NA	0.755	NA	NA	NA	NA	NA	NA	NA	0.142	NA	0.0627	NA	0.00552	NA	0.112	NA	0.12	NA	0.0159	NA	0.203	NA	0.6
		ABO	rs8176693	9	136137657	C	T	Cerebrovascular disease	phecode-433-both_sexes	0.0661	0.0654	NA	0.016	0.0275	0.561	0.566	0.105	NA	0.27	NA	0.0612	NA	0.113	NA	0.249	NA	0.0607	NA	NA	NA	NA	NA	NA	NA	-0.0929	NA	0.112	NA	0.0129	NA	0.171	NA	0.113	NA	0.0288	NA	0.587	NA	0.322
		ABO	rs62574564	9	136127811	G	A	Peripheral vascular disease	phecode-443-both_sexes	0.314	0.316	NA	-0.00773	0.022	0.725	0.641	0.116	NA	0.248	NA	0.319	NA	0.142	NA	0.259	NA	0.32	NA	NA	NA	NA	NA	NA	NA	-0.246	NA	-0.0433	NA	-0.0054	NA	0.261	NA	0.171	NA	0.0222	NA	0.346	NA	0.8
		ABO	rs8176719	9	136132908	T	TC	Peripheral vascular disease	phecode-443-both_sexes	0.35	0.34	NA	0.0613	0.0214	0.00418	0.838	0.277	NA	0.46	NA	0.349	NA	0.288	NA	0.439	NA	0.339	NA	NA	NA	NA	NA	NA	NA	-0.0509	NA	0.0824	NA	0.0622	NA	0.195	NA	0.146	NA	0.0218	NA	0.794	NA	0.572
		ABO	rs8176715	9	136133148	T	C	Peripheral vascular disease	phecode-443-both_sexes	0.563	0.558	NA	0.0336	0.0204	0.0999	0.55	0.769	NA	0.639	NA	0.558	NA	0.785	NA	0.662	NA	0.552	NA	NA	NA	NA	NA	NA	NA	-0.098	NA	-0.104	NA	0.0372	NA	0.218	NA	0.154	NA	0.0207	NA	0.653	NA	0.499
		ABO	rs638756	9	136134472	C	A	Peripheral vascular disease	phecode-443-both_sexes	0.759	0.754	NA	0.0304	0.0234	0.194	0.678	0.669	NA	0.813	NA	0.759	NA	0.647	NA	0.783	NA	0.755	NA	NA	NA	NA	NA	NA	NA	0.0918	NA	0.172	NA	0.0268	NA	0.185	NA	0.176	NA	0.0238	NA	0.621	NA	0.329
		ABO	rs8176693	9	136137657	C	T	Peripheral vascular disease	phecode-443-both_sexes	0.0714	0.0653	NA	0.105	0.0412	0.011	0.754	0.139	NA	0.278	NA	0.0659	NA	0.113	NA	0.249	NA	0.0607	NA	NA	NA	NA	NA	NA	NA	0.303	NA	0.147	NA	0.0975	NA	0.288	NA	0.166	NA	0.043	NA	0.294	NA	0.376
		ABO	rs62574564	9	136127811	G	A	Phlebitis and thrombophlebitis	phecode-451-both_sexes	0.31	0.316	NA	-0.0292	0.0223	0.191	0.709	0.124	NA	0.258	NA	0.314	NA	0.141	NA	0.258	NA	0.32	NA	NA	NA	NA	NA	NA	NA	-0.208	NA	0.021	NA	-0.0279	NA	0.223	NA	0.234	NA	0.0226	NA	0.353	NA	0.928
		ABO	rs8176719	9	136132908	T	TC	Phlebitis and thrombophlebitis	phecode-451-both_sexes	0.415	0.341	NA	0.343	0.0221	2.08e-54	0.124	0.301	NA	0.472	NA	0.415	NA	0.289	NA	0.439	NA	0.339	NA	NA	NA	NA	NA	NA	NA	0.054	NA	0.14	NA	0.351	NA	0.167	NA	0.199	NA	0.0224	NA	0.746	NA	0.482
		ABO	rs8176715	9	136133148	T	C	Phlebitis and thrombophlebitis	phecode-451-both_sexes	0.6	0.558	NA	0.178	0.0208	1.21e-17	0.466	0.773	NA	0.69	NA	0.595	NA	0.786	NA	0.662	NA	0.552	NA	NA	NA	NA	NA	NA	NA	-0.0486	NA	0.142	NA	0.181	NA	0.186	NA	0.209	NA	0.021	NA	0.794	NA	0.499
		ABO	rs638756	9	136134472	C	A	Phlebitis and thrombophlebitis	phecode-451-both_sexes	0.788	0.754	NA	0.185	0.024	1.64e-14	0.984	0.688	NA	0.811	NA	0.789	NA	0.646	NA	0.784	NA	0.755	NA	NA	NA	NA	NA	NA	NA	0.171	NA	0.147	NA	0.185	NA	0.16	NA	0.24	NA	0.0245	NA	0.284	NA	0.54
		ABO	rs8176693	9	136137657	C	T	Phlebitis and thrombophlebitis	phecode-451-both_sexes	0.087	0.0654	NA	0.372	0.0436	1.51e-17	0.399	0.164	NA	0.274	NA	0.0818	NA	0.114	NA	0.249	NA	0.0608	NA	NA	NA	NA	NA	NA	NA	0.542	NA	0.111	NA	0.377	NA	0.245	NA	0.225	NA	0.0452	NA	0.0272	NA	0.622
		ABO	rs62574564	9	136127811	G	A	Varicose veins of lower extremity	phecode-454.1-both_sexes	0.313	0.316	NA	-0.0128	0.0141	0.364	0.384	0.118	NA	0.232	NA	0.318	NA	0.141	NA	0.258	NA	0.32	NA	NA	NA	NA	NA	NA	NA	-0.254	NA	-0.12	NA	-0.0105	NA	0.223	NA	0.127	NA	0.0143	NA	0.253	NA	0.345
		ABO	rs8176719	9	136132908	T	TC	Varicose veins of lower extremity	phecode-454.1-both_sexes	0.349	0.341	NA	0.0511	0.0138	0.000213	0.114	0.348	NA	0.495	NA	0.346	NA	0.289	NA	0.439	NA	0.339	NA	NA	NA	NA	NA	NA	NA	0.284	NA	0.214	NA	0.0468	NA	0.166	NA	0.108	NA	0.014	NA	0.0873	NA	0.0475
		ABO	rs8176715	9	136133148	T	C	Varicose veins of lower extremity	phecode-454.1-both_sexes	0.562	0.558	NA	0.0231	0.0131	0.0789	0.574	0.759	NA	0.684	NA	0.556	NA	0.786	NA	0.662	NA	0.552	NA	NA	NA	NA	NA	NA	NA	-0.122	NA	0.103	NA	0.0227	NA	0.186	NA	0.114	NA	0.0133	NA	0.509	NA	0.364
		ABO	rs638756	9	136134472	C	A	Varicose veins of lower extremity	phecode-454.1-both_sexes	0.76	0.754	NA	0.0361	0.0151	0.0167	0.0139	0.758	NA	0.81	NA	0.759	NA	0.646	NA	0.784	NA	0.755	NA	NA	NA	NA	NA	NA	NA	0.486	NA	0.133	NA	0.0307	NA	0.16	NA	0.131	NA	0.0153	NA	0.00242	NA	0.311
		ABO	rs8176693	9	136137657	C	T	Varicose veins of lower extremity	phecode-454.1-both_sexes	0.0693	0.0654	NA	0.0544	0.0266	0.0406	0.475	0.119	NA	0.287	NA	0.064	NA	0.114	NA	0.249	NA	0.0608	NA	NA	NA	NA	NA	NA	NA	0.0798	NA	0.2	NA	0.0469	NA	0.245	NA	0.123	NA	0.0274	NA	0.744	NA	0.104
		ABO	rs62574564	9	136127811	G	A	Varicose veins	phecode-454-both_sexes	0.313	0.316	NA	-0.0144	0.0138	0.298	0.382	0.116	NA	0.232	NA	0.318	NA	0.141	NA	0.258	NA	0.32	NA	NA	NA	NA	NA	NA	NA	-0.251	NA	-0.117	NA	-0.0121	NA	0.212	NA	0.126	NA	0.0139	NA	0.237	NA	0.355
		ABO	rs8176719	9	136132908	T	TC	Varicose veins	phecode-454-both_sexes	0.349	0.341	NA	0.0518	0.0135	0.000125	0.137	0.342	NA	0.495	NA	0.346	NA	0.289	NA	0.439	NA	0.339	NA	NA	NA	NA	NA	NA	NA	0.25	NA	0.215	NA	0.0477	NA	0.158	NA	0.107	NA	0.0137	NA	0.112	NA	0.0453
		ABO	rs8176715	9	136133148	T	C	Varicose veins	phecode-454-both_sexes	0.562	0.558	NA	0.024	0.0128	0.0622	0.753	0.776	NA	0.683	NA	0.556	NA	0.786	NA	0.662	NA	0.552	NA	NA	NA	NA	NA	NA	NA	-0.0284	NA	0.102	NA	0.0232	NA	0.177	NA	0.113	NA	0.013	NA	0.872	NA	0.367
		ABO	rs638756	9	136134472	C	A	Varicose veins	phecode-454-both_sexes	0.76	0.754	NA	0.0355	0.0148	0.0161	0.0385	0.74	NA	0.81	NA	0.759	NA	0.646	NA	0.784	NA	0.755	NA	NA	NA	NA	NA	NA	NA	0.403	NA	0.135	NA	0.0307	NA	0.152	NA	0.13	NA	0.0149	NA	0.00815	NA	0.298
		ABO	rs8176693	9	136137657	C	T	Varicose veins	phecode-454-both_sexes	0.0692	0.0654	NA	0.0513	0.026	0.0481	0.556	0.123	NA	0.282	NA	0.0639	NA	0.114	NA	0.249	NA	0.0608	NA	NA	NA	NA	NA	NA	NA	0.11	NA	0.176	NA	0.0446	NA	0.232	NA	0.122	NA	0.0268	NA	0.634	NA	0.149
		ABO	rs62574564	9	136127811	G	A	Hypotension NOS	phecode-458.9-both_sexes	0.318	0.316	NA	0.0075	0.0182	0.681	0.411	0.121	NA	0.285	NA	0.322	NA	0.142	NA	0.259	NA	0.32	NA	NA	NA	NA	NA	NA	NA	-0.157	NA	0.159	NA	0.00571	NA	0.232	NA	0.135	NA	0.0184	NA	0.498	NA	0.238
		ABO	rs8176719	9	136132908	T	TC	Hypotension NOS	phecode-458.9-both_sexes	0.338	0.339	NA	0.00504	0.0178	0.777	0.939	0.28	NA	0.433	NA	0.337	NA	0.286	NA	0.44	NA	0.338	NA	NA	NA	NA	NA	NA	NA	-0.036	NA	-0.0247	NA	0.00622	NA	0.172	NA	0.116	NA	0.0181	NA	0.835	NA	0.831
		ABO	rs8176715	9	136133148	T	C	Hypotension NOS	phecode-458.9-both_sexes	0.558	0.557	NA	0.012	0.0169	0.48	0.293	0.745	NA	0.661	NA	0.553	NA	0.786	NA	0.662	NA	0.551	NA	NA	NA	NA	NA	NA	NA	-0.288	NA	-0.00319	NA	0.0146	NA	0.193	NA	0.121	NA	0.0172	NA	0.136	NA	0.979
		ABO	rs638756	9	136134472	C	A	Hypotension NOS	phecode-458.9-both_sexes	0.753	0.754	NA	-0.00268	0.0194	0.891	0.321	0.696	NA	0.77	NA	0.753	NA	0.645	NA	0.784	NA	0.755	NA	NA	NA	NA	NA	NA	NA	0.231	NA	-0.0704	NA	-0.00468	NA	0.164	NA	0.138	NA	0.0198	NA	0.16	NA	0.611
		ABO	rs8176693	9	136137657	C	T	Hypotension NOS	phecode-458.9-both_sexes	0.0645	0.0652	NA	-0.0028	0.0343	0.935	0.802	0.113	NA	0.232	NA	0.0602	NA	0.113	NA	0.25	NA	0.0605	NA	NA	NA	NA	NA	NA	NA	0.00615	NA	-0.0871	NA	0.00329	NA	0.252	NA	0.131	NA	0.0359	NA	0.981	NA	0.508
		ABO	rs62574564	9	136127811	G	A	Hypotension	phecode-458-both_sexes	0.316	0.316	NA	0.00024	0.0169	0.989	0.701	0.131	NA	0.273	NA	0.32	NA	0.142	NA	0.259	NA	0.32	NA	NA	NA	NA	NA	NA	NA	-0.0885	NA	0.0912	NA	-0.000918	NA	0.215	NA	0.124	NA	0.0171	NA	0.681	NA	0.463
		ABO	rs8176719	9	136132908	T	TC	Hypotension	phecode-458-both_sexes	0.34	0.339	NA	0.0145	0.0164	0.377	0.965	0.284	NA	0.438	NA	0.339	NA	0.286	NA	0.44	NA	0.338	NA	NA	NA	NA	NA	NA	NA	-0.0173	NA	-0.00374	NA	0.0153	NA	0.161	NA	0.107	NA	0.0167	NA	0.914	NA	0.972
		ABO	rs8176715	9	136133148	T	C	Hypotension	phecode-458-both_sexes	0.557	0.557	NA	0.0066	0.0157	0.674	0.504	0.763	NA	0.648	NA	0.552	NA	0.786	NA	0.662	NA	0.551	NA	NA	NA	NA	NA	NA	NA	-0.166	NA	-0.0651	NA	0.00939	NA	0.18	NA	0.112	NA	0.0159	NA	0.355	NA	0.56
		ABO	rs638756	9	136134472	C	A	Hypotension	phecode-458-both_sexes	0.755	0.754	NA	0.0102	0.018	0.572	0.532	0.686	NA	0.786	NA	0.756	NA	0.645	NA	0.784	NA	0.755	NA	NA	NA	NA	NA	NA	NA	0.179	NA	0.0258	NA	0.00741	NA	0.153	NA	0.128	NA	0.0183	NA	0.241	NA	0.84
		ABO	rs8176693	9	136137657	C	T	Hypotension	phecode-458-both_sexes	0.0642	0.0652	NA	-0.00714	0.0317	0.822	0.454	0.0982	NA	0.224	NA	0.0603	NA	0.113	NA	0.25	NA	0.0605	NA	NA	NA	NA	NA	NA	NA	-0.147	NA	-0.133	NA	0.00516	NA	0.235	NA	0.121	NA	0.0332	NA	0.532	NA	0.27
		CCR1	rs33805	3	45327512	C	T	Macular degeneration (senile) of retina NOS	phecode-362.29-both_sexes	0.677	0.68	NA	-0.00821	0.0264	0.756	0.0241	0.206	NA	0.666	NA	0.684	NA	0.143	NA	0.609	NA	0.689	NA	NA	NA	NA	NA	NA	NA	0.667	NA	0.236	NA	-0.0204	NA	0.304	NA	0.16	NA	0.0269	NA	0.0285	NA	0.14
		CCR1	rs62242404	3	45331927	T	G	Macular degeneration (senile) of retina NOS	phecode-362.29-both_sexes	0.0079	0.00943	NA	-0.154	0.132	0.242	1	NA	NA	0.000108	NA	0.0079	NA	NA	NA	0.00521	NA	0.00943	NA	NA	NA	NA	NA	NA	NA	NA	NA	-1.42	NA	-0.154	NA	NA	NA	1.36	NA	0.132	NA	NA	NA	0.299
		CCR1	rs145386897	3	46182203	T	C	Macular degeneration (senile) of retina NOS	phecode-362.29-both_sexes	0.0816	0.0793	NA	0.0277	0.045	0.539	0.973	0.0997	NA	0.274	NA	0.0773	NA	0.0969	NA	0.264	NA	0.0752	NA	NA	NA	NA	NA	NA	NA	-0.00684	NA	-0.00686	NA	0.0309	NA	0.339	NA	0.172	NA	0.0471	NA	0.984	NA	0.968
		CCR1	rs34611049	3	46240826	A	T	Macular degeneration (senile) of retina NOS	phecode-362.29-both_sexes	0.0893	0.0873	NA	0.0206	0.0433	0.635	0.981	0.351	NA	0.275	NA	0.0814	NA	0.343	NA	0.267	NA	0.0796	NA	NA	NA	NA	NA	NA	NA	0.0163	NA	-0.0118	NA	0.0231	NA	0.208	NA	0.172	NA	0.0458	NA	0.938	NA	0.945
		CCR1	rs13095940	3	46246816	A	G	Macular degeneration (senile) of retina NOS	phecode-362.29-both_sexes	0.0808	0.079	NA	0.0222	0.0454	0.626	0.901	0.00999	NA	0.275	NA	0.0768	NA	0.00556	NA	0.264	NA	0.0751	NA	NA	NA	NA	NA	NA	NA	0.674	NA	0.00144	NA	0.0237	NA	1.32	NA	0.172	NA	0.0471	NA	0.611	NA	0.993
		CCR1	rs13092160	3	46254791	T	C	Macular degeneration (senile) of retina NOS	phecode-362.29-both_sexes	0.0819	0.0802	NA	0.0199	0.0448	0.657	0.974	0.129	NA	0.275	NA	0.0772	NA	0.13	NA	0.267	NA	0.0755	NA	NA	NA	NA	NA	NA	NA	0.00818	NA	-0.0172	NA	0.023	NA	0.308	NA	0.172	NA	0.047	NA	0.979	NA	0.92
		CCR1	rs33805	3	45327512	C	T	Degeneration of macula and posterior pole of retina	phecode-362.2-both_sexes	0.677	0.68	NA	-0.00828	0.0264	0.754	0.024	0.206	NA	0.666	NA	0.684	NA	0.143	NA	0.609	NA	0.689	NA	NA	NA	NA	NA	NA	NA	0.667	NA	0.236	NA	-0.0204	NA	0.304	NA	0.16	NA	0.0268	NA	0.0285	NA	0.14
		CCR1	rs62242404	3	45331927	T	G	Degeneration of macula and posterior pole of retina	phecode-362.2-both_sexes	0.0079	0.00943	NA	-0.155	0.132	0.24	0	NA	NA	0.000108	NA	0.0079	NA	NA	NA	0.00521	NA	0.00943	NA	NA	NA	NA	NA	NA	NA	NA	NA	-1.42	NA	-0.155	NA	NA	NA	1.36	NA	0.132	NA	NA	NA	0.299
		CCR1	rs145386897	3	46182203	T	C	Degeneration of macula and posterior pole of retina	phecode-362.2-both_sexes	0.0816	0.0793	NA	0.0266	0.0449	0.553	0.974	0.0997	NA	0.274	NA	0.0773	NA	0.0969	NA	0.264	NA	0.0752	NA	NA	NA	NA	NA	NA	NA	-0.00684	NA	-0.00686	NA	0.0298	NA	0.339	NA	0.172	NA	0.047	NA	0.984	NA	0.968
		CCR1	rs34611049	3	46240826	A	T	Degeneration of macula and posterior pole of retina	phecode-362.2-both_sexes	0.0892	0.0873	NA	0.0196	0.0432	0.651	0.982	0.351	NA	0.275	NA	0.0813	NA	0.343	NA	0.267	NA	0.0796	NA	NA	NA	NA	NA	NA	NA	0.0163	NA	-0.0118	NA	0.0219	NA	0.208	NA	0.172	NA	0.0457	NA	0.938	NA	0.945
		CCR1	rs13095940	3	46246816	A	G	Degeneration of macula and posterior pole of retina	phecode-362.2-both_sexes	0.0807	0.079	NA	0.0211	0.0453	0.641	0.906	0.00999	NA	0.275	NA	0.0767	NA	0.00556	NA	0.264	NA	0.0751	NA	NA	NA	NA	NA	NA	NA	0.674	NA	0.00145	NA	0.0226	NA	1.32	NA	0.172	NA	0.047	NA	0.611	NA	0.993
		CCR1	rs13092160	3	46254791	T	C	Degeneration of macula and posterior pole of retina	phecode-362.2-both_sexes	0.0819	0.0802	NA	0.0189	0.0448	0.673	0.976	0.129	NA	0.275	NA	0.0771	NA	0.13	NA	0.267	NA	0.0755	NA	NA	NA	NA	NA	NA	NA	0.00818	NA	-0.0172	NA	0.0218	NA	0.308	NA	0.172	NA	0.0469	NA	0.979	NA	0.92
		CCR1	rs33805	3	45327512	C	T	Hereditary retinal dystrophies	phecode-362.7-both_sexes	0.678	0.679	NA	-0.00853	0.0344	0.804	0.462	0.17	NA	0.598	NA	0.687	NA	0.143	NA	0.609	NA	0.689	NA	NA	NA	NA	NA	NA	NA	0.244	NA	-0.0807	NA	-0.00812	NA	0.232	NA	0.12	NA	0.0364	NA	0.293	NA	0.502
		CCR1	rs62242404	3	45331927	T	G	Hereditary retinal dystrophies	phecode-362.7-both_sexes	0.00983	0.00943	NA	0.0473	0.177	0.789	1	NA	NA	0.00467	NA	0.00983	NA	NA	NA	0.00521	NA	0.00943	NA	NA	NA	NA	NA	NA	NA	NA	NA	0.0125	NA	0.0473	NA	NA	NA	0.99	NA	0.177	NA	NA	NA	0.99
		CCR1	rs145386897	3	46182203	T	C	Hereditary retinal dystrophies	phecode-362.7-both_sexes	0.0792	0.0794	NA	0.00971	0.0559	0.862	0.721	0.0978	NA	0.297	NA	0.0743	NA	0.0969	NA	0.264	NA	0.0752	NA	NA	NA	NA	NA	NA	NA	-0.0178	NA	0.104	NA	-0.0116	NA	0.267	NA	0.13	NA	0.0637	NA	0.947	NA	0.421
		CCR1	rs34611049	3	46240826	A	T	Hereditary retinal dystrophies	phecode-362.7-both_sexes	0.0864	0.0874	NA	-0.0144	0.0529	0.786	0.36	0.296	NA	0.297	NA	0.0787	NA	0.343	NA	0.267	NA	0.0796	NA	NA	NA	NA	NA	NA	NA	-0.203	NA	0.0931	NA	-0.0115	NA	0.162	NA	0.129	NA	0.0621	NA	0.211	NA	0.472
		CCR1	rs13095940	3	46246816	A	G	Hereditary retinal dystrophies	phecode-362.7-both_sexes	0.0795	0.079	NA	0.0197	0.0572	0.731	0.418	0.00584	NA	0.298	NA	0.0749	NA	0.00556	NA	0.264	NA	0.0751	NA	NA	NA	NA	NA	NA	NA	-0.0202	NA	0.114	NA	-0.00308	NA	1.06	NA	0.13	NA	0.0638	NA	0.985	NA	0.38
		CCR1	rs13092160	3	46254791	T	C	Hereditary retinal dystrophies	phecode-362.7-both_sexes	0.0795	0.0802	NA	-0.0207	0.0556	0.71	0.0386	0.0652	NA	0.296	NA	0.0752	NA	0.13	NA	0.267	NA	0.0755	NA	NA	NA	NA	NA	NA	NA	-0.608	NA	0.0818	NA	-0.00526	NA	0.243	NA	0.13	NA	0.0636	NA	0.0125	NA	0.528
		CCR1	rs33805	3	45327512	C	T	Other retinal disorders	phecode-362-both_sexes	0.675	0.68	NA	-0.0167	0.0186	0.371	0.0833	0.186	NA	0.615	NA	0.684	NA	0.143	NA	0.609	NA	0.689	NA	NA	NA	NA	NA	NA	NA	0.381	NA	0.00848	NA	-0.0222	NA	0.181	NA	0.0921	NA	0.0191	NA	0.0356	NA	0.927
		CCR1	rs62242404	3	45331927	T	G	Other retinal disorders	phecode-362-both_sexes	0.00848	0.00943	NA	-0.0967	0.0935	0.301	1	NA	NA	0.00445	NA	0.00848	NA	NA	NA	0.00521	NA	0.00943	NA	NA	NA	NA	NA	NA	NA	NA	NA	-0.124	NA	-0.0967	NA	NA	NA	0.728	NA	0.0935	NA	NA	NA	0.865
		CCR1	rs145386897	3	46182203	T	C	Other retinal disorders	phecode-362-both_sexes	0.0781	0.0794	NA	-0.0173	0.0314	0.581	0.78	0.0906	NA	0.281	NA	0.0736	NA	0.0969	NA	0.264	NA	0.0752	NA	NA	NA	NA	NA	NA	NA	-0.103	NA	0.0382	NA	-0.0215	NA	0.21	NA	0.0993	NA	0.0335	NA	0.622	NA	0.7
		CCR1	rs34611049	3	46240826	A	T	Other retinal disorders	phecode-362-both_sexes	0.0859	0.0874	NA	-0.0196	0.0301	0.514	0.753	0.323	NA	0.281	NA	0.0781	NA	0.343	NA	0.267	NA	0.0796	NA	NA	NA	NA	NA	NA	NA	-0.0917	NA	0.0298	NA	-0.0203	NA	0.128	NA	0.099	NA	0.0326	NA	0.473	NA	0.763
		CCR1	rs13095940	3	46246816	A	G	Other retinal disorders	phecode-362-both_sexes	0.0777	0.079	NA	-0.0159	0.0318	0.616	0.483	0.00705	NA	0.282	NA	0.0734	NA	0.00556	NA	0.264	NA	0.0751	NA	NA	NA	NA	NA	NA	NA	0.257	NA	0.0501	NA	-0.0235	NA	0.837	NA	0.0993	NA	0.0335	NA	0.759	NA	0.614
		CCR1	rs13092160	3	46254791	T	C	Other retinal disorders	phecode-362-both_sexes	0.0782	0.0802	NA	-0.0279	0.0313	0.372	0.286	0.0954	NA	0.282	NA	0.0737	NA	0.13	NA	0.267	NA	0.0755	NA	NA	NA	NA	NA	NA	NA	-0.306	NA	0.0313	NA	-0.026	NA	0.19	NA	0.0992	NA	0.0335	NA	0.107	NA	0.753
		CCR1	rs33805	3	45327512	C	T	Primary open angle glaucoma	phecode-365.11-both_sexes	0.664	0.68	NA	-0.0761	0.0388	0.0498	0.418	0.108	NA	0.543	NA	0.675	NA	0.143	NA	0.609	NA	0.689	NA	NA	NA	NA	NA	NA	NA	-0.191	NA	-0.329	NA	-0.0641	NA	0.258	NA	0.209	NA	0.0399	NA	0.46	NA	0.116
		CCR1	rs62242404	3	45331927	T	G	Primary open angle glaucoma	phecode-365.11-both_sexes	0.00852	0.00943	NA	-0.105	0.194	0.589	1	NA	NA	0.0113	NA	0.00852	NA	NA	NA	0.00521	NA	0.00943	NA	NA	NA	NA	NA	NA	NA	NA	NA	2.18	NA	-0.105	NA	NA	NA	1.75	NA	0.194	NA	NA	NA	0.212
		CCR1	rs145386897	3	46182203	T	C	Primary open angle glaucoma	phecode-365.11-both_sexes	0.0794	0.0793	NA	0.0176	0.0652	0.787	0.074	0.149	NA	0.221	NA	0.0754	NA	0.0969	NA	0.264	NA	0.0752	NA	NA	NA	NA	NA	NA	NA	0.556	NA	-0.256	NA	0.00952	NA	0.278	NA	0.227	NA	0.0701	NA	0.0459	NA	0.259
		CCR1	rs34611049	3	46240826	A	T	Primary open angle glaucoma	phecode-365.11-both_sexes	0.0864	0.0873	NA	-0.0197	0.0612	0.747	0.504	0.34	NA	0.222	NA	0.0796	NA	0.343	NA	0.267	NA	0.0796	NA	NA	NA	NA	NA	NA	NA	-0.0474	NA	-0.267	NA	0.00712	NA	0.173	NA	0.226	NA	0.0683	NA	0.784	NA	0.238
		CCR1	rs13095940	3	46246816	A	G	Primary open angle glaucoma	phecode-365.11-both_sexes	0.0778	0.079	NA	-0.0195	0.067	0.772	0.268	9.93e-05	NA	0.219	NA	0.0749	NA	0.00556	NA	0.264	NA	0.0751	NA	NA	NA	NA	NA	NA	NA	-1.14	NA	-0.26	NA	0.00346	NA	1.49	NA	0.227	NA	0.0702	NA	0.446	NA	0.253
		CCR1	rs13092160	3	46254791	T	C	Primary open angle glaucoma	phecode-365.11-both_sexes	0.0786	0.0802	NA	-0.021	0.0647	0.745	0.442	0.135	NA	0.219	NA	0.0748	NA	0.13	NA	0.267	NA	0.0755	NA	NA	NA	NA	NA	NA	NA	0.0897	NA	-0.287	NA	-0.00409	NA	0.253	NA	0.227	NA	0.07	NA	0.723	NA	0.205
		CCR1	rs33805	3	45327512	C	T	Open-angle glaucoma	phecode-365.1-both_sexes	0.663	0.68	NA	-0.0807	0.0387	0.0373	0.433	0.108	NA	0.543	NA	0.674	NA	0.143	NA	0.609	NA	0.689	NA	NA	NA	NA	NA	NA	NA	-0.191	NA	-0.329	NA	-0.069	NA	0.258	NA	0.209	NA	0.0399	NA	0.46	NA	0.116
		CCR1	rs62242404	3	45331927	T	G	Open-angle glaucoma	phecode-365.1-both_sexes	0.00849	0.00943	NA	-0.108	0.194	0.576	1	NA	NA	0.0113	NA	0.00849	NA	NA	NA	0.00521	NA	0.00943	NA	NA	NA	NA	NA	NA	NA	NA	NA	2.18	NA	-0.108	NA	NA	NA	1.75	NA	0.194	NA	NA	NA	0.212
		CCR1	rs145386897	3	46182203	T	C	Open-angle glaucoma	phecode-365.1-both_sexes	0.0791	0.0793	NA	0.0136	0.0651	0.835	0.0735	0.149	NA	0.221	NA	0.0751	NA	0.0969	NA	0.264	NA	0.0752	NA	NA	NA	NA	NA	NA	NA	0.556	NA	-0.256	NA	0.0049	NA	0.278	NA	0.227	NA	0.07	NA	0.0459	NA	0.259
		CCR1	rs34611049	3	46240826	A	T	Open-angle glaucoma	phecode-365.1-both_sexes	0.0861	0.0873	NA	-0.0233	0.0611	0.703	0.517	0.34	NA	0.222	NA	0.0793	NA	0.343	NA	0.267	NA	0.0796	NA	NA	NA	NA	NA	NA	NA	-0.0474	NA	-0.267	NA	0.00255	NA	0.173	NA	0.226	NA	0.0682	NA	0.784	NA	0.238
		CCR1	rs13095940	3	46246816	A	G	Open-angle glaucoma	phecode-365.1-both_sexes	0.0775	0.079	NA	-0.0236	0.0669	0.725	0.277	9.93e-05	NA	0.219	NA	0.0746	NA	0.00556	NA	0.264	NA	0.0751	NA	NA	NA	NA	NA	NA	NA	-1.14	NA	-0.26	NA	-0.00114	NA	1.49	NA	0.227	NA	0.0701	NA	0.446	NA	0.253
		CCR1	rs13092160	3	46254791	T	C	Open-angle glaucoma	phecode-365.1-both_sexes	0.0783	0.0802	NA	-0.0249	0.0646	0.7	0.449	0.135	NA	0.219	NA	0.0745	NA	0.13	NA	0.267	NA	0.0755	NA	NA	NA	NA	NA	NA	NA	0.0897	NA	-0.287	NA	-0.00867	NA	0.253	NA	0.227	NA	0.0699	NA	0.723	NA	0.205
		CCR1	rs33805	3	45327512	C	T	Glaucoma	phecode-365-both_sexes	0.682	0.679	NA	0.0121	0.0196	0.538	0.173	0.142	NA	0.571	NA	0.692	NA	0.143	NA	0.609	NA	0.689	NA	NA	NA	NA	NA	NA	NA	0.0907	NA	-0.188	NA	0.0173	NA	0.16	NA	0.112	NA	0.0201	NA	0.57	NA	0.0928
		CCR1	rs62242404	3	45331927	T	G	Glaucoma	phecode-365-both_sexes	0.0104	0.00943	NA	0.106	0.0972	0.276	1	NA	NA	0.00319	NA	0.0104	NA	NA	NA	0.00521	NA	0.00943	NA	NA	NA	NA	NA	NA	NA	NA	NA	-0.47	NA	0.106	NA	NA	NA	0.895	NA	0.0972	NA	NA	NA	0.599
		CCR1	rs145386897	3	46182203	T	C	Glaucoma	phecode-365-both_sexes	0.0829	0.0794	NA	0.055	0.0331	0.0969	0.35	0.125	NA	0.293	NA	0.0778	NA	0.0969	NA	0.264	NA	0.0752	NA	NA	NA	NA	NA	NA	NA	0.281	NA	0.118	NA	0.0406	NA	0.175	NA	0.122	NA	0.0351	NA	0.109	NA	0.332
		CCR1	rs34611049	3	46240826	A	T	Glaucoma	phecode-365-both_sexes	0.0896	0.0874	NA	0.0266	0.0315	0.398	0.634	0.34	NA	0.296	NA	0.0813	NA	0.343	NA	0.267	NA	0.0796	NA	NA	NA	NA	NA	NA	NA	-0.0329	NA	0.121	NA	0.0251	NA	0.108	NA	0.121	NA	0.0342	NA	0.761	NA	0.318
		CCR1	rs13095940	3	46246816	A	G	Glaucoma	phecode-365-both_sexes	0.0808	0.0779	NA	0.0457	0.0337	0.176	0.562	0.00744	NA	0.294	NA	0.0775	NA	0.00556	NA	0.264	NA	0.0751	NA	NA	NA	NA	NA	NA	NA	0.66	NA	0.13	NA	0.0374	NA	0.777	NA	0.122	NA	0.0352	NA	0.396	NA	0.287
		CCR1	rs13092160	3	46254791	T	C	Glaucoma	phecode-365-both_sexes	0.083	0.0802	NA	0.0428	0.033	0.194	0.782	0.137	NA	0.293	NA	0.0778	NA	0.13	NA	0.267	NA	0.0755	NA	NA	NA	NA	NA	NA	NA	0.107	NA	0.106	NA	0.0344	NA	0.159	NA	0.121	NA	0.0351	NA	0.5	NA	0.382
		CCR1	rs33805	3	45327512	C	T	Disorders of refraction and accommodation; blindness and low vision	phecode-367-both_sexes	0.681	0.679	NA	0.0048	0.0249	0.847	0.99	0.164	NA	0.611	NA	0.69	NA	0.144	NA	0.609	NA	0.689	NA	NA	NA	NA	NA	NA	NA	0.0457	NA	0.00342	NA	0.00452	NA	0.292	NA	0.172	NA	0.0252	NA	0.876	NA	0.984
		CCR1	rs62242404	3	45331927	T	G	Disorders of refraction and accommodation; blindness and low vision	phecode-367-both_sexes	0.00912	0.00944	NA	-0.034	0.123	0.781	1	NA	NA	7.84e-05	NA	0.00912	NA	NA	NA	0.00511	NA	0.00944	NA	NA	NA	NA	NA	NA	NA	NA	NA	-1.35	NA	-0.034	NA	NA	NA	1.39	NA	0.123	NA	NA	NA	0.33
		CCR1	rs145386897	3	46182203	T	C	Disorders of refraction and accommodation; blindness and low vision	phecode-367-both_sexes	0.0831	0.0794	NA	0.0497	0.0426	0.244	0.775	0.0915	NA	0.266	NA	0.0791	NA	0.0978	NA	0.265	NA	0.0752	NA	NA	NA	NA	NA	NA	NA	-0.106	NA	-0.047	NA	0.0577	NA	0.341	NA	0.186	NA	0.0442	NA	0.756	NA	0.801
		CCR1	rs34611049	3	46240826	A	T	Disorders of refraction and accommodation; blindness and low vision	phecode-367-both_sexes	0.0924	0.0874	NA	0.0629	0.0411	0.126	0.578	0.308	NA	0.279	NA	0.085	NA	0.343	NA	0.268	NA	0.0796	NA	NA	NA	NA	NA	NA	NA	-0.14	NA	0.0062	NA	0.0744	NA	0.21	NA	0.186	NA	0.043	NA	0.506	NA	0.973
		CCR1	rs13095940	3	46246816	A	G	Disorders of refraction and accommodation; blindness and low vision	phecode-367-both_sexes	0.083	0.079	NA	0.0531	0.043	0.217	0.777	0	NA	0.275	NA	0.0789	NA	0.00568	NA	0.265	NA	0.0751	NA	NA	NA	NA	NA	NA	NA	-1.12	NA	0.00166	NA	0.056	NA	1.19	NA	0.186	NA	0.0442	NA	0.345	NA	0.993
		CCR1	rs13092160	3	46254791	T	C	Disorders of refraction and accommodation; blindness and low vision	phecode-367-both_sexes	0.0841	0.0802	NA	0.0523	0.0425	0.219	0.926	0.132	NA	0.275	NA	0.0794	NA	0.129	NA	0.268	NA	0.0755	NA	NA	NA	NA	NA	NA	NA	0.0535	NA	-0.0187	NA	0.0562	NA	0.309	NA	0.186	NA	0.0441	NA	0.862	NA	0.92
		CCR1	rs33805	3	45327512	C	T	Visual disturbances	phecode-368-both_sexes	0.672	0.679	NA	-0.0325	0.0229	0.157	0.672	0.17	NA	0.587	NA	0.682	NA	0.144	NA	0.609	NA	0.689	NA	NA	NA	NA	NA	NA	NA	0.151	NA	-0.103	NA	-0.0325	NA	0.243	NA	0.15	NA	0.0233	NA	0.533	NA	0.493
		CCR1	rs62242404	3	45331927	T	G	Visual disturbances	phecode-368-both_sexes	0.0091	0.00945	NA	-0.0342	0.113	0.763	0	NA	NA	0.000238	NA	0.0091	NA	NA	NA	0.00512	NA	0.00945	NA	NA	NA	NA	NA	NA	NA	NA	NA	-1.3	NA	-0.0342	NA	NA	NA	1.2	NA	0.113	NA	NA	NA	0.278
		CCR1	rs145386897	3	46182203	T	C	Visual disturbances	phecode-368-both_sexes	0.0788	0.0794	NA	-0.0105	0.0392	0.789	0.608	0.0771	NA	0.26	NA	0.075	NA	0.098	NA	0.266	NA	0.0752	NA	NA	NA	NA	NA	NA	NA	-0.278	NA	-0.0476	NA	-0.00252	NA	0.281	NA	0.163	NA	0.0408	NA	0.323	NA	0.77
		CCR1	rs34611049	3	46240826	A	T	Visual disturbances	phecode-368-both_sexes	0.0861	0.0875	NA	-0.0184	0.0377	0.625	0.456	0.291	NA	0.267	NA	0.0791	NA	0.344	NA	0.268	NA	0.0796	NA	NA	NA	NA	NA	NA	NA	-0.228	NA	-0.0211	NA	-0.00703	NA	0.172	NA	0.162	NA	0.0398	NA	0.184	NA	0.896
		CCR1	rs13095940	3	46246816	A	G	Visual disturbances	phecode-368-both_sexes	0.0788	0.079	NA	-0.00362	0.0396	0.927	0.798	0.0131	NA	0.26	NA	0.075	NA	0.00555	NA	0.266	NA	0.0751	NA	NA	NA	NA	NA	NA	NA	0.9	NA	-0.0441	NA	-0.00107	NA	1	NA	0.163	NA	0.0409	NA	0.37	NA	0.787
		CCR1	rs13092160	3	46254791	T	C	Visual disturbances	phecode-368-both_sexes	0.0805	0.0802	NA	0.00245	0.0391	0.95	0.879	0.143	NA	0.269	NA	0.0755	NA	0.129	NA	0.268	NA	0.0755	NA	NA	NA	NA	NA	NA	NA	0.127	NA	-0.00779	NA	-0.000227	NA	0.25	NA	0.163	NA	0.0408	NA	0.611	NA	0.962
		CCR1	rs33805	3	45327512	C	T	Inflammation of the eye	phecode-371-both_sexes	0.679	0.679	NA	-1.59e-05	0.0255	1	0.755	0.124	NA	0.606	NA	0.69	NA	0.144	NA	0.609	NA	0.689	NA	NA	NA	NA	NA	NA	NA	-0.173	NA	-0.0148	NA	0.00263	NA	0.235	NA	0.14	NA	0.0261	NA	0.462	NA	0.916
		CCR1	rs62242404	3	45331927	T	G	Inflammation of the eye	phecode-371-both_sexes	0.00899	0.00937	NA	-0.0405	0.126	0.749	0.00111	NA	NA	0.0218	NA	0.00873	NA	NA	NA	0.00489	NA	0.00946	NA	NA	NA	NA	NA	NA	NA	NA	NA	4.44	NA	-0.0785	NA	NA	NA	1.38	NA	0.127	NA	NA	NA	0.00129
		CCR1	rs145386897	3	46182203	T	C	Inflammation of the eye	phecode-371-both_sexes	0.081	0.0794	NA	0.0189	0.0432	0.662	0.708	0.0841	NA	0.274	NA	0.0768	NA	0.098	NA	0.264	NA	0.0752	NA	NA	NA	NA	NA	NA	NA	-0.197	NA	0.0496	NA	0.0224	NA	0.269	NA	0.153	NA	0.0457	NA	0.464	NA	0.746
		CCR1	rs34611049	3	46240826	A	T	Inflammation of the eye	phecode-371-both_sexes	0.0904	0.0874	NA	0.0378	0.0413	0.361	0.97	0.364	NA	0.274	NA	0.0823	NA	0.343	NA	0.267	NA	0.0796	NA	NA	NA	NA	NA	NA	NA	0.0764	NA	0.0368	NA	0.0349	NA	0.162	NA	0.153	NA	0.0445	NA	0.637	NA	0.809
		CCR1	rs13095940	3	46246816	A	G	Inflammation of the eye	phecode-371-both_sexes	0.0808	0.079	NA	0.0231	0.0438	0.598	0.94	0.000365	NA	0.267	NA	0.0769	NA	0.00569	NA	0.265	NA	0.0751	NA	NA	NA	NA	NA	NA	NA	-1.06	NA	0.0121	NA	0.0241	NA	1.09	NA	0.153	NA	0.0457	NA	0.331	NA	0.937
		CCR1	rs13092160	3	46254791	T	C	Inflammation of the eye	phecode-371-both_sexes	0.0826	0.0802	NA	0.0355	0.043	0.409	0.339	0.165	NA	0.27	NA	0.0773	NA	0.128	NA	0.267	NA	0.0755	NA	NA	NA	NA	NA	NA	NA	0.384	NA	0.0162	NA	0.0247	NA	0.241	NA	0.153	NA	0.0456	NA	0.111	NA	0.916
		CCR1	rs33805	3	45327512	C	T	Other disorders of eyelids	phecode-374-both_sexes	0.678	0.68	NA	-0.00669	0.0186	0.718	0.838	0.161	NA	0.619	NA	0.687	NA	0.144	NA	0.609	NA	0.689	NA	NA	NA	NA	NA	NA	NA	0.108	NA	0.0343	NA	-0.00834	NA	0.234	NA	0.127	NA	0.0188	NA	0.644	NA	0.786
		CCR1	rs62242404	3	45331927	T	G	Other disorders of eyelids	phecode-374-both_sexes	0.00807	0.00946	NA	-0.144	0.0918	0.116	1	NA	NA	0.00737	NA	0.00807	NA	NA	NA	0.00489	NA	0.00946	NA	NA	NA	NA	NA	NA	NA	NA	NA	0.669	NA	-0.144	NA	NA	NA	0.993	NA	0.0918	NA	NA	NA	0.501
		CCR1	rs145386897	3	46182203	T	C	Other disorders of eyelids	phecode-374-both_sexes	0.0787	0.0794	NA	-0.0099	0.0318	0.756	0.636	0.0813	NA	0.275	NA	0.0746	NA	0.098	NA	0.264	NA	0.0752	NA	NA	NA	NA	NA	NA	NA	-0.226	NA	0.0617	NA	-0.0108	NA	0.272	NA	0.138	NA	0.0329	NA	0.405	NA	0.654
		CCR1	rs34611049	3	46240826	A	T	Other disorders of eyelids	phecode-374-both_sexes	0.0853	0.0874	NA	-0.0272	0.0307	0.375	0.674	0.319	NA	0.28	NA	0.0776	NA	0.343	NA	0.267	NA	0.0796	NA	NA	NA	NA	NA	NA	NA	-0.1	NA	0.0776	NA	-0.0302	NA	0.164	NA	0.137	NA	0.0321	NA	0.543	NA	0.572
		CCR1	rs13095940	3	46246816	A	G	Other disorders of eyelids	phecode-374-both_sexes	0.0786	0.079	NA	-0.0063	0.032	0.844	0.508	0.00618	NA	0.279	NA	0.0744	NA	0.00569	NA	0.265	NA	0.0751	NA	NA	NA	NA	NA	NA	NA	-0.0688	NA	0.0823	NA	-0.0114	NA	1.02	NA	0.138	NA	0.033	NA	0.946	NA	0.55
		CCR1	rs13092160	3	46254791	T	C	Other disorders of eyelids	phecode-374-both_sexes	0.0803	0.0802	NA	-0.000974	0.0317	0.976	0.389	0.154	NA	0.285	NA	0.0748	NA	0.128	NA	0.267	NA	0.0755	NA	NA	NA	NA	NA	NA	NA	0.265	NA	0.1	NA	-0.0118	NA	0.239	NA	0.137	NA	0.0329	NA	0.268	NA	0.465
		CCR1	rs33805	3	45327512	C	T	Disorders of lacrimal system	phecode-375-both_sexes	0.672	0.68	NA	-0.0322	0.029	0.267	0.0466	0.212	NA	0.587	NA	0.681	NA	0.144	NA	0.609	NA	0.689	NA	NA	NA	NA	NA	NA	NA	0.708	NA	-0.106	NA	-0.0364	NA	0.305	NA	0.152	NA	0.0297	NA	0.0204	NA	0.485
		CCR1	rs62242404	3	45331927	T	G	Disorders of lacrimal system	phecode-375-both_sexes	0.00714	0.00946	NA	-0.239	0.146	0.101	0	NA	NA	0.00854	NA	0.00714	NA	NA	NA	0.00513	NA	0.00946	NA	NA	NA	NA	NA	NA	NA	NA	NA	0.655	NA	-0.239	NA	NA	NA	1.09	NA	0.146	NA	NA	NA	0.546
		CCR1	rs145386897	3	46182203	T	C	Disorders of lacrimal system	phecode-375-both_sexes	0.0869	0.0793	NA	0.102	0.0491	0.0379	0.896	0.116	NA	0.27	NA	0.0826	NA	0.0978	NA	0.265	NA	0.0751	NA	NA	NA	NA	NA	NA	NA	0.244	NA	0.0627	NA	0.103	NA	0.351	NA	0.166	NA	0.0519	NA	0.487	NA	0.705
		CCR1	rs34611049	3	46240826	A	T	Disorders of lacrimal system	phecode-375-both_sexes	0.0968	0.0873	NA	0.118	0.0471	0.0122	0.385	0.434	NA	0.27	NA	0.0878	NA	0.343	NA	0.268	NA	0.0795	NA	NA	NA	NA	NA	NA	NA	0.387	NA	0.0486	NA	0.108	NA	0.207	NA	0.165	NA	0.0506	NA	0.0609	NA	0.768
		CCR1	rs13095940	3	46246816	A	G	Disorders of lacrimal system	phecode-375-both_sexes	0.0863	0.0789	NA	0.098	0.0496	0.0481	0.83	0.000185	NA	0.27	NA	0.0824	NA	0.00576	NA	0.265	NA	0.075	NA	NA	NA	NA	NA	NA	NA	-1.09	NA	0.064	NA	0.101	NA	1.52	NA	0.166	NA	0.052	NA	0.472	NA	0.699
		CCR1	rs13092160	3	46254791	T	C	Disorders of lacrimal system	phecode-375-both_sexes	0.0874	0.0802	NA	0.0965	0.0488	0.0481	0.954	0.138	NA	0.27	NA	0.0827	NA	0.129	NA	0.268	NA	0.0754	NA	NA	NA	NA	NA	NA	NA	0.14	NA	0.0523	NA	0.0997	NA	0.309	NA	0.165	NA	0.0519	NA	0.651	NA	0.752
		CCR1	rs33805	3	45327512	C	T	Other disorders of eye	phecode-379-both_sexes	0.672	0.68	NA	-0.0329	0.0212	0.121	0.903	0.109	NA	0.609	NA	0.682	NA	0.144	NA	0.609	NA	0.689	NA	NA	NA	NA	NA	NA	NA	-0.141	NA	-0.000949	NA	-0.0332	NA	0.286	NA	0.13	NA	0.0216	NA	0.622	NA	0.994
		CCR1	rs62242404	3	45331927	T	G	Other disorders of eye	phecode-379-both_sexes	0.00993	0.00946	NA	0.0625	0.105	0.552	0	NA	NA	1.46e-05	NA	0.00993	NA	NA	NA	0.00513	NA	0.00946	NA	NA	NA	NA	NA	NA	NA	NA	NA	-1.37	NA	0.0625	NA	NA	NA	1.01	NA	0.105	NA	NA	NA	0.178
		CCR1	rs145386897	3	46182203	T	C	Other disorders of eye	phecode-379-both_sexes	0.0817	0.0793	NA	0.0309	0.0362	0.394	0.99	0.105	NA	0.278	NA	0.0772	NA	0.0978	NA	0.265	NA	0.0751	NA	NA	NA	NA	NA	NA	NA	0.0583	NA	0.0451	NA	0.0294	NA	0.307	NA	0.141	NA	0.0378	NA	0.85	NA	0.75
		CCR1	rs34611049	3	46240826	A	T	Other disorders of eye	phecode-379-both_sexes	0.0901	0.0873	NA	0.0336	0.035	0.337	0.794	0.33	NA	0.276	NA	0.0824	NA	0.343	NA	0.268	NA	0.0795	NA	NA	NA	NA	NA	NA	NA	-0.0884	NA	0.0184	NA	0.0394	NA	0.187	NA	0.141	NA	0.0368	NA	0.637	NA	0.896
		CCR1	rs13095940	3	46246816	A	G	Other disorders of eye	phecode-379-both_sexes	0.081	0.0789	NA	0.026	0.0365	0.477	0.922	0	NA	0.271	NA	0.077	NA	0.00576	NA	0.265	NA	0.075	NA	NA	NA	NA	NA	NA	NA	-1.2	NA	0.0125	NA	0.0269	NA	1.83	NA	0.142	NA	0.0378	NA	0.509	NA	0.93
		CCR1	rs13092160	3	46254791	T	C	Other disorders of eye	phecode-379-both_sexes	0.0825	0.0801	NA	0.0284	0.0361	0.432	0.822	0.149	NA	0.271	NA	0.0775	NA	0.129	NA	0.268	NA	0.0754	NA	NA	NA	NA	NA	NA	NA	0.185	NA	-0.00664	NA	0.0279	NA	0.272	NA	0.141	NA	0.0377	NA	0.497	NA	0.963
		CCR1	rs33805	3	45327512	C	T	Dizziness and giddiness (Light-headedness and vertigo)	phecode-386.9-both_sexes	0.679	0.679	NA	0.00431	0.0198	0.828	0.318	0.177	NA	0.606	NA	0.689	NA	0.144	NA	0.609	NA	0.689	NA	NA	NA	NA	NA	NA	NA	0.294	NA	-0.0169	NA	0.00188	NA	0.194	NA	0.108	NA	0.0203	NA	0.129	NA	0.875
		CCR1	rs62242404	3	45331927	T	G	Dizziness and giddiness (Light-headedness and vertigo)	phecode-386.9-both_sexes	0.011	0.00942	NA	0.185	0.0989	0.0613	1	NA	NA	0.00309	NA	0.011	NA	NA	NA	0.00512	NA	0.00942	NA	NA	NA	NA	NA	NA	NA	NA	NA	-0.592	NA	0.185	NA	NA	NA	0.794	NA	0.0989	NA	NA	NA	0.456
		CCR1	rs145386897	3	46182203	T	C	Dizziness and giddiness (Light-headedness and vertigo)	phecode-386.9-both_sexes	0.0835	0.0794	NA	0.0568	0.0336	0.0909	0.806	0.0936	NA	0.272	NA	0.0794	NA	0.0979	NA	0.265	NA	0.0752	NA	NA	NA	NA	NA	NA	NA	-0.0847	NA	0.0732	NA	0.059	NA	0.222	NA	0.118	NA	0.0355	NA	0.702	NA	0.536
		CCR1	rs34611049	3	46240826	A	T	Dizziness and giddiness (Light-headedness and vertigo)	phecode-386.9-both_sexes	0.0917	0.0874	NA	0.0555	0.0322	0.0852	0.996	0.357	NA	0.27	NA	0.0838	NA	0.343	NA	0.268	NA	0.0796	NA	NA	NA	NA	NA	NA	NA	0.0522	NA	0.0462	NA	0.0565	NA	0.135	NA	0.118	NA	0.0346	NA	0.699	NA	0.694
		CCR1	rs13095940	3	46246816	A	G	Dizziness and giddiness (Light-headedness and vertigo)	phecode-386.9-both_sexes	0.084	0.079	NA	0.0697	0.034	0.0406	0.762	0.00834	NA	0.265	NA	0.0802	NA	0.00553	NA	0.265	NA	0.075	NA	NA	NA	NA	NA	NA	NA	0.431	NA	0.0355	NA	0.0728	NA	0.868	NA	0.118	NA	0.0355	NA	0.62	NA	0.764
		CCR1	rs13092160	3	46254791	T	C	Dizziness and giddiness (Light-headedness and vertigo)	phecode-386.9-both_sexes	0.0853	0.0802	NA	0.0695	0.0334	0.0377	0.941	0.142	NA	0.267	NA	0.0806	NA	0.129	NA	0.268	NA	0.0755	NA	NA	NA	NA	NA	NA	NA	0.0969	NA	0.0328	NA	0.0719	NA	0.195	NA	0.118	NA	0.0354	NA	0.619	NA	0.781
		IFNAR2	rs2284549	9	34618043	G	A	J18 Pneumonia, organism unspecified	icd10-J18-both_sexes	0.0231	0.0206	NA	0.0725	0.385	0.851	1	0.0231	NA	NA	NA	NA	NA	0.0206	NA	NA	NA	NA	NA	NA	NA	NA	NA	NA	NA	0.0725	NA	NA	NA	NA	NA	0.385	NA	NA	NA	NA	NA	0.851	NA	NA
		IFNAR2	rs2186277	21	34593122	T	C	J18 Pneumonia, organism unspecified	icd10-J18-both_sexes	0.555	0.556	NA	-0.00277	0.013	0.831	0.963	0.459	NA	0.618	NA	0.556	NA	0.465	NA	0.616	NA	0.556	NA	NA	NA	NA	NA	NA	NA	-0.0268	NA	0.0129	NA	-0.00275	NA	0.112	NA	0.0927	NA	0.0132	NA	0.811	NA	0.889
		IFNAR2	rs188401375	21	34602242	C	G	J18 Pneumonia, organism unspecified	icd10-J18-both_sexes	0.0215	0.0222	NA	-0.0411	0.0463	0.375	1	6.92e-05	NA	0.00505	NA	0.0215	NA	0.0019	NA	0.00722	NA	0.0222	NA	NA	NA	NA	NA	NA	NA	-1.24	NA	-0.436	NA	-0.0411	NA	1.62	NA	0.664	NA	0.0463	NA	0.444	NA	0.511
		IFNAR2	rs8127500	21	34611992	A	G	J18 Pneumonia, organism unspecified	icd10-J18-both_sexes	0.564	0.565	NA	-0.00203	0.013	0.876	0.576	0.516	NA	0.614	NA	0.564	NA	0.543	NA	0.614	NA	0.564	NA	NA	NA	NA	NA	NA	NA	-0.118	NA	0.0063	NA	-0.000571	NA	0.111	NA	0.0922	NA	0.0132	NA	0.29	NA	0.946
		IFNAR2	rs2284549	21	34618043	A	T	J18 Pneumonia, organism unspecified	icd10-J18-both_sexes	0.717	0.717	NA	-0.00308	0.0143	0.83	0.467	0.818	NA	0.61	NA	0.717	NA	0.805	NA	0.589	NA	0.718	NA	NA	NA	NA	NA	NA	NA	0.0833	NA	0.092	NA	-0.00644	NA	0.139	NA	0.0914	NA	0.0146	NA	0.548	NA	0.314
		IFNAR2	rs12053666	21	34618439	G	A	J18 Pneumonia, organism unspecified	icd10-J18-both_sexes	0.284	0.283	NA	0.00293	0.0143	0.838	0.46	0.182	NA	0.39	NA	0.283	NA	0.195	NA	0.412	NA	0.282	NA	NA	NA	NA	NA	NA	NA	-0.0845	NA	-0.0931	NA	0.00632	NA	0.139	NA	0.0915	NA	0.0146	NA	0.542	NA	0.309
		IFNAR2	rs2834160	21	34620113	T	C	J18 Pneumonia, organism unspecified	icd10-J18-both_sexes	0.188	0.186	NA	0.00918	0.0166	0.579	0.588	0.166	NA	0.0586	NA	0.191	NA	0.184	NA	0.0527	NA	0.188	NA	NA	NA	NA	NA	NA	NA	-0.131	NA	0.0802	NA	0.0105	NA	0.146	NA	0.198	NA	0.0167	NA	0.368	NA	0.686
		IFNAR2	rs2236757	21	34624917	A	G	J18 Pneumonia, organism unspecified	icd10-J18-both_sexes	0.718	0.718	NA	-0.00337	0.0143	0.814	0.355	0.817	NA	0.613	NA	0.718	NA	0.801	NA	0.588	NA	0.719	NA	NA	NA	NA	NA	NA	NA	0.104	NA	0.105	NA	-0.0073	NA	0.138	NA	0.0915	NA	0.0146	NA	0.451	NA	0.252
		IFNAR2	rs11701402	21	34627774	C	G	J18 Pneumonia, organism unspecified	icd10-J18-both_sexes	0.687	0.686	NA	0.00352	0.0139	0.8	0.398	0.532	NA	0.557	NA	0.692	NA	0.518	NA	0.527	NA	0.692	NA	NA	NA	NA	NA	NA	NA	0.0754	NA	0.109	NA	-0.000225	NA	0.113	NA	0.0902	NA	0.0142	NA	0.505	NA	0.227
		IFNAR2	rs2300371	21	34632241	C	T	J18 Pneumonia, organism unspecified	icd10-J18-both_sexes	0.279	0.279	NA	0.00412	0.0144	0.774	0.304	0.197	NA	0.38	NA	0.278	NA	0.209	NA	0.409	NA	0.277	NA	NA	NA	NA	NA	NA	NA	-0.0823	NA	-0.121	NA	0.00835	NA	0.135	NA	0.0913	NA	0.0146	NA	0.543	NA	0.184
		IFNAR2	rs2239573	21	34638859	G	A	J18 Pneumonia, organism unspecified	icd10-J18-both_sexes	0.695	0.693	NA	0.00454	0.014	0.746	0.869	0.441	NA	0.656	NA	0.7	NA	0.444	NA	0.664	NA	0.698	NA	NA	NA	NA	NA	NA	NA	-0.0234	NA	-0.0388	NA	0.00596	NA	0.113	NA	0.0949	NA	0.0143	NA	0.836	NA	0.683
		IFNAR2	rs4455239	21	34654034	T	C	J18 Pneumonia, organism unspecified	icd10-J18-both_sexes	0.447	0.445	NA	0.00937	0.0131	0.473	0.987	0.636	NA	0.395	NA	0.445	NA	0.63	NA	0.389	NA	0.443	NA	NA	NA	NA	NA	NA	NA	0.0118	NA	0.0246	NA	0.00904	NA	0.119	NA	0.0947	NA	0.0133	NA	0.92	NA	0.795
		IFNAR2	rs2834173	21	34656070	T	C	J18 Pneumonia, organism unspecified	icd10-J18-both_sexes	0.453	0.452	NA	0.00748	0.013	0.565	0.974	0.633	NA	0.407	NA	0.452	NA	0.627	NA	0.399	NA	0.451	NA	NA	NA	NA	NA	NA	NA	0.00742	NA	0.0287	NA	0.00705	NA	0.117	NA	0.0933	NA	0.0132	NA	0.95	NA	0.759
		IFNAR2	rs8178528	21	34660980	A	G	J18 Pneumonia, organism unspecified	icd10-J18-both_sexes	0.532	0.528	NA	0.0194	0.013	0.137	0.744	0.356	NA	0.458	NA	0.536	NA	0.333	NA	0.446	NA	0.532	NA	NA	NA	NA	NA	NA	NA	0.104	NA	0.0485	NA	0.0178	NA	0.123	NA	0.0934	NA	0.0132	NA	0.395	NA	0.604
		IFNAR2	rs8178529	21	34660987	A	C	J18 Pneumonia, organism unspecified	icd10-J18-both_sexes	0.448	0.447	NA	0.00815	0.013	0.53	0.785	0.383	NA	0.409	NA	0.45	NA	0.365	NA	0.399	NA	0.449	NA	NA	NA	NA	NA	NA	NA	0.0779	NA	0.0419	NA	0.00663	NA	0.12	NA	0.093	NA	0.0132	NA	0.515	NA	0.652
		IFNAR2	rs73363308	21	35464817	G	A	J18 Pneumonia, organism unspecified	icd10-J18-both_sexes	0.00502	0.00464	NA	0.122	0.12	0.311	0.328	0.297	NA	7.57e-06	NA	0.000411	NA	0.266	NA	0.000462	NA	0.000511	NA	NA	NA	NA	NA	NA	NA	0.17	NA	-1.85	NA	-0.167	NA	0.13	NA	2.86	NA	0.319	NA	0.191	NA	0.517
		IFNAR2	rs2284549	9	34618043	G	A	J34 Other disorders of nose and nasal sinuses	icd10-J34-both_sexes	NA	NA	NA	NA	NA	NA	NA	0.0141	NA	NA	NA	NA	NA	0.0208	NA	NA	NA	NA	NA	NA	NA	NA	NA	NA	NA	-0.329	NA	NA	NA	NA	NA	0.605	NA	NA	NA	NA	NA	0.587	NA	NA
		IFNAR2	rs2186277	21	34593122	T	C	J34 Other disorders of nose and nasal sinuses	icd10-J34-both_sexes	0.554	0.556	NA	-0.00694	0.0168	0.68	0.201	0.401	NA	0.592	NA	0.556	NA	0.466	NA	0.616	NA	0.556	NA	NA	NA	NA	NA	NA	NA	-0.272	NA	-0.101	NA	-0.0019	NA	0.173	NA	0.106	NA	0.0171	NA	0.117	NA	0.339
		IFNAR2	rs188401375	21	34602242	C	G	J34 Other disorders of nose and nasal sinuses	icd10-J34-both_sexes	0.0225	0.0218	NA	0.0248	0.0597	0.677	0.362	0.000331	NA	0.0106	NA	0.0228	NA	0.00186	NA	0.00708	NA	0.0222	NA	NA	NA	NA	NA	NA	NA	-1.03	NA	0.686	NA	0.0204	NA	2.01	NA	0.728	NA	0.0599	NA	0.61	NA	0.346
		IFNAR2	rs8127500	21	34611992	A	G	J34 Other disorders of nose and nasal sinuses	icd10-J34-both_sexes	0.565	0.565	NA	-0.00123	0.0168	0.942	0.282	0.487	NA	0.594	NA	0.565	NA	0.543	NA	0.614	NA	0.564	NA	NA	NA	NA	NA	NA	NA	-0.23	NA	-0.0888	NA	0.00335	NA	0.172	NA	0.105	NA	0.0171	NA	0.181	NA	0.4
		IFNAR2	rs2284549	21	34618043	A	T	J34 Other disorders of nose and nasal sinuses	icd10-J34-both_sexes	0.721	0.717	NA	0.0185	0.0185	0.319	0.979	0.81	NA	0.602	NA	0.722	NA	0.806	NA	0.589	NA	0.718	NA	NA	NA	NA	NA	NA	NA	0.0451	NA	0.0351	NA	0.0177	NA	0.213	NA	0.104	NA	0.0189	NA	0.832	NA	0.736
		IFNAR2	rs12053666	21	34618439	G	A	J34 Other disorders of nose and nasal sinuses	icd10-J34-both_sexes	0.28	0.284	NA	-0.0187	0.0185	0.313	0.976	0.19	NA	0.398	NA	0.278	NA	0.195	NA	0.412	NA	0.282	NA	NA	NA	NA	NA	NA	NA	-0.0465	NA	-0.0367	NA	-0.0178	NA	0.213	NA	0.104	NA	0.0189	NA	0.827	NA	0.725
		IFNAR2	rs2834160	21	34620113	T	C	J34 Other disorders of nose and nasal sinuses	icd10-J34-both_sexes	0.19	0.186	NA	0.0243	0.0215	0.258	0.625	0.216	NA	0.0587	NA	0.192	NA	0.183	NA	0.0527	NA	0.188	NA	NA	NA	NA	NA	NA	NA	0.244	NA	0.012	NA	0.0224	NA	0.228	NA	0.218	NA	0.0217	NA	0.284	NA	0.956
		IFNAR2	rs2236757	21	34624917	A	G	J34 Other disorders of nose and nasal sinuses	icd10-J34-both_sexes	0.722	0.718	NA	0.0188	0.0185	0.312	0.961	0.81	NA	0.602	NA	0.723	NA	0.802	NA	0.589	NA	0.719	NA	NA	NA	NA	NA	NA	NA	0.0653	NA	0.0365	NA	0.0178	NA	0.212	NA	0.104	NA	0.0189	NA	0.758	NA	0.726
		IFNAR2	rs11701402	21	34627774	C	G	J34 Other disorders of nose and nasal sinuses	icd10-J34-both_sexes	0.69	0.686	NA	0.0164	0.018	0.364	0.301	0.585	NA	0.546	NA	0.695	NA	0.518	NA	0.527	NA	0.692	NA	NA	NA	NA	NA	NA	NA	0.273	NA	0.0601	NA	0.0121	NA	0.174	NA	0.103	NA	0.0184	NA	0.118	NA	0.558
		IFNAR2	rs2300371	21	34632241	C	T	J34 Other disorders of nose and nasal sinuses	icd10-J34-both_sexes	0.275	0.279	NA	-0.0164	0.0186	0.378	0.845	0.19	NA	0.398	NA	0.274	NA	0.209	NA	0.408	NA	0.277	NA	NA	NA	NA	NA	NA	NA	-0.135	NA	-0.0234	NA	-0.0152	NA	0.207	NA	0.104	NA	0.019	NA	0.515	NA	0.822
		IFNAR2	rs2239573	21	34638859	G	A	J34 Other disorders of nose and nasal sinuses	icd10-J34-both_sexes	0.689	0.694	NA	-0.0226	0.0181	0.213	0.0401	0.401	NA	0.61	NA	0.696	NA	0.444	NA	0.665	NA	0.698	NA	NA	NA	NA	NA	NA	NA	-0.186	NA	-0.273	NA	-0.0135	NA	0.172	NA	0.109	NA	0.0185	NA	0.28	NA	0.0122
		IFNAR2	rs4455239	21	34654034	T	C	J34 Other disorders of nose and nasal sinuses	icd10-J34-both_sexes	0.435	0.445	NA	-0.0381	0.0169	0.0241	0.195	0.562	NA	0.413	NA	0.434	NA	0.631	NA	0.389	NA	0.443	NA	NA	NA	NA	NA	NA	NA	-0.312	NA	0.0694	NA	-0.0384	NA	0.182	NA	0.107	NA	0.0172	NA	0.0863	NA	0.517
		IFNAR2	rs2834173	21	34656070	T	C	J34 Other disorders of nose and nasal sinuses	icd10-J34-both_sexes	0.444	0.452	NA	-0.0321	0.0168	0.0566	0.315	0.567	NA	0.419	NA	0.442	NA	0.628	NA	0.399	NA	0.451	NA	NA	NA	NA	NA	NA	NA	-0.271	NA	0.0459	NA	-0.0319	NA	0.18	NA	0.106	NA	0.0171	NA	0.132	NA	0.664
		IFNAR2	rs8178528	21	34660980	A	G	J34 Other disorders of nose and nasal sinuses	icd10-J34-both_sexes	0.523	0.528	NA	-0.0167	0.0169	0.321	0.661	0.303	NA	0.466	NA	0.528	NA	0.334	NA	0.446	NA	0.533	NA	NA	NA	NA	NA	NA	NA	-0.151	NA	0.043	NA	-0.0172	NA	0.187	NA	0.106	NA	0.0171	NA	0.422	NA	0.684
		IFNAR2	rs8178529	21	34660987	A	C	J34 Other disorders of nose and nasal sinuses	icd10-J34-both_sexes	0.439	0.447	NA	-0.0304	0.0168	0.0704	0.324	0.307	NA	0.418	NA	0.442	NA	0.366	NA	0.399	NA	0.45	NA	NA	NA	NA	NA	NA	NA	-0.271	NA	0.0457	NA	-0.0303	NA	0.183	NA	0.105	NA	0.0171	NA	0.139	NA	0.664
		IFNAR2	rs73363308	21	35464817	G	A	J34 Other disorders of nose and nasal sinuses	icd10-J34-both_sexes	0.00443	0.00465	NA	-0.00803	0.18	0.964	0.36	0.246	NA	2e-05	NA	0.00062	NA	0.267	NA	0.000458	NA	0.000506	NA	NA	NA	NA	NA	NA	NA	-0.0885	NA	-1.86	NA	0.33	NA	0.2	NA	3.91	NA	0.41	NA	0.659	NA	0.633
		IFNAR2	rs2284549	9	34618043	G	A	J44 Other chronic obstructive pulmonary disease	icd10-J44-both_sexes	NA	NA	NA	NA	NA	NA	NA	0.0148	NA	NA	NA	NA	NA	0.0207	NA	NA	NA	NA	NA	NA	NA	NA	NA	NA	NA	-0.336	NA	NA	NA	NA	NA	0.578	NA	NA	NA	NA	NA	0.56	NA	NA
		IFNAR2	rs2186277	21	34593122	T	C	J44 Other chronic obstructive pulmonary disease	icd10-J44-both_sexes	0.556	0.556	NA	-0.00167	0.0142	0.906	0.713	0.44	NA	0.597	NA	0.556	NA	0.465	NA	0.616	NA	0.556	NA	NA	NA	NA	NA	NA	NA	-0.0955	NA	-0.0735	NA	1.37e-05	NA	0.168	NA	0.121	NA	0.0143	NA	0.57	NA	0.544
		IFNAR2	rs188401375	21	34602242	C	G	J44 Other chronic obstructive pulmonary disease	icd10-J44-both_sexes	0.0212	0.0222	NA	-0.0749	0.05	0.134	1	0.000371	NA	0.00779	NA	0.0212	NA	0.00187	NA	0.00715	NA	0.0222	NA	NA	NA	NA	NA	NA	NA	-1	NA	0.267	NA	-0.0749	NA	2.61	NA	0.891	NA	0.05	NA	0.702	NA	0.765
		IFNAR2	rs8127500	21	34611992	A	G	J44 Other chronic obstructive pulmonary disease	icd10-J44-both_sexes	0.566	0.565	NA	0.00145	0.0142	0.919	0.692	0.57	NA	0.598	NA	0.565	NA	0.542	NA	0.614	NA	0.564	NA	NA	NA	NA	NA	NA	NA	0.117	NA	-0.0594	NA	0.00145	NA	0.167	NA	0.121	NA	0.0143	NA	0.483	NA	0.623
		IFNAR2	rs2284549	21	34618043	A	T	J44 Other chronic obstructive pulmonary disease	icd10-J44-both_sexes	0.718	0.717	NA	0.0055	0.0156	0.724	0.675	0.783	NA	0.611	NA	0.719	NA	0.806	NA	0.589	NA	0.718	NA	NA	NA	NA	NA	NA	NA	-0.111	NA	0.0872	NA	0.00476	NA	0.207	NA	0.12	NA	0.0158	NA	0.591	NA	0.466
		IFNAR2	rs12053666	21	34618439	G	A	J44 Other chronic obstructive pulmonary disease	icd10-J44-both_sexes	0.282	0.283	NA	-0.00544	0.0156	0.727	0.663	0.217	NA	0.389	NA	0.281	NA	0.194	NA	0.412	NA	0.282	NA	NA	NA	NA	NA	NA	NA	0.109	NA	-0.091	NA	-0.00462	NA	0.207	NA	0.12	NA	0.0158	NA	0.597	NA	0.447
		IFNAR2	rs2834160	21	34620113	T	C	J44 Other chronic obstructive pulmonary disease	icd10-J44-both_sexes	0.187	0.186	NA	-0.000836	0.018	0.963	0.87	0.164	NA	0.0556	NA	0.19	NA	0.183	NA	0.0528	NA	0.189	NA	NA	NA	NA	NA	NA	NA	-0.112	NA	-0.0403	NA	0.000114	NA	0.22	NA	0.254	NA	0.0181	NA	0.613	NA	0.874
		IFNAR2	rs2236757	21	34624917	A	G	J44 Other chronic obstructive pulmonary disease	icd10-J44-both_sexes	0.719	0.718	NA	0.00632	0.0156	0.686	0.596	0.775	NA	0.612	NA	0.72	NA	0.802	NA	0.589	NA	0.719	NA	NA	NA	NA	NA	NA	NA	-0.143	NA	0.0919	NA	0.0057	NA	0.206	NA	0.12	NA	0.0158	NA	0.489	NA	0.443
		IFNAR2	rs11701402	21	34627774	C	G	J44 Other chronic obstructive pulmonary disease	icd10-J44-both_sexes	0.688	0.686	NA	0.00736	0.0152	0.628	0.959	0.529	NA	0.541	NA	0.694	NA	0.518	NA	0.528	NA	0.692	NA	NA	NA	NA	NA	NA	NA	0.0488	NA	0.0253	NA	0.00671	NA	0.17	NA	0.118	NA	0.0154	NA	0.774	NA	0.83
		IFNAR2	rs2300371	21	34632241	C	T	J44 Other chronic obstructive pulmonary disease	icd10-J44-both_sexes	0.277	0.279	NA	-0.00962	0.0157	0.539	0.508	0.23	NA	0.375	NA	0.275	NA	0.209	NA	0.409	NA	0.277	NA	NA	NA	NA	NA	NA	NA	0.0937	NA	-0.134	NA	-0.00806	NA	0.202	NA	0.12	NA	0.0159	NA	0.643	NA	0.262
		IFNAR2	rs2239573	21	34638859	G	A	J44 Other chronic obstructive pulmonary disease	icd10-J44-both_sexes	0.695	0.693	NA	0.00209	0.0153	0.891	0.642	0.487	NA	0.674	NA	0.699	NA	0.443	NA	0.664	NA	0.698	NA	NA	NA	NA	NA	NA	NA	0.152	NA	0.0384	NA	0.00027	NA	0.169	NA	0.124	NA	0.0155	NA	0.368	NA	0.757
		IFNAR2	rs4455239	21	34654034	T	C	J44 Other chronic obstructive pulmonary disease	icd10-J44-both_sexes	0.44	0.445	NA	-0.0217	0.0142	0.128	0.57	0.616	NA	0.414	NA	0.438	NA	0.63	NA	0.389	NA	0.443	NA	NA	NA	NA	NA	NA	NA	-0.072	NA	0.104	NA	-0.0231	NA	0.178	NA	0.124	NA	0.0144	NA	0.686	NA	0.399
		IFNAR2	rs2834173	21	34656070	T	C	J44 Other chronic obstructive pulmonary disease	icd10-J44-both_sexes	0.446	0.452	NA	-0.0264	0.0142	0.0622	0.627	0.602	NA	0.418	NA	0.444	NA	0.627	NA	0.399	NA	0.451	NA	NA	NA	NA	NA	NA	NA	-0.122	NA	0.0712	NA	-0.0271	NA	0.176	NA	0.122	NA	0.0143	NA	0.491	NA	0.56
		IFNAR2	rs8178528	21	34660980	A	G	J44 Other chronic obstructive pulmonary disease	icd10-J44-both_sexes	0.524	0.528	NA	-0.0135	0.0142	0.342	0.759	0.326	NA	0.466	NA	0.529	NA	0.333	NA	0.446	NA	0.533	NA	NA	NA	NA	NA	NA	NA	-0.047	NA	0.0742	NA	-0.0145	NA	0.184	NA	0.122	NA	0.0143	NA	0.798	NA	0.544
		IFNAR2	rs8178529	21	34660987	A	C	J44 Other chronic obstructive pulmonary disease	icd10-J44-both_sexes	0.441	0.447	NA	-0.0256	0.0142	0.0704	0.552	0.333	NA	0.419	NA	0.443	NA	0.366	NA	0.399	NA	0.45	NA	NA	NA	NA	NA	NA	NA	-0.149	NA	0.0774	NA	-0.0262	NA	0.18	NA	0.122	NA	0.0143	NA	0.407	NA	0.525
		IFNAR2	rs73363308	21	35464817	G	A	J44 Other chronic obstructive pulmonary disease	icd10-J44-both_sexes	0.00534	0.00464	NA	0.181	0.17	0.287	0.284	0.318	NA	0	NA	0.000406	NA	0.266	NA	0.000456	NA	0.000511	NA	NA	NA	NA	NA	NA	NA	0.281	NA	-1.93	NA	-0.15	NA	0.194	NA	4.01	NA	0.353	NA	0.148	NA	0.631
		IFNAR2	rs2284549	9	34618043	G	A	J98 Other respiratory disorders	icd10-J98-both_sexes	0.0274	0.0206	NA	0.302	0.581	0.603	1	0.0274	NA	NA	NA	NA	NA	0.0206	NA	NA	NA	NA	NA	NA	NA	NA	NA	NA	NA	0.302	NA	NA	NA	NA	NA	0.581	NA	NA	NA	NA	NA	0.603	NA	NA
		IFNAR2	rs2186277	21	34593122	T	C	J98 Other respiratory disorders	icd10-J98-both_sexes	0.557	0.556	NA	0.00337	0.0205	0.87	0.509	0.427	NA	0.595	NA	0.558	NA	0.465	NA	0.616	NA	0.556	NA	NA	NA	NA	NA	NA	NA	-0.161	NA	-0.0927	NA	0.00753	NA	0.171	NA	0.157	NA	0.0208	NA	0.344	NA	0.554
		IFNAR2	rs188401375	21	34602242	C	G	J98 Other respiratory disorders	icd10-J98-both_sexes	0.0236	0.0222	NA	0.059	0.0729	0.418	1	0.000242	NA	0.00154	NA	0.0236	NA	0.00187	NA	0.00721	NA	0.0222	NA	NA	NA	NA	NA	NA	NA	-1.05	NA	-1.19	NA	0.059	NA	2.2	NA	1.1	NA	0.0729	NA	0.634	NA	0.28
		IFNAR2	rs8127500	21	34611992	A	G	J98 Other respiratory disorders	icd10-J98-both_sexes	0.566	0.565	NA	0.00546	0.0205	0.79	0.645	0.529	NA	0.585	NA	0.566	NA	0.542	NA	0.614	NA	0.564	NA	NA	NA	NA	NA	NA	NA	-0.0564	NA	-0.126	NA	0.00878	NA	0.169	NA	0.156	NA	0.0209	NA	0.738	NA	0.417
		IFNAR2	rs2284549	21	34618043	A	T	J98 Other respiratory disorders	icd10-J98-both_sexes	0.726	0.717	NA	0.0429	0.0226	0.0577	0.842	0.816	NA	0.579	NA	0.728	NA	0.806	NA	0.589	NA	0.718	NA	NA	NA	NA	NA	NA	NA	0.0294	NA	-0.0458	NA	0.045	NA	0.213	NA	0.154	NA	0.023	NA	0.89	NA	0.766
		IFNAR2	rs12053666	21	34618439	G	A	J98 Other respiratory disorders	icd10-J98-both_sexes	0.275	0.284	NA	-0.0428	0.0226	0.0582	0.845	0.184	NA	0.422	NA	0.273	NA	0.195	NA	0.411	NA	0.282	NA	NA	NA	NA	NA	NA	NA	-0.0255	NA	0.0446	NA	-0.0449	NA	0.213	NA	0.154	NA	0.023	NA	0.905	NA	0.772
		IFNAR2	rs2834160	21	34620113	T	C	J98 Other respiratory disorders	icd10-J98-both_sexes	0.195	0.186	NA	0.0576	0.0261	0.0275	0.567	0.232	NA	0.0562	NA	0.197	NA	0.183	NA	0.0528	NA	0.188	NA	NA	NA	NA	NA	NA	NA	0.287	NA	0.0121	NA	0.0545	NA	0.219	NA	0.332	NA	0.0264	NA	0.189	NA	0.971
		IFNAR2	rs2236757	21	34624917	A	G	J98 Other respiratory disorders	icd10-J98-both_sexes	0.727	0.718	NA	0.0416	0.0226	0.0658	0.845	0.815	NA	0.579	NA	0.728	NA	0.802	NA	0.589	NA	0.719	NA	NA	NA	NA	NA	NA	NA	0.0482	NA	-0.0467	NA	0.0435	NA	0.212	NA	0.154	NA	0.023	NA	0.82	NA	0.762
		IFNAR2	rs11701402	21	34627774	C	G	J98 Other respiratory disorders	icd10-J98-both_sexes	0.692	0.686	NA	0.0281	0.022	0.201	0.915	0.525	NA	0.553	NA	0.698	NA	0.518	NA	0.527	NA	0.692	NA	NA	NA	NA	NA	NA	NA	0.0269	NA	0.0915	NA	0.0268	NA	0.171	NA	0.152	NA	0.0224	NA	0.875	NA	0.546
		IFNAR2	rs2300371	21	34632241	C	T	J98 Other respiratory disorders	icd10-J98-both_sexes	0.271	0.279	NA	-0.0374	0.0227	0.099	0.894	0.199	NA	0.416	NA	0.269	NA	0.209	NA	0.408	NA	0.277	NA	NA	NA	NA	NA	NA	NA	-0.0297	NA	0.0342	NA	-0.0392	NA	0.207	NA	0.154	NA	0.0231	NA	0.886	NA	0.824
		IFNAR2	rs2239573	21	34638859	G	A	J98 Other respiratory disorders	icd10-J98-both_sexes	0.699	0.693	NA	0.0244	0.0221	0.27	0.0756	0.425	NA	0.747	NA	0.702	NA	0.444	NA	0.663	NA	0.698	NA	NA	NA	NA	NA	NA	NA	-0.0707	NA	0.375	NA	0.0191	NA	0.171	NA	0.16	NA	0.0225	NA	0.679	NA	0.0191
		IFNAR2	rs4455239	21	34654034	T	C	J98 Other respiratory disorders	icd10-J98-both_sexes	0.443	0.445	NA	-0.0054	0.0206	0.794	0.734	0.654	NA	0.385	NA	0.441	NA	0.63	NA	0.39	NA	0.443	NA	NA	NA	NA	NA	NA	NA	0.134	NA	-0.0249	NA	-0.00695	NA	0.18	NA	0.16	NA	0.0209	NA	0.457	NA	0.877
		IFNAR2	rs2834173	21	34656070	T	C	J98 Other respiratory disorders	icd10-J98-both_sexes	0.451	0.452	NA	-0.00191	0.0205	0.926	0.671	0.655	NA	0.405	NA	0.449	NA	0.627	NA	0.4	NA	0.451	NA	NA	NA	NA	NA	NA	NA	0.154	NA	0.0162	NA	-0.00438	NA	0.177	NA	0.158	NA	0.0208	NA	0.386	NA	0.918
		IFNAR2	rs8178528	21	34660980	A	G	J98 Other respiratory disorders	icd10-J98-both_sexes	0.532	0.528	NA	0.0193	0.0206	0.347	0.966	0.328	NA	0.461	NA	0.537	NA	0.333	NA	0.446	NA	0.532	NA	NA	NA	NA	NA	NA	NA	-0.0115	NA	0.0513	NA	0.0192	NA	0.186	NA	0.158	NA	0.0209	NA	0.951	NA	0.745
		IFNAR2	rs8178529	21	34660987	A	C	J98 Other respiratory disorders	icd10-J98-both_sexes	0.446	0.447	NA	-0.00391	0.0205	0.849	0.958	0.364	NA	0.41	NA	0.448	NA	0.366	NA	0.399	NA	0.449	NA	NA	NA	NA	NA	NA	NA	0.00822	NA	0.0406	NA	-0.00485	NA	0.181	NA	0.157	NA	0.0208	NA	0.964	NA	0.796
		IFNAR2	rs73363308	21	35464817	G	A	J98 Other respiratory disorders	icd10-J98-both_sexes	0.0043	0.00465	NA	-0.0903	0.183	0.621	0.588	0.255	NA	0	NA	0.000339	NA	0.267	NA	0.000453	NA	0.00051	NA	NA	NA	NA	NA	NA	NA	-0.0516	NA	-2.01	NA	-0.343	NA	0.196	NA	5.18	NA	0.502	NA	0.793	NA	0.697
		IFNAR2	rs2284549	9	34618043	G	A	Sleep apnea	phecode-327.3-both_sexes	NA	NA	NA	NA	NA	NA	NA	0.00999	NA	NA	NA	NA	NA	0.0209	NA	NA	NA	NA	NA	NA	NA	NA	NA	NA	NA	-0.551	NA	NA	NA	NA	NA	0.45	NA	NA	NA	NA	NA	0.22	NA	NA
		IFNAR2	rs2186277	21	34593122	T	C	Sleep apnea	phecode-327.3-both_sexes	0.557	0.556	NA	0.00705	0.019	0.71	0.371	0.509	NA	0.611	NA	0.557	NA	0.464	NA	0.616	NA	0.556	NA	NA	NA	NA	NA	NA	NA	0.183	NA	-0.0324	NA	0.00409	NA	0.129	NA	0.121	NA	0.0194	NA	0.157	NA	0.789
		IFNAR2	rs188401375	21	34602242	C	G	Sleep apnea	phecode-327.3-both_sexes	0.0223	0.0222	NA	-0.000157	0.0682	0.998	1	0.000494	NA	0.00825	NA	0.0223	NA	0.00188	NA	0.00715	NA	0.0222	NA	NA	NA	NA	NA	NA	NA	-0.915	NA	0.235	NA	-0.000157	NA	1.65	NA	0.846	NA	0.0682	NA	0.578	NA	0.781
		IFNAR2	rs8127500	21	34611992	A	G	Sleep apnea	phecode-327.3-both_sexes	0.568	0.565	NA	0.0142	0.019	0.454	0.488	0.581	NA	0.606	NA	0.567	NA	0.541	NA	0.614	NA	0.564	NA	NA	NA	NA	NA	NA	NA	0.155	NA	-0.043	NA	0.0125	NA	0.129	NA	0.12	NA	0.0195	NA	0.228	NA	0.721
		IFNAR2	rs2284549	21	34618043	A	T	Sleep apnea	phecode-327.3-both_sexes	0.715	0.717	NA	-0.00796	0.0209	0.703	0.977	0.804	NA	0.579	NA	0.717	NA	0.806	NA	0.589	NA	0.718	NA	NA	NA	NA	NA	NA	NA	0.0136	NA	-0.0276	NA	-0.00772	NA	0.159	NA	0.119	NA	0.0214	NA	0.932	NA	0.816
		IFNAR2	rs12053666	21	34618439	G	A	Sleep apnea	phecode-327.3-both_sexes	0.285	0.283	NA	0.00717	0.0209	0.731	0.978	0.197	NA	0.421	NA	0.284	NA	0.195	NA	0.411	NA	0.282	NA	NA	NA	NA	NA	NA	NA	-0.0137	NA	0.0267	NA	0.00692	NA	0.158	NA	0.119	NA	0.0214	NA	0.931	NA	0.822
		IFNAR2	rs2834160	21	34620113	T	C	Sleep apnea	phecode-327.3-both_sexes	0.19	0.186	NA	0.033	0.0243	0.175	0.173	0.227	NA	0.0496	NA	0.192	NA	0.182	NA	0.0528	NA	0.188	NA	NA	NA	NA	NA	NA	NA	0.337	NA	-0.0979	NA	0.0277	NA	0.17	NA	0.259	NA	0.0247	NA	0.047	NA	0.705
		IFNAR2	rs2236757	21	34624917	A	G	Sleep apnea	phecode-327.3-both_sexes	0.716	0.718	NA	-0.00668	0.0209	0.75	0.984	0.799	NA	0.58	NA	0.718	NA	0.802	NA	0.589	NA	0.719	NA	NA	NA	NA	NA	NA	NA	0.00844	NA	-0.025	NA	-0.00637	NA	0.158	NA	0.119	NA	0.0215	NA	0.957	NA	0.834
		IFNAR2	rs11701402	21	34627774	C	G	Sleep apnea	phecode-327.3-both_sexes	0.683	0.686	NA	-0.0137	0.0203	0.5	0.597	0.487	NA	0.513	NA	0.69	NA	0.519	NA	0.528	NA	0.692	NA	NA	NA	NA	NA	NA	NA	-0.134	NA	-0.0564	NA	-0.00926	NA	0.13	NA	0.117	NA	0.0209	NA	0.303	NA	0.63
		IFNAR2	rs2300371	21	34632241	C	T	Sleep apnea	phecode-327.3-both_sexes	0.28	0.279	NA	0.0043	0.021	0.838	0.897	0.209	NA	0.424	NA	0.278	NA	0.209	NA	0.408	NA	0.277	NA	NA	NA	NA	NA	NA	NA	-0.0298	NA	0.0527	NA	0.00337	NA	0.154	NA	0.119	NA	0.0215	NA	0.847	NA	0.658
		IFNAR2	rs2239573	21	34638859	G	A	Sleep apnea	phecode-327.3-both_sexes	0.697	0.693	NA	0.0182	0.0205	0.375	0.957	0.457	NA	0.669	NA	0.702	NA	0.444	NA	0.664	NA	0.698	NA	NA	NA	NA	NA	NA	NA	0.0442	NA	0.044	NA	0.0167	NA	0.129	NA	0.124	NA	0.021	NA	0.732	NA	0.723
		IFNAR2	rs4455239	21	34654034	T	C	Sleep apnea	phecode-327.3-both_sexes	0.448	0.445	NA	0.0174	0.0191	0.363	0.83	0.638	NA	0.378	NA	0.447	NA	0.63	NA	0.39	NA	0.443	NA	NA	NA	NA	NA	NA	NA	0.0382	NA	-0.0547	NA	0.0187	NA	0.136	NA	0.123	NA	0.0195	NA	0.778	NA	0.657
		IFNAR2	rs2834173	21	34656070	T	C	Sleep apnea	phecode-327.3-both_sexes	0.455	0.452	NA	0.0144	0.019	0.448	0.813	0.637	NA	0.387	NA	0.453	NA	0.627	NA	0.4	NA	0.45	NA	NA	NA	NA	NA	NA	NA	0.0446	NA	-0.0585	NA	0.0157	NA	0.134	NA	0.122	NA	0.0194	NA	0.74	NA	0.63
		IFNAR2	rs8178528	21	34660980	A	G	Sleep apnea	phecode-327.3-both_sexes	0.53	0.528	NA	0.0129	0.019	0.498	0.988	0.335	NA	0.448	NA	0.535	NA	0.333	NA	0.447	NA	0.532	NA	NA	NA	NA	NA	NA	NA	-0.00485	NA	0.00315	NA	0.0135	NA	0.141	NA	0.121	NA	0.0195	NA	0.973	NA	0.979
		IFNAR2	rs8178529	21	34660987	A	C	Sleep apnea	phecode-327.3-both_sexes	0.449	0.447	NA	0.0106	0.019	0.577	0.768	0.358	NA	0.386	NA	0.452	NA	0.366	NA	0.399	NA	0.449	NA	NA	NA	NA	NA	NA	NA	-0.0409	NA	-0.0624	NA	0.0135	NA	0.137	NA	0.121	NA	0.0194	NA	0.765	NA	0.606
		IFNAR2	rs73363308	21	35464817	G	A	Sleep apnea	phecode-327.3-both_sexes	0.25	0.267	NA	-0.078	0.149	0.601	1	0.25	NA	7.79e-05	NA	0.000197	NA	0.267	NA	0.000456	NA	0.000513	NA	NA	NA	NA	NA	NA	NA	-0.078	NA	-1.47	NA	-0.707	NA	0.149	NA	4.69	NA	0.466	NA	0.601	NA	0.755
		IFNAR2	rs2284549	9	34618043	G	A	Migraine	phecode-340-both_sexes	NA	NA	NA	NA	NA	NA	NA	0.0164	NA	NA	NA	NA	NA	0.0209	NA	NA	NA	NA	NA	NA	NA	NA	NA	NA	NA	-0.172	NA	NA	NA	NA	NA	0.661	NA	NA	NA	NA	NA	0.794	NA	NA
		IFNAR2	rs2186277	21	34593122	T	C	Migraine	phecode-340-both_sexes	0.555	0.556	NA	-0.00461	0.0233	0.843	0.259	0.535	NA	0.589	NA	0.554	NA	0.465	NA	0.616	NA	0.556	NA	NA	NA	NA	NA	NA	NA	0.288	NA	-0.0821	NA	-0.00746	NA	0.188	NA	0.154	NA	0.0237	NA	0.125	NA	0.594
		IFNAR2	rs188401375	21	34602242	C	G	Migraine	phecode-340-both_sexes	0.0221	0.0221	NA	-0.00434	0.0836	0.959	0	0.000161	NA	0.00827	NA	0.0221	NA	0.00192	NA	0.00701	NA	0.0221	NA	NA	NA	NA	NA	NA	NA	-1.12	NA	0.413	NA	-0.00434	NA	1.6	NA	1.16	NA	0.0836	NA	0.482	NA	0.721
		IFNAR2	rs8127500	21	34611992	A	G	Migraine	phecode-340-both_sexes	0.563	0.565	NA	-0.00605	0.0233	0.795	0.751	0.57	NA	0.594	NA	0.562	NA	0.542	NA	0.614	NA	0.564	NA	NA	NA	NA	NA	NA	NA	0.119	NA	-0.0587	NA	-0.00683	NA	0.186	NA	0.153	NA	0.0238	NA	0.522	NA	0.702
		IFNAR2	rs2284549	21	34618043	A	T	Migraine	phecode-340-both_sexes	0.713	0.717	NA	-0.0206	0.0256	0.421	0.838	0.825	NA	0.599	NA	0.714	NA	0.806	NA	0.587	NA	0.718	NA	NA	NA	NA	NA	NA	NA	0.0964	NA	0.0258	NA	-0.0235	NA	0.234	NA	0.152	NA	0.0262	NA	0.681	NA	0.866
		IFNAR2	rs12053666	21	34618439	G	A	Migraine	phecode-340-both_sexes	0.287	0.283	NA	0.02	0.0256	0.435	0.84	0.175	NA	0.402	NA	0.287	NA	0.194	NA	0.413	NA	0.282	NA	NA	NA	NA	NA	NA	NA	-0.098	NA	-0.024	NA	0.0228	NA	0.234	NA	0.152	NA	0.0262	NA	0.675	NA	0.875
		IFNAR2	rs2834160	21	34620113	T	C	Migraine	phecode-340-both_sexes	0.184	0.186	NA	-0.0132	0.0298	0.657	0.737	0.207	NA	0.0609	NA	0.186	NA	0.184	NA	0.0525	NA	0.189	NA	NA	NA	NA	NA	NA	NA	0.142	NA	0.125	NA	-0.0169	NA	0.24	NA	0.326	NA	0.0301	NA	0.554	NA	0.702
		IFNAR2	rs2236757	21	34624917	A	G	Migraine	phecode-340-both_sexes	0.715	0.718	NA	-0.0156	0.0257	0.545	0.814	0.824	NA	0.599	NA	0.716	NA	0.802	NA	0.587	NA	0.719	NA	NA	NA	NA	NA	NA	NA	0.118	NA	0.0255	NA	-0.0185	NA	0.233	NA	0.153	NA	0.0262	NA	0.613	NA	0.867
		IFNAR2	rs11701402	21	34627774	C	G	Migraine	phecode-340-both_sexes	0.68	0.686	NA	-0.0294	0.025	0.238	0.497	0.548	NA	0.561	NA	0.685	NA	0.518	NA	0.526	NA	0.692	NA	NA	NA	NA	NA	NA	NA	0.0929	NA	0.115	NA	-0.0358	NA	0.189	NA	0.15	NA	0.0255	NA	0.624	NA	0.446
		IFNAR2	rs2300371	21	34632241	C	T	Migraine	phecode-340-both_sexes	0.282	0.279	NA	0.0169	0.0257	0.511	0.821	0.189	NA	0.396	NA	0.281	NA	0.209	NA	0.41	NA	0.277	NA	NA	NA	NA	NA	NA	NA	-0.0977	NA	-0.0374	NA	0.0201	NA	0.228	NA	0.152	NA	0.0263	NA	0.668	NA	0.806
		IFNAR2	rs2239573	21	34638859	G	A	Migraine	phecode-340-both_sexes	0.694	0.694	NA	0.000594	0.0251	0.981	0.607	0.484	NA	0.654	NA	0.698	NA	0.444	NA	0.665	NA	0.698	NA	NA	NA	NA	NA	NA	NA	0.155	NA	-0.0893	NA	-2.8e-06	NA	0.186	NA	0.16	NA	0.0256	NA	0.407	NA	0.576
		IFNAR2	rs4455239	21	34654034	T	C	Migraine	phecode-340-both_sexes	0.446	0.445	NA	0.00376	0.0234	0.872	0.0826	0.701	NA	0.432	NA	0.443	NA	0.63	NA	0.39	NA	0.443	NA	NA	NA	NA	NA	NA	NA	0.405	NA	0.128	NA	-0.00515	NA	0.196	NA	0.155	NA	0.0239	NA	0.0384	NA	0.409
		IFNAR2	rs2834173	21	34656070	T	C	Migraine	phecode-340-both_sexes	0.455	0.452	NA	0.011	0.0233	0.638	0.0477	0.703	NA	0.46	NA	0.451	NA	0.627	NA	0.399	NA	0.451	NA	NA	NA	NA	NA	NA	NA	0.416	NA	0.198	NA	0.000341	NA	0.193	NA	0.153	NA	0.0237	NA	0.0316	NA	0.194
		IFNAR2	rs8178528	21	34660980	A	G	Migraine	phecode-340-both_sexes	0.53	0.528	NA	0.00726	0.0234	0.756	0.541	0.331	NA	0.503	NA	0.534	NA	0.334	NA	0.446	NA	0.533	NA	NA	NA	NA	NA	NA	NA	0.00296	NA	0.175	NA	0.00326	NA	0.203	NA	0.153	NA	0.0238	NA	0.988	NA	0.253
		IFNAR2	rs8178529	21	34660987	A	C	Migraine	phecode-340-both_sexes	0.449	0.447	NA	0.00536	0.0233	0.818	0.463	0.375	NA	0.456	NA	0.45	NA	0.366	NA	0.399	NA	0.449	NA	NA	NA	NA	NA	NA	NA	0.0699	NA	0.184	NA	8.28e-05	NA	0.198	NA	0.152	NA	0.0237	NA	0.724	NA	0.225
		IFNAR2	rs73363308	21	35464817	G	A	Migraine	phecode-340-both_sexes	0.00419	0.00461	NA	-0.0979	0.202	0.627	0.836	0.245	NA	0	NA	0.000423	NA	0.267	NA	0.000469	NA	0.000506	NA	NA	NA	NA	NA	NA	NA	-0.0815	NA	-2.68	NA	-0.205	NA	0.217	NA	6.61	NA	0.553	NA	0.707	NA	0.686
		IFNAR2	rs2284549	9	34618043	G	A	Hemiplegia	phecode-342-both_sexes	0.0275	0.0208	NA	0.365	0.677	0.59	1	0.0275	NA	NA	NA	NA	NA	0.0208	NA	NA	NA	NA	NA	NA	NA	NA	NA	NA	NA	0.365	NA	NA	NA	NA	NA	0.677	NA	NA	NA	NA	NA	0.59	NA	NA
		IFNAR2	rs2186277	21	34593122	T	C	Hemiplegia	phecode-342-both_sexes	0.554	0.556	NA	-0.00803	0.031	0.796	0.42	0.46	NA	0.666	NA	0.553	NA	0.465	NA	0.615	NA	0.556	NA	NA	NA	NA	NA	NA	NA	-0.0124	NA	0.232	NA	-0.0151	NA	0.193	NA	0.185	NA	0.0319	NA	0.949	NA	0.21
		IFNAR2	rs188401375	21	34602242	C	G	Hemiplegia	phecode-342-both_sexes	0.0232	0.0221	NA	0.0483	0.112	0.666	1	0	NA	0.00131	NA	0.0232	NA	0.00191	NA	0.0072	NA	0.0221	NA	NA	NA	NA	NA	NA	NA	-1.27	NA	-1.25	NA	0.0483	NA	2.64	NA	1.34	NA	0.112	NA	0.63	NA	0.349
		IFNAR2	rs8127500	21	34611992	A	G	Hemiplegia	phecode-342-both_sexes	0.563	0.565	NA	-0.00693	0.031	0.823	0.34	0.568	NA	0.667	NA	0.56	NA	0.543	NA	0.613	NA	0.564	NA	NA	NA	NA	NA	NA	NA	0.1	NA	0.236	NA	-0.0172	NA	0.192	NA	0.184	NA	0.0319	NA	0.602	NA	0.199
		IFNAR2	rs2284549	21	34618043	A	T	Hemiplegia	phecode-342-both_sexes	0.708	0.717	NA	-0.0518	0.0342	0.13	0.333	0.768	NA	0.532	NA	0.711	NA	0.806	NA	0.589	NA	0.718	NA	NA	NA	NA	NA	NA	NA	-0.246	NA	-0.27	NA	-0.0395	NA	0.241	NA	0.182	NA	0.0352	NA	0.307	NA	0.139
		IFNAR2	rs12053666	21	34618439	G	A	Hemiplegia	phecode-342-both_sexes	0.293	0.283	NA	0.052	0.0342	0.128	0.337	0.232	NA	0.468	NA	0.29	NA	0.194	NA	0.412	NA	0.282	NA	NA	NA	NA	NA	NA	NA	0.245	NA	0.269	NA	0.0399	NA	0.241	NA	0.182	NA	0.0352	NA	0.309	NA	0.14
		IFNAR2	rs2834160	21	34620113	T	C	Hemiplegia	phecode-342-both_sexes	0.183	0.186	NA	-0.0193	0.0397	0.627	0.674	0.202	NA	0.0714	NA	0.185	NA	0.183	NA	0.0522	NA	0.189	NA	NA	NA	NA	NA	NA	NA	0.116	NA	0.242	NA	-0.0258	NA	0.249	NA	0.382	NA	0.0404	NA	0.641	NA	0.527
		IFNAR2	rs2236757	21	34624917	A	G	Hemiplegia	phecode-342-both_sexes	0.708	0.718	NA	-0.0532	0.0342	0.12	0.364	0.768	NA	0.532	NA	0.711	NA	0.802	NA	0.589	NA	0.719	NA	NA	NA	NA	NA	NA	NA	-0.223	NA	-0.269	NA	-0.0414	NA	0.24	NA	0.182	NA	0.0352	NA	0.353	NA	0.14
		IFNAR2	rs11701402	21	34627774	C	G	Hemiplegia	phecode-342-both_sexes	0.681	0.686	NA	-0.0274	0.0332	0.409	0.622	0.484	NA	0.493	NA	0.688	NA	0.518	NA	0.527	NA	0.692	NA	NA	NA	NA	NA	NA	NA	-0.132	NA	-0.167	NA	-0.0191	NA	0.196	NA	0.179	NA	0.0343	NA	0.502	NA	0.351
		IFNAR2	rs2300371	21	34632241	C	T	Hemiplegia	phecode-342-both_sexes	0.29	0.279	NA	0.06	0.0343	0.0805	0.568	0.241	NA	0.452	NA	0.287	NA	0.209	NA	0.409	NA	0.277	NA	NA	NA	NA	NA	NA	NA	0.197	NA	0.215	NA	0.051	NA	0.235	NA	0.182	NA	0.0353	NA	0.403	NA	0.236
		IFNAR2	rs2239573	21	34638859	G	A	Hemiplegia	phecode-342-both_sexes	0.701	0.693	NA	0.0356	0.0334	0.287	0.702	0.482	NA	0.698	NA	0.704	NA	0.444	NA	0.664	NA	0.698	NA	NA	NA	NA	NA	NA	NA	0.164	NA	0.127	NA	0.0286	NA	0.195	NA	0.19	NA	0.0345	NA	0.399	NA	0.505
		IFNAR2	rs4455239	21	34654034	T	C	Hemiplegia	phecode-342-both_sexes	0.447	0.445	NA	0.0135	0.0312	0.666	0.98	0.643	NA	0.404	NA	0.445	NA	0.63	NA	0.39	NA	0.443	NA	NA	NA	NA	NA	NA	NA	0.0505	NA	0.0283	NA	0.0121	NA	0.204	NA	0.187	NA	0.0321	NA	0.804	NA	0.88
		IFNAR2	rs2834173	21	34656070	T	C	Hemiplegia	phecode-342-both_sexes	0.455	0.452	NA	0.0157	0.0311	0.613	0.968	0.642	NA	0.405	NA	0.453	NA	0.627	NA	0.4	NA	0.45	NA	NA	NA	NA	NA	NA	NA	0.0549	NA	-0.0148	NA	0.0156	NA	0.201	NA	0.185	NA	0.0319	NA	0.785	NA	0.936
		IFNAR2	rs8178528	21	34660980	A	G	Hemiplegia	phecode-342-both_sexes	0.531	0.528	NA	0.0184	0.0311	0.556	0.467	0.393	NA	0.465	NA	0.535	NA	0.332	NA	0.447	NA	0.532	NA	NA	NA	NA	NA	NA	NA	0.276	NA	0.0341	NA	0.0121	NA	0.212	NA	0.185	NA	0.032	NA	0.193	NA	0.853
		IFNAR2	rs8178529	21	34660987	A	C	Hemiplegia	phecode-342-both_sexes	0.451	0.447	NA	0.0191	0.031	0.538	0.697	0.407	NA	0.405	NA	0.452	NA	0.365	NA	0.399	NA	0.449	NA	NA	NA	NA	NA	NA	NA	0.19	NA	-0.0147	NA	0.0161	NA	0.207	NA	0.184	NA	0.0319	NA	0.359	NA	0.937
		IFNAR2	rs73363308	21	35464817	G	A	Hemiplegia	phecode-342-both_sexes	0.274	0.268	NA	0.0301	0.224	0.893	0	0.274	NA	0.000342	NA	0.000359	NA	0.268	NA	0.000461	NA	0.000509	NA	NA	NA	NA	NA	NA	NA	0.0301	NA	-0.405	NA	-0.263	NA	0.224	NA	5.88	NA	0.784	NA	0.893	NA	0.945
		IFNAR2	rs2284549	9	34618043	G	A	Epilepsy, recurrent seizures, convulsions	phecode-345-both_sexes	NA	NA	NA	NA	NA	NA	NA	0.0223	NA	NA	NA	NA	NA	0.0208	NA	NA	NA	NA	NA	NA	NA	NA	NA	NA	NA	0.0572	NA	NA	NA	NA	NA	0.661	NA	NA	NA	NA	NA	0.931	NA	NA
		IFNAR2	rs2186277	21	34593122	T	C	Epilepsy, recurrent seizures, convulsions	phecode-345-both_sexes	0.558	0.556	NA	0.008	0.0183	0.662	0.512	0.437	NA	0.65	NA	0.558	NA	0.465	NA	0.615	NA	0.556	NA	NA	NA	NA	NA	NA	NA	-0.0928	NA	0.149	NA	0.00638	NA	0.191	NA	0.138	NA	0.0186	NA	0.628	NA	0.278
		IFNAR2	rs188401375	21	34602242	C	G	Epilepsy, recurrent seizures, convulsions	phecode-345-both_sexes	0.0241	0.0221	NA	0.0885	0.0649	0.173	1	0	NA	0.00421	NA	0.0241	NA	0.00191	NA	0.0072	NA	0.0221	NA	NA	NA	NA	NA	NA	NA	-1.37	NA	-0.649	NA	0.0885	NA	3.13	NA	0.957	NA	0.0649	NA	0.662	NA	0.498
		IFNAR2	rs8127500	21	34611992	A	G	Epilepsy, recurrent seizures, convulsions	phecode-345-both_sexes	0.566	0.565	NA	0.00478	0.0183	0.794	0.527	0.504	NA	0.641	NA	0.565	NA	0.543	NA	0.613	NA	0.564	NA	NA	NA	NA	NA	NA	NA	-0.143	NA	0.118	NA	0.00411	NA	0.19	NA	0.137	NA	0.0186	NA	0.453	NA	0.391
		IFNAR2	rs2284549	21	34618043	A	T	Epilepsy, recurrent seizures, convulsions	phecode-345-both_sexes	0.712	0.717	NA	-0.0254	0.0201	0.208	0.286	0.842	NA	0.623	NA	0.712	NA	0.806	NA	0.589	NA	0.718	NA	NA	NA	NA	NA	NA	NA	0.216	NA	0.137	NA	-0.0308	NA	0.239	NA	0.136	NA	0.0204	NA	0.366	NA	0.316
		IFNAR2	rs12053666	21	34618439	G	A	Epilepsy, recurrent seizures, convulsions	phecode-345-both_sexes	0.288	0.283	NA	0.0251	0.0201	0.213	0.282	0.158	NA	0.377	NA	0.288	NA	0.194	NA	0.412	NA	0.282	NA	NA	NA	NA	NA	NA	NA	-0.217	NA	-0.138	NA	0.0305	NA	0.239	NA	0.136	NA	0.0204	NA	0.363	NA	0.312
		IFNAR2	rs2834160	21	34620113	T	C	Epilepsy, recurrent seizures, convulsions	phecode-345-both_sexes	0.184	0.186	NA	-0.0167	0.0233	0.475	0.172	0.223	NA	0.0744	NA	0.186	NA	0.183	NA	0.0522	NA	0.189	NA	NA	NA	NA	NA	NA	NA	0.268	NA	0.418	NA	-0.022	NA	0.248	NA	0.296	NA	0.0235	NA	0.281	NA	0.158
		IFNAR2	rs2236757	21	34624917	A	G	Epilepsy, recurrent seizures, convulsions	phecode-345-both_sexes	0.713	0.718	NA	-0.0247	0.0202	0.221	0.293	0.838	NA	0.623	NA	0.713	NA	0.802	NA	0.589	NA	0.719	NA	NA	NA	NA	NA	NA	NA	0.21	NA	0.138	NA	-0.0301	NA	0.238	NA	0.136	NA	0.0205	NA	0.378	NA	0.313
		IFNAR2	rs11701402	21	34627774	C	G	Epilepsy, recurrent seizures, convulsions	phecode-345-both_sexes	0.683	0.686	NA	-0.0137	0.0196	0.485	0.62	0.517	NA	0.557	NA	0.689	NA	0.518	NA	0.527	NA	0.692	NA	NA	NA	NA	NA	NA	NA	-0.00468	NA	0.116	NA	-0.0167	NA	0.194	NA	0.134	NA	0.0199	NA	0.981	NA	0.388
		IFNAR2	rs2300371	21	34632241	C	T	Epilepsy, recurrent seizures, convulsions	phecode-345-both_sexes	0.282	0.279	NA	0.0196	0.0202	0.332	0.252	0.167	NA	0.373	NA	0.282	NA	0.209	NA	0.409	NA	0.277	NA	NA	NA	NA	NA	NA	NA	-0.242	NA	-0.142	NA	0.0254	NA	0.233	NA	0.136	NA	0.0205	NA	0.299	NA	0.295
		IFNAR2	rs2239573	21	34638859	G	A	Epilepsy, recurrent seizures, convulsions	phecode-345-both_sexes	0.693	0.693	NA	-0.00507	0.0197	0.797	0.901	0.456	NA	0.654	NA	0.697	NA	0.444	NA	0.664	NA	0.698	NA	NA	NA	NA	NA	NA	NA	0.0597	NA	-0.0486	NA	-0.00489	NA	0.193	NA	0.141	NA	0.02	NA	0.757	NA	0.731
		IFNAR2	rs4455239	21	34654034	T	C	Epilepsy, recurrent seizures, convulsions	phecode-345-both_sexes	0.448	0.445	NA	0.0163	0.0184	0.374	0.691	0.599	NA	0.389	NA	0.447	NA	0.63	NA	0.39	NA	0.443	NA	NA	NA	NA	NA	NA	NA	-0.154	NA	-0.0086	NA	0.0182	NA	0.203	NA	0.14	NA	0.0186	NA	0.45	NA	0.951
		IFNAR2	rs2834173	21	34656070	T	C	Epilepsy, recurrent seizures, convulsions	phecode-345-both_sexes	0.454	0.452	NA	0.0108	0.0183	0.555	0.753	0.599	NA	0.403	NA	0.453	NA	0.627	NA	0.4	NA	0.45	NA	NA	NA	NA	NA	NA	NA	-0.14	NA	0.00667	NA	0.0122	NA	0.201	NA	0.138	NA	0.0185	NA	0.486	NA	0.961
		IFNAR2	rs8178528	21	34660980	A	G	Epilepsy, recurrent seizures, convulsions	phecode-345-both_sexes	0.527	0.528	NA	-0.000707	0.0183	0.969	0.98	0.327	NA	0.452	NA	0.532	NA	0.332	NA	0.447	NA	0.532	NA	NA	NA	NA	NA	NA	NA	-0.0386	NA	0.012	NA	-0.000647	NA	0.212	NA	0.138	NA	0.0186	NA	0.855	NA	0.931
		IFNAR2	rs8178529	21	34660987	A	C	Epilepsy, recurrent seizures, convulsions	phecode-345-both_sexes	0.449	0.447	NA	0.0118	0.0183	0.518	0.992	0.362	NA	0.404	NA	0.452	NA	0.365	NA	0.399	NA	0.449	NA	NA	NA	NA	NA	NA	NA	-0.0139	NA	0.0108	NA	0.0121	NA	0.206	NA	0.137	NA	0.0185	NA	0.946	NA	0.938
		IFNAR2	rs73363308	21	35464817	G	A	Epilepsy, recurrent seizures, convulsions	phecode-345-both_sexes	0.00457	0.00465	NA	-0.0507	0.199	0.798	0.461	0.273	NA	0	NA	0.000336	NA	0.268	NA	0.000461	NA	0.000509	NA	NA	NA	NA	NA	NA	NA	0.0216	NA	-1.96	NA	-0.347	NA	0.221	NA	4.66	NA	0.449	NA	0.922	NA	0.674
		IFNAR2	rs2284549	9	34618043	G	A	Abnormality of gait	phecode-350.2-both_sexes	NA	NA	NA	NA	NA	NA	NA	0.0164	NA	NA	NA	NA	NA	0.0208	NA	NA	NA	NA	NA	NA	NA	NA	NA	NA	NA	-0.233	NA	NA	NA	NA	NA	0.65	NA	NA	NA	NA	NA	0.72	NA	NA
		IFNAR2	rs2186277	21	34593122	T	C	Abnormality of gait	phecode-350.2-both_sexes	0.561	0.556	NA	0.0189	0.0252	0.454	0.811	0.469	NA	0.643	NA	0.561	NA	0.465	NA	0.615	NA	0.556	NA	NA	NA	NA	NA	NA	NA	0.00688	NA	0.132	NA	0.0167	NA	0.185	NA	0.176	NA	0.0258	NA	0.97	NA	0.456
		IFNAR2	rs188401375	21	34602242	C	G	Abnormality of gait	phecode-350.2-both_sexes	0.0248	0.0222	NA	0.129	0.0902	0.153	1	0	NA	0.00706	NA	0.0248	NA	0.00187	NA	0.00708	NA	0.0222	NA	NA	NA	NA	NA	NA	NA	-1.24	NA	0.132	NA	0.129	NA	2.28	NA	1.32	NA	0.0902	NA	0.587	NA	0.92
		IFNAR2	rs8127500	21	34611992	A	G	Abnormality of gait	phecode-350.2-both_sexes	0.571	0.565	NA	0.0252	0.0253	0.319	0.672	0.576	NA	0.642	NA	0.57	NA	0.542	NA	0.614	NA	0.564	NA	NA	NA	NA	NA	NA	NA	0.134	NA	0.138	NA	0.0206	NA	0.184	NA	0.175	NA	0.0258	NA	0.465	NA	0.432
		IFNAR2	rs2284549	21	34618043	A	T	Abnormality of gait	phecode-350.2-both_sexes	0.715	0.717	NA	-0.0112	0.0278	0.688	0.858	0.785	NA	0.6	NA	0.717	NA	0.806	NA	0.589	NA	0.718	NA	NA	NA	NA	NA	NA	NA	-0.137	NA	0.0027	NA	-0.00963	NA	0.231	NA	0.174	NA	0.0284	NA	0.552	NA	0.988
		IFNAR2	rs12053666	21	34618439	G	A	Abnormality of gait	phecode-350.2-both_sexes	0.285	0.283	NA	0.0113	0.0278	0.685	0.863	0.215	NA	0.4	NA	0.284	NA	0.195	NA	0.411	NA	0.282	NA	NA	NA	NA	NA	NA	NA	0.135	NA	-0.00301	NA	0.00981	NA	0.231	NA	0.174	NA	0.0284	NA	0.561	NA	0.986
		IFNAR2	rs2834160	21	34620113	T	C	Abnormality of gait	phecode-350.2-both_sexes	0.184	0.186	NA	-0.0189	0.0322	0.557	0.675	0.166	NA	0.0429	NA	0.187	NA	0.183	NA	0.053	NA	0.189	NA	NA	NA	NA	NA	NA	NA	-0.116	NA	-0.303	NA	-0.0148	NA	0.24	NA	0.365	NA	0.0326	NA	0.628	NA	0.406
		IFNAR2	rs2236757	21	34624917	A	G	Abnormality of gait	phecode-350.2-both_sexes	0.716	0.718	NA	-0.0108	0.0279	0.699	0.897	0.785	NA	0.6	NA	0.718	NA	0.802	NA	0.589	NA	0.719	NA	NA	NA	NA	NA	NA	NA	-0.116	NA	0.00374	NA	-0.00955	NA	0.231	NA	0.174	NA	0.0284	NA	0.615	NA	0.983
		IFNAR2	rs11701402	21	34627774	C	G	Abnormality of gait	phecode-350.2-both_sexes	0.681	0.686	NA	-0.0278	0.0271	0.305	0.833	0.488	NA	0.536	NA	0.687	NA	0.519	NA	0.527	NA	0.692	NA	NA	NA	NA	NA	NA	NA	-0.139	NA	-0.0123	NA	-0.0257	NA	0.187	NA	0.171	NA	0.0277	NA	0.458	NA	0.943
		IFNAR2	rs2300371	21	34632241	C	T	Abnormality of gait	phecode-350.2-both_sexes	0.281	0.279	NA	0.0135	0.0279	0.628	0.647	0.246	NA	0.4	NA	0.279	NA	0.209	NA	0.408	NA	0.277	NA	NA	NA	NA	NA	NA	NA	0.223	NA	0.00721	NA	0.0104	NA	0.226	NA	0.174	NA	0.0285	NA	0.324	NA	0.967
		IFNAR2	rs2239573	21	34638859	G	A	Abnormality of gait	phecode-350.2-both_sexes	0.69	0.694	NA	-0.0163	0.0272	0.549	0.245	0.443	NA	0.6	NA	0.696	NA	0.444	NA	0.665	NA	0.698	NA	NA	NA	NA	NA	NA	NA	-0.00599	NA	-0.315	NA	-0.00941	NA	0.189	NA	0.18	NA	0.0278	NA	0.975	NA	0.0802
		IFNAR2	rs4455239	21	34654034	T	C	Abnormality of gait	phecode-350.2-both_sexes	0.442	0.445	NA	-0.00867	0.0254	0.733	0.255	0.63	NA	0.328	NA	0.442	NA	0.63	NA	0.39	NA	0.443	NA	NA	NA	NA	NA	NA	NA	0.0135	NA	-0.304	NA	-0.00299	NA	0.196	NA	0.18	NA	0.0259	NA	0.945	NA	0.0922
		IFNAR2	rs2834173	21	34656070	T	C	Abnormality of gait	phecode-350.2-both_sexes	0.451	0.452	NA	-0.00406	0.0253	0.873	0.207	0.626	NA	0.335	NA	0.45	NA	0.627	NA	0.4	NA	0.451	NA	NA	NA	NA	NA	NA	NA	0.00026	NA	-0.316	NA	0.00242	NA	0.193	NA	0.178	NA	0.0258	NA	0.999	NA	0.0751
		IFNAR2	rs8178528	21	34660980	A	G	Abnormality of gait	phecode-350.2-both_sexes	0.533	0.528	NA	0.0217	0.0253	0.392	0.186	0.358	NA	0.39	NA	0.539	NA	0.333	NA	0.447	NA	0.532	NA	NA	NA	NA	NA	NA	NA	0.0956	NA	-0.296	NA	0.0272	NA	0.202	NA	0.178	NA	0.0258	NA	0.636	NA	0.0963
		IFNAR2	rs8178529	21	34660987	A	C	Abnormality of gait	phecode-350.2-both_sexes	0.447	0.447	NA	0.00201	0.0252	0.936	0.178	0.39	NA	0.336	NA	0.45	NA	0.365	NA	0.399	NA	0.449	NA	NA	NA	NA	NA	NA	NA	0.118	NA	-0.308	NA	0.0066	NA	0.198	NA	0.177	NA	0.0257	NA	0.55	NA	0.0816
		IFNAR2	rs73363308	21	35464817	G	A	Abnormality of gait	phecode-350.2-both_sexes	0.0041	0.00465	NA	-0.182	0.202	0.366	0.542	0.23	NA	0	NA	0.000542	NA	0.267	NA	0.000453	NA	0.000508	NA	NA	NA	NA	NA	NA	NA	-0.224	NA	-1.91	NA	0.182	NA	0.213	NA	4.53	NA	0.629	NA	0.293	NA	0.673
		IFNAR2	rs2284549	9	34618043	G	A	Abnormal movement	phecode-350-both_sexes	NA	NA	NA	NA	NA	NA	NA	0.0124	NA	NA	NA	NA	NA	0.0208	NA	NA	NA	NA	NA	NA	NA	NA	NA	NA	NA	-0.438	NA	NA	NA	NA	NA	0.565	NA	NA	NA	NA	NA	0.438	NA	NA
		IFNAR2	rs2186277	21	34593122	T	C	Abnormal movement	phecode-350-both_sexes	0.561	0.556	NA	0.0193	0.0211	0.36	0.969	0.477	NA	0.626	NA	0.561	NA	0.465	NA	0.615	NA	0.556	NA	NA	NA	NA	NA	NA	NA	0.0395	NA	0.0515	NA	0.0183	NA	0.161	NA	0.152	NA	0.0215	NA	0.807	NA	0.735
		IFNAR2	rs188401375	21	34602242	C	G	Abnormal movement	phecode-350-both_sexes	0.0231	0.0222	NA	0.045	0.0754	0.551	1	0	NA	0.015	NA	0.0231	NA	0.00187	NA	0.00708	NA	0.0222	NA	NA	NA	NA	NA	NA	NA	-1.27	NA	2.03	NA	0.045	NA	2.04	NA	1.13	NA	0.0754	NA	0.533	NA	0.0723
		IFNAR2	rs8127500	21	34611992	A	G	Abnormal movement	phecode-350-both_sexes	0.572	0.565	NA	0.0299	0.0211	0.157	0.951	0.563	NA	0.622	NA	0.571	NA	0.542	NA	0.614	NA	0.564	NA	NA	NA	NA	NA	NA	NA	0.0776	NA	0.0438	NA	0.0287	NA	0.16	NA	0.151	NA	0.0215	NA	0.628	NA	0.772
		IFNAR2	rs2284549	21	34618043	A	T	Abnormal movement	phecode-350-both_sexes	0.715	0.717	NA	-0.013	0.0232	0.577	0.849	0.807	NA	0.612	NA	0.715	NA	0.806	NA	0.589	NA	0.718	NA	NA	NA	NA	NA	NA	NA	0.0347	NA	0.0633	NA	-0.0155	NA	0.2	NA	0.15	NA	0.0237	NA	0.862	NA	0.672
		IFNAR2	rs12053666	21	34618439	G	A	Abnormal movement	phecode-350-both_sexes	0.286	0.283	NA	0.0127	0.0232	0.585	0.846	0.192	NA	0.389	NA	0.285	NA	0.195	NA	0.411	NA	0.282	NA	NA	NA	NA	NA	NA	NA	-0.0371	NA	-0.0638	NA	0.0153	NA	0.2	NA	0.15	NA	0.0237	NA	0.853	NA	0.67
		IFNAR2	rs2834160	21	34620113	T	C	Abnormal movement	phecode-350-both_sexes	0.185	0.186	NA	-0.0108	0.0269	0.687	0.462	0.204	NA	0.0426	NA	0.187	NA	0.183	NA	0.053	NA	0.189	NA	NA	NA	NA	NA	NA	NA	0.165	NA	-0.301	NA	-0.0116	NA	0.21	NA	0.316	NA	0.0272	NA	0.432	NA	0.341
		IFNAR2	rs2236757	21	34624917	A	G	Abnormal movement	phecode-350-both_sexes	0.715	0.718	NA	-0.0142	0.0233	0.541	0.813	0.807	NA	0.612	NA	0.716	NA	0.802	NA	0.589	NA	0.719	NA	NA	NA	NA	NA	NA	NA	0.0557	NA	0.0643	NA	-0.0172	NA	0.199	NA	0.15	NA	0.0237	NA	0.78	NA	0.668
		IFNAR2	rs11701402	21	34627774	C	G	Abnormal movement	phecode-350-both_sexes	0.682	0.686	NA	-0.0211	0.0226	0.35	0.472	0.474	NA	0.553	NA	0.688	NA	0.519	NA	0.527	NA	0.692	NA	NA	NA	NA	NA	NA	NA	-0.194	NA	0.0691	NA	-0.0199	NA	0.163	NA	0.148	NA	0.0231	NA	0.234	NA	0.64
		IFNAR2	rs2300371	21	34632241	C	T	Abnormal movement	phecode-350-both_sexes	0.282	0.279	NA	0.0155	0.0233	0.506	0.899	0.216	NA	0.388	NA	0.28	NA	0.209	NA	0.408	NA	0.277	NA	NA	NA	NA	NA	NA	NA	0.014	NA	-0.0525	NA	0.0173	NA	0.195	NA	0.15	NA	0.0238	NA	0.943	NA	0.726
		IFNAR2	rs2239573	21	34638859	G	A	Abnormal movement	phecode-350-both_sexes	0.691	0.694	NA	-0.0134	0.0227	0.555	0.084	0.414	NA	0.596	NA	0.697	NA	0.444	NA	0.665	NA	0.698	NA	NA	NA	NA	NA	NA	NA	-0.145	NA	-0.33	NA	-0.00373	NA	0.163	NA	0.156	NA	0.0232	NA	0.376	NA	0.0341
		IFNAR2	rs4455239	21	34654034	T	C	Abnormal movement	phecode-350-both_sexes	0.445	0.445	NA	0.00217	0.0212	0.919	0.22	0.611	NA	0.339	NA	0.445	NA	0.63	NA	0.39	NA	0.443	NA	NA	NA	NA	NA	NA	NA	-0.0699	NA	-0.256	NA	0.00835	NA	0.17	NA	0.155	NA	0.0216	NA	0.681	NA	0.099
		IFNAR2	rs2834173	21	34656070	T	C	Abnormal movement	phecode-350-both_sexes	0.453	0.452	NA	0.00513	0.0211	0.808	0.164	0.608	NA	0.345	NA	0.453	NA	0.627	NA	0.4	NA	0.451	NA	NA	NA	NA	NA	NA	NA	-0.0761	NA	-0.272	NA	0.0119	NA	0.168	NA	0.153	NA	0.0215	NA	0.651	NA	0.0754
		IFNAR2	rs8178528	21	34660980	A	G	Abnormal movement	phecode-350-both_sexes	0.534	0.528	NA	0.0268	0.0212	0.205	0.184	0.361	NA	0.401	NA	0.54	NA	0.333	NA	0.447	NA	0.532	NA	NA	NA	NA	NA	NA	NA	0.111	NA	-0.244	NA	0.0309	NA	0.176	NA	0.153	NA	0.0215	NA	0.527	NA	0.111
		IFNAR2	rs8178529	21	34660987	A	C	Abnormal movement	phecode-350-both_sexes	0.449	0.447	NA	0.0111	0.0211	0.6	0.168	0.385	NA	0.346	NA	0.452	NA	0.365	NA	0.399	NA	0.449	NA	NA	NA	NA	NA	NA	NA	0.0946	NA	-0.265	NA	0.0153	NA	0.172	NA	0.152	NA	0.0215	NA	0.582	NA	0.0816
		IFNAR2	rs73363308	21	35464817	G	A	Abnormal movement	phecode-350-both_sexes	0.00412	0.00465	NA	-0.159	0.175	0.364	0.665	0.234	NA	0	NA	0.000494	NA	0.267	NA	0.000453	NA	0.000508	NA	NA	NA	NA	NA	NA	NA	-0.186	NA	-1.94	NA	0.0545	NA	0.186	NA	4.37	NA	0.524	NA	0.317	NA	0.657
		IFNAR2	rs2284549	9	34618043	G	A	Nerve root and plexus disorders	phecode-353-both_sexes	NA	NA	NA	NA	NA	NA	NA	0.00416	NA	NA	NA	NA	NA	0.021	NA	NA	NA	NA	NA	NA	NA	NA	NA	NA	NA	-0.839	NA	NA	NA	NA	NA	0.487	NA	NA	NA	NA	NA	0.0849	NA	NA
		IFNAR2	rs2186277	21	34593122	T	C	Nerve root and plexus disorders	phecode-353-both_sexes	0.561	0.556	NA	0.0195	0.0191	0.309	0.494	0.462	NA	0.579	NA	0.562	NA	0.465	NA	0.616	NA	0.556	NA	NA	NA	NA	NA	NA	NA	-0.00937	NA	-0.135	NA	0.0233	NA	0.14	NA	0.134	NA	0.0195	NA	0.947	NA	0.313
		IFNAR2	rs188401375	21	34602242	C	G	Nerve root and plexus disorders	phecode-353-both_sexes	0.0216	0.0222	NA	-0.0275	0.0687	0.688	1	0.000348	NA	0.00935	NA	0.0216	NA	0.00193	NA	0.00718	NA	0.0222	NA	NA	NA	NA	NA	NA	NA	-1.01	NA	0.367	NA	-0.0275	NA	1.81	NA	0.906	NA	0.0687	NA	0.579	NA	0.685
		IFNAR2	rs8127500	21	34611992	A	G	Nerve root and plexus disorders	phecode-353-both_sexes	0.569	0.565	NA	0.0187	0.0191	0.327	0.474	0.548	NA	0.575	NA	0.57	NA	0.542	NA	0.615	NA	0.564	NA	NA	NA	NA	NA	NA	NA	0.018	NA	-0.143	NA	0.0222	NA	0.139	NA	0.134	NA	0.0195	NA	0.897	NA	0.285
		IFNAR2	rs2284549	21	34618043	A	T	Nerve root and plexus disorders	phecode-353-both_sexes	0.722	0.717	NA	0.0272	0.0211	0.197	0.914	0.802	NA	0.613	NA	0.723	NA	0.806	NA	0.589	NA	0.718	NA	NA	NA	NA	NA	NA	NA	-0.00841	NA	0.0764	NA	0.0264	NA	0.173	NA	0.133	NA	0.0215	NA	0.961	NA	0.566
		IFNAR2	rs12053666	21	34618439	G	A	Nerve root and plexus disorders	phecode-353-both_sexes	0.278	0.284	NA	-0.0269	0.0211	0.202	0.913	0.198	NA	0.387	NA	0.277	NA	0.195	NA	0.412	NA	0.282	NA	NA	NA	NA	NA	NA	NA	0.0114	NA	-0.0754	NA	-0.0262	NA	0.173	NA	0.133	NA	0.0215	NA	0.948	NA	0.571
		IFNAR2	rs2834160	21	34620113	T	C	Nerve root and plexus disorders	phecode-353-both_sexes	0.192	0.186	NA	0.0472	0.0244	0.0535	0.432	0.184	NA	0.0792	NA	0.195	NA	0.182	NA	0.0525	NA	0.189	NA	NA	NA	NA	NA	NA	NA	0.0251	NA	0.406	NA	0.0448	NA	0.183	NA	0.279	NA	0.0248	NA	0.891	NA	0.146
		IFNAR2	rs2236757	21	34624917	A	G	Nerve root and plexus disorders	phecode-353-both_sexes	0.723	0.718	NA	0.026	0.0211	0.218	0.958	0.802	NA	0.61	NA	0.724	NA	0.802	NA	0.589	NA	0.719	NA	NA	NA	NA	NA	NA	NA	0.0162	NA	0.0638	NA	0.0251	NA	0.172	NA	0.133	NA	0.0215	NA	0.925	NA	0.633
		IFNAR2	rs11701402	21	34627774	C	G	Nerve root and plexus disorders	phecode-353-both_sexes	0.689	0.686	NA	0.0151	0.0205	0.46	0.659	0.5	NA	0.563	NA	0.695	NA	0.518	NA	0.527	NA	0.692	NA	NA	NA	NA	NA	NA	NA	-0.0668	NA	0.108	NA	0.0146	NA	0.141	NA	0.131	NA	0.021	NA	0.636	NA	0.412
		IFNAR2	rs2300371	21	34632241	C	T	Nerve root and plexus disorders	phecode-353-both_sexes	0.274	0.279	NA	-0.0237	0.0212	0.263	0.959	0.21	NA	0.388	NA	0.273	NA	0.209	NA	0.409	NA	0.277	NA	NA	NA	NA	NA	NA	NA	-0.00436	NA	-0.0589	NA	-0.0231	NA	0.168	NA	0.133	NA	0.0216	NA	0.979	NA	0.658
		IFNAR2	rs2239573	21	34638859	G	A	Nerve root and plexus disorders	phecode-353-both_sexes	0.703	0.693	NA	0.0452	0.0206	0.0282	0.752	0.481	NA	0.683	NA	0.707	NA	0.444	NA	0.664	NA	0.698	NA	NA	NA	NA	NA	NA	NA	0.147	NA	0.0672	NA	0.0424	NA	0.14	NA	0.138	NA	0.0211	NA	0.294	NA	0.625
		IFNAR2	rs4455239	21	34654034	T	C	Nerve root and plexus disorders	phecode-353-both_sexes	0.454	0.445	NA	0.0364	0.0192	0.0585	0.81	0.643	NA	0.387	NA	0.452	NA	0.631	NA	0.39	NA	0.443	NA	NA	NA	NA	NA	NA	NA	0.0712	NA	-0.0463	NA	0.0375	NA	0.148	NA	0.137	NA	0.0196	NA	0.629	NA	0.736
		IFNAR2	rs2834173	21	34656070	T	C	Nerve root and plexus disorders	phecode-353-both_sexes	0.461	0.452	NA	0.0342	0.0191	0.0737	0.701	0.633	NA	0.391	NA	0.459	NA	0.628	NA	0.4	NA	0.45	NA	NA	NA	NA	NA	NA	NA	0.0348	NA	-0.0785	NA	0.0365	NA	0.146	NA	0.135	NA	0.0195	NA	0.812	NA	0.561
		IFNAR2	rs8178528	21	34660980	A	G	Nerve root and plexus disorders	phecode-353-both_sexes	0.536	0.528	NA	0.0336	0.0192	0.0796	0.969	0.347	NA	0.46	NA	0.54	NA	0.334	NA	0.447	NA	0.532	NA	NA	NA	NA	NA	NA	NA	0.0651	NA	0.0144	NA	0.0335	NA	0.153	NA	0.135	NA	0.0195	NA	0.67	NA	0.915
		IFNAR2	rs8178529	21	34660987	A	C	Nerve root and plexus disorders	phecode-353-both_sexes	0.456	0.447	NA	0.0377	0.0191	0.0484	0.589	0.391	NA	0.39	NA	0.459	NA	0.367	NA	0.399	NA	0.449	NA	NA	NA	NA	NA	NA	NA	0.123	NA	-0.077	NA	0.0387	NA	0.149	NA	0.135	NA	0.0195	NA	0.407	NA	0.567
		IFNAR2	rs73363308	21	35464817	G	A	Nerve root and plexus disorders	phecode-353-both_sexes	0.00389	0.00467	NA	-0.255	0.152	0.0944	0.0937	0.205	NA	0.00314	NA	0.000714	NA	0.268	NA	0.000426	NA	0.000509	NA	NA	NA	NA	NA	NA	NA	-0.346	NA	7.62	NA	0.463	NA	0.162	NA	4.01	NA	0.454	NA	0.0325	NA	0.0573
		IFNAR2	rs2284549	9	34618043	G	A	Acute upper respiratory infections of multiple or unspecified sites	phecode-465-both_sexes	NA	NA	NA	NA	NA	NA	NA	0.0154	NA	NA	NA	NA	NA	0.0207	NA	NA	NA	NA	NA	NA	NA	NA	NA	NA	NA	-0.275	NA	NA	NA	NA	NA	0.648	NA	NA	NA	NA	NA	0.671	NA	NA
		IFNAR2	rs2186277	21	34593122	T	C	Acute upper respiratory infections of multiple or unspecified sites	phecode-465-both_sexes	0.558	0.556	NA	0.00553	0.0264	0.834	0.272	0.41	NA	0.657	NA	0.558	NA	0.465	NA	0.615	NA	0.556	NA	NA	NA	NA	NA	NA	NA	-0.238	NA	0.174	NA	0.00651	NA	0.188	NA	0.175	NA	0.027	NA	0.206	NA	0.32
		IFNAR2	rs188401375	21	34602242	C	G	Acute upper respiratory infections of multiple or unspecified sites	phecode-465-both_sexes	0.0221	0.0222	NA	-0.0179	0.0942	0.849	1	0	NA	0.00224	NA	0.0221	NA	0.00187	NA	0.00718	NA	0.0222	NA	NA	NA	NA	NA	NA	NA	-1.19	NA	-1.06	NA	-0.0179	NA	2.1	NA	1.23	NA	0.0942	NA	0.57	NA	0.389
		IFNAR2	rs8127500	21	34611992	A	G	Acute upper respiratory infections of multiple or unspecified sites	phecode-465-both_sexes	0.566	0.565	NA	0.00356	0.0264	0.893	0.349	0.492	NA	0.652	NA	0.565	NA	0.543	NA	0.613	NA	0.564	NA	NA	NA	NA	NA	NA	NA	-0.211	NA	0.158	NA	0.00433	NA	0.186	NA	0.174	NA	0.027	NA	0.259	NA	0.364
		IFNAR2	rs2284549	21	34618043	A	T	Acute upper respiratory infections of multiple or unspecified sites	phecode-465-both_sexes	0.713	0.717	NA	-0.0186	0.029	0.522	0.214	0.791	NA	0.514	NA	0.716	NA	0.806	NA	0.59	NA	0.718	NA	NA	NA	NA	NA	NA	NA	-0.108	NA	-0.307	NA	-0.00851	NA	0.231	NA	0.172	NA	0.0297	NA	0.641	NA	0.0738
		IFNAR2	rs12053666	21	34618439	G	A	Acute upper respiratory infections of multiple or unspecified sites	phecode-465-both_sexes	0.287	0.283	NA	0.0183	0.029	0.529	0.217	0.21	NA	0.486	NA	0.284	NA	0.194	NA	0.411	NA	0.282	NA	NA	NA	NA	NA	NA	NA	0.106	NA	0.305	NA	0.00822	NA	0.231	NA	0.172	NA	0.0297	NA	0.645	NA	0.0752
		IFNAR2	rs2834160	21	34620113	T	C	Acute upper respiratory infections of multiple or unspecified sites	phecode-465-both_sexes	0.182	0.186	NA	-0.0265	0.0337	0.433	0.762	0.164	NA	0.0425	NA	0.185	NA	0.183	NA	0.0528	NA	0.189	NA	NA	NA	NA	NA	NA	NA	-0.145	NA	-0.228	NA	-0.0224	NA	0.244	NA	0.37	NA	0.0342	NA	0.555	NA	0.538
		IFNAR2	rs2236757	21	34624917	A	G	Acute upper respiratory infections of multiple or unspecified sites	phecode-465-both_sexes	0.714	0.718	NA	-0.0187	0.0291	0.521	0.253	0.779	NA	0.521	NA	0.717	NA	0.802	NA	0.589	NA	0.719	NA	NA	NA	NA	NA	NA	NA	-0.156	NA	-0.278	NA	-0.00861	NA	0.23	NA	0.172	NA	0.0297	NA	0.499	NA	0.106
		IFNAR2	rs11701402	21	34627774	C	G	Acute upper respiratory infections of multiple or unspecified sites	phecode-465-both_sexes	0.685	0.686	NA	-0.00504	0.0282	0.858	0.0901	0.587	NA	0.462	NA	0.691	NA	0.518	NA	0.528	NA	0.692	NA	NA	NA	NA	NA	NA	NA	0.295	NA	-0.26	NA	-0.00466	NA	0.188	NA	0.169	NA	0.029	NA	0.117	NA	0.124
		IFNAR2	rs2300371	21	34632241	C	T	Acute upper respiratory infections of multiple or unspecified sites	phecode-465-both_sexes	0.281	0.279	NA	0.0117	0.0292	0.689	0.352	0.233	NA	0.464	NA	0.278	NA	0.209	NA	0.408	NA	0.277	NA	NA	NA	NA	NA	NA	NA	0.157	NA	0.227	NA	0.00257	NA	0.225	NA	0.171	NA	0.0298	NA	0.485	NA	0.185
		IFNAR2	rs2239573	21	34638859	G	A	Acute upper respiratory infections of multiple or unspecified sites	phecode-465-both_sexes	0.696	0.693	NA	0.0111	0.0284	0.696	0.611	0.458	NA	0.636	NA	0.701	NA	0.444	NA	0.664	NA	0.698	NA	NA	NA	NA	NA	NA	NA	0.0635	NA	-0.158	NA	0.0143	NA	0.187	NA	0.179	NA	0.0291	NA	0.734	NA	0.377
		IFNAR2	rs4455239	21	34654034	T	C	Acute upper respiratory infections of multiple or unspecified sites	phecode-465-both_sexes	0.445	0.445	NA	-0.000167	0.0265	0.995	0.795	0.625	NA	0.365	NA	0.444	NA	0.63	NA	0.39	NA	0.443	NA	NA	NA	NA	NA	NA	NA	-0.0194	NA	-0.117	NA	0.00292	NA	0.197	NA	0.178	NA	0.0271	NA	0.922	NA	0.509
		IFNAR2	rs2834173	21	34656070	T	C	Acute upper respiratory infections of multiple or unspecified sites	phecode-465-both_sexes	0.452	0.452	NA	-0.00189	0.0264	0.943	0.717	0.624	NA	0.369	NA	0.451	NA	0.627	NA	0.4	NA	0.451	NA	NA	NA	NA	NA	NA	NA	-0.00635	NA	-0.143	NA	0.00154	NA	0.195	NA	0.175	NA	0.0269	NA	0.974	NA	0.414
		IFNAR2	rs8178528	21	34660980	A	G	Acute upper respiratory infections of multiple or unspecified sites	phecode-465-both_sexes	0.528	0.528	NA	0.00292	0.0265	0.912	0.606	0.313	NA	0.416	NA	0.534	NA	0.334	NA	0.447	NA	0.533	NA	NA	NA	NA	NA	NA	NA	-0.084	NA	-0.152	NA	0.00813	NA	0.205	NA	0.175	NA	0.027	NA	0.682	NA	0.385
		IFNAR2	rs8178529	21	34660987	A	C	Acute upper respiratory infections of multiple or unspecified sites	phecode-465-both_sexes	0.447	0.447	NA	-0.0022	0.0264	0.934	0.659	0.348	NA	0.367	NA	0.45	NA	0.366	NA	0.399	NA	0.449	NA	NA	NA	NA	NA	NA	NA	-0.0743	NA	-0.145	NA	0.00252	NA	0.199	NA	0.174	NA	0.0269	NA	0.709	NA	0.405
		IFNAR2	rs73363308	21	35464817	G	A	Acute upper respiratory infections of multiple or unspecified sites	phecode-465-both_sexes	0.00514	0.00464	NA	0.149	0.204	0.466	0.512	0.284	NA	0.00042	NA	0.000734	NA	0.267	NA	0.000449	NA	0.000506	NA	NA	NA	NA	NA	NA	NA	0.103	NA	0.0413	NA	0.545	NA	0.215	NA	6.11	NA	0.638	NA	0.631	NA	0.995
		IFNAR2	rs2284549	9	34618043	G	A	Acute and chronic tonsillitis	phecode-474-both_sexes	0.0317	0.0205	NA	0.591	0.646	0.36	1	0.0317	NA	NA	NA	NA	NA	0.0205	NA	NA	NA	NA	NA	NA	NA	NA	NA	NA	NA	0.591	NA	NA	NA	NA	NA	0.646	NA	NA	NA	NA	NA	0.36	NA	NA
		IFNAR2	rs2186277	21	34593122	T	C	Acute and chronic tonsillitis	phecode-474-both_sexes	0.558	0.556	NA	0.00634	0.0296	0.83	0.123	0.52	NA	0.551	NA	0.558	NA	0.466	NA	0.617	NA	0.556	NA	NA	NA	NA	NA	NA	NA	0.228	NA	-0.289	NA	0.00914	NA	0.187	NA	0.177	NA	0.0304	NA	0.223	NA	0.103
		IFNAR2	rs188401375	21	34602242	C	G	Acute and chronic tonsillitis	phecode-474-both_sexes	0.0241	0.0218	NA	0.0837	0.105	0.426	0.0103	3.11e-05	NA	0.026	NA	0.024	NA	0.00178	NA	0.00694	NA	0.0221	NA	NA	NA	NA	NA	NA	NA	-1.19	NA	3.67	NA	0.0634	NA	1.93	NA	1.4	NA	0.105	NA	0.54	NA	0.00885
		IFNAR2	rs8127500	21	34611992	A	G	Acute and chronic tonsillitis	phecode-474-both_sexes	0.566	0.565	NA	0.00403	0.0296	0.892	0.125	0.588	NA	0.545	NA	0.566	NA	0.543	NA	0.614	NA	0.564	NA	NA	NA	NA	NA	NA	NA	0.198	NA	-0.303	NA	0.00784	NA	0.184	NA	0.176	NA	0.0304	NA	0.282	NA	0.0862
		IFNAR2	rs2284549	21	34618043	A	T	Acute and chronic tonsillitis	phecode-474-both_sexes	0.708	0.717	NA	-0.0453	0.0325	0.164	0.253	0.754	NA	0.623	NA	0.709	NA	0.807	NA	0.588	NA	0.718	NA	NA	NA	NA	NA	NA	NA	-0.337	NA	0.137	NA	-0.0457	NA	0.227	NA	0.174	NA	0.0335	NA	0.138	NA	0.43
		IFNAR2	rs12053666	21	34618439	G	A	Acute and chronic tonsillitis	phecode-474-both_sexes	0.293	0.283	NA	0.0451	0.0325	0.166	0.254	0.246	NA	0.377	NA	0.292	NA	0.193	NA	0.412	NA	0.282	NA	NA	NA	NA	NA	NA	NA	0.335	NA	-0.138	NA	0.0456	NA	0.227	NA	0.174	NA	0.0335	NA	0.14	NA	0.426
		IFNAR2	rs2834160	21	34620113	T	C	Acute and chronic tonsillitis	phecode-474-both_sexes	0.183	0.186	NA	-0.013	0.0378	0.73	0.641	0.181	NA	0.0725	NA	0.186	NA	0.184	NA	0.0522	NA	0.189	NA	NA	NA	NA	NA	NA	NA	-0.0248	NA	0.333	NA	-0.0165	NA	0.241	NA	0.37	NA	0.0385	NA	0.918	NA	0.367
		IFNAR2	rs2236757	21	34624917	A	G	Acute and chronic tonsillitis	phecode-474-both_sexes	0.709	0.718	NA	-0.0444	0.0326	0.173	0.257	0.75	NA	0.623	NA	0.71	NA	0.803	NA	0.588	NA	0.719	NA	NA	NA	NA	NA	NA	NA	-0.332	NA	0.138	NA	-0.0449	NA	0.226	NA	0.174	NA	0.0335	NA	0.142	NA	0.428
		IFNAR2	rs11701402	21	34627774	C	G	Acute and chronic tonsillitis	phecode-474-both_sexes	0.681	0.686	NA	-0.0213	0.0316	0.5	0.302	0.474	NA	0.573	NA	0.687	NA	0.517	NA	0.526	NA	0.692	NA	NA	NA	NA	NA	NA	NA	-0.186	NA	0.196	NA	-0.024	NA	0.185	NA	0.172	NA	0.0326	NA	0.314	NA	0.256
		IFNAR2	rs2300371	21	34632241	C	T	Acute and chronic tonsillitis	phecode-474-both_sexes	0.286	0.279	NA	0.0366	0.0327	0.263	0.366	0.254	NA	0.377	NA	0.285	NA	0.208	NA	0.409	NA	0.277	NA	NA	NA	NA	NA	NA	NA	0.272	NA	-0.126	NA	0.0372	NA	0.221	NA	0.174	NA	0.0336	NA	0.218	NA	0.468
		IFNAR2	rs2239573	21	34638859	G	A	Acute and chronic tonsillitis	phecode-474-both_sexes	0.697	0.693	NA	0.0142	0.0318	0.655	0.987	0.452	NA	0.667	NA	0.701	NA	0.444	NA	0.666	NA	0.698	NA	NA	NA	NA	NA	NA	NA	0.0389	NA	-0.00187	NA	0.014	NA	0.183	NA	0.182	NA	0.0328	NA	0.832	NA	0.992
		IFNAR2	rs4455239	21	34654034	T	C	Acute and chronic tonsillitis	phecode-474-both_sexes	0.446	0.445	NA	0.00623	0.0297	0.834	0.134	0.651	NA	0.47	NA	0.442	NA	0.631	NA	0.388	NA	0.443	NA	NA	NA	NA	NA	NA	NA	0.0935	NA	0.35	NA	-0.00582	NA	0.196	NA	0.179	NA	0.0305	NA	0.633	NA	0.0511
		IFNAR2	rs2834173	21	34656070	T	C	Acute and chronic tonsillitis	phecode-474-both_sexes	0.45	0.452	NA	-0.00212	0.0295	0.943	0.167	0.651	NA	0.472	NA	0.447	NA	0.628	NA	0.398	NA	0.451	NA	NA	NA	NA	NA	NA	NA	0.109	NA	0.308	NA	-0.014	NA	0.193	NA	0.177	NA	0.0303	NA	0.574	NA	0.0807
		IFNAR2	rs8178528	21	34660980	A	G	Acute and chronic tonsillitis	phecode-474-both_sexes	0.523	0.528	NA	-0.0198	0.0296	0.505	0.142	0.294	NA	0.513	NA	0.526	NA	0.335	NA	0.445	NA	0.533	NA	NA	NA	NA	NA	NA	NA	-0.211	NA	0.286	NA	-0.0245	NA	0.202	NA	0.177	NA	0.0304	NA	0.297	NA	0.106
		IFNAR2	rs8178529	21	34660987	A	C	Acute and chronic tonsillitis	phecode-474-both_sexes	0.444	0.447	NA	-0.00963	0.0295	0.744	0.143	0.332	NA	0.471	NA	0.445	NA	0.367	NA	0.397	NA	0.45	NA	NA	NA	NA	NA	NA	NA	-0.174	NA	0.304	NA	-0.015	NA	0.197	NA	0.176	NA	0.0303	NA	0.377	NA	0.0845
		IFNAR2	rs73363308	21	35464817	G	A	Acute and chronic tonsillitis	phecode-474-both_sexes	0.00501	0.00467	NA	-0.0629	0.205	0.759	0.00128	0.221	NA	0	NA	0.00158	NA	0.267	NA	0.000473	NA	0.000495	NA	NA	NA	NA	NA	NA	NA	-0.229	NA	-1.91	NA	2.56	NA	0.212	NA	6.43	NA	0.841	NA	0.279	NA	0.766
		IFNAR2	rs2284549	9	34618043	G	A	Other upper respiratory disease	phecode-479-both_sexes	0.0299	0.0205	NA	0.473	0.618	0.445	0	0.0299	NA	NA	NA	NA	NA	0.0205	NA	NA	NA	NA	NA	NA	NA	NA	NA	NA	NA	0.473	NA	NA	NA	NA	NA	0.618	NA	NA	NA	NA	NA	0.445	NA	NA
		IFNAR2	rs2186277	21	34593122	T	C	Other upper respiratory disease	phecode-479-both_sexes	0.557	0.556	NA	0.00419	0.0204	0.838	0.145	0.43	NA	0.559	NA	0.559	NA	0.466	NA	0.617	NA	0.556	NA	NA	NA	NA	NA	NA	NA	-0.145	NA	-0.239	NA	0.0116	NA	0.177	NA	0.14	NA	0.0208	NA	0.413	NA	0.0877
		IFNAR2	rs188401375	21	34602242	C	G	Other upper respiratory disease	phecode-479-both_sexes	0.0221	0.0221	NA	-0.0273	0.0723	0.705	0	0.00779	NA	0.00292	NA	0.0221	NA	0.00178	NA	0.00694	NA	0.0221	NA	NA	NA	NA	NA	NA	NA	2.89	NA	-0.88	NA	-0.0273	NA	1.98	NA	1	NA	0.0723	NA	0.145	NA	0.379
		IFNAR2	rs8127500	21	34611992	A	G	Other upper respiratory disease	phecode-479-both_sexes	0.567	0.565	NA	0.0096	0.0204	0.638	0.216	0.545	NA	0.558	NA	0.568	NA	0.543	NA	0.614	NA	0.564	NA	NA	NA	NA	NA	NA	NA	0.0156	NA	-0.232	NA	0.0149	NA	0.175	NA	0.14	NA	0.0208	NA	0.929	NA	0.0964
		IFNAR2	rs2284549	21	34618043	A	T	Other upper respiratory disease	phecode-479-both_sexes	0.723	0.717	NA	0.0286	0.0225	0.203	0.241	0.775	NA	0.64	NA	0.723	NA	0.807	NA	0.588	NA	0.718	NA	NA	NA	NA	NA	NA	NA	-0.218	NA	0.201	NA	0.0265	NA	0.218	NA	0.138	NA	0.0229	NA	0.319	NA	0.145
		IFNAR2	rs12053666	21	34618439	G	A	Other upper respiratory disease	phecode-479-both_sexes	0.278	0.283	NA	-0.0295	0.0225	0.189	0.246	0.224	NA	0.36	NA	0.277	NA	0.193	NA	0.412	NA	0.282	NA	NA	NA	NA	NA	NA	NA	0.211	NA	-0.203	NA	-0.0274	NA	0.218	NA	0.138	NA	0.0229	NA	0.333	NA	0.142
		IFNAR2	rs2834160	21	34620113	T	C	Other upper respiratory disease	phecode-479-both_sexes	0.193	0.186	NA	0.0434	0.0261	0.0959	0.638	0.201	NA	0.0721	NA	0.195	NA	0.184	NA	0.0522	NA	0.189	NA	NA	NA	NA	NA	NA	NA	0.117	NA	0.302	NA	0.0403	NA	0.231	NA	0.292	NA	0.0263	NA	0.612	NA	0.301
		IFNAR2	rs2236757	21	34624917	A	G	Other upper respiratory disease	phecode-479-both_sexes	0.723	0.718	NA	0.0272	0.0225	0.227	0.223	0.769	NA	0.64	NA	0.724	NA	0.803	NA	0.588	NA	0.719	NA	NA	NA	NA	NA	NA	NA	-0.229	NA	0.202	NA	0.0252	NA	0.217	NA	0.138	NA	0.023	NA	0.292	NA	0.144
		IFNAR2	rs11701402	21	34627774	C	G	Other upper respiratory disease	phecode-479-both_sexes	0.691	0.686	NA	0.0223	0.0219	0.309	0.269	0.513	NA	0.591	NA	0.696	NA	0.517	NA	0.526	NA	0.692	NA	NA	NA	NA	NA	NA	NA	-0.0326	NA	0.237	NA	0.0173	NA	0.178	NA	0.136	NA	0.0224	NA	0.854	NA	0.082
		IFNAR2	rs2300371	21	34632241	C	T	Other upper respiratory disease	phecode-479-both_sexes	0.274	0.279	NA	-0.0253	0.0226	0.263	0.285	0.239	NA	0.36	NA	0.272	NA	0.208	NA	0.409	NA	0.277	NA	NA	NA	NA	NA	NA	NA	0.198	NA	-0.188	NA	-0.0234	NA	0.212	NA	0.138	NA	0.023	NA	0.351	NA	0.172
		IFNAR2	rs2239573	21	34638859	G	A	Other upper respiratory disease	phecode-479-both_sexes	0.692	0.693	NA	-0.0105	0.022	0.633	0.238	0.433	NA	0.613	NA	0.698	NA	0.444	NA	0.666	NA	0.698	NA	NA	NA	NA	NA	NA	NA	-0.0488	NA	-0.248	NA	-0.00408	NA	0.176	NA	0.144	NA	0.0225	NA	0.782	NA	0.0838
		IFNAR2	rs4455239	21	34654034	T	C	Other upper respiratory disease	phecode-479-both_sexes	0.44	0.445	NA	-0.0178	0.0205	0.387	0.492	0.618	NA	0.425	NA	0.438	NA	0.631	NA	0.388	NA	0.443	NA	NA	NA	NA	NA	NA	NA	-0.0575	NA	0.148	NA	-0.0208	NA	0.186	NA	0.142	NA	0.0209	NA	0.757	NA	0.3
		IFNAR2	rs2834173	21	34656070	T	C	Other upper respiratory disease	phecode-479-both_sexes	0.448	0.452	NA	-0.0129	0.0204	0.527	0.652	0.619	NA	0.429	NA	0.446	NA	0.628	NA	0.398	NA	0.451	NA	NA	NA	NA	NA	NA	NA	-0.0361	NA	0.114	NA	-0.0154	NA	0.184	NA	0.14	NA	0.0208	NA	0.844	NA	0.415
		IFNAR2	rs8178528	21	34660980	A	G	Other upper respiratory disease	phecode-479-both_sexes	0.529	0.528	NA	0.00548	0.0205	0.789	0.523	0.296	NA	0.465	NA	0.534	NA	0.335	NA	0.445	NA	0.533	NA	NA	NA	NA	NA	NA	NA	-0.194	NA	0.07	NA	0.00641	NA	0.192	NA	0.14	NA	0.0208	NA	0.311	NA	0.618
		IFNAR2	rs8178529	21	34660987	A	C	Other upper respiratory disease	phecode-479-both_sexes	0.443	0.447	NA	-0.0125	0.0204	0.541	0.38	0.323	NA	0.428	NA	0.446	NA	0.367	NA	0.397	NA	0.45	NA	NA	NA	NA	NA	NA	NA	-0.212	NA	0.113	NA	-0.0128	NA	0.187	NA	0.14	NA	0.0207	NA	0.258	NA	0.421
		IFNAR2	rs73363308	21	35464817	G	A	Other upper respiratory disease	phecode-479-both_sexes	0.00431	0.00465	NA	-0.0634	0.191	0.74	0.948	0.248	NA	1.77e-05	NA	0.00045	NA	0.267	NA	0.000473	NA	0.000495	NA	NA	NA	NA	NA	NA	NA	-0.0685	NA	-1.83	NA	-0.0326	NA	0.206	NA	4.47	NA	0.511	NA	0.74	NA	0.682
		IFNAR2	rs2284549	9	34618043	G	A	Pneumococcal pneumonia	phecode-480.11-both_sexes	0.0248	0.0206	NA	0.215	0.469	0.647	1	0.0248	NA	NA	NA	NA	NA	0.0206	NA	NA	NA	NA	NA	NA	NA	NA	NA	NA	NA	0.215	NA	NA	NA	NA	NA	0.469	NA	NA	NA	NA	NA	0.647	NA	NA
		IFNAR2	rs2186277	21	34593122	T	C	Pneumococcal pneumonia	phecode-480.11-both_sexes	0.556	0.556	NA	0.000781	0.0157	0.96	0.751	0.457	NA	0.634	NA	0.556	NA	0.465	NA	0.615	NA	0.556	NA	NA	NA	NA	NA	NA	NA	-0.0267	NA	0.0837	NA	-0.000439	NA	0.134	NA	0.115	NA	0.016	NA	0.842	NA	0.465
		IFNAR2	rs188401375	21	34602242	C	G	Pneumococcal pneumonia	phecode-480.11-both_sexes	0.0214	0.0222	NA	-0.046	0.056	0.412	1	6.65e-05	NA	0.00507	NA	0.0214	NA	0.00191	NA	0.00721	NA	0.0222	NA	NA	NA	NA	NA	NA	NA	-1.25	NA	-0.446	NA	-0.046	NA	1.97	NA	0.813	NA	0.056	NA	0.525	NA	0.583
		IFNAR2	rs8127500	21	34611992	A	G	Pneumococcal pneumonia	phecode-480.11-both_sexes	0.565	0.565	NA	0.00171	0.0157	0.913	0.55	0.514	NA	0.628	NA	0.565	NA	0.543	NA	0.613	NA	0.564	NA	NA	NA	NA	NA	NA	NA	-0.122	NA	0.068	NA	0.00218	NA	0.133	NA	0.114	NA	0.016	NA	0.361	NA	0.55
		IFNAR2	rs2284549	21	34618043	A	T	Pneumococcal pneumonia	phecode-480.11-both_sexes	0.716	0.717	NA	-0.00714	0.0173	0.679	0.976	0.809	NA	0.584	NA	0.717	NA	0.806	NA	0.588	NA	0.718	NA	NA	NA	NA	NA	NA	NA	0.0293	NA	-0.00873	NA	-0.00752	NA	0.166	NA	0.113	NA	0.0176	NA	0.86	NA	0.938
		IFNAR2	rs12053666	21	34618439	G	A	Pneumococcal pneumonia	phecode-480.11-both_sexes	0.285	0.283	NA	0.00689	0.0173	0.69	0.975	0.191	NA	0.416	NA	0.283	NA	0.195	NA	0.412	NA	0.282	NA	NA	NA	NA	NA	NA	NA	-0.0305	NA	0.00808	NA	0.00728	NA	0.166	NA	0.113	NA	0.0176	NA	0.854	NA	0.943
		IFNAR2	rs2834160	21	34620113	T	C	Pneumococcal pneumonia	phecode-480.11-both_sexes	0.189	0.186	NA	0.0205	0.02	0.307	0.362	0.153	NA	0.0598	NA	0.192	NA	0.184	NA	0.0523	NA	0.188	NA	NA	NA	NA	NA	NA	NA	-0.212	NA	0.143	NA	0.0228	NA	0.175	NA	0.248	NA	0.0202	NA	0.224	NA	0.566
		IFNAR2	rs2236757	21	34624917	A	G	Pneumococcal pneumonia	phecode-480.11-both_sexes	0.717	0.718	NA	-0.00545	0.0173	0.753	0.941	0.809	NA	0.586	NA	0.718	NA	0.802	NA	0.588	NA	0.719	NA	NA	NA	NA	NA	NA	NA	0.0518	NA	-0.00254	NA	-0.00617	NA	0.165	NA	0.113	NA	0.0176	NA	0.754	NA	0.982
		IFNAR2	rs11701402	21	34627774	C	G	Pneumococcal pneumonia	phecode-480.11-both_sexes	0.688	0.686	NA	0.00813	0.0168	0.629	0.972	0.521	NA	0.534	NA	0.694	NA	0.518	NA	0.527	NA	0.692	NA	NA	NA	NA	NA	NA	NA	0.0361	NA	0.0209	NA	0.00737	NA	0.135	NA	0.111	NA	0.0172	NA	0.79	NA	0.851
		IFNAR2	rs2300371	21	34632241	C	T	Pneumococcal pneumonia	phecode-480.11-both_sexes	0.279	0.279	NA	0.00306	0.0174	0.86	0.905	0.199	NA	0.41	NA	0.278	NA	0.209	NA	0.409	NA	0.277	NA	NA	NA	NA	NA	NA	NA	-0.0673	NA	-0.00629	NA	0.00413	NA	0.162	NA	0.113	NA	0.0177	NA	0.677	NA	0.956
		IFNAR2	rs2239573	21	34638859	G	A	Pneumococcal pneumonia	phecode-480.11-both_sexes	0.693	0.693	NA	-0.005	0.0169	0.768	0.984	0.449	NA	0.666	NA	0.697	NA	0.444	NA	0.664	NA	0.698	NA	NA	NA	NA	NA	NA	NA	0.0158	NA	0.00534	NA	-0.00557	NA	0.134	NA	0.118	NA	0.0173	NA	0.906	NA	0.964
		IFNAR2	rs4455239	21	34654034	T	C	Pneumococcal pneumonia	phecode-480.11-both_sexes	0.445	0.445	NA	0.00242	0.0158	0.878	0.992	0.637	NA	0.39	NA	0.443	NA	0.629	NA	0.389	NA	0.443	NA	NA	NA	NA	NA	NA	NA	0.0176	NA	0.0109	NA	0.00207	NA	0.142	NA	0.117	NA	0.0161	NA	0.901	NA	0.926
		IFNAR2	rs2834173	21	34656070	T	C	Pneumococcal pneumonia	phecode-480.11-both_sexes	0.452	0.452	NA	0.0011	0.0157	0.944	0.995	0.632	NA	0.4	NA	0.45	NA	0.626	NA	0.399	NA	0.45	NA	NA	NA	NA	NA	NA	NA	0.00838	NA	0.0106	NA	0.000825	NA	0.14	NA	0.115	NA	0.016	NA	0.952	NA	0.927
		IFNAR2	rs8178528	21	34660980	A	G	Pneumococcal pneumonia	phecode-480.11-both_sexes	0.532	0.528	NA	0.0195	0.0158	0.216	0.936	0.332	NA	0.457	NA	0.536	NA	0.332	NA	0.446	NA	0.532	NA	NA	NA	NA	NA	NA	NA	-0.00526	NA	0.0564	NA	0.0191	NA	0.147	NA	0.115	NA	0.016	NA	0.971	NA	0.625
		IFNAR2	rs8178529	21	34660987	A	C	Pneumococcal pneumonia	phecode-480.11-both_sexes	0.447	0.447	NA	0.00189	0.0157	0.904	0.896	0.378	NA	0.403	NA	0.449	NA	0.365	NA	0.398	NA	0.449	NA	NA	NA	NA	NA	NA	NA	0.0608	NA	0.0261	NA	0.000689	NA	0.143	NA	0.115	NA	0.016	NA	0.671	NA	0.82
		IFNAR2	rs73363308	21	35464817	G	A	Pneumococcal pneumonia	phecode-480.11-both_sexes	0.00535	0.00464	NA	0.208	0.144	0.148	0.673	0.313	NA	1.18e-05	NA	0.000501	NA	0.266	NA	0.000465	NA	0.000512	NA	NA	NA	NA	NA	NA	NA	0.232	NA	-1.91	NA	0.0566	NA	0.155	NA	3.83	NA	0.385	NA	0.133	NA	0.617
		IFNAR2	rs2284549	9	34618043	G	A	Bacterial pneumonia	phecode-480.1-both_sexes	0.0283	0.0206	NA	0.404	0.435	0.353	1	0.0283	NA	NA	NA	NA	NA	0.0206	NA	NA	NA	NA	NA	NA	NA	NA	NA	NA	NA	0.404	NA	NA	NA	NA	NA	0.435	NA	NA	NA	NA	NA	0.353	NA	NA
		IFNAR2	rs2186277	21	34593122	T	C	Bacterial pneumonia	phecode-480.1-both_sexes	0.557	0.556	NA	0.00361	0.0149	0.809	0.682	0.449	NA	0.634	NA	0.557	NA	0.465	NA	0.615	NA	0.556	NA	NA	NA	NA	NA	NA	NA	-0.0616	NA	0.0775	NA	0.00307	NA	0.124	NA	0.106	NA	0.0152	NA	0.619	NA	0.464
		IFNAR2	rs188401375	21	34602242	C	G	Bacterial pneumonia	phecode-480.1-both_sexes	0.0216	0.0222	NA	-0.0376	0.0532	0.479	1	7.05e-05	NA	0.00694	NA	0.0216	NA	0.00191	NA	0.00721	NA	0.0222	NA	NA	NA	NA	NA	NA	NA	-1.26	NA	-0.035	NA	-0.0376	NA	1.8	NA	0.749	NA	0.0532	NA	0.486	NA	0.963
		IFNAR2	rs8127500	21	34611992	A	G	Bacterial pneumonia	phecode-480.1-both_sexes	0.566	0.565	NA	0.00504	0.0149	0.735	0.431	0.512	NA	0.631	NA	0.566	NA	0.543	NA	0.613	NA	0.564	NA	NA	NA	NA	NA	NA	NA	-0.131	NA	0.0764	NA	0.00562	NA	0.123	NA	0.105	NA	0.0152	NA	0.288	NA	0.468
		IFNAR2	rs2284549	21	34618043	A	T	Bacterial pneumonia	phecode-480.1-both_sexes	0.715	0.717	NA	-0.00994	0.0164	0.544	0.959	0.799	NA	0.589	NA	0.716	NA	0.806	NA	0.588	NA	0.718	NA	NA	NA	NA	NA	NA	NA	-0.032	NA	0.0161	NA	-0.0104	NA	0.153	NA	0.104	NA	0.0167	NA	0.835	NA	0.877
		IFNAR2	rs12053666	21	34618439	G	A	Bacterial pneumonia	phecode-480.1-both_sexes	0.285	0.283	NA	0.00979	0.0164	0.55	0.958	0.202	NA	0.411	NA	0.284	NA	0.195	NA	0.412	NA	0.282	NA	NA	NA	NA	NA	NA	NA	0.0306	NA	-0.017	NA	0.0102	NA	0.153	NA	0.104	NA	0.0167	NA	0.842	NA	0.87
		IFNAR2	rs2834160	21	34620113	T	C	Bacterial pneumonia	phecode-480.1-both_sexes	0.189	0.186	NA	0.0233	0.019	0.221	0.0853	0.137	NA	0.0609	NA	0.193	NA	0.184	NA	0.0523	NA	0.188	NA	NA	NA	NA	NA	NA	NA	-0.318	NA	0.173	NA	0.027	NA	0.162	NA	0.229	NA	0.0192	NA	0.0491	NA	0.45
		IFNAR2	rs2236757	21	34624917	A	G	Bacterial pneumonia	phecode-480.1-both_sexes	0.716	0.718	NA	-0.00897	0.0164	0.585	0.955	0.797	NA	0.591	NA	0.718	NA	0.802	NA	0.588	NA	0.719	NA	NA	NA	NA	NA	NA	NA	-0.0196	NA	0.0214	NA	-0.00962	NA	0.153	NA	0.104	NA	0.0167	NA	0.898	NA	0.837
		IFNAR2	rs11701402	21	34627774	C	G	Bacterial pneumonia	phecode-480.1-both_sexes	0.687	0.686	NA	0.00569	0.016	0.722	0.917	0.527	NA	0.527	NA	0.693	NA	0.518	NA	0.527	NA	0.692	NA	NA	NA	NA	NA	NA	NA	0.0573	NA	0.00208	NA	0.0049	NA	0.125	NA	0.103	NA	0.0163	NA	0.647	NA	0.984
		IFNAR2	rs2300371	21	34632241	C	T	Bacterial pneumonia	phecode-480.1-both_sexes	0.28	0.279	NA	0.00673	0.0165	0.683	0.946	0.212	NA	0.406	NA	0.278	NA	0.209	NA	0.409	NA	0.277	NA	NA	NA	NA	NA	NA	NA	0.0038	NA	-0.0275	NA	0.00766	NA	0.149	NA	0.104	NA	0.0168	NA	0.98	NA	0.791
		IFNAR2	rs2239573	21	34638859	G	A	Bacterial pneumonia	phecode-480.1-both_sexes	0.693	0.693	NA	-0.00481	0.0161	0.765	0.998	0.442	NA	0.663	NA	0.697	NA	0.444	NA	0.664	NA	0.698	NA	NA	NA	NA	NA	NA	NA	-0.0114	NA	-0.00019	NA	-0.00479	NA	0.124	NA	0.109	NA	0.0164	NA	0.927	NA	0.999
		IFNAR2	rs4455239	21	34654034	T	C	Bacterial pneumonia	phecode-480.1-both_sexes	0.446	0.445	NA	0.00517	0.015	0.73	0.884	0.64	NA	0.399	NA	0.444	NA	0.629	NA	0.389	NA	0.443	NA	NA	NA	NA	NA	NA	NA	0.0394	NA	0.0495	NA	0.00381	NA	0.13	NA	0.108	NA	0.0152	NA	0.762	NA	0.646
		IFNAR2	rs2834173	21	34656070	T	C	Bacterial pneumonia	phecode-480.1-both_sexes	0.453	0.452	NA	0.00437	0.0149	0.769	0.878	0.639	NA	0.408	NA	0.451	NA	0.626	NA	0.399	NA	0.45	NA	NA	NA	NA	NA	NA	NA	0.0475	NA	0.044	NA	0.00297	NA	0.129	NA	0.106	NA	0.0152	NA	0.713	NA	0.679
		IFNAR2	rs8178528	21	34660980	A	G	Bacterial pneumonia	phecode-480.1-both_sexes	0.532	0.528	NA	0.0212	0.0149	0.157	0.807	0.347	NA	0.463	NA	0.537	NA	0.332	NA	0.446	NA	0.532	NA	NA	NA	NA	NA	NA	NA	0.0642	NA	0.0808	NA	0.0194	NA	0.135	NA	0.106	NA	0.0152	NA	0.635	NA	0.448
		IFNAR2	rs8178529	21	34660987	A	C	Bacterial pneumonia	phecode-480.1-both_sexes	0.448	0.447	NA	0.00571	0.0149	0.701	0.489	0.397	NA	0.411	NA	0.449	NA	0.365	NA	0.398	NA	0.449	NA	NA	NA	NA	NA	NA	NA	0.147	NA	0.0591	NA	0.00277	NA	0.132	NA	0.106	NA	0.0151	NA	0.267	NA	0.577
		IFNAR2	rs73363308	21	35464817	G	A	Bacterial pneumonia	phecode-480.1-both_sexes	0.00512	0.00464	NA	0.143	0.133	0.284	0.547	0.301	NA	1e-05	NA	0.000453	NA	0.266	NA	0.000465	NA	0.000512	NA	NA	NA	NA	NA	NA	NA	0.174	NA	-1.95	NA	-0.0628	NA	0.143	NA	3.55	NA	0.366	NA	0.224	NA	0.584
		IFNAR2	rs2284549	9	34618043	G	A	Obstructive chronic bronchitis	phecode-496.21-both_sexes	NA	NA	NA	NA	NA	NA	NA	0.0148	NA	NA	NA	NA	NA	0.0201	NA	NA	NA	NA	NA	NA	NA	NA	NA	NA	NA	-0.284	NA	NA	NA	NA	NA	0.596	NA	NA	NA	NA	NA	0.633	NA	NA
		IFNAR2	rs2186277	21	34593122	T	C	Obstructive chronic bronchitis	phecode-496.21-both_sexes	0.556	0.556	NA	-0.000526	0.0142	0.971	0.7	0.44	NA	0.597	NA	0.556	NA	0.466	NA	0.615	NA	0.556	NA	NA	NA	NA	NA	NA	NA	-0.103	NA	-0.0705	NA	0.0012	NA	0.169	NA	0.121	NA	0.0144	NA	0.542	NA	0.561
		IFNAR2	rs188401375	21	34602242	C	G	Obstructive chronic bronchitis	phecode-496.21-both_sexes	0.0212	0.0222	NA	-0.0737	0.0502	0.142	1	0.000371	NA	0.00779	NA	0.0212	NA	0.00186	NA	0.00691	NA	0.0222	NA	NA	NA	NA	NA	NA	NA	-1.03	NA	0.367	NA	-0.0737	NA	2.49	NA	0.928	NA	0.0502	NA	0.681	NA	0.693
		IFNAR2	rs8127500	21	34611992	A	G	Obstructive chronic bronchitis	phecode-496.21-both_sexes	0.566	0.565	NA	0.00227	0.0142	0.873	0.749	0.57	NA	0.598	NA	0.565	NA	0.543	NA	0.613	NA	0.564	NA	NA	NA	NA	NA	NA	NA	0.102	NA	-0.0551	NA	0.00235	NA	0.168	NA	0.121	NA	0.0144	NA	0.544	NA	0.648
		IFNAR2	rs2284549	21	34618043	A	T	Obstructive chronic bronchitis	phecode-496.21-both_sexes	0.718	0.717	NA	0.00536	0.0157	0.732	0.685	0.783	NA	0.611	NA	0.719	NA	0.806	NA	0.59	NA	0.718	NA	NA	NA	NA	NA	NA	NA	-0.0955	NA	0.0912	NA	0.00445	NA	0.207	NA	0.12	NA	0.0158	NA	0.644	NA	0.446
		IFNAR2	rs12053666	21	34618439	G	A	Obstructive chronic bronchitis	phecode-496.21-both_sexes	0.282	0.284	NA	-0.00534	0.0157	0.733	0.674	0.217	NA	0.389	NA	0.281	NA	0.195	NA	0.411	NA	0.282	NA	NA	NA	NA	NA	NA	NA	0.0934	NA	-0.0945	NA	-0.00436	NA	0.206	NA	0.12	NA	0.0158	NA	0.651	NA	0.43
		IFNAR2	rs2834160	21	34620113	T	C	Obstructive chronic bronchitis	phecode-496.21-both_sexes	0.187	0.185	NA	0.00175	0.0181	0.923	0.878	0.164	NA	0.0556	NA	0.19	NA	0.183	NA	0.052	NA	0.188	NA	NA	NA	NA	NA	NA	NA	-0.109	NA	-0.0134	NA	0.00258	NA	0.22	NA	0.257	NA	0.0182	NA	0.619	NA	0.959
		IFNAR2	rs2236757	21	34624917	A	G	Obstructive chronic bronchitis	phecode-496.21-both_sexes	0.719	0.718	NA	0.00615	0.0157	0.695	0.617	0.775	NA	0.612	NA	0.72	NA	0.802	NA	0.589	NA	0.719	NA	NA	NA	NA	NA	NA	NA	-0.125	NA	0.0954	NA	0.00536	NA	0.206	NA	0.12	NA	0.0159	NA	0.543	NA	0.426
		IFNAR2	rs11701402	21	34627774	C	G	Obstructive chronic bronchitis	phecode-496.21-both_sexes	0.688	0.686	NA	0.00749	0.0153	0.624	0.94	0.529	NA	0.541	NA	0.694	NA	0.516	NA	0.528	NA	0.692	NA	NA	NA	NA	NA	NA	NA	0.0589	NA	0.0277	NA	0.00672	NA	0.17	NA	0.118	NA	0.0155	NA	0.729	NA	0.814
		IFNAR2	rs2300371	21	34632241	C	T	Obstructive chronic bronchitis	phecode-496.21-both_sexes	0.277	0.279	NA	-0.00941	0.0157	0.55	0.51	0.23	NA	0.375	NA	0.276	NA	0.21	NA	0.408	NA	0.277	NA	NA	NA	NA	NA	NA	NA	0.0764	NA	-0.138	NA	-0.00767	NA	0.201	NA	0.12	NA	0.0159	NA	0.704	NA	0.249
		IFNAR2	rs2239573	21	34638859	G	A	Obstructive chronic bronchitis	phecode-496.21-both_sexes	0.695	0.693	NA	0.00355	0.0154	0.817	0.687	0.487	NA	0.674	NA	0.699	NA	0.443	NA	0.663	NA	0.698	NA	NA	NA	NA	NA	NA	NA	0.142	NA	0.0353	NA	0.00188	NA	0.169	NA	0.124	NA	0.0155	NA	0.4	NA	0.775
		IFNAR2	rs4455239	21	34654034	T	C	Obstructive chronic bronchitis	phecode-496.21-both_sexes	0.44	0.445	NA	-0.0217	0.0143	0.13	0.618	0.616	NA	0.414	NA	0.438	NA	0.63	NA	0.39	NA	0.443	NA	NA	NA	NA	NA	NA	NA	-0.0677	NA	0.0949	NA	-0.023	NA	0.178	NA	0.124	NA	0.0145	NA	0.703	NA	0.443
		IFNAR2	rs2834173	21	34656070	T	C	Obstructive chronic bronchitis	phecode-496.21-both_sexes	0.446	0.452	NA	-0.0267	0.0142	0.0608	0.682	0.602	NA	0.418	NA	0.444	NA	0.627	NA	0.4	NA	0.451	NA	NA	NA	NA	NA	NA	NA	-0.117	NA	0.0596	NA	-0.0273	NA	0.176	NA	0.122	NA	0.0144	NA	0.506	NA	0.625
		IFNAR2	rs8178528	21	34660980	A	G	Obstructive chronic bronchitis	phecode-496.21-both_sexes	0.525	0.528	NA	-0.0135	0.0143	0.345	0.801	0.326	NA	0.466	NA	0.529	NA	0.333	NA	0.447	NA	0.533	NA	NA	NA	NA	NA	NA	NA	-0.0443	NA	0.0652	NA	-0.0144	NA	0.184	NA	0.122	NA	0.0144	NA	0.81	NA	0.594
		IFNAR2	rs8178529	21	34660987	A	C	Obstructive chronic bronchitis	phecode-496.21-both_sexes	0.441	0.447	NA	-0.026	0.0142	0.0679	0.597	0.333	NA	0.419	NA	0.443	NA	0.366	NA	0.4	NA	0.45	NA	NA	NA	NA	NA	NA	NA	-0.148	NA	0.0662	NA	-0.0265	NA	0.18	NA	0.122	NA	0.0144	NA	0.412	NA	0.586
		IFNAR2	rs73363308	21	35464817	G	A	Obstructive chronic bronchitis	phecode-496.21-both_sexes	0.00526	0.00455	NA	0.178	0.169	0.291	0.232	0.318	NA	0	NA	0.000406	NA	0.264	NA	0.000496	NA	0.00052	NA	NA	NA	NA	NA	NA	NA	0.29	NA	-1.86	NA	-0.185	NA	0.193	NA	3.74	NA	0.348	NA	0.133	NA	0.619
		IFNAR2	rs2284549	9	34618043	G	A	Chronic bronchitis	phecode-496.2-both_sexes	NA	NA	NA	NA	NA	NA	NA	0.0142	NA	NA	NA	NA	NA	0.0201	NA	NA	NA	NA	NA	NA	NA	NA	NA	NA	NA	-0.325	NA	NA	NA	NA	NA	0.58	NA	NA	NA	NA	NA	0.575	NA	NA
		IFNAR2	rs2186277	21	34593122	T	C	Chronic bronchitis	phecode-496.2-both_sexes	0.555	0.556	NA	-0.00257	0.0141	0.855	0.714	0.455	NA	0.591	NA	0.556	NA	0.466	NA	0.615	NA	0.556	NA	NA	NA	NA	NA	NA	NA	-0.0399	NA	-0.0962	NA	-0.000977	NA	0.166	NA	0.12	NA	0.0142	NA	0.81	NA	0.422
		IFNAR2	rs188401375	21	34602242	C	G	Chronic bronchitis	phecode-496.2-both_sexes	0.0212	0.0219	NA	-0.0594	0.0497	0.232	0.21	0.000357	NA	0.0108	NA	0.0214	NA	0.00186	NA	0.00691	NA	0.0222	NA	NA	NA	NA	NA	NA	NA	-1.04	NA	1.07	NA	-0.0628	NA	2.44	NA	0.9	NA	0.0497	NA	0.67	NA	0.236
		IFNAR2	rs8127500	21	34611992	A	G	Chronic bronchitis	phecode-496.2-both_sexes	0.565	0.565	NA	0.000535	0.0141	0.97	0.54	0.58	NA	0.593	NA	0.565	NA	0.543	NA	0.613	NA	0.564	NA	NA	NA	NA	NA	NA	NA	0.145	NA	-0.0806	NA	0.000612	NA	0.165	NA	0.119	NA	0.0143	NA	0.379	NA	0.499
		IFNAR2	rs2284549	21	34618043	A	T	Chronic bronchitis	phecode-496.2-both_sexes	0.717	0.717	NA	0.0024	0.0155	0.877	0.545	0.779	NA	0.614	NA	0.719	NA	0.806	NA	0.59	NA	0.718	NA	NA	NA	NA	NA	NA	NA	-0.125	NA	0.109	NA	0.0013	NA	0.203	NA	0.118	NA	0.0157	NA	0.536	NA	0.358
		IFNAR2	rs12053666	21	34618439	G	A	Chronic bronchitis	phecode-496.2-both_sexes	0.283	0.284	NA	-0.00242	0.0155	0.876	0.535	0.221	NA	0.385	NA	0.282	NA	0.195	NA	0.411	NA	0.282	NA	NA	NA	NA	NA	NA	NA	0.123	NA	-0.112	NA	-0.00125	NA	0.202	NA	0.118	NA	0.0157	NA	0.542	NA	0.344
		IFNAR2	rs2834160	21	34620113	T	C	Chronic bronchitis	phecode-496.2-both_sexes	0.186	0.185	NA	-0.000132	0.0179	0.994	0.951	0.17	NA	0.0574	NA	0.189	NA	0.183	NA	0.052	NA	0.188	NA	NA	NA	NA	NA	NA	NA	-0.0634	NA	0.0301	NA	0.000158	NA	0.216	NA	0.255	NA	0.018	NA	0.769	NA	0.906
		IFNAR2	rs2236757	21	34624917	A	G	Chronic bronchitis	phecode-496.2-both_sexes	0.719	0.718	NA	0.00352	0.0155	0.821	0.482	0.77	NA	0.615	NA	0.72	NA	0.802	NA	0.589	NA	0.719	NA	NA	NA	NA	NA	NA	NA	-0.153	NA	0.113	NA	0.00254	NA	0.202	NA	0.118	NA	0.0157	NA	0.448	NA	0.34
		IFNAR2	rs11701402	21	34627774	C	G	Chronic bronchitis	phecode-496.2-both_sexes	0.688	0.686	NA	0.00611	0.0151	0.686	0.914	0.522	NA	0.546	NA	0.693	NA	0.516	NA	0.528	NA	0.692	NA	NA	NA	NA	NA	NA	NA	0.03	NA	0.0521	NA	0.00511	NA	0.167	NA	0.117	NA	0.0153	NA	0.858	NA	0.655
		IFNAR2	rs2300371	21	34632241	C	T	Chronic bronchitis	phecode-496.2-both_sexes	0.277	0.279	NA	-0.00722	0.0156	0.643	0.395	0.234	NA	0.372	NA	0.276	NA	0.21	NA	0.408	NA	0.277	NA	NA	NA	NA	NA	NA	NA	0.102	NA	-0.154	NA	-0.0053	NA	0.197	NA	0.118	NA	0.0158	NA	0.607	NA	0.193
		IFNAR2	rs2239573	21	34638859	G	A	Chronic bronchitis	phecode-496.2-both_sexes	0.695	0.693	NA	0.00405	0.0152	0.79	0.645	0.487	NA	0.676	NA	0.699	NA	0.443	NA	0.663	NA	0.698	NA	NA	NA	NA	NA	NA	NA	0.147	NA	0.0459	NA	0.00216	NA	0.166	NA	0.122	NA	0.0154	NA	0.375	NA	0.707
		IFNAR2	rs4455239	21	34654034	T	C	Chronic bronchitis	phecode-496.2-both_sexes	0.44	0.445	NA	-0.0226	0.0142	0.111	0.607	0.617	NA	0.414	NA	0.437	NA	0.63	NA	0.39	NA	0.443	NA	NA	NA	NA	NA	NA	NA	-0.0574	NA	0.0966	NA	-0.024	NA	0.175	NA	0.122	NA	0.0143	NA	0.742	NA	0.429
		IFNAR2	rs2834173	21	34656070	T	C	Chronic bronchitis	phecode-496.2-both_sexes	0.445	0.452	NA	-0.0276	0.0141	0.05	0.631	0.604	NA	0.421	NA	0.443	NA	0.627	NA	0.4	NA	0.451	NA	NA	NA	NA	NA	NA	NA	-0.104	NA	0.0749	NA	-0.0286	NA	0.173	NA	0.121	NA	0.0142	NA	0.547	NA	0.535
		IFNAR2	rs8178528	21	34660980	A	G	Chronic bronchitis	phecode-496.2-both_sexes	0.524	0.528	NA	-0.0143	0.0141	0.311	0.633	0.328	NA	0.472	NA	0.528	NA	0.333	NA	0.447	NA	0.533	NA	NA	NA	NA	NA	NA	NA	-0.0313	NA	0.1	NA	-0.0158	NA	0.18	NA	0.121	NA	0.0143	NA	0.862	NA	0.408
		IFNAR2	rs8178529	21	34660987	A	C	Chronic bronchitis	phecode-496.2-both_sexes	0.44	0.447	NA	-0.0269	0.0141	0.0563	0.499	0.334	NA	0.424	NA	0.442	NA	0.366	NA	0.4	NA	0.45	NA	NA	NA	NA	NA	NA	NA	-0.137	NA	0.0929	NA	-0.0278	NA	0.177	NA	0.12	NA	0.0142	NA	0.437	NA	0.439
		IFNAR2	rs73363308	21	35464817	G	A	Chronic bronchitis	phecode-496.2-both_sexes	0.00516	0.00455	NA	0.152	0.166	0.361	0.235	0.312	NA	0	NA	0.000398	NA	0.264	NA	0.000496	NA	0.00052	NA	NA	NA	NA	NA	NA	NA	0.26	NA	-1.89	NA	-0.207	NA	0.189	NA	3.73	NA	0.345	NA	0.17	NA	0.612
		IFNAR2	rs2284549	9	34618043	G	A	Pleurisy; pleural effusion	phecode-507-both_sexes	0.0143	0.0209	NA	-0.381	0.447	0.394	1	0.0143	NA	NA	NA	NA	NA	0.0209	NA	NA	NA	NA	NA	NA	NA	NA	NA	NA	NA	-0.381	NA	NA	NA	NA	NA	0.447	NA	NA	NA	NA	NA	0.394	NA	NA
		IFNAR2	rs2186277	21	34593122	T	C	Pleurisy; pleural effusion	phecode-507-both_sexes	0.56	0.556	NA	0.0167	0.0154	0.278	0.387	0.445	NA	0.651	NA	0.56	NA	0.465	NA	0.616	NA	0.556	NA	NA	NA	NA	NA	NA	NA	-0.0789	NA	0.148	NA	0.0155	NA	0.132	NA	0.112	NA	0.0157	NA	0.551	NA	0.187
		IFNAR2	rs188401375	21	34602242	C	G	Pleurisy; pleural effusion	phecode-507-both_sexes	0.0219	0.0222	NA	-0.0264	0.0548	0.63	1	8.17e-05	NA	0.00603	NA	0.0219	NA	0.00191	NA	0.0072	NA	0.0222	NA	NA	NA	NA	NA	NA	NA	-1.25	NA	-0.217	NA	-0.0264	NA	1.96	NA	0.798	NA	0.0548	NA	0.523	NA	0.786
		IFNAR2	rs8127500	21	34611992	A	G	Pleurisy; pleural effusion	phecode-507-both_sexes	0.57	0.565	NA	0.0203	0.0154	0.189	0.545	0.54	NA	0.647	NA	0.569	NA	0.542	NA	0.614	NA	0.564	NA	NA	NA	NA	NA	NA	NA	-0.0121	NA	0.14	NA	0.0184	NA	0.131	NA	0.112	NA	0.0157	NA	0.927	NA	0.212
		IFNAR2	rs2284549	21	34618043	A	T	Pleurisy; pleural effusion	phecode-507-both_sexes	0.716	0.717	NA	-0.00732	0.017	0.666	0.591	0.824	NA	0.572	NA	0.717	NA	0.805	NA	0.589	NA	0.718	NA	NA	NA	NA	NA	NA	NA	0.137	NA	-0.0641	NA	-0.00756	NA	0.163	NA	0.11	NA	0.0173	NA	0.399	NA	0.562
		IFNAR2	rs12053666	21	34618439	G	A	Pleurisy; pleural effusion	phecode-507-both_sexes	0.285	0.283	NA	0.00675	0.017	0.69	0.588	0.176	NA	0.428	NA	0.283	NA	0.195	NA	0.412	NA	0.282	NA	NA	NA	NA	NA	NA	NA	-0.138	NA	0.0641	NA	0.00698	NA	0.163	NA	0.111	NA	0.0173	NA	0.396	NA	0.562
		IFNAR2	rs2834160	21	34620113	T	C	Pleurisy; pleural effusion	phecode-507-both_sexes	0.191	0.186	NA	0.0332	0.0196	0.0908	0.986	0.183	NA	0.0549	NA	0.194	NA	0.183	NA	0.0526	NA	0.188	NA	NA	NA	NA	NA	NA	NA	0.0104	NA	0.00871	NA	0.0337	NA	0.173	NA	0.24	NA	0.0198	NA	0.952	NA	0.971
		IFNAR2	rs2236757	21	34624917	A	G	Pleurisy; pleural effusion	phecode-507-both_sexes	0.716	0.718	NA	-0.00871	0.017	0.608	0.59	0.822	NA	0.574	NA	0.718	NA	0.801	NA	0.589	NA	0.719	NA	NA	NA	NA	NA	NA	NA	0.141	NA	-0.0584	NA	-0.00919	NA	0.163	NA	0.111	NA	0.0173	NA	0.384	NA	0.597
		IFNAR2	rs11701402	21	34627774	C	G	Pleurisy; pleural effusion	phecode-507-both_sexes	0.685	0.686	NA	-0.00676	0.0165	0.682	0.981	0.518	NA	0.523	NA	0.691	NA	0.519	NA	0.527	NA	0.692	NA	NA	NA	NA	NA	NA	NA	0.0148	NA	-0.0188	NA	-0.00681	NA	0.133	NA	0.109	NA	0.0168	NA	0.911	NA	0.863
		IFNAR2	rs2300371	21	34632241	C	T	Pleurisy; pleural effusion	phecode-507-both_sexes	0.28	0.279	NA	0.00938	0.017	0.582	0.526	0.188	NA	0.425	NA	0.279	NA	0.209	NA	0.409	NA	0.277	NA	NA	NA	NA	NA	NA	NA	-0.154	NA	0.0625	NA	0.01	NA	0.159	NA	0.11	NA	0.0173	NA	0.334	NA	0.571
		IFNAR2	rs2239573	21	34638859	G	A	Pleurisy; pleural effusion	phecode-507-both_sexes	0.696	0.693	NA	0.00969	0.0166	0.56	0.934	0.438	NA	0.665	NA	0.701	NA	0.444	NA	0.664	NA	0.698	NA	NA	NA	NA	NA	NA	NA	-0.0369	NA	-0.00217	NA	0.0107	NA	0.133	NA	0.116	NA	0.0169	NA	0.781	NA	0.985
		IFNAR2	rs4455239	21	34654034	T	C	Pleurisy; pleural effusion	phecode-507-both_sexes	0.45	0.445	NA	0.0237	0.0155	0.126	0.535	0.668	NA	0.405	NA	0.447	NA	0.629	NA	0.389	NA	0.443	NA	NA	NA	NA	NA	NA	NA	0.17	NA	0.0667	NA	0.021	NA	0.14	NA	0.114	NA	0.0157	NA	0.227	NA	0.56
		IFNAR2	rs2834173	21	34656070	T	C	Pleurisy; pleural effusion	phecode-507-both_sexes	0.457	0.452	NA	0.0221	0.0154	0.151	0.497	0.667	NA	0.415	NA	0.454	NA	0.626	NA	0.399	NA	0.45	NA	NA	NA	NA	NA	NA	NA	0.176	NA	0.065	NA	0.0194	NA	0.139	NA	0.113	NA	0.0157	NA	0.205	NA	0.564
		IFNAR2	rs8178528	21	34660980	A	G	Pleurisy; pleural effusion	phecode-507-both_sexes	0.534	0.527	NA	0.0294	0.0155	0.0571	0.598	0.346	NA	0.479	NA	0.538	NA	0.333	NA	0.445	NA	0.532	NA	NA	NA	NA	NA	NA	NA	0.0603	NA	0.14	NA	0.0269	NA	0.145	NA	0.113	NA	0.0157	NA	0.676	NA	0.215
		IFNAR2	rs8178529	21	34660987	A	C	Pleurisy; pleural effusion	phecode-507-both_sexes	0.451	0.447	NA	0.0206	0.0154	0.181	0.902	0.37	NA	0.416	NA	0.453	NA	0.365	NA	0.398	NA	0.449	NA	NA	NA	NA	NA	NA	NA	0.0266	NA	0.0707	NA	0.0196	NA	0.141	NA	0.112	NA	0.0156	NA	0.851	NA	0.529
		IFNAR2	rs73363308	21	35464817	G	A	Pleurisy; pleural effusion	phecode-507-both_sexes	0.00463	0.00463	NA	-0.00516	0.142	0.971	0.416	0.275	NA	4.53e-05	NA	0.000358	NA	0.266	NA	0.000465	NA	0.00051	NA	NA	NA	NA	NA	NA	NA	0.041	NA	-1.69	NA	-0.292	NA	0.153	NA	3.71	NA	0.38	NA	0.788	NA	0.649
		IFNAR2	rs2284549	9	34618043	G	A	Respiratory failure, insufficiency, arrest	phecode-509-both_sexes	0.0255	0.0209	NA	0.246	0.658	0.709	0	0.0255	NA	NA	NA	NA	NA	0.0209	NA	NA	NA	NA	NA	NA	NA	NA	NA	NA	NA	0.246	NA	NA	NA	NA	NA	0.658	NA	NA	NA	NA	NA	0.709	NA	NA
		IFNAR2	rs2186277	21	34593122	T	C	Respiratory failure, insufficiency, arrest	phecode-509-both_sexes	0.555	0.556	NA	-0.00426	0.0233	0.855	0.325	0.508	NA	0.663	NA	0.554	NA	0.465	NA	0.616	NA	0.556	NA	NA	NA	NA	NA	NA	NA	0.174	NA	0.171	NA	-0.0112	NA	0.188	NA	0.156	NA	0.0237	NA	0.356	NA	0.272
		IFNAR2	rs188401375	21	34602242	C	G	Respiratory failure, insufficiency, arrest	phecode-509-both_sexes	0.0198	0.0222	NA	-0.138	0.0829	0.0969	0	6.65e-05	NA	0.00392	NA	0.0198	NA	0.00191	NA	0.0072	NA	0.0222	NA	NA	NA	NA	NA	NA	NA	-1.25	NA	-0.686	NA	-0.138	NA	2.69	NA	1.11	NA	0.0829	NA	0.643	NA	0.536
		IFNAR2	rs8127500	21	34611992	A	G	Respiratory failure, insufficiency, arrest	phecode-509-both_sexes	0.566	0.565	NA	0.00218	0.0233	0.926	0.669	0.57	NA	0.648	NA	0.564	NA	0.542	NA	0.614	NA	0.564	NA	NA	NA	NA	NA	NA	NA	0.102	NA	0.111	NA	-0.00198	NA	0.187	NA	0.155	NA	0.0238	NA	0.586	NA	0.475
		IFNAR2	rs2284549	21	34618043	A	T	Respiratory failure, insufficiency, arrest	phecode-509-both_sexes	0.72	0.717	NA	0.0189	0.0256	0.461	0.882	0.822	NA	0.571	NA	0.722	NA	0.805	NA	0.589	NA	0.718	NA	NA	NA	NA	NA	NA	NA	0.12	NA	-0.0187	NA	0.0187	NA	0.233	NA	0.152	NA	0.0261	NA	0.605	NA	0.902
		IFNAR2	rs12053666	21	34618439	G	A	Respiratory failure, insufficiency, arrest	phecode-509-both_sexes	0.28	0.283	NA	-0.0188	0.0256	0.463	0.878	0.178	NA	0.429	NA	0.279	NA	0.195	NA	0.412	NA	0.282	NA	NA	NA	NA	NA	NA	NA	-0.123	NA	0.0186	NA	-0.0186	NA	0.233	NA	0.152	NA	0.0261	NA	0.598	NA	0.903
		IFNAR2	rs2834160	21	34620113	T	C	Respiratory failure, insufficiency, arrest	phecode-509-both_sexes	0.186	0.186	NA	0.00179	0.0297	0.952	0.613	0.157	NA	0.0655	NA	0.189	NA	0.183	NA	0.0526	NA	0.188	NA	NA	NA	NA	NA	NA	NA	-0.185	NA	0.212	NA	0.00287	NA	0.245	NA	0.333	NA	0.0301	NA	0.452	NA	0.523
		IFNAR2	rs2236757	21	34624917	A	G	Respiratory failure, insufficiency, arrest	phecode-509-both_sexes	0.721	0.718	NA	0.02	0.0257	0.437	0.938	0.814	NA	0.574	NA	0.723	NA	0.801	NA	0.589	NA	0.719	NA	NA	NA	NA	NA	NA	NA	0.0922	NA	-0.00726	NA	0.0198	NA	0.232	NA	0.152	NA	0.0262	NA	0.691	NA	0.962
		IFNAR2	rs11701402	21	34627774	C	G	Respiratory failure, insufficiency, arrest	phecode-509-both_sexes	0.688	0.686	NA	0.0123	0.0249	0.621	0.85	0.53	NA	0.541	NA	0.694	NA	0.519	NA	0.527	NA	0.692	NA	NA	NA	NA	NA	NA	NA	0.0657	NA	0.0848	NA	0.00928	NA	0.191	NA	0.15	NA	0.0255	NA	0.731	NA	0.573
		IFNAR2	rs2300371	21	34632241	C	T	Respiratory failure, insufficiency, arrest	phecode-509-both_sexes	0.275	0.279	NA	-0.0231	0.0257	0.369	0.842	0.186	NA	0.412	NA	0.273	NA	0.209	NA	0.409	NA	0.277	NA	NA	NA	NA	NA	NA	NA	-0.153	NA	-0.0389	NA	-0.0209	NA	0.227	NA	0.152	NA	0.0263	NA	0.501	NA	0.798
		IFNAR2	rs2239573	21	34638859	G	A	Respiratory failure, insufficiency, arrest	phecode-509-both_sexes	0.688	0.693	NA	-0.0238	0.0251	0.343	0.844	0.466	NA	0.665	NA	0.692	NA	0.444	NA	0.664	NA	0.698	NA	NA	NA	NA	NA	NA	NA	0.0713	NA	0.0175	NA	-0.0267	NA	0.187	NA	0.158	NA	0.0256	NA	0.703	NA	0.912
		IFNAR2	rs4455239	21	34654034	T	C	Respiratory failure, insufficiency, arrest	phecode-509-both_sexes	0.462	0.445	NA	0.0754	0.0234	0.00129	0.159	0.726	NA	0.379	NA	0.459	NA	0.629	NA	0.389	NA	0.443	NA	NA	NA	NA	NA	NA	NA	0.434	NA	-0.0247	NA	0.0725	NA	0.198	NA	0.158	NA	0.0239	NA	0.0288	NA	0.876
		IFNAR2	rs2834173	21	34656070	T	C	Respiratory failure, insufficiency, arrest	phecode-509-both_sexes	0.468	0.452	NA	0.071	0.0233	0.0023	0.149	0.725	NA	0.39	NA	0.466	NA	0.626	NA	0.399	NA	0.45	NA	NA	NA	NA	NA	NA	NA	0.435	NA	-0.0211	NA	0.0678	NA	0.196	NA	0.156	NA	0.0237	NA	0.0266	NA	0.892
		IFNAR2	rs8178528	21	34660980	A	G	Respiratory failure, insufficiency, arrest	phecode-509-both_sexes	0.545	0.527	NA	0.0753	0.0234	0.00126	0.506	0.396	NA	0.446	NA	0.549	NA	0.333	NA	0.445	NA	0.532	NA	NA	NA	NA	NA	NA	NA	0.303	NA	0.0207	NA	0.0735	NA	0.205	NA	0.157	NA	0.0238	NA	0.139	NA	0.895
		IFNAR2	rs8178529	21	34660987	A	C	Respiratory failure, insufficiency, arrest	phecode-509-both_sexes	0.463	0.447	NA	0.0698	0.0233	0.00271	0.546	0.42	NA	0.391	NA	0.465	NA	0.365	NA	0.398	NA	0.449	NA	NA	NA	NA	NA	NA	NA	0.259	NA	-0.0167	NA	0.0691	NA	0.2	NA	0.156	NA	0.0237	NA	0.194	NA	0.914
		IFNAR2	rs73363308	21	35464817	G	A	Respiratory failure, insufficiency, arrest	phecode-509-both_sexes	0.0056	0.00464	NA	0.308	0.204	0.132	0.786	0.319	NA	0	NA	0.000637	NA	0.266	NA	0.000465	NA	0.00051	NA	NA	NA	NA	NA	NA	NA	0.287	NA	-1.85	NA	0.457	NA	0.218	NA	5.23	NA	0.585	NA	0.188	NA	0.723
		IFNAR2	rs2284549	9	34618043	G	A	Shortness of breath	phecode-512.7-both_sexes	0.0121	0.0208	NA	-0.455	0.387	0.24	0	0.0121	NA	NA	NA	NA	NA	0.0208	NA	NA	NA	NA	NA	NA	NA	NA	NA	NA	NA	-0.455	NA	NA	NA	NA	NA	0.387	NA	NA	NA	NA	NA	0.24	NA	NA
		IFNAR2	rs2186277	21	34593122	T	C	Shortness of breath	phecode-512.7-both_sexes	0.556	0.556	NA	-0.000764	0.0163	0.963	0.0804	0.475	NA	0.568	NA	0.558	NA	0.466	NA	0.617	NA	0.556	NA	NA	NA	NA	NA	NA	NA	0.03	NA	-0.207	NA	0.00512	NA	0.113	NA	0.0936	NA	0.0167	NA	0.79	NA	0.0272
		IFNAR2	rs188401375	21	34602242	C	G	Shortness of breath	phecode-512.7-both_sexes	0.0213	0.0218	NA	-0.036	0.0583	0.536	0.339	0.000104	NA	0.00955	NA	0.0216	NA	0.00193	NA	0.00723	NA	0.0222	NA	NA	NA	NA	NA	NA	NA	-1.17	NA	0.608	NA	-0.0409	NA	1.38	NA	0.676	NA	0.0585	NA	0.397	NA	0.368
		IFNAR2	rs8127500	21	34611992	A	G	Shortness of breath	phecode-512.7-both_sexes	0.566	0.565	NA	0.00153	0.0163	0.925	0.0735	0.523	NA	0.57	NA	0.567	NA	0.544	NA	0.615	NA	0.564	NA	NA	NA	NA	NA	NA	NA	-0.088	NA	-0.192	NA	0.00977	NA	0.112	NA	0.0932	NA	0.0167	NA	0.431	NA	0.0389
		IFNAR2	rs2284549	21	34618043	A	T	Shortness of breath	phecode-512.7-both_sexes	0.721	0.717	NA	0.0221	0.0179	0.216	0.192	0.82	NA	0.632	NA	0.721	NA	0.804	NA	0.588	NA	0.718	NA	NA	NA	NA	NA	NA	NA	0.0961	NA	0.178	NA	0.0146	NA	0.139	NA	0.0923	NA	0.0184	NA	0.488	NA	0.054
		IFNAR2	rs12053666	21	34618439	G	A	Shortness of breath	phecode-512.7-both_sexes	0.28	0.284	NA	-0.0221	0.0179	0.218	0.189	0.181	NA	0.368	NA	0.279	NA	0.196	NA	0.412	NA	0.282	NA	NA	NA	NA	NA	NA	NA	-0.0948	NA	-0.179	NA	-0.0145	NA	0.139	NA	0.0923	NA	0.0184	NA	0.494	NA	0.0524
		IFNAR2	rs2834160	21	34620113	T	C	Shortness of breath	phecode-512.7-both_sexes	0.187	0.186	NA	0.00751	0.0208	0.718	0.646	0.202	NA	0.0537	NA	0.19	NA	0.182	NA	0.0528	NA	0.188	NA	NA	NA	NA	NA	NA	NA	0.142	NA	-0.0184	NA	0.005	NA	0.147	NA	0.2	NA	0.0212	NA	0.332	NA	0.927
		IFNAR2	rs2236757	21	34624917	A	G	Shortness of breath	phecode-512.7-both_sexes	0.722	0.718	NA	0.0215	0.0179	0.23	0.153	0.819	NA	0.633	NA	0.722	NA	0.8	NA	0.588	NA	0.719	NA	NA	NA	NA	NA	NA	NA	0.115	NA	0.184	NA	0.0134	NA	0.138	NA	0.0924	NA	0.0184	NA	0.404	NA	0.0463
		IFNAR2	rs11701402	21	34627774	C	G	Shortness of breath	phecode-512.7-both_sexes	0.69	0.686	NA	0.0193	0.0174	0.268	0.238	0.522	NA	0.571	NA	0.695	NA	0.517	NA	0.526	NA	0.692	NA	NA	NA	NA	NA	NA	NA	0.0273	NA	0.17	NA	0.0132	NA	0.113	NA	0.091	NA	0.018	NA	0.809	NA	0.0614
		IFNAR2	rs2300371	21	34632241	C	T	Shortness of breath	phecode-512.7-both_sexes	0.275	0.279	NA	-0.0217	0.018	0.227	0.106	0.186	NA	0.362	NA	0.275	NA	0.211	NA	0.41	NA	0.277	NA	NA	NA	NA	NA	NA	NA	-0.149	NA	-0.191	NA	-0.0125	NA	0.135	NA	0.0922	NA	0.0185	NA	0.271	NA	0.0388
		IFNAR2	rs2239573	21	34638859	G	A	Shortness of breath	phecode-512.7-both_sexes	0.693	0.693	NA	-0.00119	0.0175	0.946	0.433	0.432	NA	0.689	NA	0.697	NA	0.444	NA	0.662	NA	0.698	NA	NA	NA	NA	NA	NA	NA	-0.057	NA	0.112	NA	-0.00377	NA	0.112	NA	0.0958	NA	0.018	NA	0.611	NA	0.241
		IFNAR2	rs4455239	21	34654034	T	C	Shortness of breath	phecode-512.7-both_sexes	0.443	0.445	NA	-0.00633	0.0164	0.699	0.382	0.625	NA	0.419	NA	0.44	NA	0.63	NA	0.388	NA	0.443	NA	NA	NA	NA	NA	NA	NA	-0.0124	NA	0.124	NA	-0.0103	NA	0.118	NA	0.0952	NA	0.0168	NA	0.916	NA	0.193
		IFNAR2	rs2834173	21	34656070	T	C	Shortness of breath	phecode-512.7-both_sexes	0.45	0.452	NA	-0.00596	0.0163	0.714	0.4	0.618	NA	0.429	NA	0.448	NA	0.627	NA	0.398	NA	0.451	NA	NA	NA	NA	NA	NA	NA	-0.0303	NA	0.118	NA	-0.0094	NA	0.117	NA	0.0938	NA	0.0167	NA	0.795	NA	0.208
		IFNAR2	rs8178528	21	34660980	A	G	Shortness of breath	phecode-512.7-both_sexes	0.526	0.528	NA	-0.00278	0.0163	0.865	0.68	0.324	NA	0.466	NA	0.531	NA	0.333	NA	0.445	NA	0.532	NA	NA	NA	NA	NA	NA	NA	-0.0337	NA	0.0755	NA	-0.00469	NA	0.123	NA	0.0939	NA	0.0167	NA	0.784	NA	0.422
		IFNAR2	rs8178529	21	34660987	A	C	Shortness of breath	phecode-512.7-both_sexes	0.445	0.447	NA	-0.0063	0.0163	0.699	0.426	0.365	NA	0.427	NA	0.446	NA	0.365	NA	0.398	NA	0.449	NA	NA	NA	NA	NA	NA	NA	0.0104	NA	0.113	NA	-0.0104	NA	0.119	NA	0.0935	NA	0.0167	NA	0.931	NA	0.227
		IFNAR2	rs73363308	21	35464817	G	A	Shortness of breath	phecode-512.7-both_sexes	0.00549	0.00463	NA	0.26	0.123	0.0344	0.19	0.303	NA	0	NA	0.000802	NA	0.267	NA	0.000427	NA	0.000504	NA	NA	NA	NA	NA	NA	NA	0.207	NA	-2.31	NA	0.755	NA	0.129	NA	3.34	NA	0.398	NA	0.108	NA	0.49
		IFNAR2	rs2284549	9	34618043	G	A	Hemoptysis	phecode-516.1-both_sexes	0.0183	0.0207	NA	-0.157	0.547	0.775	1	0.0183	NA	NA	NA	NA	NA	0.0207	NA	NA	NA	NA	NA	NA	NA	NA	NA	NA	NA	-0.157	NA	NA	NA	NA	NA	0.547	NA	NA	NA	NA	NA	0.775	NA	NA
		IFNAR2	rs2186277	21	34593122	T	C	Hemoptysis	phecode-516.1-both_sexes	0.554	0.556	NA	-0.0102	0.0196	0.603	0.287	0.45	NA	0.566	NA	0.555	NA	0.465	NA	0.616	NA	0.556	NA	NA	NA	NA	NA	NA	NA	-0.0668	NA	-0.219	NA	-0.00491	NA	0.16	NA	0.137	NA	0.0199	NA	0.675	NA	0.112
		IFNAR2	rs188401375	21	34602242	C	G	Hemoptysis	phecode-516.1-both_sexes	0.0238	0.0218	NA	0.0907	0.0694	0.191	0.194	7.17e-05	NA	0.0131	NA	0.024	NA	0.00187	NA	0.00708	NA	0.0221	NA	NA	NA	NA	NA	NA	NA	-1.19	NA	1.36	NA	0.0843	NA	2.12	NA	0.981	NA	0.0696	NA	0.575	NA	0.165
		IFNAR2	rs8127500	21	34611992	A	G	Hemoptysis	phecode-516.1-both_sexes	0.564	0.565	NA	-0.00553	0.0196	0.778	0.237	0.535	NA	0.561	NA	0.565	NA	0.542	NA	0.614	NA	0.564	NA	NA	NA	NA	NA	NA	NA	-0.0353	NA	-0.233	NA	-0.000227	NA	0.159	NA	0.137	NA	0.0199	NA	0.825	NA	0.0881
		IFNAR2	rs2284549	21	34618043	A	T	Hemoptysis	phecode-516.1-both_sexes	0.715	0.717	NA	-0.00755	0.0215	0.726	0.486	0.78	NA	0.617	NA	0.716	NA	0.806	NA	0.589	NA	0.718	NA	NA	NA	NA	NA	NA	NA	-0.162	NA	0.115	NA	-0.00888	NA	0.198	NA	0.135	NA	0.0219	NA	0.411	NA	0.393
		IFNAR2	rs12053666	21	34618439	G	A	Hemoptysis	phecode-516.1-both_sexes	0.285	0.283	NA	0.00847	0.0215	0.694	0.485	0.22	NA	0.383	NA	0.284	NA	0.194	NA	0.412	NA	0.282	NA	NA	NA	NA	NA	NA	NA	0.161	NA	-0.116	NA	0.00988	NA	0.197	NA	0.135	NA	0.0219	NA	0.416	NA	0.391
		IFNAR2	rs2834160	21	34620113	T	C	Hemoptysis	phecode-516.1-both_sexes	0.187	0.186	NA	0.0014	0.0249	0.955	0.837	0.187	NA	0.0469	NA	0.19	NA	0.183	NA	0.0529	NA	0.189	NA	NA	NA	NA	NA	NA	NA	0.027	NA	-0.166	NA	0.00231	NA	0.208	NA	0.288	NA	0.0252	NA	0.897	NA	0.563
		IFNAR2	rs2236757	21	34624917	A	G	Hemoptysis	phecode-516.1-both_sexes	0.717	0.718	NA	-0.00339	0.0216	0.875	0.438	0.774	NA	0.619	NA	0.718	NA	0.802	NA	0.589	NA	0.719	NA	NA	NA	NA	NA	NA	NA	-0.176	NA	0.123	NA	-0.00459	NA	0.197	NA	0.135	NA	0.022	NA	0.372	NA	0.361
		IFNAR2	rs11701402	21	34627774	C	G	Hemoptysis	phecode-516.1-both_sexes	0.685	0.686	NA	-0.00333	0.021	0.874	0.636	0.514	NA	0.557	NA	0.691	NA	0.518	NA	0.527	NA	0.692	NA	NA	NA	NA	NA	NA	NA	-0.00148	NA	0.122	NA	-0.0066	NA	0.161	NA	0.133	NA	0.0214	NA	0.993	NA	0.361
		IFNAR2	rs2300371	21	34632241	C	T	Hemoptysis	phecode-516.1-both_sexes	0.279	0.279	NA	0.00348	0.0216	0.872	0.515	0.232	NA	0.378	NA	0.278	NA	0.209	NA	0.409	NA	0.277	NA	NA	NA	NA	NA	NA	NA	0.135	NA	-0.121	NA	0.00507	NA	0.192	NA	0.135	NA	0.022	NA	0.481	NA	0.37
		IFNAR2	rs2239573	21	34638859	G	A	Hemoptysis	phecode-516.1-both_sexes	0.702	0.693	NA	0.039	0.0211	0.0643	0.359	0.5	NA	0.7	NA	0.705	NA	0.443	NA	0.664	NA	0.698	NA	NA	NA	NA	NA	NA	NA	0.233	NA	0.14	NA	0.0332	NA	0.16	NA	0.141	NA	0.0215	NA	0.146	NA	0.322
		IFNAR2	rs4455239	21	34654034	T	C	Hemoptysis	phecode-516.1-both_sexes	0.447	0.445	NA	0.0114	0.0197	0.563	0.646	0.64	NA	0.368	NA	0.446	NA	0.63	NA	0.39	NA	0.443	NA	NA	NA	NA	NA	NA	NA	0.0413	NA	-0.115	NA	0.0136	NA	0.168	NA	0.139	NA	0.02	NA	0.806	NA	0.407
		IFNAR2	rs2834173	21	34656070	T	C	Hemoptysis	phecode-516.1-both_sexes	0.454	0.452	NA	0.0123	0.0196	0.531	0.577	0.64	NA	0.375	NA	0.453	NA	0.627	NA	0.4	NA	0.45	NA	NA	NA	NA	NA	NA	NA	0.054	NA	-0.126	NA	0.0146	NA	0.166	NA	0.137	NA	0.0199	NA	0.745	NA	0.357
		IFNAR2	rs8178528	21	34660980	A	G	Hemoptysis	phecode-516.1-both_sexes	0.529	0.528	NA	0.00688	0.0196	0.726	0.523	0.315	NA	0.421	NA	0.535	NA	0.334	NA	0.447	NA	0.532	NA	NA	NA	NA	NA	NA	NA	-0.084	NA	-0.129	NA	0.011	NA	0.174	NA	0.137	NA	0.0199	NA	0.629	NA	0.347
		IFNAR2	rs8178529	21	34660987	A	C	Hemoptysis	phecode-516.1-both_sexes	0.449	0.447	NA	0.0122	0.0195	0.534	0.634	0.355	NA	0.378	NA	0.452	NA	0.366	NA	0.399	NA	0.449	NA	NA	NA	NA	NA	NA	NA	-0.0447	NA	-0.108	NA	0.0155	NA	0.17	NA	0.136	NA	0.0199	NA	0.792	NA	0.43
		IFNAR2	rs73363308	21	35464817	G	A	Hemoptysis	phecode-516.1-both_sexes	0.00493	0.00464	NA	0.104	0.173	0.546	0.802	0.282	NA	0	NA	0.000555	NA	0.267	NA	0.000454	NA	0.000507	NA	NA	NA	NA	NA	NA	NA	0.0878	NA	-2.05	NA	0.218	NA	0.185	NA	5.15	NA	0.486	NA	0.635	NA	0.69
		IFNAR2	rs2284549	9	34618043	G	A	Abnormal sputum	phecode-516-both_sexes	0.0179	0.0207	NA	-0.163	0.544	0.765	1	0.0179	NA	NA	NA	NA	NA	0.0207	NA	NA	NA	NA	NA	NA	NA	NA	NA	NA	NA	-0.163	NA	NA	NA	NA	NA	0.544	NA	NA	NA	NA	NA	0.765	NA	NA
		IFNAR2	rs2186277	21	34593122	T	C	Abnormal sputum	phecode-516-both_sexes	0.554	0.556	NA	-0.00979	0.0192	0.61	0.284	0.44	NA	0.569	NA	0.556	NA	0.465	NA	0.616	NA	0.556	NA	NA	NA	NA	NA	NA	NA	-0.108	NA	-0.205	NA	-0.00429	NA	0.158	NA	0.136	NA	0.0195	NA	0.493	NA	0.133
		IFNAR2	rs188401375	21	34602242	C	G	Abnormal sputum	phecode-516-both_sexes	0.0236	0.0218	NA	0.0816	0.068	0.23	0.202	7e-05	NA	0.0128	NA	0.0239	NA	0.00187	NA	0.00708	NA	0.0221	NA	NA	NA	NA	NA	NA	NA	-1.19	NA	1.32	NA	0.0756	NA	2.08	NA	0.975	NA	0.0682	NA	0.567	NA	0.175
		IFNAR2	rs8127500	21	34611992	A	G	Abnormal sputum	phecode-516-both_sexes	0.564	0.565	NA	-0.00422	0.0192	0.826	0.255	0.529	NA	0.564	NA	0.565	NA	0.542	NA	0.614	NA	0.564	NA	NA	NA	NA	NA	NA	NA	-0.0625	NA	-0.219	NA	0.00114	NA	0.157	NA	0.136	NA	0.0195	NA	0.691	NA	0.106
		IFNAR2	rs2284549	21	34618043	A	T	Abnormal sputum	phecode-516-both_sexes	0.716	0.717	NA	-0.00227	0.0211	0.914	0.456	0.78	NA	0.62	NA	0.718	NA	0.806	NA	0.589	NA	0.718	NA	NA	NA	NA	NA	NA	NA	-0.164	NA	0.123	NA	-0.00355	NA	0.195	NA	0.134	NA	0.0215	NA	0.401	NA	0.357
		IFNAR2	rs12053666	21	34618439	G	A	Abnormal sputum	phecode-516-both_sexes	0.284	0.283	NA	0.00309	0.0211	0.883	0.456	0.22	NA	0.381	NA	0.283	NA	0.194	NA	0.412	NA	0.282	NA	NA	NA	NA	NA	NA	NA	0.162	NA	-0.124	NA	0.00444	NA	0.195	NA	0.134	NA	0.0215	NA	0.405	NA	0.354
		IFNAR2	rs2834160	21	34620113	T	C	Abnormal sputum	phecode-516-both_sexes	0.188	0.186	NA	0.00901	0.0244	0.712	0.917	0.183	NA	0.0503	NA	0.191	NA	0.183	NA	0.0529	NA	0.189	NA	NA	NA	NA	NA	NA	NA	-0.00163	NA	-0.108	NA	0.01	NA	0.206	NA	0.285	NA	0.0247	NA	0.994	NA	0.705
		IFNAR2	rs2236757	21	34624917	A	G	Abnormal sputum	phecode-516-both_sexes	0.718	0.718	NA	0.00218	0.0211	0.918	0.411	0.774	NA	0.621	NA	0.719	NA	0.802	NA	0.589	NA	0.719	NA	NA	NA	NA	NA	NA	NA	-0.177	NA	0.131	NA	0.00104	NA	0.194	NA	0.134	NA	0.0215	NA	0.363	NA	0.327
		IFNAR2	rs11701402	21	34627774	C	G	Abnormal sputum	phecode-516-both_sexes	0.687	0.686	NA	0.00412	0.0205	0.841	0.609	0.52	NA	0.561	NA	0.692	NA	0.518	NA	0.527	NA	0.692	NA	NA	NA	NA	NA	NA	NA	0.0202	NA	0.133	NA	0.000587	NA	0.159	NA	0.132	NA	0.021	NA	0.899	NA	0.314
		IFNAR2	rs2300371	21	34632241	C	T	Abnormal sputum	phecode-516-both_sexes	0.278	0.279	NA	-0.00248	0.0212	0.907	0.491	0.232	NA	0.376	NA	0.277	NA	0.209	NA	0.409	NA	0.277	NA	NA	NA	NA	NA	NA	NA	0.135	NA	-0.128	NA	-0.000975	NA	0.189	NA	0.133	NA	0.0216	NA	0.475	NA	0.336
		IFNAR2	rs2239573	21	34638859	G	A	Abnormal sputum	phecode-516-both_sexes	0.702	0.693	NA	0.037	0.0207	0.0736	0.298	0.506	NA	0.697	NA	0.705	NA	0.443	NA	0.664	NA	0.698	NA	NA	NA	NA	NA	NA	NA	0.258	NA	0.124	NA	0.0311	NA	0.158	NA	0.14	NA	0.0211	NA	0.103	NA	0.376
		IFNAR2	rs4455239	21	34654034	T	C	Abnormal sputum	phecode-516-both_sexes	0.447	0.445	NA	0.0126	0.0193	0.515	0.677	0.637	NA	0.37	NA	0.446	NA	0.63	NA	0.39	NA	0.443	NA	NA	NA	NA	NA	NA	NA	0.0288	NA	-0.107	NA	0.0148	NA	0.166	NA	0.138	NA	0.0196	NA	0.862	NA	0.436
		IFNAR2	rs2834173	21	34656070	T	C	Abnormal sputum	phecode-516-both_sexes	0.455	0.452	NA	0.0136	0.0192	0.477	0.605	0.637	NA	0.377	NA	0.454	NA	0.627	NA	0.4	NA	0.45	NA	NA	NA	NA	NA	NA	NA	0.0413	NA	-0.119	NA	0.016	NA	0.164	NA	0.136	NA	0.0195	NA	0.801	NA	0.379
		IFNAR2	rs8178528	21	34660980	A	G	Abnormal sputum	phecode-516-both_sexes	0.53	0.528	NA	0.0115	0.0192	0.549	0.496	0.314	NA	0.423	NA	0.536	NA	0.334	NA	0.447	NA	0.532	NA	NA	NA	NA	NA	NA	NA	-0.089	NA	-0.126	NA	0.0157	NA	0.172	NA	0.136	NA	0.0195	NA	0.605	NA	0.356
		IFNAR2	rs8178529	21	34660987	A	C	Abnormal sputum	phecode-516-both_sexes	0.45	0.447	NA	0.0138	0.0192	0.473	0.632	0.353	NA	0.38	NA	0.453	NA	0.366	NA	0.399	NA	0.449	NA	NA	NA	NA	NA	NA	NA	-0.0551	NA	-0.101	NA	0.0171	NA	0.168	NA	0.135	NA	0.0195	NA	0.742	NA	0.455
		IFNAR2	rs73363308	21	35464817	G	A	Abnormal sputum	phecode-516-both_sexes	0.0049	0.00464	NA	0.0954	0.17	0.576	0.882	0.282	NA	0	NA	0.000532	NA	0.267	NA	0.000454	NA	0.000507	NA	NA	NA	NA	NA	NA	NA	0.0856	NA	-2.08	NA	0.162	NA	0.182	NA	5.22	NA	0.476	NA	0.639	NA	0.691
		IFNAR2	rs2284549	9	34618043	G	A	Other diseases of respiratory system, NEC	phecode-519.8-both_sexes	0.0177	0.0207	NA	-0.171	0.383	0.654	1	0.0177	NA	NA	NA	NA	NA	0.0207	NA	NA	NA	NA	NA	NA	NA	NA	NA	NA	NA	-0.171	NA	NA	NA	NA	NA	0.383	NA	NA	NA	NA	NA	0.654	NA	NA
		IFNAR2	rs2186277	21	34593122	T	C	Other diseases of respiratory system, NEC	phecode-519.8-both_sexes	0.552	0.556	NA	-0.0183	0.0134	0.173	0.14	0.45	NA	0.645	NA	0.551	NA	0.466	NA	0.614	NA	0.556	NA	NA	NA	NA	NA	NA	NA	-0.0641	NA	0.148	NA	-0.0218	NA	0.111	NA	0.0863	NA	0.0137	NA	0.565	NA	0.0873
		IFNAR2	rs188401375	21	34602242	C	G	Other diseases of respiratory system, NEC	phecode-519.8-both_sexes	0.0224	0.0218	NA	0.0128	0.0476	0.789	0.411	0.00308	NA	0.00917	NA	0.0227	NA	0.00182	NA	0.00711	NA	0.0222	NA	NA	NA	NA	NA	NA	NA	0.69	NA	0.52	NA	0.00974	NA	1.34	NA	0.619	NA	0.0478	NA	0.607	NA	0.401
		IFNAR2	rs8127500	21	34611992	A	G	Other diseases of respiratory system, NEC	phecode-519.8-both_sexes	0.561	0.565	NA	-0.0179	0.0134	0.182	0.183	0.519	NA	0.638	NA	0.56	NA	0.543	NA	0.612	NA	0.564	NA	NA	NA	NA	NA	NA	NA	-0.0948	NA	0.128	NA	-0.0205	NA	0.11	NA	0.0858	NA	0.0137	NA	0.391	NA	0.137
		IFNAR2	rs2284549	21	34618043	A	T	Other diseases of respiratory system, NEC	phecode-519.8-both_sexes	0.719	0.717	NA	0.00695	0.0148	0.638	0.417	0.789	NA	0.577	NA	0.721	NA	0.806	NA	0.59	NA	0.718	NA	NA	NA	NA	NA	NA	NA	-0.115	NA	-0.0738	NA	0.011	NA	0.138	NA	0.0853	NA	0.0151	NA	0.404	NA	0.387
		IFNAR2	rs12053666	21	34618439	G	A	Other diseases of respiratory system, NEC	phecode-519.8-both_sexes	0.282	0.283	NA	-0.00772	0.0148	0.601	0.419	0.211	NA	0.423	NA	0.28	NA	0.194	NA	0.411	NA	0.282	NA	NA	NA	NA	NA	NA	NA	0.114	NA	0.0727	NA	-0.0117	NA	0.138	NA	0.0853	NA	0.0151	NA	0.408	NA	0.394
		IFNAR2	rs2834160	21	34620113	T	C	Other diseases of respiratory system, NEC	phecode-519.8-both_sexes	0.186	0.186	NA	-0.00259	0.0172	0.88	0.315	0.16	NA	0.0638	NA	0.189	NA	0.184	NA	0.0526	NA	0.189	NA	NA	NA	NA	NA	NA	NA	-0.177	NA	0.166	NA	-0.0016	NA	0.145	NA	0.182	NA	0.0174	NA	0.221	NA	0.363
		IFNAR2	rs2236757	21	34624917	A	G	Other diseases of respiratory system, NEC	phecode-519.8-both_sexes	0.72	0.718	NA	0.00676	0.0148	0.648	0.476	0.788	NA	0.578	NA	0.722	NA	0.802	NA	0.59	NA	0.719	NA	NA	NA	NA	NA	NA	NA	-0.0987	NA	-0.0711	NA	0.0105	NA	0.137	NA	0.0854	NA	0.0151	NA	0.471	NA	0.405
		IFNAR2	rs11701402	21	34627774	C	G	Other diseases of respiratory system, NEC	phecode-519.8-both_sexes	0.689	0.686	NA	0.0136	0.0144	0.347	0.821	0.519	NA	0.525	NA	0.695	NA	0.518	NA	0.528	NA	0.692	NA	NA	NA	NA	NA	NA	NA	0.00793	NA	-0.0382	NA	0.0152	NA	0.112	NA	0.084	NA	0.0147	NA	0.944	NA	0.65
		IFNAR2	rs2300371	21	34632241	C	T	Other diseases of respiratory system, NEC	phecode-519.8-both_sexes	0.277	0.279	NA	-0.00856	0.0149	0.564	0.749	0.217	NA	0.413	NA	0.275	NA	0.209	NA	0.408	NA	0.277	NA	NA	NA	NA	NA	NA	NA	0.0515	NA	0.0421	NA	-0.0109	NA	0.134	NA	0.0852	NA	0.0152	NA	0.701	NA	0.621
		IFNAR2	rs2239573	21	34638859	G	A	Other diseases of respiratory system, NEC	phecode-519.8-both_sexes	0.697	0.693	NA	0.0145	0.0145	0.318	0.738	0.431	NA	0.675	NA	0.702	NA	0.444	NA	0.664	NA	0.698	NA	NA	NA	NA	NA	NA	NA	-0.0673	NA	0.0353	NA	0.0153	NA	0.11	NA	0.0886	NA	0.0148	NA	0.542	NA	0.69
		IFNAR2	rs4455239	21	34654034	T	C	Other diseases of respiratory system, NEC	phecode-519.8-both_sexes	0.449	0.445	NA	0.0168	0.0135	0.213	0.832	0.632	NA	0.386	NA	0.447	NA	0.63	NA	0.39	NA	0.443	NA	NA	NA	NA	NA	NA	NA	0.00993	NA	-0.0356	NA	0.0182	NA	0.117	NA	0.0879	NA	0.0138	NA	0.933	NA	0.686
		IFNAR2	rs2834173	21	34656070	T	C	Other diseases of respiratory system, NEC	phecode-519.8-both_sexes	0.456	0.452	NA	0.0169	0.0134	0.209	0.659	0.629	NA	0.39	NA	0.454	NA	0.627	NA	0.4	NA	0.45	NA	NA	NA	NA	NA	NA	NA	0.00915	NA	-0.061	NA	0.0189	NA	0.116	NA	0.0866	NA	0.0137	NA	0.937	NA	0.481
		IFNAR2	rs8178528	21	34660980	A	G	Other diseases of respiratory system, NEC	phecode-519.8-both_sexes	0.534	0.528	NA	0.0301	0.0135	0.0257	0.878	0.338	NA	0.449	NA	0.539	NA	0.333	NA	0.447	NA	0.532	NA	NA	NA	NA	NA	NA	NA	0.029	NA	-0.0137	NA	0.0312	NA	0.121	NA	0.0867	NA	0.0137	NA	0.811	NA	0.875
		IFNAR2	rs8178529	21	34660987	A	C	Other diseases of respiratory system, NEC	phecode-519.8-both_sexes	0.451	0.447	NA	0.0174	0.0134	0.195	0.668	0.368	NA	0.39	NA	0.453	NA	0.366	NA	0.399	NA	0.449	NA	NA	NA	NA	NA	NA	NA	0.0173	NA	-0.0592	NA	0.0193	NA	0.118	NA	0.0863	NA	0.0137	NA	0.884	NA	0.493
		IFNAR2	rs73363308	21	35464817	G	A	Other diseases of respiratory system, NEC	phecode-519.8-both_sexes	0.00488	0.00464	NA	0.0784	0.119	0.51	0.702	0.284	NA	0.0018	NA	0.000469	NA	0.266	NA	0.000403	NA	0.000509	NA	NA	NA	NA	NA	NA	NA	0.0961	NA	4.89	NA	-0.0387	NA	0.128	NA	2.51	NA	0.328	NA	0.452	NA	0.0517
		IFNAR2	rs2284549	9	34618043	G	A	Other diseases of respiratory system, not elsewhere classified	phecode-519-both_sexes	0.0218	0.0207	NA	0.0232	0.367	0.95	1	0.0218	NA	NA	NA	NA	NA	0.0207	NA	NA	NA	NA	NA	NA	NA	NA	NA	NA	NA	0.0232	NA	NA	NA	NA	NA	0.367	NA	NA	NA	NA	NA	0.95	NA	NA
		IFNAR2	rs2186277	21	34593122	T	C	Other diseases of respiratory system, not elsewhere classified	phecode-519-both_sexes	0.553	0.556	NA	-0.0118	0.0128	0.357	0.0707	0.442	NA	0.649	NA	0.553	NA	0.466	NA	0.614	NA	0.556	NA	NA	NA	NA	NA	NA	NA	-0.0975	NA	0.166	NA	-0.015	NA	0.107	NA	0.0831	NA	0.0131	NA	0.363	NA	0.0452
		IFNAR2	rs188401375	21	34602242	C	G	Other diseases of respiratory system, not elsewhere classified	phecode-519-both_sexes	0.0225	0.0218	NA	0.00479	0.0454	0.916	0.519	0.00286	NA	0.00852	NA	0.0227	NA	0.00182	NA	0.00711	NA	0.0222	NA	NA	NA	NA	NA	NA	NA	0.551	NA	0.39	NA	0.00257	NA	1.29	NA	0.599	NA	0.0455	NA	0.67	NA	0.515
		IFNAR2	rs8127500	21	34611992	A	G	Other diseases of respiratory system, not elsewhere classified	phecode-519-both_sexes	0.562	0.565	NA	-0.011	0.0129	0.394	0.0956	0.514	NA	0.643	NA	0.561	NA	0.543	NA	0.612	NA	0.564	NA	NA	NA	NA	NA	NA	NA	-0.118	NA	0.147	NA	-0.0133	NA	0.106	NA	0.0826	NA	0.0131	NA	0.268	NA	0.0753
		IFNAR2	rs2284549	21	34618043	A	T	Other diseases of respiratory system, not elsewhere classified	phecode-519-both_sexes	0.717	0.717	NA	-0.00141	0.0141	0.92	0.359	0.789	NA	0.573	NA	0.719	NA	0.806	NA	0.59	NA	0.718	NA	NA	NA	NA	NA	NA	NA	-0.116	NA	-0.0918	NA	0.00274	NA	0.132	NA	0.0821	NA	0.0144	NA	0.38	NA	0.263
		IFNAR2	rs12053666	21	34618439	G	A	Other diseases of respiratory system, not elsewhere classified	phecode-519-both_sexes	0.284	0.283	NA	0.00071	0.0141	0.96	0.364	0.211	NA	0.428	NA	0.282	NA	0.194	NA	0.411	NA	0.282	NA	NA	NA	NA	NA	NA	NA	0.114	NA	0.0907	NA	-0.00342	NA	0.132	NA	0.0821	NA	0.0144	NA	0.388	NA	0.269
		IFNAR2	rs2834160	21	34620113	T	C	Other diseases of respiratory system, not elsewhere classified	phecode-519-both_sexes	0.185	0.186	NA	-0.00608	0.0164	0.711	0.265	0.155	NA	0.0604	NA	0.188	NA	0.184	NA	0.0526	NA	0.189	NA	NA	NA	NA	NA	NA	NA	-0.215	NA	0.106	NA	-0.00413	NA	0.139	NA	0.176	NA	0.0166	NA	0.124	NA	0.545
		IFNAR2	rs2236757	21	34624917	A	G	Other diseases of respiratory system, not elsewhere classified	phecode-519-both_sexes	0.718	0.718	NA	-0.00162	0.0142	0.909	0.38	0.785	NA	0.573	NA	0.72	NA	0.802	NA	0.59	NA	0.719	NA	NA	NA	NA	NA	NA	NA	-0.114	NA	-0.0888	NA	0.00244	NA	0.132	NA	0.0822	NA	0.0145	NA	0.385	NA	0.28
		IFNAR2	rs11701402	21	34627774	C	G	Other diseases of respiratory system, not elsewhere classified	phecode-519-both_sexes	0.687	0.686	NA	0.00295	0.0138	0.83	0.658	0.526	NA	0.518	NA	0.693	NA	0.518	NA	0.528	NA	0.692	NA	NA	NA	NA	NA	NA	NA	0.0375	NA	-0.0658	NA	0.00445	NA	0.108	NA	0.0808	NA	0.0141	NA	0.728	NA	0.416
		IFNAR2	rs2300371	21	34632241	C	T	Other diseases of respiratory system, not elsewhere classified	phecode-519-both_sexes	0.279	0.279	NA	0.000437	0.0142	0.975	0.688	0.219	NA	0.416	NA	0.277	NA	0.209	NA	0.408	NA	0.277	NA	NA	NA	NA	NA	NA	NA	0.0641	NA	0.0568	NA	-0.00213	NA	0.129	NA	0.082	NA	0.0145	NA	0.619	NA	0.489
		IFNAR2	rs2239573	21	34638859	G	A	Other diseases of respiratory system, not elsewhere classified	phecode-519-both_sexes	0.697	0.693	NA	0.0152	0.0138	0.272	0.676	0.428	NA	0.667	NA	0.702	NA	0.444	NA	0.664	NA	0.698	NA	NA	NA	NA	NA	NA	NA	-0.077	NA	0.00522	NA	0.0171	NA	0.106	NA	0.0852	NA	0.0142	NA	0.469	NA	0.951
		IFNAR2	rs4455239	21	34654034	T	C	Other diseases of respiratory system, not elsewhere classified	phecode-519-both_sexes	0.448	0.445	NA	0.0162	0.0129	0.21	0.726	0.631	NA	0.382	NA	0.447	NA	0.63	NA	0.39	NA	0.443	NA	NA	NA	NA	NA	NA	NA	0.00311	NA	-0.0498	NA	0.018	NA	0.113	NA	0.0846	NA	0.0132	NA	0.978	NA	0.556
		IFNAR2	rs2834173	21	34656070	T	C	Other diseases of respiratory system, not elsewhere classified	phecode-519-both_sexes	0.455	0.452	NA	0.0155	0.0129	0.228	0.546	0.628	NA	0.386	NA	0.454	NA	0.627	NA	0.4	NA	0.45	NA	NA	NA	NA	NA	NA	NA	0.00415	NA	-0.0746	NA	0.0179	NA	0.112	NA	0.0834	NA	0.0131	NA	0.97	NA	0.371
		IFNAR2	rs8178528	21	34660980	A	G	Other diseases of respiratory system, not elsewhere classified	phecode-519-both_sexes	0.535	0.528	NA	0.0311	0.0129	0.0159	0.735	0.338	NA	0.444	NA	0.54	NA	0.333	NA	0.447	NA	0.532	NA	NA	NA	NA	NA	NA	NA	0.0339	NA	-0.0336	NA	0.0326	NA	0.117	NA	0.0834	NA	0.0131	NA	0.772	NA	0.687
		IFNAR2	rs8178529	21	34660987	A	C	Other diseases of respiratory system, not elsewhere classified	phecode-519-both_sexes	0.45	0.447	NA	0.016	0.0128	0.214	0.554	0.366	NA	0.386	NA	0.453	NA	0.366	NA	0.399	NA	0.449	NA	NA	NA	NA	NA	NA	NA	0.00888	NA	-0.0729	NA	0.0182	NA	0.114	NA	0.0831	NA	0.0131	NA	0.938	NA	0.38
		IFNAR2	rs73363308	21	35464817	G	A	Other diseases of respiratory system, not elsewhere classified	phecode-519-both_sexes	0.00488	0.00464	NA	0.0755	0.115	0.51	0.721	0.284	NA	0.00166	NA	0.000466	NA	0.266	NA	0.000403	NA	0.000509	NA	NA	NA	NA	NA	NA	NA	0.0914	NA	4.59	NA	-0.0299	NA	0.123	NA	2.46	NA	0.316	NA	0.457	NA	0.0623
		SLC6A20	rs17763537	3	45843315	C	T	E05 Thyrotoxicosis [hyperthyroidism]	icd10-E05-both_sexes	0.0781	0.0733	NA	0.0793	0.0581	0.172	0.494	0.0072	NA	0.247	NA	0.0745	NA	0.00554	NA	0.263	NA	0.0693	NA	NA	NA	NA	NA	NA	NA	-0.0356	NA	-0.0667	NA	0.0902	NA	1.08	NA	0.221	NA	0.0603	NA	0.974	NA	0.763
		SLC6A20	rs17763537	3	45843315	C	T	E10 Insulin-dependent diabetes mellitus	icd10-E10-both_sexes	0.0734	0.0733	NA	-0.012	0.047	0.799	0.231	0.00534	NA	0.235	NA	0.0699	NA	0.00557	NA	0.264	NA	0.0693	NA	NA	NA	NA	NA	NA	NA	-0.0864	NA	-0.154	NA	0.0103	NA	0.995	NA	0.127	NA	0.0506	NA	0.931	NA	0.228
		SLC6A20	rs17763537	3	45843315	C	T	E14 Unspecified diabetes mellitus	icd10-E14-both_sexes	0.0701	0.0723	NA	-0.029	0.0481	0.547	0.323	0.0111	NA	0.258	NA	0.0671	NA	0.00544	NA	0.263	NA	0.0693	NA	NA	NA	NA	NA	NA	NA	1.39	NA	-0.0351	NA	-0.0322	NA	0.944	NA	0.122	NA	0.0525	NA	0.142	NA	0.773
		SLC6A20	rs17763537	3	45843315	C	T	E16 Other disorders of pancreatic internal secretion	icd10-E16-both_sexes	0.0719	0.0733	NA	-0.0334	0.0747	0.654	0.198	0.00109	NA	0.201	NA	0.0691	NA	0.0056	NA	0.264	NA	0.0693	NA	NA	NA	NA	NA	NA	NA	-1.08	NA	-0.308	NA	0.000235	NA	1.51	NA	0.226	NA	0.0791	NA	0.475	NA	0.173
		SLC6A20	rs17763537	3	45843315	C	T	E55 Vitamin D deficiency	icd10-E55-both_sexes	0.078	0.0733	NA	0.0915	0.0781	0.241	0.662	0.000545	NA	0.283	NA	0.0736	NA	0.0056	NA	0.263	NA	0.0693	NA	NA	NA	NA	NA	NA	NA	-1.22	NA	0.146	NA	0.07	NA	1.48	NA	0.146	NA	0.0923	NA	0.41	NA	0.32
		SLC6A20	rs17763537	3	45843315	C	T	E87 Other disorders of fluid, electrolyte and acid-base balance	icd10-E87-both_sexes	0.0743	0.0733	NA	0.0205	0.0309	0.506	0.578	0.00813	NA	0.273	NA	0.0701	NA	0.00551	NA	0.263	NA	0.0693	NA	NA	NA	NA	NA	NA	NA	0.468	NA	0.076	NA	0.0152	NA	0.889	NA	0.104	NA	0.0323	NA	0.599	NA	0.466
		SLC6A20	rs17763537	3	45843315	C	T	Thyrotoxicosis with or without goiter	phecode-242-both_sexes	0.0775	0.0731	NA	0.0743	0.0578	0.199	0.549	0.0072	NA	0.247	NA	0.074	NA	0.00566	NA	0.262	NA	0.0692	NA	NA	NA	NA	NA	NA	NA	-0.0721	NA	-0.0548	NA	0.0836	NA	1.06	NA	0.223	NA	0.0599	NA	0.946	NA	0.806
		SLC6A20	rs17763537	3	45843315	C	T	Type 1 diabetes	phecode-250.1-both_sexes	0.0729	0.0729	NA	-0.0149	0.047	0.751	0.227	0.00534	NA	0.235	NA	0.0699	NA	0.00517	NA	0.265	NA	0.0694	NA	NA	NA	NA	NA	NA	NA	0.0532	NA	-0.158	NA	0.00755	NA	1.07	NA	0.128	NA	0.0506	NA	0.96	NA	0.215
		SLC6A20	rs17763537	3	45843315	C	T	Type 2 diabetes with ophthalmic manifestations	phecode-250.23-both_sexes	0.0736	0.0729	NA	-0.0162	0.0675	0.81	0.397	0.000644	NA	0.247	NA	0.0704	NA	0.00517	NA	0.265	NA	0.0694	NA	NA	NA	NA	NA	NA	NA	-1.28	NA	-0.113	NA	0.0176	NA	1.48	NA	0.133	NA	0.0784	NA	0.387	NA	0.395
		SLC6A20	rs17763537	3	45843315	C	T	Diabetic retinopathy	phecode-250.7-both_sexes	0.0693	0.0734	NA	-0.0709	0.0616	0.25	0.782	0.00075	NA	0.248	NA	0.0656	NA	0.00556	NA	0.264	NA	0.0694	NA	NA	NA	NA	NA	NA	NA	-1.2	NA	-0.104	NA	-0.0622	NA	1.18	NA	0.136	NA	0.0691	NA	0.309	NA	0.442
		SLC6A20	rs17763537	3	45843315	C	T	Hypoglycemia	phecode-251.1-both_sexes	0.0723	0.0729	NA	-0.0224	0.0745	0.764	0.178	0.00109	NA	0.201	NA	0.0699	NA	0.00524	NA	0.265	NA	0.0694	NA	NA	NA	NA	NA	NA	NA	-1.09	NA	-0.31	NA	0.0126	NA	1.61	NA	0.226	NA	0.0789	NA	0.498	NA	0.171
		SLC6A20	rs17763537	3	45843315	C	T	Other disorders of pancreatic internal secretion	phecode-251-both_sexes	0.0717	0.0733	NA	-0.0339	0.0743	0.648	0.202	0.00109	NA	0.201	NA	0.069	NA	0.0056	NA	0.264	NA	0.0693	NA	NA	NA	NA	NA	NA	NA	-1.08	NA	-0.307	NA	-0.00106	NA	1.51	NA	0.227	NA	0.0786	NA	0.474	NA	0.176
		SLC6A20	rs17763537	3	45843315	C	T	Vitamin D deficiency	phecode-261.4-both_sexes	0.0781	0.0733	NA	0.0868	0.0757	0.252	0.777	0.000516	NA	0.279	NA	0.0739	NA	0.00562	NA	0.263	NA	0.0693	NA	NA	NA	NA	NA	NA	NA	-1.23	NA	0.122	NA	0.0736	NA	1.47	NA	0.145	NA	0.0888	NA	0.404	NA	0.401
		SLC6A20	rs17763537	3	45843315	C	T	Vitamin deficiency	phecode-261-both_sexes	0.078	0.0733	NA	0.0754	0.0551	0.171	0.99	0.000568	NA	0.271	NA	0.0739	NA	0.00562	NA	0.263	NA	0.0693	NA	NA	NA	NA	NA	NA	NA	-1.22	NA	0.074	NA	0.0758	NA	1.34	NA	0.121	NA	0.0619	NA	0.363	NA	0.541
		SLC6A20	rs17763537	3	45843315	C	T	Gout	phecode-274.1-both_sexes	0.0726	0.0733	NA	-0.0135	0.0416	0.745	0.979	0.00977	NA	0.26	NA	0.0686	NA	0.00552	NA	0.263	NA	0.0693	NA	NA	NA	NA	NA	NA	NA	0.861	NA	-0.00942	NA	-0.0138	NA	1.42	NA	0.158	NA	0.0431	NA	0.544	NA	0.952
		SLC6A20	rs17763537	3	45843315	C	T	Gout and other crystal arthropathies	phecode-274-both_sexes	0.0739	0.0733	NA	0.00842	0.0397	0.832	0.963	0.00977	NA	0.262	NA	0.07	NA	0.00552	NA	0.263	NA	0.0693	NA	NA	NA	NA	NA	NA	NA	0.808	NA	0.00145	NA	0.00891	NA	1.36	NA	0.156	NA	0.0411	NA	0.553	NA	0.993
		SLC6A20	rs17763537	3	45843315	C	T	Electrolyte imbalance	phecode-276.1-both_sexes	0.0748	0.0733	NA	0.0309	0.0347	0.372	0.311	0.00601	NA	0.283	NA	0.0704	NA	0.00552	NA	0.263	NA	0.0693	NA	NA	NA	NA	NA	NA	NA	-0.0299	NA	0.146	NA	0.0202	NA	1.01	NA	0.119	NA	0.0362	NA	0.976	NA	0.219
		SLC6A20	rs17763537	3	45843315	C	T	Hypovolemia	phecode-276.5-both_sexes	0.0719	0.0733	NA	-0.0203	0.043	0.637	0.462	0.00269	NA	0.238	NA	0.0685	NA	0.00552	NA	0.263	NA	0.0693	NA	NA	NA	NA	NA	NA	NA	-0.677	NA	-0.134	NA	-0.0115	NA	1.25	NA	0.16	NA	0.0446	NA	0.587	NA	0.404
		SLC6A20	rs17763537	3	45843315	C	T	Disorders of fluid, electrolyte, and acid-base balance	phecode-276-both_sexes	0.0734	0.0733	NA	0.00385	0.0268	0.886	0.813	0.00698	NA	0.258	NA	0.0695	NA	0.00552	NA	0.263	NA	0.0693	NA	NA	NA	NA	NA	NA	NA	0.193	NA	-0.0177	NA	0.0057	NA	0.757	NA	0.0953	NA	0.028	NA	0.799	NA	0.852
		ABO	rs62574564	9	136127811	G	A	I08 Multiple valve diseases	icd10-I08-both_sexes	0.327	0.319	NA	0.0398	0.0303	0.189	0.978	NA	NA	0.258	NA	0.328	NA	NA	NA	0.259	NA	0.32	NA	NA	NA	NA	NA	NA	NA	NA	NA	0.0458	NA	0.0397	NA	NA	NA	0.225	NA	0.0306	NA	NA	NA	0.839
		ABO	rs8176719	9	136132908	T	TC	I08 Multiple valve diseases	icd10-I08-both_sexes	0.348	0.341	NA	0.04	0.0296	0.176	0.821	NA	NA	0.44	NA	0.347	NA	NA	NA	0.439	NA	0.339	NA	NA	NA	NA	NA	NA	NA	NA	NA	-0.00283	NA	0.0411	NA	NA	NA	0.192	NA	0.0299	NA	NA	NA	0.988
		ABO	rs8176715	9	136133148	T	C	I08 Multiple valve diseases	icd10-I08-both_sexes	0.56	0.554	NA	0.0328	0.0282	0.244	0.951	NA	NA	0.665	NA	0.558	NA	NA	NA	0.662	NA	0.552	NA	NA	NA	NA	NA	NA	NA	NA	NA	0.045	NA	0.0326	NA	NA	NA	0.201	NA	0.0284	NA	NA	NA	0.822
		ABO	rs638756	9	136134472	C	A	I08 Multiple valve diseases	icd10-I08-both_sexes	0.751	0.756	NA	-0.0251	0.0325	0.439	0.834	NA	NA	0.793	NA	0.75	NA	NA	NA	0.784	NA	0.755	NA	NA	NA	NA	NA	NA	NA	NA	NA	0.023	NA	-0.0261	NA	NA	NA	0.232	NA	0.0328	NA	NA	NA	0.921
		ABO	rs8176693	9	136137657	C	T	I08 Multiple valve diseases	icd10-I08-both_sexes	0.0633	0.0646	NA	-0.0125	0.0573	0.828	0.575	NA	NA	0.276	NA	0.0588	NA	NA	NA	0.249	NA	0.0608	NA	NA	NA	NA	NA	NA	NA	NA	NA	0.104	NA	-0.0213	NA	NA	NA	0.216	NA	0.0594	NA	NA	NA	0.629
		ABO	rs62574564	9	136127811	G	A	I24 Other acute ischaemic heart diseases	icd10-I24-both_sexes	0.325	0.319	NA	0.0256	0.0343	0.455	0.742	NA	NA	0.254	NA	0.326	NA	NA	NA	0.259	NA	0.32	NA	NA	NA	NA	NA	NA	NA	NA	NA	-0.0314	NA	0.0278	NA	NA	NA	0.177	NA	0.0349	NA	NA	NA	0.859
		ABO	rs8176719	9	136132908	T	TC	I24 Other acute ischaemic heart diseases	icd10-I24-both_sexes	0.36	0.341	NA	0.102	0.0334	0.00235	0.981	NA	NA	0.457	NA	0.358	NA	NA	NA	0.439	NA	0.339	NA	NA	NA	NA	NA	NA	NA	NA	NA	0.0981	NA	0.102	NA	NA	NA	0.152	NA	0.0342	NA	NA	NA	0.518
		ABO	rs8176715	9	136133148	T	C	I24 Other acute ischaemic heart diseases	icd10-I24-both_sexes	0.57	0.554	NA	0.0728	0.0318	0.0222	0.861	NA	NA	0.669	NA	0.567	NA	NA	NA	0.662	NA	0.552	NA	NA	NA	NA	NA	NA	NA	NA	NA	0.0455	NA	0.0739	NA	NA	NA	0.159	NA	0.0325	NA	NA	NA	0.775
		ABO	rs638756	9	136134472	C	A	I24 Other acute ischaemic heart diseases	icd10-I24-both_sexes	0.76	0.756	NA	0.029	0.0367	0.429	0.633	NA	NA	0.799	NA	0.759	NA	NA	NA	0.784	NA	0.755	NA	NA	NA	NA	NA	NA	NA	NA	NA	0.114	NA	0.0254	NA	NA	NA	0.181	NA	0.0374	NA	NA	NA	0.53
		ABO	rs8176693	9	136137657	C	T	I24 Other acute ischaemic heart diseases	icd10-I24-both_sexes	0.0716	0.0646	NA	0.102	0.0631	0.106	0.0575	NA	NA	0.207	NA	0.0688	NA	NA	NA	0.25	NA	0.0607	NA	NA	NA	NA	NA	NA	NA	NA	NA	-0.206	NA	0.148	NA	NA	NA	0.174	NA	0.0677	NA	NA	NA	0.236
		ABO	rs62574564	9	136127811	G	A	I26 Pulmonary embolism	icd10-I26-both_sexes	0.318	0.317	NA	0.00308	0.0227	0.892	0.944	0.146	NA	NA	NA	0.321	NA	0.141	NA	NA	NA	0.32	NA	NA	NA	NA	NA	NA	NA	0.0205	NA	NA	NA	0.00293	NA	0.249	NA	NA	NA	0.0228	NA	0.934	NA	NA
		ABO	rs8176719	9	136132908	T	TC	I26 Pulmonary embolism	icd10-I26-both_sexes	0.401	0.338	NA	0.288	0.0224	6.18e-38	0.163	0.401	NA	NA	NA	0.401	NA	0.286	NA	NA	NA	0.339	NA	NA	NA	NA	NA	NA	NA	0.545	NA	NA	NA	0.284	NA	0.186	NA	NA	NA	0.0225	NA	0.00335	NA	NA
		ABO	rs8176715	9	136133148	T	C	I26 Pulmonary embolism	icd10-I26-both_sexes	0.597	0.555	NA	0.174	0.0211	2.04e-16	0.619	0.83	NA	NA	NA	0.593	NA	0.785	NA	NA	NA	0.552	NA	NA	NA	NA	NA	NA	NA	0.276	NA	NA	NA	0.173	NA	0.207	NA	NA	NA	0.0212	NA	0.183	NA	NA
		ABO	rs638756	9	136134472	C	A	I26 Pulmonary embolism	icd10-I26-both_sexes	0.778	0.753	NA	0.132	0.0243	5.45e-08	0.616	0.697	NA	NA	NA	0.779	NA	0.646	NA	NA	NA	0.755	NA	NA	NA	NA	NA	NA	NA	0.22	NA	NA	NA	0.13	NA	0.177	NA	NA	NA	0.0245	NA	0.213	NA	NA
		ABO	rs8176693	9	136137657	C	T	I26 Pulmonary embolism	icd10-I26-both_sexes	0.075	0.0614	NA	0.248	0.0441	1.9e-08	0.4	0.156	NA	NA	NA	0.0737	NA	0.113	NA	NA	NA	0.0606	NA	NA	NA	NA	NA	NA	NA	0.475	NA	NA	NA	0.242	NA	0.274	NA	NA	NA	0.0447	NA	0.0828	NA	NA
		ABO	rs62574564	9	136127811	G	A	I34 Nonrheumatic mitral valve disorders	icd10-I34-both_sexes	0.326	0.319	NA	0.0309	0.0272	0.257	0.903	NA	NA	0.254	NA	0.327	NA	NA	NA	0.259	NA	0.32	NA	NA	NA	NA	NA	NA	NA	NA	NA	0.00473	NA	0.0313	NA	NA	NA	0.215	NA	0.0274	NA	NA	NA	0.983
		ABO	rs8176719	9	136132908	T	TC	I34 Nonrheumatic mitral valve disorders	icd10-I34-both_sexes	0.345	0.341	NA	0.022	0.0266	0.407	0.569	NA	NA	0.421	NA	0.344	NA	NA	NA	0.439	NA	0.339	NA	NA	NA	NA	NA	NA	NA	NA	NA	-0.0814	NA	0.0242	NA	NA	NA	0.184	NA	0.0268	NA	NA	NA	0.657
		ABO	rs8176715	9	136133148	T	C	I34 Nonrheumatic mitral valve disorders	icd10-I34-both_sexes	0.559	0.554	NA	0.0239	0.0253	0.345	0.961	NA	NA	0.66	NA	0.557	NA	NA	NA	0.662	NA	0.552	NA	NA	NA	NA	NA	NA	NA	NA	NA	0.0145	NA	0.0241	NA	NA	NA	0.193	NA	0.0255	NA	NA	NA	0.94
		ABO	rs638756	9	136134472	C	A	I34 Nonrheumatic mitral valve disorders	icd10-I34-both_sexes	0.75	0.756	NA	-0.0294	0.0292	0.314	0.958	NA	NA	0.786	NA	0.749	NA	NA	NA	0.784	NA	0.755	NA	NA	NA	NA	NA	NA	NA	NA	NA	-0.0179	NA	-0.0296	NA	NA	NA	0.222	NA	0.0295	NA	NA	NA	0.935
		ABO	rs8176693	9	136137657	C	T	I34 Nonrheumatic mitral valve disorders	icd10-I34-both_sexes	0.0632	0.0646	NA	-0.018	0.0516	0.728	0.475	NA	NA	0.223	NA	0.0598	NA	NA	NA	0.25	NA	0.0607	NA	NA	NA	NA	NA	NA	NA	NA	NA	-0.162	NA	-0.00853	NA	NA	NA	0.208	NA	0.0532	NA	NA	NA	0.436
		ABO	rs62574564	9	136127811	G	A	I35 Nonrheumatic aortic valve disorders	icd10-I35-both_sexes	0.322	0.319	NA	0.0162	0.0261	0.536	0.345	NA	NA	0.289	NA	0.323	NA	NA	NA	0.259	NA	0.32	NA	NA	NA	NA	NA	NA	NA	NA	NA	0.204	NA	0.013	NA	NA	NA	0.201	NA	0.0263	NA	NA	NA	0.31
		ABO	rs8176719	9	136132908	T	TC	I35 Nonrheumatic aortic valve disorders	icd10-I35-both_sexes	0.334	0.341	NA	-0.0275	0.0255	0.28	0.0506	NA	NA	0.356	NA	0.333	NA	NA	NA	0.44	NA	0.339	NA	NA	NA	NA	NA	NA	NA	NA	NA	-0.36	NA	-0.0201	NA	NA	NA	0.172	NA	0.0258	NA	NA	NA	0.0363
		ABO	rs8176715	9	136133148	T	C	I35 Nonrheumatic aortic valve disorders	icd10-I35-both_sexes	0.543	0.555	NA	-0.0448	0.0243	0.0648	0.314	NA	NA	0.614	NA	0.541	NA	NA	NA	0.662	NA	0.552	NA	NA	NA	NA	NA	NA	NA	NA	NA	-0.225	NA	-0.0415	NA	NA	NA	0.18	NA	0.0245	NA	NA	NA	0.213
		ABO	rs638756	9	136134472	C	A	I35 Nonrheumatic aortic valve disorders	icd10-I35-both_sexes	0.757	0.756	NA	0.00796	0.028	0.776	0.586	NA	NA	0.767	NA	0.757	NA	NA	NA	0.784	NA	0.755	NA	NA	NA	NA	NA	NA	NA	NA	NA	-0.103	NA	0.0101	NA	NA	NA	0.206	NA	0.0283	NA	NA	NA	0.616
		ABO	rs8176693	9	136137657	C	T	I35 Nonrheumatic aortic valve disorders	icd10-I35-both_sexes	0.0604	0.0647	NA	-0.0667	0.0494	0.177	0.491	NA	NA	0.213	NA	0.0572	NA	NA	NA	0.25	NA	0.0608	NA	NA	NA	NA	NA	NA	NA	NA	NA	-0.196	NA	-0.0578	NA	NA	NA	0.194	NA	0.0511	NA	NA	NA	0.313
		ABO	rs62574564	9	136127811	G	A	I45 Other conduction disorders	icd10-I45-both_sexes	0.323	0.319	NA	0.0213	0.0278	0.443	0.785	NA	NA	0.27	NA	0.324	NA	NA	NA	0.259	NA	0.32	NA	NA	NA	NA	NA	NA	NA	NA	NA	0.0752	NA	0.0202	NA	NA	NA	0.199	NA	0.028	NA	NA	NA	0.706
		ABO	rs8176719	9	136132908	T	TC	I45 Other conduction disorders	icd10-I45-both_sexes	0.346	0.341	NA	0.0246	0.027	0.362	0.775	NA	NA	0.446	NA	0.344	NA	NA	NA	0.439	NA	0.339	NA	NA	NA	NA	NA	NA	NA	NA	NA	0.0728	NA	0.0234	NA	NA	NA	0.171	NA	0.0274	NA	NA	NA	0.67
		ABO	rs8176715	9	136133148	T	C	I45 Other conduction disorders	icd10-I45-both_sexes	0.557	0.554	NA	0.0112	0.0258	0.665	0.614	NA	NA	0.676	NA	0.554	NA	NA	NA	0.662	NA	0.552	NA	NA	NA	NA	NA	NA	NA	NA	NA	0.1	NA	0.00927	NA	NA	NA	0.179	NA	0.0261	NA	NA	NA	0.574
		ABO	rs638756	9	136134472	C	A	I45 Other conduction disorders	icd10-I45-both_sexes	0.76	0.756	NA	0.019	0.0298	0.525	0.844	NA	NA	0.777	NA	0.759	NA	NA	NA	0.784	NA	0.755	NA	NA	NA	NA	NA	NA	NA	NA	NA	-0.0207	NA	0.0198	NA	NA	NA	0.204	NA	0.0301	NA	NA	NA	0.919
		ABO	rs8176693	9	136137657	C	T	I45 Other conduction disorders	icd10-I45-both_sexes	0.0624	0.0647	NA	-0.0288	0.0524	0.582	0.683	NA	NA	0.25	NA	0.0584	NA	NA	NA	0.249	NA	0.0608	NA	NA	NA	NA	NA	NA	NA	NA	NA	0.048	NA	-0.0348	NA	NA	NA	0.195	NA	0.0544	NA	NA	NA	0.806
		ABO	rs62574564	9	136127811	G	A	I46 Cardiac arrest	icd10-I46-both_sexes	0.317	0.319	NA	-0.00377	0.0414	0.927	0.334	NA	NA	0.292	NA	0.318	NA	NA	NA	0.259	NA	0.32	NA	NA	NA	NA	NA	NA	NA	NA	NA	0.214	NA	-0.0111	NA	NA	NA	0.229	NA	0.0421	NA	NA	NA	0.35
		ABO	rs8176719	9	136132908	T	TC	I46 Cardiac arrest	icd10-I46-both_sexes	0.347	0.341	NA	0.0263	0.0403	0.514	0.258	NA	NA	0.391	NA	0.346	NA	NA	NA	0.439	NA	0.339	NA	NA	NA	NA	NA	NA	NA	NA	NA	-0.191	NA	0.0358	NA	NA	NA	0.196	NA	0.0411	NA	NA	NA	0.331
		ABO	rs8176715	9	136133148	T	C	I46 Cardiac arrest	icd10-I46-both_sexes	0.541	0.554	NA	-0.0498	0.0385	0.195	0.808	NA	NA	0.636	NA	0.539	NA	NA	NA	0.662	NA	0.552	NA	NA	NA	NA	NA	NA	NA	NA	NA	-0.0989	NA	-0.048	NA	NA	NA	0.206	NA	0.0391	NA	NA	NA	0.631
		ABO	rs638756	9	136134472	C	A	I46 Cardiac arrest	icd10-I46-both_sexes	0.774	0.756	NA	0.0951	0.0444	0.0321	0.231	NA	NA	0.755	NA	0.774	NA	NA	NA	0.784	NA	0.755	NA	NA	NA	NA	NA	NA	NA	NA	NA	-0.181	NA	0.105	NA	NA	NA	0.235	NA	0.0452	NA	NA	NA	0.441
		ABO	rs8176693	9	136137657	C	T	I46 Cardiac arrest	icd10-I46-both_sexes	0.0643	0.0646	NA	0.00486	0.0767	0.95	0.911	NA	NA	0.254	NA	0.0603	NA	NA	NA	0.249	NA	0.0607	NA	NA	NA	NA	NA	NA	NA	NA	NA	0.0283	NA	0.00175	NA	NA	NA	0.224	NA	0.0817	NA	NA	NA	0.9
		ABO	rs62574564	9	136127811	G	A	I47 Paroxysmal tachycardia	icd10-I47-both_sexes	0.314	0.319	NA	-0.0224	0.0244	0.358	0.135	NA	NA	0.295	NA	0.314	NA	NA	NA	0.258	NA	0.32	NA	NA	NA	NA	NA	NA	NA	NA	NA	0.246	NA	-0.0273	NA	NA	NA	0.181	NA	0.0246	NA	NA	NA	0.174
		ABO	rs8176719	9	136132908	T	TC	I47 Paroxysmal tachycardia	icd10-I47-both_sexes	0.338	0.341	NA	-0.0122	0.0237	0.606	0.236	NA	NA	0.393	NA	0.337	NA	NA	NA	0.44	NA	0.339	NA	NA	NA	NA	NA	NA	NA	NA	NA	-0.192	NA	-0.00785	NA	NA	NA	0.154	NA	0.024	NA	NA	NA	0.212
		ABO	rs8176715	9	136133148	T	C	I47 Paroxysmal tachycardia	icd10-I47-both_sexes	0.543	0.555	NA	-0.0448	0.0226	0.0477	0.795	NA	NA	0.656	NA	0.54	NA	NA	NA	0.662	NA	0.552	NA	NA	NA	NA	NA	NA	NA	NA	NA	-0.00346	NA	-0.0457	NA	NA	NA	0.161	NA	0.0229	NA	NA	NA	0.983
		ABO	rs638756	9	136134472	C	A	I47 Paroxysmal tachycardia	icd10-I47-both_sexes	0.759	0.756	NA	0.0158	0.0261	0.545	0.103	NA	NA	0.742	NA	0.759	NA	NA	NA	0.784	NA	0.755	NA	NA	NA	NA	NA	NA	NA	NA	NA	-0.284	NA	0.0218	NA	NA	NA	0.186	NA	0.0264	NA	NA	NA	0.127
		ABO	rs8176693	9	136137657	C	T	I47 Paroxysmal tachycardia	icd10-I47-both_sexes	0.0591	0.0647	NA	-0.0891	0.046	0.0525	0.649	NA	NA	0.22	NA	0.0557	NA	NA	NA	0.25	NA	0.0608	NA	NA	NA	NA	NA	NA	NA	NA	NA	-0.166	NA	-0.0835	NA	NA	NA	0.176	NA	0.0476	NA	NA	NA	0.344
		ABO	rs62574564	9	136127811	G	A	I49 Other cardiac arrhythmias	icd10-I49-both_sexes	0.323	0.319	NA	0.019	0.0259	0.462	0.268	NA	NA	0.297	NA	0.323	NA	NA	NA	0.258	NA	0.32	NA	NA	NA	NA	NA	NA	NA	NA	NA	0.252	NA	0.0155	NA	NA	NA	0.212	NA	0.0261	NA	NA	NA	0.234
		ABO	rs8176719	9	136132908	T	TC	I49 Other cardiac arrhythmias	icd10-I49-both_sexes	0.345	0.341	NA	0.0213	0.0252	0.398	0.901	NA	NA	0.447	NA	0.343	NA	NA	NA	0.439	NA	0.339	NA	NA	NA	NA	NA	NA	NA	NA	NA	0.0434	NA	0.0209	NA	NA	NA	0.18	NA	0.0255	NA	NA	NA	0.809
		ABO	rs8176715	9	136133148	T	C	I49 Other cardiac arrhythmias	icd10-I49-both_sexes	0.556	0.554	NA	0.013	0.024	0.588	0.522	NA	NA	0.686	NA	0.553	NA	NA	NA	0.662	NA	0.552	NA	NA	NA	NA	NA	NA	NA	NA	NA	0.133	NA	0.011	NA	NA	NA	0.188	NA	0.0242	NA	NA	NA	0.481
		ABO	rs638756	9	136134472	C	A	I49 Other cardiac arrhythmias	icd10-I49-both_sexes	0.756	0.756	NA	0.00375	0.0277	0.892	0.415	NA	NA	0.758	NA	0.756	NA	NA	NA	0.784	NA	0.755	NA	NA	NA	NA	NA	NA	NA	NA	NA	-0.172	NA	0.00667	NA	NA	NA	0.217	NA	0.028	NA	NA	NA	0.429
		ABO	rs8176693	9	136137657	C	T	I49 Other cardiac arrhythmias	icd10-I49-both_sexes	0.0635	0.0646	NA	-0.0115	0.0491	0.815	0.219	NA	NA	0.292	NA	0.0587	NA	NA	NA	0.249	NA	0.0608	NA	NA	NA	NA	NA	NA	NA	NA	NA	0.232	NA	-0.0265	NA	NA	NA	0.204	NA	0.0506	NA	NA	NA	0.255
		IFNAR2	rs2284549	9	34618043	G	A	R03 Abnormal blood-pressure reading, without diagnosis	icd10-R03-both_sexes	NA	NA	NA	NA	NA	NA	NA	NA	NA	NA	NA	NA	NA	NA	NA	NA	NA	NA	NA	NA	NA	NA	NA	NA	NA	NA	NA	NA	NA	NA	NA	NA	NA	NA	NA	NA	NA	NA	NA	NA
		ABO	rs62574564	9	136127811	G	A	R03 Abnormal blood-pressure reading, without diagnosis	icd10-R03-both_sexes	0.312	0.319	NA	-0.0273	0.0269	0.311	0.616	NA	NA	0.268	NA	0.313	NA	NA	NA	0.259	NA	0.32	NA	NA	NA	NA	NA	NA	NA	NA	NA	0.0668	NA	-0.0292	NA	NA	NA	0.189	NA	0.0272	NA	NA	NA	0.724
		ABO	rs8176719	9	136132908	T	TC	R03 Abnormal blood-pressure reading, without diagnosis	icd10-R03-both_sexes	0.343	0.341	NA	0.0141	0.0262	0.591	0.22	NA	NA	0.488	NA	0.34	NA	NA	NA	0.439	NA	0.339	NA	NA	NA	NA	NA	NA	NA	NA	NA	0.21	NA	0.0088	NA	NA	NA	0.162	NA	0.0266	NA	NA	NA	0.195
		ABO	rs8176715	9	136133148	T	C	R03 Abnormal blood-pressure reading, without diagnosis	icd10-R03-both_sexes	0.543	0.555	NA	-0.0396	0.025	0.114	0.155	NA	NA	0.704	NA	0.54	NA	NA	NA	0.661	NA	0.552	NA	NA	NA	NA	NA	NA	NA	NA	NA	0.2	NA	-0.0448	NA	NA	NA	0.17	NA	0.0253	NA	NA	NA	0.24
		ABO	rs638756	9	136134472	C	A	R03 Abnormal blood-pressure reading, without diagnosis	icd10-R03-both_sexes	0.763	0.756	NA	0.0375	0.0288	0.193	0.952	NA	NA	0.79	NA	0.762	NA	NA	NA	0.784	NA	0.755	NA	NA	NA	NA	NA	NA	NA	NA	NA	0.049	NA	0.0373	NA	NA	NA	0.194	NA	0.0292	NA	NA	NA	0.8
		ABO	rs8176693	9	136137657	C	T	R03 Abnormal blood-pressure reading, without diagnosis	icd10-R03-both_sexes	0.0644	0.0646	NA	0.00585	0.0507	0.908	0.901	NA	NA	0.241	NA	0.0607	NA	NA	NA	0.249	NA	0.0607	NA	NA	NA	NA	NA	NA	NA	NA	NA	-0.0162	NA	0.00765	NA	NA	NA	0.185	NA	0.0527	NA	NA	NA	0.93
		IFNAR2	rs2186277	21	34593122	T	C	R03 Abnormal blood-pressure reading, without diagnosis	icd10-R03-both_sexes	0.568	0.557	NA	0.0453	0.025	0.0699	0.948	NA	NA	0.628	NA	0.567	NA	NA	NA	0.615	NA	0.556	NA	NA	NA	NA	NA	NA	NA	NA	NA	0.0557	NA	0.0451	NA	NA	NA	0.163	NA	0.0253	NA	NA	NA	0.732
		IFNAR2	rs188401375	21	34602242	C	G	R03 Abnormal blood-pressure reading, without diagnosis	icd10-R03-both_sexes	0.0231	0.0222	NA	0.0421	0.0887	0.635	1	NA	NA	0.00278	NA	0.0231	NA	NA	NA	0.0072	NA	0.0222	NA	NA	NA	NA	NA	NA	NA	NA	NA	-0.963	NA	0.0421	NA	NA	NA	1.15	NA	0.0887	NA	NA	NA	0.401
		IFNAR2	rs8127500	21	34611992	A	G	R03 Abnormal blood-pressure reading, without diagnosis	icd10-R03-both_sexes	0.577	0.565	NA	0.047	0.025	0.0602	0.99	NA	NA	0.623	NA	0.576	NA	NA	NA	0.613	NA	0.564	NA	NA	NA	NA	NA	NA	NA	NA	NA	0.045	NA	0.0471	NA	NA	NA	0.162	NA	0.0253	NA	NA	NA	0.781
		IFNAR2	rs2284549	21	34618043	A	T	R03 Abnormal blood-pressure reading, without diagnosis	icd10-R03-both_sexes	0.709	0.716	NA	-0.0389	0.0275	0.157	0.717	NA	NA	0.562	NA	0.712	NA	NA	NA	0.589	NA	0.718	NA	NA	NA	NA	NA	NA	NA	NA	NA	-0.0963	NA	-0.0372	NA	NA	NA	0.161	NA	0.0279	NA	NA	NA	0.549
		IFNAR2	rs12053666	21	34618439	G	A	R03 Abnormal blood-pressure reading, without diagnosis	icd10-R03-both_sexes	0.292	0.285	NA	0.0408	0.0275	0.138	0.733	NA	NA	0.438	NA	0.289	NA	NA	NA	0.411	NA	0.282	NA	NA	NA	NA	NA	NA	NA	NA	NA	0.0948	NA	0.0392	NA	NA	NA	0.161	NA	0.0279	NA	NA	NA	0.555
		IFNAR2	rs2834160	21	34620113	T	C	R03 Abnormal blood-pressure reading, without diagnosis	icd10-R03-both_sexes	0.19	0.186	NA	0.0226	0.0319	0.479	0.898	NA	NA	0.0494	NA	0.193	NA	NA	NA	0.0529	NA	0.189	NA	NA	NA	NA	NA	NA	NA	NA	NA	-0.0233	NA	0.023	NA	NA	NA	0.36	NA	0.032	NA	NA	NA	0.948
		IFNAR2	rs2236757	21	34624917	A	G	R03 Abnormal blood-pressure reading, without diagnosis	icd10-R03-both_sexes	0.71	0.717	NA	-0.0379	0.0275	0.169	0.714	NA	NA	0.562	NA	0.713	NA	NA	NA	0.589	NA	0.719	NA	NA	NA	NA	NA	NA	NA	NA	NA	-0.0961	NA	-0.0361	NA	NA	NA	0.161	NA	0.0279	NA	NA	NA	0.55
		IFNAR2	rs11701402	21	34627774	C	G	R03 Abnormal blood-pressure reading, without diagnosis	icd10-R03-both_sexes	0.682	0.689	NA	-0.036	0.0268	0.18	0.881	NA	NA	0.512	NA	0.685	NA	NA	NA	0.528	NA	0.692	NA	NA	NA	NA	NA	NA	NA	NA	NA	-0.0594	NA	-0.0353	NA	NA	NA	0.159	NA	0.0272	NA	NA	NA	0.708
		IFNAR2	rs2300371	21	34632241	C	T	R03 Abnormal blood-pressure reading, without diagnosis	icd10-R03-both_sexes	0.286	0.28	NA	0.0326	0.0276	0.237	0.751	NA	NA	0.432	NA	0.283	NA	NA	NA	0.408	NA	0.277	NA	NA	NA	NA	NA	NA	NA	NA	NA	0.0828	NA	0.0311	NA	NA	NA	0.161	NA	0.028	NA	NA	NA	0.606
		IFNAR2	rs2239573	21	34638859	G	A	R03 Abnormal blood-pressure reading, without diagnosis	icd10-R03-both_sexes	0.694	0.697	NA	-0.0215	0.027	0.427	0.434	NA	NA	0.63	NA	0.695	NA	NA	NA	0.664	NA	0.698	NA	NA	NA	NA	NA	NA	NA	NA	NA	-0.15	NA	-0.018	NA	NA	NA	0.167	NA	0.0274	NA	NA	NA	0.368
		IFNAR2	rs4455239	21	34654034	T	C	R03 Abnormal blood-pressure reading, without diagnosis	icd10-R03-both_sexes	0.441	0.442	NA	-0.00446	0.0251	0.859	0.088	NA	NA	0.321	NA	0.444	NA	NA	NA	0.39	NA	0.443	NA	NA	NA	NA	NA	NA	NA	NA	NA	-0.286	NA	0.00208	NA	NA	NA	0.167	NA	0.0254	NA	NA	NA	0.0867
[truncated: 3,509 more rows]
[truncated: 17 more columns]
