# Supplementary material for: Integrative genomic analyses identify susceptibility genes underlying COVID-19 hospitalization
Source: Nat Commun. 2021 Jul 27;12:4569. doi: 10.1038/s41467-021-24824-z (PMC8316582; doi:10.1038/s41467-021-24824-z)
Supplement: Supplementary file 16 — Supplementary Data 14 [file 41467_2021_24824_MOESM16_ESM.xlsx]

## Sheet: Sheet1
Supplementary Data 14: PheWAS of eQTL SNPs for the gene/tissues identified from GTEx-based Phe/LabWAS in the Biobank Japan and its comparison with Pan-UK biobank
TABLE LEGEND			Gene	Clumped.eQTL.RSID	Clumped.eQTL.SNP.Chr	Clumped.eQTL.SNP.Pos	Other_Allele	Tested_Allele	description	Pan.UKB.Phenotype	af_EAS	af_EUR	af_BBJ	beta_EAS	beta_EUR	beta_BBJ	se_EAS	se_EUR	se_BBJ	pval_EAS	pval_EUR	pval_BBJ
Gene: gene mapped to clumped SNP			ABO	rs8176693	9	136137657	C	T	Albumin	biomarkers-30600-both_sexes-irnt	0.186	0.0606	0.178	0.0101	0.0328	0.03041	0.0384	0.00531	0.005765	0.792	6.5e-10	1.32e-07
Clumped.eQTL.RSID: unique identifier of lead SNP			ABO	rs8176693	9	136137657	C	T	Alkaline phosphatase	biomarkers-30610-both_sexes-irnt	0.184	0.0606	0.178	0.0381	0.0446	0.066	0.0333	0.00549	0.005694	0.252	4.17e-16	4.59e-31
Clumped.eQTL.SNP.Chr: chromosome of lead SNP			ABO	rs8176693	9	136137657	C	T	Alanine aminotransferase	biomarkers-30620-both_sexes-irnt	0.184	0.0606	0.178	0.0289	0.0364	0.0147	0.0366	0.00484	0.004935	0.43	5.49e-14	0.002903
Clumped.eQTL.SNP.Pos: position of lea SNP			ABO	rs8176693	9	136137657	C	T	Basophill percentage	continuous-30220-both_sexes-irnt	0.182	0.0607	0.178	0.00462	-0.0153	-0.01143	0.0347	0.00493	0.007396	0.894	0.00192	0.1221
Other_Allele: non-tested allele			ABO	rs8176693	9	136137657	C	T	C-reactive protein	biomarkers-30710-both_sexes-irnt	0.184	0.0606	0.178	0.0186	0.0183	-0.0151	0.0358	0.00538	0.00672	0.603	0.000677	0.02464
Tested_Allele: tested effect allele			ABO	rs8176693	9	136137657	C	T	Haemoglobin concentration	continuous-30020-both_sexes-irnt	0.182	0.0607	0.178	0.0928	0.061	0.05174	0.0294	0.00415	0.005506	0.0016	8.4e-49	5.67e-21
description: phenotype description			ABO	rs8176693	9	136137657	C	T	Glycated haemoglobin (HbA1c)	biomarkers-30750-both_sexes-irnt	0.18	0.0607	0.178	-0.108	-0.0204	-0.004395	0.0342	0.00299	0.008967	0.00158	8.04e-12	0.6241
Pan.UKB.Phenotype: phenotype Field ID from Pan-UKB manifest			ABO	rs8176693	9	136137657	C	T	Haematocrit percentage	continuous-30030-both_sexes-irnt	0.182	0.0607	0.178	0.0714	0.0464	0.03963	0.0294	0.00429	0.005507	0.015	3.07e-27	6.16e-13
af_meta: Alternate allele frequency from meta-analysis across populations for which this phenotype was GWASed. NOTE: This field only appears in files for quantitative phenotypes.			ABO	rs8176693	9	136137657	C	T	LDL direct	biomarkers-30780-both_sexes-irnt	0.184	0.0606	0.178	-0.0391	-0.0266	-0.03053	0.0333	0.00507	0.006778	0.24	1.52e-07	6.685e-06
af_cases_meta: Alternate allele frequency in cases from meta-analysis across populations for which this phenotype was GWASed. NOTE: This field only appears in files for binary phenotypes.			ABO	rs8176693	9	136137657	C	T	Lymphocyte count	continuous-30120-both_sexes-irnt	0.182	0.0607	0.178	-0.0789	-0.0217	-0.02582	0.0347	0.00538	0.007396	0.0229	5.65e-05	0.0004822
af_controls_meta: Alternate allele frequency in controls from meta-analysis across populations for which this phenotype was GWASed. NOTE: This field only appears in files for binary phenotypes.			ABO	rs8176693	9	136137657	C	T	Mean corpuscular haemoglobin	continuous-30050-both_sexes-irnt	0.182	0.0607	0.178	0.0111	-0.0506	-0.03566	0.0402	0.00538	0.005526	0.784	4.64e-21	1.1e-10
beta_meta: Estimated effect size of alternate allele from meta-analysis across populations for which this phenotype was GWASed.			ABO	rs8176693	9	136137657	C	T	Mean corpuscular haemoglobin concentration	continuous-30060-both_sexes-irnt	0.182	0.0607	0.178	0.0696	0.0427	0.05229	0.0396	0.00481	0.005541	0.0785	7.41e-19	3.8e-21
se_meta: Estimated standard error of beta_meta.			ABO	rs8176693	9	136137657	C	T	Mean corpuscular volume	continuous-30040-both_sexes-irnt	0.182	0.0607	0.178	-0.0132	-0.0865	-0.07008	0.0409	0.00541	0.005527	0.747	1.73e-57	7.68e-37
pval_meta: p-value of beta_meta significance test.			ABO	rs8176693	9	136137657	C	T	Monocyte count	continuous-30130-both_sexes-irnt	0.182	0.0607	0.178	-0.06	-0.0358	-0.01716	0.0348	0.00535	0.007396	0.0852	2.2e-11	0.02035
pval_heterogeneity: p-value from heterogeneity test of meta-analysis.			ABO	rs8176693	9	136137657	C	T	Platelet count	continuous-30080-both_sexes-irnt	0.182	0.0607	0.178	-0.0168	-0.0558	-0.0129	0.0348	0.00555	0.005512	0.629	1.03e-23	0.01929
af_{pop}: Alternate allele frequency for pop samples included in the GWAS of this phenotype. NOTE: This field only appears in files for quantitative phenotypes.			ABO	rs8176693	9	136137657	C	T	Red blood cell (erythrocyte) count	continuous-30010-both_sexes-irnt	0.182	0.0607	0.178	0.0541	0.0892	0.07233	0.0355	0.00464	0.005523	0.128	2.16e-82	3.47e-39
af_cases_{pop}: Alternate allele frequency for pop cases included in the GWAS of this phenotype. NOTE: This field only appears in files for binary phenotypes.			ABO	rs8176693	9	136137657	C	T	Total protein	biomarkers-30860-both_sexes-irnt	0.186	0.0606	0.178	0.0445	0.0391	0.02801	0.0376	0.00542	0.005465	0.236	5.42e-13	2.98e-07
af_controls_{pop}: Alternate allele frequency for pop controls included in the GWAS of this phenotype. NOTE: This field only appears in files for binary phenotypes.			ABO	rs8176693	9	136137657	C	T	Urate	biomarkers-30880-both_sexes-irnt	0.184	0.0606	0.178	-0.02	0.021	0.01104	0.0298	0.00465	0.005492	0.504	6.16e-06	0.04432
beta_{pop}: Estimated effect size of alternate allele from GWAS of popsamples.			ABO	rs62574564	9	136127811	G	A	Alkaline phosphatase	biomarkers-30610-both_sexes-irnt	0.289	0.32	0.2848	0.137	-0.0128	0.1323	0.029	0.00283	0.004997	2.3e-06	6.58e-06	2.22e-154
se_{pop}: Estimated standard error of beta_{pop}.			ABO	rs62574564	9	136127811	G	A	Alanine aminotransferase	biomarkers-30620-both_sexes-irnt	0.289	0.32	0.2848	-0.0104	-0.0085	-0.01551	0.0318	0.0025	0.004344	0.743	0.000669	0.0003555
pval_{pop}: p-value of beta_{pop} significance test.			ABO	rs62574564	9	136127811	G	A	Aspartate aminotransferase	biomarkers-30650-both_sexes-irnt	0.29	0.32	0.2848	0.0178	-0.00919	0.005209	0.0301	0.00262	0.004296	0.553	0.000458	0.2252
low_confidence_{pop}: Boolean flag indicating low confidence for popbased on the following heuristics: (1) Alternate allele count in cases <= 3; (2) Alternate allele count in controls <= 3; (3) Minor allele count (cases and controls combined) <= 20			ABO	rs62574564	9	136127811	G	A	Haemoglobin concentration	continuous-30020-both_sexes-irnt	0.293	0.32	0.2848	-0.0704	-0.0102	0.01375	0.0254	0.00215	0.004848	0.00566	2.31e-06	0.004558
fdr_{pop}: FDR q-value of beta_{pop} significance test			ABO	rs62574564	9	136127811	G	A	Haematocrit percentage	continuous-30030-both_sexes-irnt	0.293	0.32	0.2848	-0.0447	-0.00831	0.01747	0.0254	0.00222	0.004848	0.0784	0.000182	0.0003144
fdr_heterogeneity: FDR q-value from heterogeneity test of meta-analysis			ABO	rs62574564	9	136127811	G	A	LDL direct	biomarkers-30780-both_sexes-irnt	0.289	0.32	0.2848	-0.0156	0.00943	-0.01528	0.029	0.00262	0.005969	0.59	0.00032	0.01044
fdr_meta: FDR q-value of beta_meta significance test			ABO	rs62574564	9	136127811	G	A	Red blood cell (erythrocyte) count	continuous-30010-both_sexes-irnt	0.293	0.32	0.2848	-0.00871	-0.0105	0.007695	0.0307	0.0024	0.004863	0.777	1.21e-05	0.1136
			ABO	rs638756	9	136134472	C	A	Alkaline phosphatase	biomarkers-30610-both_sexes-irnt	0.72	0.755	0.7282	-0.139	-0.134	-0.1374	0.0285	0	0.004891	9.71e-07	0	1.05e-173
Pan-UKB details: https://pan.ukbb.broadinstitute.org/docs/technical-overview			ABO	rs638756	9	136134472	C	A	Alanine aminotransferase	biomarkers-30620-both_sexes-irnt	0.72	0.755	0.7282	0.0158	0.0158	0.01281	0.0313	0.00268	0.004251	0.614	3.76e-09	0.002582
Biobank Japan details: http://jenger.riken.jp/en/result			ABO	rs638756	9	136134472	C	A	Aspartate aminotransferase	biomarkers-30650-both_sexes-irnt	0.719	0.755	0.7282	-0.0245	-0.00943	-0.006708	0.0296	0.00282	0.004205	0.407	0.000812	0.1107
			ABO	rs638756	9	136134472	C	A	C-reactive protein	biomarkers-30710-both_sexes-irnt	0.719	0.755	0.7282	0.0436	0.0131	-0.003331	0.0306	0.00298	0.005771	0.154	1.15e-05	0.5638
			ABO	rs638756	9	136134472	C	A	Eosinophill count	continuous-30150-both_sexes-irnt	0.715	0.755	0.7282	0.00914	-0.00979	-0.009671	0.0327	0.00299	0.006395	0.78	0.00105	0.1305
			ABO	rs638756	9	136134472	C	A	Gamma glutamyltransferase	biomarkers-30730-both_sexes-irnt	0.72	0.755	0.7282	0.0312	0.0115	0.005487	0.0298	0.00282	0.004568	0.295	4.89e-05	0.2296
PHENOTYPE DESCRIPTIONS FROM PANUKB AND BBJ			ABO	rs638756	9	136134472	C	A	Haemoglobin concentration	continuous-30020-both_sexes-irnt	0.716	0.755	0.7282	0.0608	-0.0164	-0.01814	0.025	0.00231	0.004747	0.0152	1.07e-12	0.0001331
AFR - African			ABO	rs638756	9	136134472	C	A	Glycated haemoglobin (HbA1c)	biomarkers-30750-both_sexes-irnt	0.718	0.755	0.7282	-0.00537	0.00807	0.01623	0.029	0.00166	0.007658	0.853	1.11e-06	0.03409
AMR - Admixed American			ABO	rs638756	9	136134472	C	A	Haematocrit percentage	continuous-30030-both_sexes-irnt	0.716	0.755	0.7282	0.0388	-0.0185	-0.02186	0.025	0.00238	0.004747	0.121	7.03e-15	4.12e-06
CSA - Central/South Asian			ABO	rs638756	9	136134472	C	A	LDL direct	biomarkers-30780-both_sexes-irnt	0.72	0.755	0.7282	-0.00766	0.011	0.01523	0.0285	0.00281	0.005841	0.788	8.77e-05	0.009105
EAS - East Asian			ABO	rs638756	9	136134472	C	A	Monocyte count	continuous-30130-both_sexes-irnt	0.715	0.755	0.7282	-0.0184	-0.0255	-0.01378	0.0297	0.00297	0.006395	0.534	8.02e-18	0.03122
EUR - European			ABO	rs638756	9	136134472	C	A	Neutrophill count	continuous-30140-both_sexes-irnt	0.715	0.755	0.7282	-0.0226	-0.01	-0.0006064	0.0302	0.00249	0.006395	0.454	5.9e-05	0.9244
MID - Middle Eastern			ABO	rs638756	9	136134472	C	A	Red blood cell (erythrocyte) count	continuous-30010-both_sexes-irnt	0.716	0.755	0.7282	0.007	-0.0172	-0.01238	0.0302	0.00257	0.004762	0.817	2.44e-11	0.009332
BBJ - Biobank Japan			ABO	rs638756	9	136134472	C	A	Total bilirubin	biomarkers-30840-both_sexes-irnt	0.719	0.755	0.7282	0.0437	-0.0099	0.006652	0.0295	0.00301	0.004775	0.138	0.000984	0.1636
			ABO	rs638756	9	136134472	C	A	Direct bilirubin	biomarkers-30660-both_sexes-irnt	0.722	0.755	0.7282	0.0214	-0.0108	0.006652	0.0322	0.00315	0.004775	0.508	0.000644	0.1636
			ABO	rs638756	9	136134472	C	A	Total protein	biomarkers-30860-both_sexes-irnt	0.721	0.755	0.7282	0.03	0.0121	0.009914	0.032	0.003	0.004712	0.347	5.63e-05	0.03536
			ABO	rs638756	9	136134472	C	A	White blood cell (leukocyte) count	continuous-30000-both_sexes-irnt	0.716	0.755	0.7282	-0.0159	-0.0126	-0.007824	0.0299	0.0025	0.004762	0.594	4.38e-07	0.1004
			ABO	rs8176715	9	136133148	T	C	Alkaline phosphatase	biomarkers-30610-both_sexes-irnt	0.671	0.552	0.7456	-0.056	-0.184	-0.1261	0.0277	0	0.005105	0.0429	0	1.26e-134
			ABO	rs8176715	9	136133148	T	C	Alanine aminotransferase	biomarkers-30620-both_sexes-irnt	0.671	0.552	0.7456	0.0398	0.0118	0.0119	0.0304	0.00233	0.004426	0.19	4.27e-07	0.007154
			ABO	rs8176715	9	136133148	T	C	Aspartate aminotransferase	biomarkers-30650-both_sexes-irnt	0.672	0.552	0.7456	-0.0209	-0.0274	-0.005128	0.0288	0.00244	0.004379	0.469	2.94e-29	0.2416
			ABO	rs8176715	9	136133148	T	C	Calcium	biomarkers-30680-both_sexes-irnt	0.671	0.552	0.7456	-0.00394	-0.00938	0.0009311	0.0325	0.00256	0.006169	0.903	0.000251	0.88
			ABO	rs8176715	9	136133148	T	C	C-reactive protein	biomarkers-30710-both_sexes-irnt	0.671	0.552	0.7456	0.0341	0.0175	0.002512	0.0298	0.00259	0.006011	0.252	1.24e-11	0.6761
			ABO	rs8176715	9	136133148	T	C	Eosinophill count	continuous-30150-both_sexes-irnt	0.673	0.552	0.7456	-0.0144	-0.0146	-0.005297	0.0319	0.00259	0.006631	0.651	1.84e-08	0.4243
			ABO	rs8176715	9	136133148	T	C	Gamma glutamyltransferase	biomarkers-30730-both_sexes-irnt	0.671	0.552	0.7456	0.047	0.0242	0.01094	0.029	0.00245	0.004769	0.104	5.52e-23	0.02178
			ABO	rs8176715	9	136133148	T	C	Haemoglobin concentration	continuous-30020-both_sexes-irnt	0.672	0.552	0.7456	-0.0383	-0.0248	-0.003518	0.0244	0.002	0.004936	0.116	2.18e-35	0.476
			ABO	rs8176715	9	136133148	T	C	Glycated haemoglobin (HbA1c)	biomarkers-30750-both_sexes-irnt	0.67	0.552	0.7456	0.0406	0.00701	0.01524	0.0281	0.00144	0.007982	0.149	1.08e-06	0.05617
			ABO	rs8176715	9	136133148	T	C	HDL cholesterol	biomarkers-30760-both_sexes-irnt	0.671	0.552	0.7456	-0.0119	0.0139	-0.0004789	0.0279	0.0026	0.006129	0.669	8.03e-08	0.9377
			ABO	rs8176715	9	136133148	T	C	Haematocrit percentage	continuous-30030-both_sexes-irnt	0.672	0.552	0.7456	-0.0393	-0.0244	-0.0064	0.0244	0.00207	0.004936	0.106	3.71e-32	0.1948
			ABO	rs8176715	9	136133148	T	C	LDL direct	biomarkers-30780-both_sexes-irnt	0.671	0.552	0.7456	0.00555	0.0244	0.01564	0.0277	0.00244	0.006096	0.841	1.58e-23	0.0103
			ABO	rs8176715	9	136133148	T	C	Monocyte count	continuous-30130-both_sexes-irnt	0.673	0.552	0.7456	-0.0192	-0.027	-0.02476	0.0289	0.00257	0.006631	0.507	1.15e-25	0.0001887
			ABO	rs8176715	9	136133148	T	C	Neutrophill count	continuous-30140-both_sexes-irnt	0.673	0.552	0.7456	0.0356	-0.00978	-0.01549	0.0294	0.00216	0.006631	0.226	5.9e-06	0.01951
			ABO	rs8176715	9	136133148	T	C	Red blood cell (erythrocyte) count	continuous-30010-both_sexes-irnt	0.672	0.552	0.7456	-0.0209	-0.0219	-0.001031	0.0295	0.00223	0.004951	0.478	1.31e-22	0.835
			ABO	rs8176715	9	136133148	T	C	Total bilirubin	biomarkers-30840-both_sexes-irnt	0.672	0.552	0.7456	-0.067	-0.0119	-0.001116	0.0287	0.00261	0.004986	0.0197	5.02e-06	0.8229
			ABO	rs8176715	9	136133148	T	C	Direct bilirubin	biomarkers-30660-both_sexes-irnt	0.668	0.552	0.7456	-0.0538	-0.0126	-0.001116	0.0312	0.00273	0.004986	0.0851	4.2e-06	0.8229
			ABO	rs8176715	9	136133148	T	C	Triglycerides	biomarkers-30870-both_sexes-irnt	0.671	0.552	0.7456	0.0598	-0.0116	-0.0002278	0.0306	0.00253	0.005	0.0509	5.09e-06	0.9637
			ABO	rs8176715	9	136133148	T	C	Total protein	biomarkers-30860-both_sexes-irnt	0.671	0.552	0.7456	0.0489	0.0112	0.01424	0.0312	0.00261	0.004911	0.117	1.81e-05	0.003726
			ABO	rs8176715	9	136133148	T	C	White blood cell (leukocyte) count	continuous-30000-both_sexes-irnt	0.672	0.552	0.7456	0.0174	-0.0119	-0.01697	0.0291	0.00217	0.004951	0.549	4.79e-08	0.0006065
