# Supplementary material for: Integrative genomic analyses identify susceptibility genes underlying COVID-19 hospitalization
Source: Nat Commun. 2021 Jul 27;12:4569. doi: 10.1038/s41467-021-24824-z (PMC8316582; doi:10.1038/s41467-021-24824-z)
Supplement: Supplementary file 17 — Supplementary Data 15 [file 41467_2021_24824_MOESM17_ESM.xlsx]

## Sheet: Sheet1
Supplementary Data 15 : Results from Linear Models of Non-European Effect Sizes in Relation To European Effect Sizes
A) Compare EUR (European ancestry) and AFR (African ancestry) effect estimates in PanUKB
Here we compare the effect sizes of the eQTL-based PheWAS between European and African ancestry individuals from the Pan-UK biobank. Shown here is a snippet of code in R and result of the regression model.
lm(formula = beta_AFR ~ beta_EUR + 0, weights=1/se_AFR^2,, data = eur_afr)
	Estimate	Std. Error	t value	Pr(>|t|)	Column1
beta_EUR	0.4566	0.04216	10.83	<2e-16	***
---
Signif. codes: 0 '***' 0.001 '**' 0.01 '*' 0.05 '.' 0.1 ' ' 1
Residual standard error: 1.204 on 210 degrees of freedom
Multiple R-squared: 0.3584, Adjusted R-squared: 0.3553	Adjusted R-squared: 0.06397
F-statistic: 117.3 on 1 and 210 DF, p-value: < 2.2e-16
B) Compare EUR (European ancestry) and AMR (Admixed ancestry) effect estimates in PanUKB
Here we compare the effect sizes of the eQTL-based PheWAS between European and Admixed American (AMR) ancestry individuals from the Pan-UK biobank. Shown here is a snippet of code in R and result of the regression model.
lm(formula = beta_AMR ~ beta_EUR, + 0, weights=1/se_AMR^2, data = eur_amr)
	Estimate	Std Error	t value	Pr(>|t|)	Column1
beta_EUR	0.8341	0.1021	8.171	8.98e-14	***
---
Signif. codes: 0 '***' 0.001 '**' 0.01 '*' 0.05 '.' 0.1 ' ' 1
Residual standard error: 1.015 on 159 degrees of freedom
Multiple R-squared: 0.2957, Adjusted R-squared: 0.2913	Adjusted R-squared: 0.1273
F-statistic: 66.77 on 1 and 159 DF, p-value: 8.979e-14
C) Compare EUR (European ancestry) and CSA (Central/South Asian ancestry) effect estimates in PanUKB
Here we compare the effect sizes of the eQTL-based PheWAS between European and Central/South Asian (CSA) ancestry individuals from the Pan-UK biobank. Shown here is a snippet of code in R and result of the regression model.
lm(formula = beta_CSA ~ beta_EUR, + 0, weights=1/se_CSA^2, data = eur_csa)
	Estimate	Std. Error	t value	Pr(>|t|)	Column1
beta_EUR	0.44515	0.03176	14.02	<2e-16	***
---
Signif. codes: 0 '***' 0.001 '**' 0.01 '*' 0.05 '.' 0.1 ' ' 1
Residual standard error: 1.072 on 196 degrees of freedom
Multiple R-squared: 0.5006, Adjusted R-squared: 0.4981	Adjusted R-squared: 0.1525
F-statistic: 196.5 on 1 and 196 DF, p-value: < 2.2e-16
D) Compare EUR (European ancestry) and MID (Middle Eastern ancestry) effect estimates in PanUKB
Here we compare the effect sizes of the eQTL-based PheWAS between European and Middle Eastern (MID) ancestry individuals from the Pan-UK biobank. Shown here is a snippet of code in R and result of the regression model.
lm(formula = beta_MID ~ beta_EUR, + 0, weights=1/se_MID^2, data = eur_mid)
	Estimate	Std. Error	t value	Pr(>|t|)	Column1
beta_EUR	0.56237	0.08663	6.492	8.86e-10	***
---
Signif. codes: 0 '***' 0.001 '**' 0.01 '*' 0.05 '.' 0.1 ' ' 1
Residual standard error: 1.103 on 171 degrees of freedom
Multiple R-squared: 0.1977, Adjusted R-squared: 0.193	Adjusted R-squared: 0.01728
F-statistic: 42.14 on 1 and 171 DF, p-value: 8.859e-10
E) Compare EUR (European ancestry) and EAS (East Asian ancestry) effect estimates in PanUKB
Here we compare the effect sizes of the eQTL-based PheWAS between European and East Asian (EAS) ancestry individuals from the Pan-UK biobank. Shown here is a snippet of code in R and result of the regression model.
lm(formula = beta_EAS ~ beta_EUR, + 0, weights=1/se_EAS^2, data = eur_eas)
	Estimate	Std. Error	t value	Pr(>|t|)	Column1
beta_EUR	0.5502	0.06552	8.398	1.72e-14	***
---
Signif. codes: 0 '***' 0.001 '**' 0.01 '*' 0.05 '.' 0.1 ' ' 1
Residual standard error: 1.215 on 170 degrees of freedom
Multiple R-squared: 0.2932, Adjusted R-squared: 0.289	Adjusted R-squared: 0.1323
F-statistic: 70.52 on 1 and 170 DF, p-value: 1.724e-14
F) Compare EUR (European ancestry) and BBJ (East Asian ancestry) effect estimates in PanUKB and BioBank Japan
Here we compare the effect sizes of the eQTL-based PheWAS between European ancestry from the Pan-UK biobank and East Asian ancestry individuals from the Biobank Japan. Shown here is a snippet of code in R and result of the regression model.
lm(formula = beta_BBJ ~ beta_EUR, + 0, weights=1/se_BBJ^2, data = panukb_bbj)
	Estimate	Std. Error	t value	Pr(>|t|)	Column1
beta_EUR	0.73935	0.07215	10.25	6.94e-15	***
---
Signif. codes: 0 '***' 0.001 '**' 0.01 '*' 0.05 '.' 0.1 ' ' 1
Residual standard error: 4.357 on 61 degrees of freedom
Multiple R-squared: 0.6326, Adjusted R-squared: 0.6265	Adjusted R-squared: 0.6571
F-statistic: 105 on 1 and 61 DF, p-value: 6.938e-15
